# Supplementary material for: A high-quality de novo genome assembly based on nanopore sequencing of a wild-caught coconut rhinoceros beetle (Oryctes rhinoceros)
Source: BMC Genomics. 2022 Jun 7;23:426. doi: 10.1186/s12864-022-08628-z (PMC9172067; doi:10.1186/s12864-022-08628-z)
Supplement: Supplementary file 1 — Additional file 1. ZIP archive for the structural genome annotation for Oryctes rhinoceros in general feature format (.gff). [file 12864_2022_8628_MOESM1_ESM.zip]

Archive with 1 entries (1 files):
- GCA_020654165.1_S4-7k-2v3_genomic.gff
