# Supplementary material for: A high-quality de novo genome assembly based on nanopore sequencing of a wild-caught coconut rhinoceros beetle (Oryctes rhinoceros)
Source: BMC Genomics. 2022 Jun 7;23:426. doi: 10.1186/s12864-022-08628-z (PMC9172067; doi:10.1186/s12864-022-08628-z)
Supplement: Supplementary file 1 — Additional file 1. ZIP archive for the structural genome annotation for Oryctes rhinoceros in general feature format (.gff). [file 12864_2022_8628_MOESM1_ESM.zip › GCA_020654165.1_S4-7k-2v3_genomic.gff]

#seqname	source	feature	start	end	score	strand	frame	attribute	3486	3486
JAIOKQ010000001.1	AUGUSTUS	gene	343	35684	0.14	+	.	ID=K3A94_g1893;Name=K3A94_g1893
JAIOKQ010000001.1	AUGUSTUS	transcript	343	35684	0.14	+	.	ID=K3A94_transcript-g1893.t1;Name=K3A94_transcript-g1893.t1;Parent=K3A94_g1893
JAIOKQ010000001.1	AUGUSTUS	start_codon	343	345	.	+	0	ID=K3A94_start_codon-g1893.t1;Name=K3A94_start_codon-g1893.t1;Parent=K3A94_transcript-g1893.t1
JAIOKQ010000001.1	AUGUSTUS	exon	343	360	.	+	.	ID=K3A94_exon-g1893.t1;Name=K3A94_exon-g1893.t1;Parent=K3A94_transcript-g1893.t1
JAIOKQ010000001.1	AUGUSTUS	CDS	343	360	0.61	+	0	ID=K3A94_CDS-g1893.t1;Name=K3A94_CDS-g1893.t1;Parent=K3A94_transcript-g1893.t1
JAIOKQ010000001.1	AUGUSTUS	intron	361	5018	1	+	.	ID=K3A94_intron-g1893.t1;Name=K3A94_intron-g1893.t1;Parent=K3A94_transcript-g1893.t1
JAIOKQ010000001.1	AUGUSTUS	exon	5019	5063	.	+	.	ID=K3A94_exon-g1893.t1;Name=K3A94_exon-g1893.t1;Parent=K3A94_transcript-g1893.t1
JAIOKQ010000001.1	AUGUSTUS	CDS	5019	5063	0.46	+	0	ID=K3A94_CDS-g1893.t1;Name=K3A94_CDS-g1893.t1;Parent=K3A94_transcript-g1893.t1
JAIOKQ010000001.1	AUGUSTUS	intron	5064	5164	0.46	+	.	ID=K3A94_intron-g1893.t1;Name=K3A94_intron-g1893.t1;Parent=K3A94_transcript-g1893.t1
JAIOKQ010000001.1	AUGUSTUS	exon	5165	5180	.	+	.	ID=K3A94_exon-g1893.t1;Name=K3A94_exon-g1893.t1;Parent=K3A94_transcript-g1893.t1
JAIOKQ010000001.1	AUGUSTUS	CDS	5165	5180	0.61	+	0	ID=K3A94_CDS-g1893.t1;Name=K3A94_CDS-g1893.t1;Parent=K3A94_transcript-g1893.t1
JAIOKQ010000001.1	AUGUSTUS	intron	5181	5246	1	+	.	ID=K3A94_intron-g1893.t1;Name=K3A94_intron-g1893.t1;Parent=K3A94_transcript-g1893.t1
JAIOKQ010000001.1	AUGUSTUS	exon	5247	5375	.	+	.	ID=K3A94_exon-g1893.t1;Name=K3A94_exon-g1893.t1;Parent=K3A94_transcript-g1893.t1
JAIOKQ010000001.1	AUGUSTUS	CDS	5247	5375	1	+	2	ID=K3A94_CDS-g1893.t1;Name=K3A94_CDS-g1893.t1;Parent=K3A94_transcript-g1893.t1
JAIOKQ010000001.1	AUGUSTUS	intron	5376	9986	1	+	.	ID=K3A94_intron-g1893.t1;Name=K3A94_intron-g1893.t1;Parent=K3A94_transcript-g1893.t1
JAIOKQ010000001.1	AUGUSTUS	exon	9987	10114	.	+	.	ID=K3A94_exon-g1893.t1;Name=K3A94_exon-g1893.t1;Parent=K3A94_transcript-g1893.t1
JAIOKQ010000001.1	AUGUSTUS	CDS	9987	10114	1	+	2	ID=K3A94_CDS-g1893.t1;Name=K3A94_CDS-g1893.t1;Parent=K3A94_transcript-g1893.t1
JAIOKQ010000001.1	AUGUSTUS	intron	10115	11103	1	+	.	ID=K3A94_intron-g1893.t1;Name=K3A94_intron-g1893.t1;Parent=K3A94_transcript-g1893.t1
JAIOKQ010000001.1	AUGUSTUS	exon	11104	11290	.	+	.	ID=K3A94_exon-g1893.t1;Name=K3A94_exon-g1893.t1;Parent=K3A94_transcript-g1893.t1
JAIOKQ010000001.1	AUGUSTUS	CDS	11104	11290	0.99	+	0	ID=K3A94_CDS-g1893.t1;Name=K3A94_CDS-g1893.t1;Parent=K3A94_transcript-g1893.t1
JAIOKQ010000001.1	AUGUSTUS	intron	11291	11353	1	+	.	ID=K3A94_intron-g1893.t1;Name=K3A94_intron-g1893.t1;Parent=K3A94_transcript-g1893.t1
JAIOKQ010000001.1	AUGUSTUS	exon	11354	11380	.	+	.	ID=K3A94_exon-g1893.t1;Name=K3A94_exon-g1893.t1;Parent=K3A94_transcript-g1893.t1
JAIOKQ010000001.1	AUGUSTUS	CDS	11354	11380	0.72	+	2	ID=K3A94_CDS-g1893.t1;Name=K3A94_CDS-g1893.t1;Parent=K3A94_transcript-g1893.t1
JAIOKQ010000001.1	AUGUSTUS	intron	11381	11551	0.72	+	.	ID=K3A94_intron-g1893.t1;Name=K3A94_intron-g1893.t1;Parent=K3A94_transcript-g1893.t1
JAIOKQ010000001.1	AUGUSTUS	exon	11552	11608	.	+	.	ID=K3A94_exon-g1893.t1;Name=K3A94_exon-g1893.t1;Parent=K3A94_transcript-g1893.t1
JAIOKQ010000001.1	AUGUSTUS	CDS	11552	11608	0.93	+	2	ID=K3A94_CDS-g1893.t1;Name=K3A94_CDS-g1893.t1;Parent=K3A94_transcript-g1893.t1
JAIOKQ010000001.1	AUGUSTUS	intron	11609	11686	1	+	.	ID=K3A94_intron-g1893.t1;Name=K3A94_intron-g1893.t1;Parent=K3A94_transcript-g1893.t1
JAIOKQ010000001.1	AUGUSTUS	exon	11687	11805	.	+	.	ID=K3A94_exon-g1893.t1;Name=K3A94_exon-g1893.t1;Parent=K3A94_transcript-g1893.t1
JAIOKQ010000001.1	AUGUSTUS	CDS	11687	11805	1	+	2	ID=K3A94_CDS-g1893.t1;Name=K3A94_CDS-g1893.t1;Parent=K3A94_transcript-g1893.t1
JAIOKQ010000001.1	AUGUSTUS	intron	11806	11858	1	+	.	ID=K3A94_intron-g1893.t1;Name=K3A94_intron-g1893.t1;Parent=K3A94_transcript-g1893.t1
JAIOKQ010000001.1	AUGUSTUS	exon	11859	12048	.	+	.	ID=K3A94_exon-g1893.t1;Name=K3A94_exon-g1893.t1;Parent=K3A94_transcript-g1893.t1
JAIOKQ010000001.1	AUGUSTUS	CDS	11859	12048	1	+	0	ID=K3A94_CDS-g1893.t1;Name=K3A94_CDS-g1893.t1;Parent=K3A94_transcript-g1893.t1
JAIOKQ010000001.1	AUGUSTUS	intron	12049	12110	1	+	.	ID=K3A94_intron-g1893.t1;Name=K3A94_intron-g1893.t1;Parent=K3A94_transcript-g1893.t1
JAIOKQ010000001.1	AUGUSTUS	exon	12111	12172	.	+	.	ID=K3A94_exon-g1893.t1;Name=K3A94_exon-g1893.t1;Parent=K3A94_transcript-g1893.t1
JAIOKQ010000001.1	AUGUSTUS	CDS	12111	12172	0.97	+	2	ID=K3A94_CDS-g1893.t1;Name=K3A94_CDS-g1893.t1;Parent=K3A94_transcript-g1893.t1
JAIOKQ010000001.1	AUGUSTUS	intron	12173	12363	0.97	+	.	ID=K3A94_intron-g1893.t1;Name=K3A94_intron-g1893.t1;Parent=K3A94_transcript-g1893.t1
JAIOKQ010000001.1	AUGUSTUS	exon	12364	12413	.	+	.	ID=K3A94_exon-g1893.t1;Name=K3A94_exon-g1893.t1;Parent=K3A94_transcript-g1893.t1
JAIOKQ010000001.1	AUGUSTUS	CDS	12364	12413	0.99	+	0	ID=K3A94_CDS-g1893.t1;Name=K3A94_CDS-g1893.t1;Parent=K3A94_transcript-g1893.t1
JAIOKQ010000001.1	AUGUSTUS	intron	12414	15506	1	+	.	ID=K3A94_intron-g1893.t1;Name=K3A94_intron-g1893.t1;Parent=K3A94_transcript-g1893.t1
JAIOKQ010000001.1	AUGUSTUS	exon	15507	15517	.	+	.	ID=K3A94_exon-g1893.t1;Name=K3A94_exon-g1893.t1;Parent=K3A94_transcript-g1893.t1
JAIOKQ010000001.1	AUGUSTUS	CDS	15507	15517	0.59	+	1	ID=K3A94_CDS-g1893.t1;Name=K3A94_CDS-g1893.t1;Parent=K3A94_transcript-g1893.t1
JAIOKQ010000001.1	AUGUSTUS	intron	15518	15719	0.51	+	.	ID=K3A94_intron-g1893.t1;Name=K3A94_intron-g1893.t1;Parent=K3A94_transcript-g1893.t1
JAIOKQ010000001.1	AUGUSTUS	exon	15720	15733	.	+	.	ID=K3A94_exon-g1893.t1;Name=K3A94_exon-g1893.t1;Parent=K3A94_transcript-g1893.t1
JAIOKQ010000001.1	AUGUSTUS	CDS	15720	15733	0.87	+	2	ID=K3A94_CDS-g1893.t1;Name=K3A94_CDS-g1893.t1;Parent=K3A94_transcript-g1893.t1
JAIOKQ010000001.1	AUGUSTUS	intron	15734	15791	1	+	.	ID=K3A94_intron-g1893.t1;Name=K3A94_intron-g1893.t1;Parent=K3A94_transcript-g1893.t1
JAIOKQ010000001.1	AUGUSTUS	exon	15792	15867	.	+	.	ID=K3A94_exon-g1893.t1;Name=K3A94_exon-g1893.t1;Parent=K3A94_transcript-g1893.t1
JAIOKQ010000001.1	AUGUSTUS	CDS	15792	15867	1	+	0	ID=K3A94_CDS-g1893.t1;Name=K3A94_CDS-g1893.t1;Parent=K3A94_transcript-g1893.t1
JAIOKQ010000001.1	AUGUSTUS	intron	15868	20603	1	+	.	ID=K3A94_intron-g1893.t1;Name=K3A94_intron-g1893.t1;Parent=K3A94_transcript-g1893.t1
JAIOKQ010000001.1	AUGUSTUS	exon	20604	20779	.	+	.	ID=K3A94_exon-g1893.t1;Name=K3A94_exon-g1893.t1;Parent=K3A94_transcript-g1893.t1
JAIOKQ010000001.1	AUGUSTUS	CDS	20604	20779	1	+	2	ID=K3A94_CDS-g1893.t1;Name=K3A94_CDS-g1893.t1;Parent=K3A94_transcript-g1893.t1
JAIOKQ010000001.1	AUGUSTUS	intron	20780	20838	1	+	.	ID=K3A94_intron-g1893.t1;Name=K3A94_intron-g1893.t1;Parent=K3A94_transcript-g1893.t1
JAIOKQ010000001.1	AUGUSTUS	exon	20839	21050	.	+	.	ID=K3A94_exon-g1893.t1;Name=K3A94_exon-g1893.t1;Parent=K3A94_transcript-g1893.t1
JAIOKQ010000001.1	AUGUSTUS	CDS	20839	21050	1	+	0	ID=K3A94_CDS-g1893.t1;Name=K3A94_CDS-g1893.t1;Parent=K3A94_transcript-g1893.t1
JAIOKQ010000001.1	AUGUSTUS	intron	21051	21124	1	+	.	ID=K3A94_intron-g1893.t1;Name=K3A94_intron-g1893.t1;Parent=K3A94_transcript-g1893.t1
JAIOKQ010000001.1	AUGUSTUS	exon	21125	21249	.	+	.	ID=K3A94_exon-g1893.t1;Name=K3A94_exon-g1893.t1;Parent=K3A94_transcript-g1893.t1
JAIOKQ010000001.1	AUGUSTUS	CDS	21125	21249	1	+	1	ID=K3A94_CDS-g1893.t1;Name=K3A94_CDS-g1893.t1;Parent=K3A94_transcript-g1893.t1
JAIOKQ010000001.1	AUGUSTUS	intron	21250	21327	1	+	.	ID=K3A94_intron-g1893.t1;Name=K3A94_intron-g1893.t1;Parent=K3A94_transcript-g1893.t1
JAIOKQ010000001.1	AUGUSTUS	exon	21328	21553	.	+	.	ID=K3A94_exon-g1893.t1;Name=K3A94_exon-g1893.t1;Parent=K3A94_transcript-g1893.t1
JAIOKQ010000001.1	AUGUSTUS	CDS	21328	21553	1	+	2	ID=K3A94_CDS-g1893.t1;Name=K3A94_CDS-g1893.t1;Parent=K3A94_transcript-g1893.t1
JAIOKQ010000001.1	AUGUSTUS	intron	21554	23967	1	+	.	ID=K3A94_intron-g1893.t1;Name=K3A94_intron-g1893.t1;Parent=K3A94_transcript-g1893.t1
JAIOKQ010000001.1	AUGUSTUS	exon	23968	24020	.	+	.	ID=K3A94_exon-g1893.t1;Name=K3A94_exon-g1893.t1;Parent=K3A94_transcript-g1893.t1
JAIOKQ010000001.1	AUGUSTUS	CDS	23968	24020	1	+	1	ID=K3A94_CDS-g1893.t1;Name=K3A94_CDS-g1893.t1;Parent=K3A94_transcript-g1893.t1
JAIOKQ010000001.1	AUGUSTUS	intron	24021	25433	1	+	.	ID=K3A94_intron-g1893.t1;Name=K3A94_intron-g1893.t1;Parent=K3A94_transcript-g1893.t1
JAIOKQ010000001.1	AUGUSTUS	exon	25434	25531	.	+	.	ID=K3A94_exon-g1893.t1;Name=K3A94_exon-g1893.t1;Parent=K3A94_transcript-g1893.t1
JAIOKQ010000001.1	AUGUSTUS	CDS	25434	25531	1	+	2	ID=K3A94_CDS-g1893.t1;Name=K3A94_CDS-g1893.t1;Parent=K3A94_transcript-g1893.t1
JAIOKQ010000001.1	AUGUSTUS	intron	25532	25592	1	+	.	ID=K3A94_intron-g1893.t1;Name=K3A94_intron-g1893.t1;Parent=K3A94_transcript-g1893.t1
JAIOKQ010000001.1	AUGUSTUS	exon	25593	25721	.	+	.	ID=K3A94_exon-g1893.t1;Name=K3A94_exon-g1893.t1;Parent=K3A94_transcript-g1893.t1
JAIOKQ010000001.1	AUGUSTUS	CDS	25593	25721	1	+	0	ID=K3A94_CDS-g1893.t1;Name=K3A94_CDS-g1893.t1;Parent=K3A94_transcript-g1893.t1
JAIOKQ010000001.1	AUGUSTUS	intron	25722	26894	1	+	.	ID=K3A94_intron-g1893.t1;Name=K3A94_intron-g1893.t1;Parent=K3A94_transcript-g1893.t1
JAIOKQ010000001.1	AUGUSTUS	exon	26895	26982	.	+	.	ID=K3A94_exon-g1893.t1;Name=K3A94_exon-g1893.t1;Parent=K3A94_transcript-g1893.t1
JAIOKQ010000001.1	AUGUSTUS	CDS	26895	26982	1	+	0	ID=K3A94_CDS-g1893.t1;Name=K3A94_CDS-g1893.t1;Parent=K3A94_transcript-g1893.t1
JAIOKQ010000001.1	AUGUSTUS	intron	26983	27040	1	+	.	ID=K3A94_intron-g1893.t1;Name=K3A94_intron-g1893.t1;Parent=K3A94_transcript-g1893.t1
JAIOKQ010000001.1	AUGUSTUS	exon	27041	27117	.	+	.	ID=K3A94_exon-g1893.t1;Name=K3A94_exon-g1893.t1;Parent=K3A94_transcript-g1893.t1
JAIOKQ010000001.1	AUGUSTUS	CDS	27041	27117	1	+	2	ID=K3A94_CDS-g1893.t1;Name=K3A94_CDS-g1893.t1;Parent=K3A94_transcript-g1893.t1
JAIOKQ010000001.1	AUGUSTUS	intron	27118	29020	1	+	.	ID=K3A94_intron-g1893.t1;Name=K3A94_intron-g1893.t1;Parent=K3A94_transcript-g1893.t1
JAIOKQ010000001.1	AUGUSTUS	exon	29021	29155	.	+	.	ID=K3A94_exon-g1893.t1;Name=K3A94_exon-g1893.t1;Parent=K3A94_transcript-g1893.t1
JAIOKQ010000001.1	AUGUSTUS	CDS	29021	29155	1	+	0	ID=K3A94_CDS-g1893.t1;Name=K3A94_CDS-g1893.t1;Parent=K3A94_transcript-g1893.t1
JAIOKQ010000001.1	AUGUSTUS	intron	29156	29556	1	+	.	ID=K3A94_intron-g1893.t1;Name=K3A94_intron-g1893.t1;Parent=K3A94_transcript-g1893.t1
JAIOKQ010000001.1	AUGUSTUS	exon	29557	29825	.	+	.	ID=K3A94_exon-g1893.t1;Name=K3A94_exon-g1893.t1;Parent=K3A94_transcript-g1893.t1
JAIOKQ010000001.1	AUGUSTUS	CDS	29557	29825	1	+	0	ID=K3A94_CDS-g1893.t1;Name=K3A94_CDS-g1893.t1;Parent=K3A94_transcript-g1893.t1
JAIOKQ010000001.1	AUGUSTUS	intron	29826	31470	1	+	.	ID=K3A94_intron-g1893.t1;Name=K3A94_intron-g1893.t1;Parent=K3A94_transcript-g1893.t1
JAIOKQ010000001.1	AUGUSTUS	exon	31471	31844	.	+	.	ID=K3A94_exon-g1893.t1;Name=K3A94_exon-g1893.t1;Parent=K3A94_transcript-g1893.t1
JAIOKQ010000001.1	AUGUSTUS	CDS	31471	31844	1	+	1	ID=K3A94_CDS-g1893.t1;Name=K3A94_CDS-g1893.t1;Parent=K3A94_transcript-g1893.t1
JAIOKQ010000001.1	AUGUSTUS	intron	31845	31897	1	+	.	ID=K3A94_intron-g1893.t1;Name=K3A94_intron-g1893.t1;Parent=K3A94_transcript-g1893.t1
JAIOKQ010000001.1	AUGUSTUS	exon	31898	32112	.	+	.	ID=K3A94_exon-g1893.t1;Name=K3A94_exon-g1893.t1;Parent=K3A94_transcript-g1893.t1
JAIOKQ010000001.1	AUGUSTUS	CDS	31898	32112	1	+	2	ID=K3A94_CDS-g1893.t1;Name=K3A94_CDS-g1893.t1;Parent=K3A94_transcript-g1893.t1
JAIOKQ010000001.1	AUGUSTUS	intron	32113	32166	1	+	.	ID=K3A94_intron-g1893.t1;Name=K3A94_intron-g1893.t1;Parent=K3A94_transcript-g1893.t1
JAIOKQ010000001.1	AUGUSTUS	exon	32167	32304	.	+	.	ID=K3A94_exon-g1893.t1;Name=K3A94_exon-g1893.t1;Parent=K3A94_transcript-g1893.t1
JAIOKQ010000001.1	AUGUSTUS	CDS	32167	32304	1	+	0	ID=K3A94_CDS-g1893.t1;Name=K3A94_CDS-g1893.t1;Parent=K3A94_transcript-g1893.t1
JAIOKQ010000001.1	AUGUSTUS	intron	32305	34830	1	+	.	ID=K3A94_intron-g1893.t1;Name=K3A94_intron-g1893.t1;Parent=K3A94_transcript-g1893.t1
JAIOKQ010000001.1	AUGUSTUS	exon	34831	34976	.	+	.	ID=K3A94_exon-g1893.t1;Name=K3A94_exon-g1893.t1;Parent=K3A94_transcript-g1893.t1
JAIOKQ010000001.1	AUGUSTUS	CDS	34831	34976	1	+	0	ID=K3A94_CDS-g1893.t1;Name=K3A94_CDS-g1893.t1;Parent=K3A94_transcript-g1893.t1
JAIOKQ010000001.1	AUGUSTUS	intron	34977	35039	1	+	.	ID=K3A94_intron-g1893.t1;Name=K3A94_intron-g1893.t1;Parent=K3A94_transcript-g1893.t1
JAIOKQ010000001.1	AUGUSTUS	exon	35040	35210	.	+	.	ID=K3A94_exon-g1893.t1;Name=K3A94_exon-g1893.t1;Parent=K3A94_transcript-g1893.t1
JAIOKQ010000001.1	AUGUSTUS	CDS	35040	35210	1	+	1	ID=K3A94_CDS-g1893.t1;Name=K3A94_CDS-g1893.t1;Parent=K3A94_transcript-g1893.t1
JAIOKQ010000001.1	AUGUSTUS	intron	35211	35668	0.95	+	.	ID=K3A94_intron-g1893.t1;Name=K3A94_intron-g1893.t1;Parent=K3A94_transcript-g1893.t1
JAIOKQ010000001.1	AUGUSTUS	exon	35669	35684	.	+	.	ID=K3A94_exon-g1893.t1;Name=K3A94_exon-g1893.t1;Parent=K3A94_transcript-g1893.t1
JAIOKQ010000001.1	AUGUSTUS	CDS	35669	35684	0.83	+	1	ID=K3A94_CDS-g1893.t1;Name=K3A94_CDS-g1893.t1;Parent=K3A94_transcript-g1893.t1
JAIOKQ010000001.1	AUGUSTUS	stop_codon	35682	35684	.	+	0	ID=K3A94_stop_codon-g1893.t1;Name=K3A94_stop_codon-g1893.t1;Parent=K3A94_transcript-g1893.t1
JAIOKQ010000001.1	AUGUSTUS	gene	36778	37973	0.83	+	.	ID=K3A94_g1894;Name=K3A94_g1894
JAIOKQ010000001.1	AUGUSTUS	transcript	36778	37973	0.83	+	.	ID=K3A94_transcript-g1894.t1;Name=K3A94_transcript-g1894.t1;Parent=K3A94_g1894
JAIOKQ010000001.1	AUGUSTUS	start_codon	36778	36780	.	+	0	ID=K3A94_start_codon-g1894.t1;Name=K3A94_start_codon-g1894.t1;Parent=K3A94_transcript-g1894.t1
JAIOKQ010000001.1	AUGUSTUS	exon	36778	36804	.	+	.	ID=K3A94_exon-g1894.t1;Name=K3A94_exon-g1894.t1;Parent=K3A94_transcript-g1894.t1
JAIOKQ010000001.1	AUGUSTUS	CDS	36778	36804	0.83	+	0	ID=K3A94_CDS-g1894.t1;Name=K3A94_CDS-g1894.t1;Parent=K3A94_transcript-g1894.t1
JAIOKQ010000001.1	AUGUSTUS	intron	36805	37145	1	+	.	ID=K3A94_intron-g1894.t1;Name=K3A94_intron-g1894.t1;Parent=K3A94_transcript-g1894.t1
JAIOKQ010000001.1	AUGUSTUS	exon	37146	37973	.	+	.	ID=K3A94_exon-g1894.t1;Name=K3A94_exon-g1894.t1;Parent=K3A94_transcript-g1894.t1
JAIOKQ010000001.1	AUGUSTUS	CDS	37146	37973	1	+	0	ID=K3A94_CDS-g1894.t1;Name=K3A94_CDS-g1894.t1;Parent=K3A94_transcript-g1894.t1
JAIOKQ010000001.1	AUGUSTUS	stop_codon	37971	37973	.	+	0	ID=K3A94_stop_codon-g1894.t1;Name=K3A94_stop_codon-g1894.t1;Parent=K3A94_transcript-g1894.t1
JAIOKQ010000001.1	AUGUSTUS	gene	63103	63390	0.72	-	.	ID=K3A94_g1895;Name=K3A94_g1895
JAIOKQ010000001.1	AUGUSTUS	transcript	63103	63390	0.72	-	.	ID=K3A94_transcript-g1895.t1;Name=K3A94_transcript-g1895.t1;Parent=K3A94_g1895
JAIOKQ010000001.1	AUGUSTUS	stop_codon	63103	63105	.	-	0	ID=K3A94_stop_codon-g1895.t1;Name=K3A94_stop_codon-g1895.t1;Parent=K3A94_transcript-g1895.t1
JAIOKQ010000001.1	AUGUSTUS	exon	63103	63390	.	-	.	ID=K3A94_exon-g1895.t1;Name=K3A94_exon-g1895.t1;Parent=K3A94_transcript-g1895.t1
JAIOKQ010000001.1	AUGUSTUS	CDS	63103	63390	0.72	-	0	ID=K3A94_CDS-g1895.t1;Name=K3A94_CDS-g1895.t1;Parent=K3A94_transcript-g1895.t1
JAIOKQ010000001.1	AUGUSTUS	start_codon	63388	63390	.	-	0	ID=K3A94_start_codon-g1895.t1;Name=K3A94_start_codon-g1895.t1;Parent=K3A94_transcript-g1895.t1
JAIOKQ010000001.1	AUGUSTUS	gene	65439	70941	0.9	-	.	ID=K3A94_g1896;Name=K3A94_g1896
JAIOKQ010000001.1	AUGUSTUS	transcript	65439	70941	0.62	-	.	ID=K3A94_transcript-g1896.t1;Name=K3A94_transcript-g1896.t1;Parent=K3A94_g1896
JAIOKQ010000001.1	AUGUSTUS	transcript	65439	66674	0.28	-	.	ID=K3A94_transcript-g1896.t2;Name=K3A94_transcript-g1896.t2;Parent=K3A94_g1896
JAIOKQ010000001.1	AUGUSTUS	stop_codon	65439	65441	.	-	0	ID=K3A94_stop_codon-g1896.t1;Name=K3A94_stop_codon-g1896.t1;Parent=K3A94_transcript-g1896.t1
JAIOKQ010000001.1	AUGUSTUS	stop_codon	65439	65441	.	-	0	ID=K3A94_stop_codon-g1896.t2;Name=K3A94_stop_codon-g1896.t2;Parent=K3A94_transcript-g1896.t2
JAIOKQ010000001.1	AUGUSTUS	exon	65439	65582	.	-	.	ID=K3A94_exon-g1896.t1;Name=K3A94_exon-g1896.t1;Parent=K3A94_transcript-g1896.t1
JAIOKQ010000001.1	AUGUSTUS	exon	65439	65582	.	-	.	ID=K3A94_exon-g1896.t2;Name=K3A94_exon-g1896.t2;Parent=K3A94_transcript-g1896.t2
JAIOKQ010000001.1	AUGUSTUS	CDS	65439	65582	0.72	-	0	ID=K3A94_CDS-g1896.t1;Name=K3A94_CDS-g1896.t1;Parent=K3A94_transcript-g1896.t1
JAIOKQ010000001.1	AUGUSTUS	CDS	65439	65582	0.67	-	0	ID=K3A94_CDS-g1896.t2;Name=K3A94_CDS-g1896.t2;Parent=K3A94_transcript-g1896.t2
JAIOKQ010000001.1	AUGUSTUS	intron	65583	65641	1	-	.	ID=K3A94_intron-g1896.t1;Name=K3A94_intron-g1896.t1;Parent=K3A94_transcript-g1896.t1
JAIOKQ010000001.1	AUGUSTUS	intron	65583	65641	0.99	-	.	ID=K3A94_intron-g1896.t2;Name=K3A94_intron-g1896.t2;Parent=K3A94_transcript-g1896.t2
JAIOKQ010000001.1	AUGUSTUS	exon	65642	65827	.	-	.	ID=K3A94_exon-g1896.t1;Name=K3A94_exon-g1896.t1;Parent=K3A94_transcript-g1896.t1
JAIOKQ010000001.1	AUGUSTUS	exon	65642	65827	.	-	.	ID=K3A94_exon-g1896.t2;Name=K3A94_exon-g1896.t2;Parent=K3A94_transcript-g1896.t2
JAIOKQ010000001.1	AUGUSTUS	CDS	65642	65827	1	-	0	ID=K3A94_CDS-g1896.t1;Name=K3A94_CDS-g1896.t1;Parent=K3A94_transcript-g1896.t1
JAIOKQ010000001.1	AUGUSTUS	CDS	65642	65827	0.99	-	0	ID=K3A94_CDS-g1896.t2;Name=K3A94_CDS-g1896.t2;Parent=K3A94_transcript-g1896.t2
JAIOKQ010000001.1	AUGUSTUS	intron	65828	65989	1	-	.	ID=K3A94_intron-g1896.t1;Name=K3A94_intron-g1896.t1;Parent=K3A94_transcript-g1896.t1
JAIOKQ010000001.1	AUGUSTUS	intron	65828	65989	1	-	.	ID=K3A94_intron-g1896.t2;Name=K3A94_intron-g1896.t2;Parent=K3A94_transcript-g1896.t2
JAIOKQ010000001.1	AUGUSTUS	exon	65990	66115	.	-	.	ID=K3A94_exon-g1896.t1;Name=K3A94_exon-g1896.t1;Parent=K3A94_transcript-g1896.t1
JAIOKQ010000001.1	AUGUSTUS	exon	65990	66115	.	-	.	ID=K3A94_exon-g1896.t2;Name=K3A94_exon-g1896.t2;Parent=K3A94_transcript-g1896.t2
JAIOKQ010000001.1	AUGUSTUS	CDS	65990	66115	1	-	0	ID=K3A94_CDS-g1896.t1;Name=K3A94_CDS-g1896.t1;Parent=K3A94_transcript-g1896.t1
JAIOKQ010000001.1	AUGUSTUS	CDS	65990	66115	1	-	0	ID=K3A94_CDS-g1896.t2;Name=K3A94_CDS-g1896.t2;Parent=K3A94_transcript-g1896.t2
JAIOKQ010000001.1	AUGUSTUS	intron	66116	66174	1	-	.	ID=K3A94_intron-g1896.t1;Name=K3A94_intron-g1896.t1;Parent=K3A94_transcript-g1896.t1
JAIOKQ010000001.1	AUGUSTUS	intron	66116	66174	1	-	.	ID=K3A94_intron-g1896.t2;Name=K3A94_intron-g1896.t2;Parent=K3A94_transcript-g1896.t2
JAIOKQ010000001.1	AUGUSTUS	exon	66175	66351	.	-	.	ID=K3A94_exon-g1896.t1;Name=K3A94_exon-g1896.t1;Parent=K3A94_transcript-g1896.t1
JAIOKQ010000001.1	AUGUSTUS	exon	66175	66351	.	-	.	ID=K3A94_exon-g1896.t2;Name=K3A94_exon-g1896.t2;Parent=K3A94_transcript-g1896.t2
JAIOKQ010000001.1	AUGUSTUS	CDS	66175	66351	1	-	0	ID=K3A94_CDS-g1896.t1;Name=K3A94_CDS-g1896.t1;Parent=K3A94_transcript-g1896.t1
JAIOKQ010000001.1	AUGUSTUS	CDS	66175	66351	0.98	-	0	ID=K3A94_CDS-g1896.t2;Name=K3A94_CDS-g1896.t2;Parent=K3A94_transcript-g1896.t2
JAIOKQ010000001.1	AUGUSTUS	intron	66352	70794	0.83	-	.	ID=K3A94_intron-g1896.t1;Name=K3A94_intron-g1896.t1;Parent=K3A94_transcript-g1896.t1
JAIOKQ010000001.1	AUGUSTUS	intron	66352	66626	0.43	-	.	ID=K3A94_intron-g1896.t2;Name=K3A94_intron-g1896.t2;Parent=K3A94_transcript-g1896.t2
JAIOKQ010000001.1	AUGUSTUS	exon	66627	66674	.	-	.	ID=K3A94_exon-g1896.t2;Name=K3A94_exon-g1896.t2;Parent=K3A94_transcript-g1896.t2
JAIOKQ010000001.1	AUGUSTUS	CDS	66627	66674	0.38	-	0	ID=K3A94_CDS-g1896.t2;Name=K3A94_CDS-g1896.t2;Parent=K3A94_transcript-g1896.t2
JAIOKQ010000001.1	AUGUSTUS	start_codon	66672	66674	.	-	0	ID=K3A94_start_codon-g1896.t2;Name=K3A94_start_codon-g1896.t2;Parent=K3A94_transcript-g1896.t2
JAIOKQ010000001.1	AUGUSTUS	exon	70795	70941	.	-	.	ID=K3A94_exon-g1896.t1;Name=K3A94_exon-g1896.t1;Parent=K3A94_transcript-g1896.t1
JAIOKQ010000001.1	AUGUSTUS	CDS	70795	70941	0.97	-	0	ID=K3A94_CDS-g1896.t1;Name=K3A94_CDS-g1896.t1;Parent=K3A94_transcript-g1896.t1
JAIOKQ010000001.1	AUGUSTUS	start_codon	70939	70941	.	-	0	ID=K3A94_start_codon-g1896.t1;Name=K3A94_start_codon-g1896.t1;Parent=K3A94_transcript-g1896.t1
JAIOKQ010000001.1	AUGUSTUS	gene	71271	72460	0.93	+	.	ID=K3A94_g1897;Name=K3A94_g1897
JAIOKQ010000001.1	AUGUSTUS	transcript	71271	72460	0.93	+	.	ID=K3A94_transcript-g1897.t1;Name=K3A94_transcript-g1897.t1;Parent=K3A94_g1897
JAIOKQ010000001.1	AUGUSTUS	start_codon	71271	71273	.	+	0	ID=K3A94_start_codon-g1897.t1;Name=K3A94_start_codon-g1897.t1;Parent=K3A94_transcript-g1897.t1
JAIOKQ010000001.1	AUGUSTUS	exon	71271	71358	.	+	.	ID=K3A94_exon-g1897.t1;Name=K3A94_exon-g1897.t1;Parent=K3A94_transcript-g1897.t1
JAIOKQ010000001.1	AUGUSTUS	CDS	71271	71358	0.93	+	0	ID=K3A94_CDS-g1897.t1;Name=K3A94_CDS-g1897.t1;Parent=K3A94_transcript-g1897.t1
JAIOKQ010000001.1	AUGUSTUS	intron	71359	72141	0.95	+	.	ID=K3A94_intron-g1897.t1;Name=K3A94_intron-g1897.t1;Parent=K3A94_transcript-g1897.t1
JAIOKQ010000001.1	AUGUSTUS	exon	72142	72264	.	+	.	ID=K3A94_exon-g1897.t1;Name=K3A94_exon-g1897.t1;Parent=K3A94_transcript-g1897.t1
JAIOKQ010000001.1	AUGUSTUS	CDS	72142	72264	0.96	+	2	ID=K3A94_CDS-g1897.t1;Name=K3A94_CDS-g1897.t1;Parent=K3A94_transcript-g1897.t1
JAIOKQ010000001.1	AUGUSTUS	intron	72265	72317	0.98	+	.	ID=K3A94_intron-g1897.t1;Name=K3A94_intron-g1897.t1;Parent=K3A94_transcript-g1897.t1
JAIOKQ010000001.1	AUGUSTUS	exon	72318	72460	.	+	.	ID=K3A94_exon-g1897.t1;Name=K3A94_exon-g1897.t1;Parent=K3A94_transcript-g1897.t1
JAIOKQ010000001.1	AUGUSTUS	CDS	72318	72460	0.98	+	2	ID=K3A94_CDS-g1897.t1;Name=K3A94_CDS-g1897.t1;Parent=K3A94_transcript-g1897.t1
JAIOKQ010000001.1	AUGUSTUS	stop_codon	72458	72460	.	+	0	ID=K3A94_stop_codon-g1897.t1;Name=K3A94_stop_codon-g1897.t1;Parent=K3A94_transcript-g1897.t1
JAIOKQ010000001.1	AUGUSTUS	gene	74982	77335	0.34	-	.	ID=K3A94_g1898;Name=K3A94_g1898
JAIOKQ010000001.1	AUGUSTUS	transcript	74982	77335	0.34	-	.	ID=K3A94_transcript-g1898.t1;Name=K3A94_transcript-g1898.t1;Parent=K3A94_g1898
JAIOKQ010000001.1	AUGUSTUS	stop_codon	74982	74984	.	-	0	ID=K3A94_stop_codon-g1898.t1;Name=K3A94_stop_codon-g1898.t1;Parent=K3A94_transcript-g1898.t1
JAIOKQ010000001.1	AUGUSTUS	exon	74982	75205	.	-	.	ID=K3A94_exon-g1898.t1;Name=K3A94_exon-g1898.t1;Parent=K3A94_transcript-g1898.t1
JAIOKQ010000001.1	AUGUSTUS	CDS	74982	75205	0.99	-	2	ID=K3A94_CDS-g1898.t1;Name=K3A94_CDS-g1898.t1;Parent=K3A94_transcript-g1898.t1
JAIOKQ010000001.1	AUGUSTUS	intron	75206	76485	1	-	.	ID=K3A94_intron-g1898.t1;Name=K3A94_intron-g1898.t1;Parent=K3A94_transcript-g1898.t1
JAIOKQ010000001.1	AUGUSTUS	exon	76486	76687	.	-	.	ID=K3A94_exon-g1898.t1;Name=K3A94_exon-g1898.t1;Parent=K3A94_transcript-g1898.t1
JAIOKQ010000001.1	AUGUSTUS	CDS	76486	76687	1	-	0	ID=K3A94_CDS-g1898.t1;Name=K3A94_CDS-g1898.t1;Parent=K3A94_transcript-g1898.t1
JAIOKQ010000001.1	AUGUSTUS	intron	76688	76743	1	-	.	ID=K3A94_intron-g1898.t1;Name=K3A94_intron-g1898.t1;Parent=K3A94_transcript-g1898.t1
JAIOKQ010000001.1	AUGUSTUS	exon	76744	76885	.	-	.	ID=K3A94_exon-g1898.t1;Name=K3A94_exon-g1898.t1;Parent=K3A94_transcript-g1898.t1
JAIOKQ010000001.1	AUGUSTUS	CDS	76744	76885	0.78	-	1	ID=K3A94_CDS-g1898.t1;Name=K3A94_CDS-g1898.t1;Parent=K3A94_transcript-g1898.t1
JAIOKQ010000001.1	AUGUSTUS	intron	76886	77150	0.6	-	.	ID=K3A94_intron-g1898.t1;Name=K3A94_intron-g1898.t1;Parent=K3A94_transcript-g1898.t1
JAIOKQ010000001.1	AUGUSTUS	exon	77151	77335	.	-	.	ID=K3A94_exon-g1898.t1;Name=K3A94_exon-g1898.t1;Parent=K3A94_transcript-g1898.t1
JAIOKQ010000001.1	AUGUSTUS	CDS	77151	77335	0.37	-	0	ID=K3A94_CDS-g1898.t1;Name=K3A94_CDS-g1898.t1;Parent=K3A94_transcript-g1898.t1
JAIOKQ010000001.1	AUGUSTUS	start_codon	77333	77335	.	-	0	ID=K3A94_start_codon-g1898.t1;Name=K3A94_start_codon-g1898.t1;Parent=K3A94_transcript-g1898.t1
JAIOKQ010000001.1	AUGUSTUS	gene	78852	81844	0.51	+	.	ID=K3A94_g1899;Name=K3A94_g1899
JAIOKQ010000001.1	AUGUSTUS	transcript	78852	81844	0.51	+	.	ID=K3A94_transcript-g1899.t1;Name=K3A94_transcript-g1899.t1;Parent=K3A94_g1899
JAIOKQ010000001.1	AUGUSTUS	start_codon	78852	78854	.	+	0	ID=K3A94_start_codon-g1899.t1;Name=K3A94_start_codon-g1899.t1;Parent=K3A94_transcript-g1899.t1
JAIOKQ010000001.1	AUGUSTUS	exon	78852	78902	.	+	.	ID=K3A94_exon-g1899.t1;Name=K3A94_exon-g1899.t1;Parent=K3A94_transcript-g1899.t1
JAIOKQ010000001.1	AUGUSTUS	CDS	78852	78902	0.61	+	0	ID=K3A94_CDS-g1899.t1;Name=K3A94_CDS-g1899.t1;Parent=K3A94_transcript-g1899.t1
JAIOKQ010000001.1	AUGUSTUS	intron	78903	79410	0.77	+	.	ID=K3A94_intron-g1899.t1;Name=K3A94_intron-g1899.t1;Parent=K3A94_transcript-g1899.t1
JAIOKQ010000001.1	AUGUSTUS	exon	79411	79631	.	+	.	ID=K3A94_exon-g1899.t1;Name=K3A94_exon-g1899.t1;Parent=K3A94_transcript-g1899.t1
JAIOKQ010000001.1	AUGUSTUS	CDS	79411	79631	0.78	+	0	ID=K3A94_CDS-g1899.t1;Name=K3A94_CDS-g1899.t1;Parent=K3A94_transcript-g1899.t1
JAIOKQ010000001.1	AUGUSTUS	intron	79632	80100	1	+	.	ID=K3A94_intron-g1899.t1;Name=K3A94_intron-g1899.t1;Parent=K3A94_transcript-g1899.t1
JAIOKQ010000001.1	AUGUSTUS	exon	80101	80629	.	+	.	ID=K3A94_exon-g1899.t1;Name=K3A94_exon-g1899.t1;Parent=K3A94_transcript-g1899.t1
JAIOKQ010000001.1	AUGUSTUS	CDS	80101	80629	0.93	+	1	ID=K3A94_CDS-g1899.t1;Name=K3A94_CDS-g1899.t1;Parent=K3A94_transcript-g1899.t1
JAIOKQ010000001.1	AUGUSTUS	intron	80630	81611	0.91	+	.	ID=K3A94_intron-g1899.t1;Name=K3A94_intron-g1899.t1;Parent=K3A94_transcript-g1899.t1
JAIOKQ010000001.1	AUGUSTUS	exon	81612	81685	.	+	.	ID=K3A94_exon-g1899.t1;Name=K3A94_exon-g1899.t1;Parent=K3A94_transcript-g1899.t1
JAIOKQ010000001.1	AUGUSTUS	CDS	81612	81685	0.88	+	0	ID=K3A94_CDS-g1899.t1;Name=K3A94_CDS-g1899.t1;Parent=K3A94_transcript-g1899.t1
JAIOKQ010000001.1	AUGUSTUS	intron	81686	81744	0.88	+	.	ID=K3A94_intron-g1899.t1;Name=K3A94_intron-g1899.t1;Parent=K3A94_transcript-g1899.t1
JAIOKQ010000001.1	AUGUSTUS	exon	81745	81844	.	+	.	ID=K3A94_exon-g1899.t1;Name=K3A94_exon-g1899.t1;Parent=K3A94_transcript-g1899.t1
JAIOKQ010000001.1	AUGUSTUS	CDS	81745	81844	0.87	+	1	ID=K3A94_CDS-g1899.t1;Name=K3A94_CDS-g1899.t1;Parent=K3A94_transcript-g1899.t1
JAIOKQ010000001.1	AUGUSTUS	stop_codon	81842	81844	.	+	0	ID=K3A94_stop_codon-g1899.t1;Name=K3A94_stop_codon-g1899.t1;Parent=K3A94_transcript-g1899.t1
JAIOKQ010000001.1	AUGUSTUS	gene	85503	86044	0.96	+	.	ID=K3A94_g1900;Name=K3A94_g1900
JAIOKQ010000001.1	AUGUSTUS	transcript	85503	86044	0.96	+	.	ID=K3A94_transcript-g1900.t1;Name=K3A94_transcript-g1900.t1;Parent=K3A94_g1900
JAIOKQ010000001.1	AUGUSTUS	start_codon	85503	85505	.	+	0	ID=K3A94_start_codon-g1900.t1;Name=K3A94_start_codon-g1900.t1;Parent=K3A94_transcript-g1900.t1
JAIOKQ010000001.1	AUGUSTUS	exon	85503	85751	.	+	.	ID=K3A94_exon-g1900.t1;Name=K3A94_exon-g1900.t1;Parent=K3A94_transcript-g1900.t1
JAIOKQ010000001.1	AUGUSTUS	CDS	85503	85751	0.96	+	0	ID=K3A94_CDS-g1900.t1;Name=K3A94_CDS-g1900.t1;Parent=K3A94_transcript-g1900.t1
JAIOKQ010000001.1	AUGUSTUS	intron	85752	85813	1	+	.	ID=K3A94_intron-g1900.t1;Name=K3A94_intron-g1900.t1;Parent=K3A94_transcript-g1900.t1
JAIOKQ010000001.1	AUGUSTUS	exon	85814	86044	.	+	.	ID=K3A94_exon-g1900.t1;Name=K3A94_exon-g1900.t1;Parent=K3A94_transcript-g1900.t1
JAIOKQ010000001.1	AUGUSTUS	CDS	85814	86044	1	+	0	ID=K3A94_CDS-g1900.t1;Name=K3A94_CDS-g1900.t1;Parent=K3A94_transcript-g1900.t1
JAIOKQ010000001.1	AUGUSTUS	stop_codon	86042	86044	.	+	0	ID=K3A94_stop_codon-g1900.t1;Name=K3A94_stop_codon-g1900.t1;Parent=K3A94_transcript-g1900.t1
JAIOKQ010000001.1	AUGUSTUS	gene	88355	89901	0.97	+	.	ID=K3A94_g1901;Name=K3A94_g1901
JAIOKQ010000001.1	AUGUSTUS	transcript	88355	89901	0.97	+	.	ID=K3A94_transcript-g1901.t1;Name=K3A94_transcript-g1901.t1;Parent=K3A94_g1901
JAIOKQ010000001.1	AUGUSTUS	start_codon	88355	88357	.	+	0	ID=K3A94_start_codon-g1901.t1;Name=K3A94_start_codon-g1901.t1;Parent=K3A94_transcript-g1901.t1
JAIOKQ010000001.1	AUGUSTUS	exon	88355	88456	.	+	.	ID=K3A94_exon-g1901.t1;Name=K3A94_exon-g1901.t1;Parent=K3A94_transcript-g1901.t1
JAIOKQ010000001.1	AUGUSTUS	CDS	88355	88456	1	+	0	ID=K3A94_CDS-g1901.t1;Name=K3A94_CDS-g1901.t1;Parent=K3A94_transcript-g1901.t1
JAIOKQ010000001.1	AUGUSTUS	intron	88457	88873	1	+	.	ID=K3A94_intron-g1901.t1;Name=K3A94_intron-g1901.t1;Parent=K3A94_transcript-g1901.t1
JAIOKQ010000001.1	AUGUSTUS	exon	88874	89131	.	+	.	ID=K3A94_exon-g1901.t1;Name=K3A94_exon-g1901.t1;Parent=K3A94_transcript-g1901.t1
JAIOKQ010000001.1	AUGUSTUS	CDS	88874	89131	1	+	0	ID=K3A94_CDS-g1901.t1;Name=K3A94_CDS-g1901.t1;Parent=K3A94_transcript-g1901.t1
JAIOKQ010000001.1	AUGUSTUS	intron	89132	89183	1	+	.	ID=K3A94_intron-g1901.t1;Name=K3A94_intron-g1901.t1;Parent=K3A94_transcript-g1901.t1
JAIOKQ010000001.1	AUGUSTUS	exon	89184	89297	.	+	.	ID=K3A94_exon-g1901.t1;Name=K3A94_exon-g1901.t1;Parent=K3A94_transcript-g1901.t1
JAIOKQ010000001.1	AUGUSTUS	CDS	89184	89297	0.97	+	0	ID=K3A94_CDS-g1901.t1;Name=K3A94_CDS-g1901.t1;Parent=K3A94_transcript-g1901.t1
JAIOKQ010000001.1	AUGUSTUS	intron	89298	89350	0.97	+	.	ID=K3A94_intron-g1901.t1;Name=K3A94_intron-g1901.t1;Parent=K3A94_transcript-g1901.t1
JAIOKQ010000001.1	AUGUSTUS	exon	89351	89545	.	+	.	ID=K3A94_exon-g1901.t1;Name=K3A94_exon-g1901.t1;Parent=K3A94_transcript-g1901.t1
JAIOKQ010000001.1	AUGUSTUS	CDS	89351	89545	1	+	0	ID=K3A94_CDS-g1901.t1;Name=K3A94_CDS-g1901.t1;Parent=K3A94_transcript-g1901.t1
JAIOKQ010000001.1	AUGUSTUS	intron	89546	89627	1	+	.	ID=K3A94_intron-g1901.t1;Name=K3A94_intron-g1901.t1;Parent=K3A94_transcript-g1901.t1
JAIOKQ010000001.1	AUGUSTUS	exon	89628	89762	.	+	.	ID=K3A94_exon-g1901.t1;Name=K3A94_exon-g1901.t1;Parent=K3A94_transcript-g1901.t1
JAIOKQ010000001.1	AUGUSTUS	CDS	89628	89762	1	+	0	ID=K3A94_CDS-g1901.t1;Name=K3A94_CDS-g1901.t1;Parent=K3A94_transcript-g1901.t1
JAIOKQ010000001.1	AUGUSTUS	intron	89763	89820	1	+	.	ID=K3A94_intron-g1901.t1;Name=K3A94_intron-g1901.t1;Parent=K3A94_transcript-g1901.t1
JAIOKQ010000001.1	AUGUSTUS	exon	89821	89901	.	+	.	ID=K3A94_exon-g1901.t1;Name=K3A94_exon-g1901.t1;Parent=K3A94_transcript-g1901.t1
JAIOKQ010000001.1	AUGUSTUS	CDS	89821	89901	1	+	0	ID=K3A94_CDS-g1901.t1;Name=K3A94_CDS-g1901.t1;Parent=K3A94_transcript-g1901.t1
JAIOKQ010000001.1	AUGUSTUS	stop_codon	89899	89901	.	+	0	ID=K3A94_stop_codon-g1901.t1;Name=K3A94_stop_codon-g1901.t1;Parent=K3A94_transcript-g1901.t1
JAIOKQ010000001.1	AUGUSTUS	gene	92771	98496	0.99	-	.	ID=K3A94_g1902;Name=K3A94_g1902
JAIOKQ010000001.1	AUGUSTUS	transcript	92771	98496	0.99	-	.	ID=K3A94_transcript-g1902.t1;Name=K3A94_transcript-g1902.t1;Parent=K3A94_g1902
JAIOKQ010000001.1	AUGUSTUS	stop_codon	92771	92773	.	-	0	ID=K3A94_stop_codon-g1902.t1;Name=K3A94_stop_codon-g1902.t1;Parent=K3A94_transcript-g1902.t1
JAIOKQ010000001.1	AUGUSTUS	exon	92771	93035	.	-	.	ID=K3A94_exon-g1902.t1;Name=K3A94_exon-g1902.t1;Parent=K3A94_transcript-g1902.t1
JAIOKQ010000001.1	AUGUSTUS	CDS	92771	93035	1	-	1	ID=K3A94_CDS-g1902.t1;Name=K3A94_CDS-g1902.t1;Parent=K3A94_transcript-g1902.t1
JAIOKQ010000001.1	AUGUSTUS	intron	93036	94708	1	-	.	ID=K3A94_intron-g1902.t1;Name=K3A94_intron-g1902.t1;Parent=K3A94_transcript-g1902.t1
JAIOKQ010000001.1	AUGUSTUS	exon	94709	95973	.	-	.	ID=K3A94_exon-g1902.t1;Name=K3A94_exon-g1902.t1;Parent=K3A94_transcript-g1902.t1
JAIOKQ010000001.1	AUGUSTUS	CDS	94709	95973	1	-	0	ID=K3A94_CDS-g1902.t1;Name=K3A94_CDS-g1902.t1;Parent=K3A94_transcript-g1902.t1
JAIOKQ010000001.1	AUGUSTUS	intron	95974	96690	1	-	.	ID=K3A94_intron-g1902.t1;Name=K3A94_intron-g1902.t1;Parent=K3A94_transcript-g1902.t1
JAIOKQ010000001.1	AUGUSTUS	exon	96691	97017	.	-	.	ID=K3A94_exon-g1902.t1;Name=K3A94_exon-g1902.t1;Parent=K3A94_transcript-g1902.t1
JAIOKQ010000001.1	AUGUSTUS	CDS	96691	97017	1	-	0	ID=K3A94_CDS-g1902.t1;Name=K3A94_CDS-g1902.t1;Parent=K3A94_transcript-g1902.t1
JAIOKQ010000001.1	AUGUSTUS	intron	97018	97125	1	-	.	ID=K3A94_intron-g1902.t1;Name=K3A94_intron-g1902.t1;Parent=K3A94_transcript-g1902.t1
JAIOKQ010000001.1	AUGUSTUS	exon	97126	97283	.	-	.	ID=K3A94_exon-g1902.t1;Name=K3A94_exon-g1902.t1;Parent=K3A94_transcript-g1902.t1
JAIOKQ010000001.1	AUGUSTUS	CDS	97126	97283	1	-	2	ID=K3A94_CDS-g1902.t1;Name=K3A94_CDS-g1902.t1;Parent=K3A94_transcript-g1902.t1
JAIOKQ010000001.1	AUGUSTUS	intron	97284	97338	1	-	.	ID=K3A94_intron-g1902.t1;Name=K3A94_intron-g1902.t1;Parent=K3A94_transcript-g1902.t1
JAIOKQ010000001.1	AUGUSTUS	exon	97339	97581	.	-	.	ID=K3A94_exon-g1902.t1;Name=K3A94_exon-g1902.t1;Parent=K3A94_transcript-g1902.t1
JAIOKQ010000001.1	AUGUSTUS	CDS	97339	97581	1	-	2	ID=K3A94_CDS-g1902.t1;Name=K3A94_CDS-g1902.t1;Parent=K3A94_transcript-g1902.t1
JAIOKQ010000001.1	AUGUSTUS	intron	97582	98039	1	-	.	ID=K3A94_intron-g1902.t1;Name=K3A94_intron-g1902.t1;Parent=K3A94_transcript-g1902.t1
JAIOKQ010000001.1	AUGUSTUS	exon	98040	98496	.	-	.	ID=K3A94_exon-g1902.t1;Name=K3A94_exon-g1902.t1;Parent=K3A94_transcript-g1902.t1
JAIOKQ010000001.1	AUGUSTUS	CDS	98040	98496	0.99	-	0	ID=K3A94_CDS-g1902.t1;Name=K3A94_CDS-g1902.t1;Parent=K3A94_transcript-g1902.t1
JAIOKQ010000001.1	AUGUSTUS	start_codon	98494	98496	.	-	0	ID=K3A94_start_codon-g1902.t1;Name=K3A94_start_codon-g1902.t1;Parent=K3A94_transcript-g1902.t1
JAIOKQ010000001.1	AUGUSTUS	gene	103121	116583	0.91	+	.	ID=K3A94_g1903;Name=K3A94_g1903
JAIOKQ010000001.1	AUGUSTUS	transcript	103121	116583	0.91	+	.	ID=K3A94_transcript-g1903.t1;Name=K3A94_transcript-g1903.t1;Parent=K3A94_g1903
JAIOKQ010000001.1	AUGUSTUS	start_codon	103121	103123	.	+	0	ID=K3A94_start_codon-g1903.t1;Name=K3A94_start_codon-g1903.t1;Parent=K3A94_transcript-g1903.t1
JAIOKQ010000001.1	AUGUSTUS	exon	103121	103249	.	+	.	ID=K3A94_exon-g1903.t1;Name=K3A94_exon-g1903.t1;Parent=K3A94_transcript-g1903.t1
JAIOKQ010000001.1	AUGUSTUS	CDS	103121	103249	0.93	+	0	ID=K3A94_CDS-g1903.t1;Name=K3A94_CDS-g1903.t1;Parent=K3A94_transcript-g1903.t1
JAIOKQ010000001.1	AUGUSTUS	intron	103250	106703	1	+	.	ID=K3A94_intron-g1903.t1;Name=K3A94_intron-g1903.t1;Parent=K3A94_transcript-g1903.t1
JAIOKQ010000001.1	AUGUSTUS	exon	106704	106851	.	+	.	ID=K3A94_exon-g1903.t1;Name=K3A94_exon-g1903.t1;Parent=K3A94_transcript-g1903.t1
JAIOKQ010000001.1	AUGUSTUS	CDS	106704	106851	1	+	0	ID=K3A94_CDS-g1903.t1;Name=K3A94_CDS-g1903.t1;Parent=K3A94_transcript-g1903.t1
JAIOKQ010000001.1	AUGUSTUS	intron	106852	106960	1	+	.	ID=K3A94_intron-g1903.t1;Name=K3A94_intron-g1903.t1;Parent=K3A94_transcript-g1903.t1
JAIOKQ010000001.1	AUGUSTUS	exon	106961	107119	.	+	.	ID=K3A94_exon-g1903.t1;Name=K3A94_exon-g1903.t1;Parent=K3A94_transcript-g1903.t1
JAIOKQ010000001.1	AUGUSTUS	CDS	106961	107119	1	+	2	ID=K3A94_CDS-g1903.t1;Name=K3A94_CDS-g1903.t1;Parent=K3A94_transcript-g1903.t1
JAIOKQ010000001.1	AUGUSTUS	intron	107120	107200	1	+	.	ID=K3A94_intron-g1903.t1;Name=K3A94_intron-g1903.t1;Parent=K3A94_transcript-g1903.t1
JAIOKQ010000001.1	AUGUSTUS	exon	107201	107475	.	+	.	ID=K3A94_exon-g1903.t1;Name=K3A94_exon-g1903.t1;Parent=K3A94_transcript-g1903.t1
JAIOKQ010000001.1	AUGUSTUS	CDS	107201	107475	1	+	2	ID=K3A94_CDS-g1903.t1;Name=K3A94_CDS-g1903.t1;Parent=K3A94_transcript-g1903.t1
JAIOKQ010000001.1	AUGUSTUS	intron	107476	109647	1	+	.	ID=K3A94_intron-g1903.t1;Name=K3A94_intron-g1903.t1;Parent=K3A94_transcript-g1903.t1
JAIOKQ010000001.1	AUGUSTUS	exon	109648	110446	.	+	.	ID=K3A94_exon-g1903.t1;Name=K3A94_exon-g1903.t1;Parent=K3A94_transcript-g1903.t1
JAIOKQ010000001.1	AUGUSTUS	CDS	109648	110446	0.98	+	0	ID=K3A94_CDS-g1903.t1;Name=K3A94_CDS-g1903.t1;Parent=K3A94_transcript-g1903.t1
JAIOKQ010000001.1	AUGUSTUS	intron	110447	114418	1	+	.	ID=K3A94_intron-g1903.t1;Name=K3A94_intron-g1903.t1;Parent=K3A94_transcript-g1903.t1
JAIOKQ010000001.1	AUGUSTUS	exon	114419	114604	.	+	.	ID=K3A94_exon-g1903.t1;Name=K3A94_exon-g1903.t1;Parent=K3A94_transcript-g1903.t1
JAIOKQ010000001.1	AUGUSTUS	CDS	114419	114604	1	+	2	ID=K3A94_CDS-g1903.t1;Name=K3A94_CDS-g1903.t1;Parent=K3A94_transcript-g1903.t1
JAIOKQ010000001.1	AUGUSTUS	intron	114605	116464	1	+	.	ID=K3A94_intron-g1903.t1;Name=K3A94_intron-g1903.t1;Parent=K3A94_transcript-g1903.t1
JAIOKQ010000001.1	AUGUSTUS	exon	116465	116583	.	+	.	ID=K3A94_exon-g1903.t1;Name=K3A94_exon-g1903.t1;Parent=K3A94_transcript-g1903.t1
JAIOKQ010000001.1	AUGUSTUS	CDS	116465	116583	1	+	2	ID=K3A94_CDS-g1903.t1;Name=K3A94_CDS-g1903.t1;Parent=K3A94_transcript-g1903.t1
JAIOKQ010000001.1	AUGUSTUS	stop_codon	116581	116583	.	+	0	ID=K3A94_stop_codon-g1903.t1;Name=K3A94_stop_codon-g1903.t1;Parent=K3A94_transcript-g1903.t1
JAIOKQ010000001.1	AUGUSTUS	gene	116948	125292	0.97	-	.	ID=K3A94_g1904;Name=K3A94_g1904
JAIOKQ010000001.1	AUGUSTUS	transcript	116948	125292	0.97	-	.	ID=K3A94_transcript-g1904.t1;Name=K3A94_transcript-g1904.t1;Parent=K3A94_g1904
JAIOKQ010000001.1	AUGUSTUS	stop_codon	116948	116950	.	-	0	ID=K3A94_stop_codon-g1904.t1;Name=K3A94_stop_codon-g1904.t1;Parent=K3A94_transcript-g1904.t1
JAIOKQ010000001.1	AUGUSTUS	exon	116948	117387	.	-	.	ID=K3A94_exon-g1904.t1;Name=K3A94_exon-g1904.t1;Parent=K3A94_transcript-g1904.t1
JAIOKQ010000001.1	AUGUSTUS	CDS	116948	117387	1	-	2	ID=K3A94_CDS-g1904.t1;Name=K3A94_CDS-g1904.t1;Parent=K3A94_transcript-g1904.t1
JAIOKQ010000001.1	AUGUSTUS	intron	117388	119198	1	-	.	ID=K3A94_intron-g1904.t1;Name=K3A94_intron-g1904.t1;Parent=K3A94_transcript-g1904.t1
JAIOKQ010000001.1	AUGUSTUS	exon	119199	119354	.	-	.	ID=K3A94_exon-g1904.t1;Name=K3A94_exon-g1904.t1;Parent=K3A94_transcript-g1904.t1
JAIOKQ010000001.1	AUGUSTUS	CDS	119199	119354	1	-	2	ID=K3A94_CDS-g1904.t1;Name=K3A94_CDS-g1904.t1;Parent=K3A94_transcript-g1904.t1
JAIOKQ010000001.1	AUGUSTUS	intron	119355	119420	1	-	.	ID=K3A94_intron-g1904.t1;Name=K3A94_intron-g1904.t1;Parent=K3A94_transcript-g1904.t1
JAIOKQ010000001.1	AUGUSTUS	exon	119421	119642	.	-	.	ID=K3A94_exon-g1904.t1;Name=K3A94_exon-g1904.t1;Parent=K3A94_transcript-g1904.t1
JAIOKQ010000001.1	AUGUSTUS	CDS	119421	119642	1	-	2	ID=K3A94_CDS-g1904.t1;Name=K3A94_CDS-g1904.t1;Parent=K3A94_transcript-g1904.t1
JAIOKQ010000001.1	AUGUSTUS	intron	119643	119703	1	-	.	ID=K3A94_intron-g1904.t1;Name=K3A94_intron-g1904.t1;Parent=K3A94_transcript-g1904.t1
JAIOKQ010000001.1	AUGUSTUS	exon	119704	119926	.	-	.	ID=K3A94_exon-g1904.t1;Name=K3A94_exon-g1904.t1;Parent=K3A94_transcript-g1904.t1
JAIOKQ010000001.1	AUGUSTUS	CDS	119704	119926	1	-	0	ID=K3A94_CDS-g1904.t1;Name=K3A94_CDS-g1904.t1;Parent=K3A94_transcript-g1904.t1
JAIOKQ010000001.1	AUGUSTUS	intron	119927	120375	1	-	.	ID=K3A94_intron-g1904.t1;Name=K3A94_intron-g1904.t1;Parent=K3A94_transcript-g1904.t1
JAIOKQ010000001.1	AUGUSTUS	exon	120376	120548	.	-	.	ID=K3A94_exon-g1904.t1;Name=K3A94_exon-g1904.t1;Parent=K3A94_transcript-g1904.t1
JAIOKQ010000001.1	AUGUSTUS	CDS	120376	120548	1	-	2	ID=K3A94_CDS-g1904.t1;Name=K3A94_CDS-g1904.t1;Parent=K3A94_transcript-g1904.t1
JAIOKQ010000001.1	AUGUSTUS	intron	120549	121478	1	-	.	ID=K3A94_intron-g1904.t1;Name=K3A94_intron-g1904.t1;Parent=K3A94_transcript-g1904.t1
JAIOKQ010000001.1	AUGUSTUS	exon	121479	121728	.	-	.	ID=K3A94_exon-g1904.t1;Name=K3A94_exon-g1904.t1;Parent=K3A94_transcript-g1904.t1
JAIOKQ010000001.1	AUGUSTUS	CDS	121479	121728	1	-	0	ID=K3A94_CDS-g1904.t1;Name=K3A94_CDS-g1904.t1;Parent=K3A94_transcript-g1904.t1
JAIOKQ010000001.1	AUGUSTUS	intron	121729	121794	1	-	.	ID=K3A94_intron-g1904.t1;Name=K3A94_intron-g1904.t1;Parent=K3A94_transcript-g1904.t1
JAIOKQ010000001.1	AUGUSTUS	exon	121795	121859	.	-	.	ID=K3A94_exon-g1904.t1;Name=K3A94_exon-g1904.t1;Parent=K3A94_transcript-g1904.t1
JAIOKQ010000001.1	AUGUSTUS	CDS	121795	121859	1	-	2	ID=K3A94_CDS-g1904.t1;Name=K3A94_CDS-g1904.t1;Parent=K3A94_transcript-g1904.t1
JAIOKQ010000001.1	AUGUSTUS	intron	121860	124815	1	-	.	ID=K3A94_intron-g1904.t1;Name=K3A94_intron-g1904.t1;Parent=K3A94_transcript-g1904.t1
JAIOKQ010000001.1	AUGUSTUS	exon	124816	124969	.	-	.	ID=K3A94_exon-g1904.t1;Name=K3A94_exon-g1904.t1;Parent=K3A94_transcript-g1904.t1
JAIOKQ010000001.1	AUGUSTUS	CDS	124816	124969	1	-	0	ID=K3A94_CDS-g1904.t1;Name=K3A94_CDS-g1904.t1;Parent=K3A94_transcript-g1904.t1
JAIOKQ010000001.1	AUGUSTUS	intron	124970	125034	1	-	.	ID=K3A94_intron-g1904.t1;Name=K3A94_intron-g1904.t1;Parent=K3A94_transcript-g1904.t1
JAIOKQ010000001.1	AUGUSTUS	exon	125035	125292	.	-	.	ID=K3A94_exon-g1904.t1;Name=K3A94_exon-g1904.t1;Parent=K3A94_transcript-g1904.t1
JAIOKQ010000001.1	AUGUSTUS	CDS	125035	125292	0.97	-	0	ID=K3A94_CDS-g1904.t1;Name=K3A94_CDS-g1904.t1;Parent=K3A94_transcript-g1904.t1
JAIOKQ010000001.1	AUGUSTUS	start_codon	125290	125292	.	-	0	ID=K3A94_start_codon-g1904.t1;Name=K3A94_start_codon-g1904.t1;Parent=K3A94_transcript-g1904.t1
JAIOKQ010000001.1	AUGUSTUS	gene	126555	129355	0.95	-	.	ID=K3A94_g1905;Name=K3A94_g1905
JAIOKQ010000001.1	AUGUSTUS	transcript	126555	129355	0.95	-	.	ID=K3A94_transcript-g1905.t1;Name=K3A94_transcript-g1905.t1;Parent=K3A94_g1905
JAIOKQ010000001.1	AUGUSTUS	stop_codon	126555	126557	.	-	0	ID=K3A94_stop_codon-g1905.t1;Name=K3A94_stop_codon-g1905.t1;Parent=K3A94_transcript-g1905.t1
JAIOKQ010000001.1	AUGUSTUS	exon	126555	126721	.	-	.	ID=K3A94_exon-g1905.t1;Name=K3A94_exon-g1905.t1;Parent=K3A94_transcript-g1905.t1
JAIOKQ010000001.1	AUGUSTUS	CDS	126555	126721	0.95	-	2	ID=K3A94_CDS-g1905.t1;Name=K3A94_CDS-g1905.t1;Parent=K3A94_transcript-g1905.t1
JAIOKQ010000001.1	AUGUSTUS	intron	126722	128385	1	-	.	ID=K3A94_intron-g1905.t1;Name=K3A94_intron-g1905.t1;Parent=K3A94_transcript-g1905.t1
JAIOKQ010000001.1	AUGUSTUS	exon	128386	128566	.	-	.	ID=K3A94_exon-g1905.t1;Name=K3A94_exon-g1905.t1;Parent=K3A94_transcript-g1905.t1
JAIOKQ010000001.1	AUGUSTUS	CDS	128386	128566	1	-	0	ID=K3A94_CDS-g1905.t1;Name=K3A94_CDS-g1905.t1;Parent=K3A94_transcript-g1905.t1
JAIOKQ010000001.1	AUGUSTUS	intron	128567	128620	1	-	.	ID=K3A94_intron-g1905.t1;Name=K3A94_intron-g1905.t1;Parent=K3A94_transcript-g1905.t1
JAIOKQ010000001.1	AUGUSTUS	exon	128621	128821	.	-	.	ID=K3A94_exon-g1905.t1;Name=K3A94_exon-g1905.t1;Parent=K3A94_transcript-g1905.t1
JAIOKQ010000001.1	AUGUSTUS	CDS	128621	128821	1	-	0	ID=K3A94_CDS-g1905.t1;Name=K3A94_CDS-g1905.t1;Parent=K3A94_transcript-g1905.t1
JAIOKQ010000001.1	AUGUSTUS	intron	128822	128893	1	-	.	ID=K3A94_intron-g1905.t1;Name=K3A94_intron-g1905.t1;Parent=K3A94_transcript-g1905.t1
JAIOKQ010000001.1	AUGUSTUS	exon	128894	129056	.	-	.	ID=K3A94_exon-g1905.t1;Name=K3A94_exon-g1905.t1;Parent=K3A94_transcript-g1905.t1
JAIOKQ010000001.1	AUGUSTUS	CDS	128894	129056	1	-	1	ID=K3A94_CDS-g1905.t1;Name=K3A94_CDS-g1905.t1;Parent=K3A94_transcript-g1905.t1
JAIOKQ010000001.1	AUGUSTUS	intron	129057	129134	1	-	.	ID=K3A94_intron-g1905.t1;Name=K3A94_intron-g1905.t1;Parent=K3A94_transcript-g1905.t1
JAIOKQ010000001.1	AUGUSTUS	exon	129135	129236	.	-	.	ID=K3A94_exon-g1905.t1;Name=K3A94_exon-g1905.t1;Parent=K3A94_transcript-g1905.t1
JAIOKQ010000001.1	AUGUSTUS	CDS	129135	129236	1	-	1	ID=K3A94_CDS-g1905.t1;Name=K3A94_CDS-g1905.t1;Parent=K3A94_transcript-g1905.t1
JAIOKQ010000001.1	AUGUSTUS	intron	129237	129293	1	-	.	ID=K3A94_intron-g1905.t1;Name=K3A94_intron-g1905.t1;Parent=K3A94_transcript-g1905.t1
JAIOKQ010000001.1	AUGUSTUS	exon	129294	129355	.	-	.	ID=K3A94_exon-g1905.t1;Name=K3A94_exon-g1905.t1;Parent=K3A94_transcript-g1905.t1
JAIOKQ010000001.1	AUGUSTUS	CDS	129294	129355	1	-	0	ID=K3A94_CDS-g1905.t1;Name=K3A94_CDS-g1905.t1;Parent=K3A94_transcript-g1905.t1
JAIOKQ010000001.1	AUGUSTUS	start_codon	129353	129355	.	-	0	ID=K3A94_start_codon-g1905.t1;Name=K3A94_start_codon-g1905.t1;Parent=K3A94_transcript-g1905.t1
JAIOKQ010000001.1	AUGUSTUS	gene	130460	211650	3.87	+	.	ID=K3A94_g1906;Name=K3A94_g1906
JAIOKQ010000001.1	AUGUSTUS	transcript	130460	211650	0.74	+	.	ID=K3A94_transcript-g1906.t1;Name=K3A94_transcript-g1906.t1;Parent=K3A94_g1906
JAIOKQ010000001.1	AUGUSTUS	transcript	130460	211650	0.75	+	.	ID=K3A94_transcript-g1906.t3;Name=K3A94_transcript-g1906.t3;Parent=K3A94_g1906
JAIOKQ010000001.1	AUGUSTUS	transcript	130460	211650	0.78	+	.	ID=K3A94_transcript-g1906.t4;Name=K3A94_transcript-g1906.t4;Parent=K3A94_g1906
JAIOKQ010000001.1	AUGUSTUS	transcript	130460	211650	0.79	+	.	ID=K3A94_transcript-g1906.t5;Name=K3A94_transcript-g1906.t5;Parent=K3A94_g1906
JAIOKQ010000001.1	AUGUSTUS	transcript	130460	211650	0.81	+	.	ID=K3A94_transcript-g1906.t2;Name=K3A94_transcript-g1906.t2;Parent=K3A94_g1906
JAIOKQ010000001.1	AUGUSTUS	start_codon	130460	130462	.	+	0	ID=K3A94_start_codon-g1906.t2;Name=K3A94_start_codon-g1906.t2;Parent=K3A94_transcript-g1906.t2
JAIOKQ010000001.1	AUGUSTUS	start_codon	130460	130462	.	+	0	ID=K3A94_start_codon-g1906.t4;Name=K3A94_start_codon-g1906.t4;Parent=K3A94_transcript-g1906.t4
JAIOKQ010000001.1	AUGUSTUS	start_codon	130460	130462	.	+	0	ID=K3A94_start_codon-g1906.t5;Name=K3A94_start_codon-g1906.t5;Parent=K3A94_transcript-g1906.t5
JAIOKQ010000001.1	AUGUSTUS	start_codon	130460	130462	.	+	0	ID=K3A94_start_codon-g1906.t1;Name=K3A94_start_codon-g1906.t1;Parent=K3A94_transcript-g1906.t1
JAIOKQ010000001.1	AUGUSTUS	start_codon	130460	130462	.	+	0	ID=K3A94_start_codon-g1906.t3;Name=K3A94_start_codon-g1906.t3;Parent=K3A94_transcript-g1906.t3
JAIOKQ010000001.1	AUGUSTUS	exon	130460	130651	.	+	.	ID=K3A94_exon-g1906.t2;Name=K3A94_exon-g1906.t2;Parent=K3A94_transcript-g1906.t2
JAIOKQ010000001.1	AUGUSTUS	exon	130460	130651	.	+	.	ID=K3A94_exon-g1906.t4;Name=K3A94_exon-g1906.t4;Parent=K3A94_transcript-g1906.t4
JAIOKQ010000001.1	AUGUSTUS	exon	130460	130651	.	+	.	ID=K3A94_exon-g1906.t5;Name=K3A94_exon-g1906.t5;Parent=K3A94_transcript-g1906.t5
JAIOKQ010000001.1	AUGUSTUS	exon	130460	130651	.	+	.	ID=K3A94_exon-g1906.t1;Name=K3A94_exon-g1906.t1;Parent=K3A94_transcript-g1906.t1
JAIOKQ010000001.1	AUGUSTUS	exon	130460	130651	.	+	.	ID=K3A94_exon-g1906.t3;Name=K3A94_exon-g1906.t3;Parent=K3A94_transcript-g1906.t3
JAIOKQ010000001.1	AUGUSTUS	CDS	130460	130651	0.81	+	0	ID=K3A94_CDS-g1906.t2;Name=K3A94_CDS-g1906.t2;Parent=K3A94_transcript-g1906.t2
JAIOKQ010000001.1	AUGUSTUS	CDS	130460	130651	0.78	+	0	ID=K3A94_CDS-g1906.t4;Name=K3A94_CDS-g1906.t4;Parent=K3A94_transcript-g1906.t4
JAIOKQ010000001.1	AUGUSTUS	CDS	130460	130651	0.79	+	0	ID=K3A94_CDS-g1906.t5;Name=K3A94_CDS-g1906.t5;Parent=K3A94_transcript-g1906.t5
JAIOKQ010000001.1	AUGUSTUS	CDS	130460	130651	0.82	+	0	ID=K3A94_CDS-g1906.t1;Name=K3A94_CDS-g1906.t1;Parent=K3A94_transcript-g1906.t1
JAIOKQ010000001.1	AUGUSTUS	CDS	130460	130651	0.76	+	0	ID=K3A94_CDS-g1906.t3;Name=K3A94_CDS-g1906.t3;Parent=K3A94_transcript-g1906.t3
JAIOKQ010000001.1	AUGUSTUS	intron	130652	172174	1	+	.	ID=K3A94_intron-g1906.t2;Name=K3A94_intron-g1906.t2;Parent=K3A94_transcript-g1906.t2
JAIOKQ010000001.1	AUGUSTUS	intron	130652	172174	1	+	.	ID=K3A94_intron-g1906.t4;Name=K3A94_intron-g1906.t4;Parent=K3A94_transcript-g1906.t4
JAIOKQ010000001.1	AUGUSTUS	intron	130652	172174	1	+	.	ID=K3A94_intron-g1906.t5;Name=K3A94_intron-g1906.t5;Parent=K3A94_transcript-g1906.t5
JAIOKQ010000001.1	AUGUSTUS	intron	130652	172174	1	+	.	ID=K3A94_intron-g1906.t1;Name=K3A94_intron-g1906.t1;Parent=K3A94_transcript-g1906.t1
JAIOKQ010000001.1	AUGUSTUS	intron	130652	172174	1	+	.	ID=K3A94_intron-g1906.t3;Name=K3A94_intron-g1906.t3;Parent=K3A94_transcript-g1906.t3
JAIOKQ010000001.1	AUGUSTUS	exon	172175	172452	.	+	.	ID=K3A94_exon-g1906.t2;Name=K3A94_exon-g1906.t2;Parent=K3A94_transcript-g1906.t2
JAIOKQ010000001.1	AUGUSTUS	exon	172175	172452	.	+	.	ID=K3A94_exon-g1906.t4;Name=K3A94_exon-g1906.t4;Parent=K3A94_transcript-g1906.t4
JAIOKQ010000001.1	AUGUSTUS	exon	172175	172452	.	+	.	ID=K3A94_exon-g1906.t5;Name=K3A94_exon-g1906.t5;Parent=K3A94_transcript-g1906.t5
JAIOKQ010000001.1	AUGUSTUS	exon	172175	172452	.	+	.	ID=K3A94_exon-g1906.t1;Name=K3A94_exon-g1906.t1;Parent=K3A94_transcript-g1906.t1
JAIOKQ010000001.1	AUGUSTUS	exon	172175	172452	.	+	.	ID=K3A94_exon-g1906.t3;Name=K3A94_exon-g1906.t3;Parent=K3A94_transcript-g1906.t3
JAIOKQ010000001.1	AUGUSTUS	CDS	172175	172452	1	+	0	ID=K3A94_CDS-g1906.t2;Name=K3A94_CDS-g1906.t2;Parent=K3A94_transcript-g1906.t2
JAIOKQ010000001.1	AUGUSTUS	CDS	172175	172452	1	+	0	ID=K3A94_CDS-g1906.t4;Name=K3A94_CDS-g1906.t4;Parent=K3A94_transcript-g1906.t4
JAIOKQ010000001.1	AUGUSTUS	CDS	172175	172452	1	+	0	ID=K3A94_CDS-g1906.t5;Name=K3A94_CDS-g1906.t5;Parent=K3A94_transcript-g1906.t5
JAIOKQ010000001.1	AUGUSTUS	CDS	172175	172452	1	+	0	ID=K3A94_CDS-g1906.t1;Name=K3A94_CDS-g1906.t1;Parent=K3A94_transcript-g1906.t1
JAIOKQ010000001.1	AUGUSTUS	CDS	172175	172452	1	+	0	ID=K3A94_CDS-g1906.t3;Name=K3A94_CDS-g1906.t3;Parent=K3A94_transcript-g1906.t3
JAIOKQ010000001.1	AUGUSTUS	intron	172453	178815	1	+	.	ID=K3A94_intron-g1906.t2;Name=K3A94_intron-g1906.t2;Parent=K3A94_transcript-g1906.t2
JAIOKQ010000001.1	AUGUSTUS	intron	172453	178815	1	+	.	ID=K3A94_intron-g1906.t4;Name=K3A94_intron-g1906.t4;Parent=K3A94_transcript-g1906.t4
JAIOKQ010000001.1	AUGUSTUS	intron	172453	178815	1	+	.	ID=K3A94_intron-g1906.t5;Name=K3A94_intron-g1906.t5;Parent=K3A94_transcript-g1906.t5
JAIOKQ010000001.1	AUGUSTUS	intron	172453	178815	1	+	.	ID=K3A94_intron-g1906.t1;Name=K3A94_intron-g1906.t1;Parent=K3A94_transcript-g1906.t1
JAIOKQ010000001.1	AUGUSTUS	intron	172453	178815	1	+	.	ID=K3A94_intron-g1906.t3;Name=K3A94_intron-g1906.t3;Parent=K3A94_transcript-g1906.t3
JAIOKQ010000001.1	AUGUSTUS	exon	178816	179072	.	+	.	ID=K3A94_exon-g1906.t2;Name=K3A94_exon-g1906.t2;Parent=K3A94_transcript-g1906.t2
JAIOKQ010000001.1	AUGUSTUS	exon	178816	179072	.	+	.	ID=K3A94_exon-g1906.t4;Name=K3A94_exon-g1906.t4;Parent=K3A94_transcript-g1906.t4
JAIOKQ010000001.1	AUGUSTUS	exon	178816	179072	.	+	.	ID=K3A94_exon-g1906.t5;Name=K3A94_exon-g1906.t5;Parent=K3A94_transcript-g1906.t5
JAIOKQ010000001.1	AUGUSTUS	exon	178816	179072	.	+	.	ID=K3A94_exon-g1906.t1;Name=K3A94_exon-g1906.t1;Parent=K3A94_transcript-g1906.t1
JAIOKQ010000001.1	AUGUSTUS	exon	178816	179072	.	+	.	ID=K3A94_exon-g1906.t3;Name=K3A94_exon-g1906.t3;Parent=K3A94_transcript-g1906.t3
JAIOKQ010000001.1	AUGUSTUS	CDS	178816	179072	1	+	1	ID=K3A94_CDS-g1906.t2;Name=K3A94_CDS-g1906.t2;Parent=K3A94_transcript-g1906.t2
JAIOKQ010000001.1	AUGUSTUS	CDS	178816	179072	1	+	1	ID=K3A94_CDS-g1906.t4;Name=K3A94_CDS-g1906.t4;Parent=K3A94_transcript-g1906.t4
JAIOKQ010000001.1	AUGUSTUS	CDS	178816	179072	1	+	1	ID=K3A94_CDS-g1906.t5;Name=K3A94_CDS-g1906.t5;Parent=K3A94_transcript-g1906.t5
JAIOKQ010000001.1	AUGUSTUS	CDS	178816	179072	1	+	1	ID=K3A94_CDS-g1906.t1;Name=K3A94_CDS-g1906.t1;Parent=K3A94_transcript-g1906.t1
JAIOKQ010000001.1	AUGUSTUS	CDS	178816	179072	1	+	1	ID=K3A94_CDS-g1906.t3;Name=K3A94_CDS-g1906.t3;Parent=K3A94_transcript-g1906.t3
JAIOKQ010000001.1	AUGUSTUS	intron	179073	181740	1	+	.	ID=K3A94_intron-g1906.t2;Name=K3A94_intron-g1906.t2;Parent=K3A94_transcript-g1906.t2
JAIOKQ010000001.1	AUGUSTUS	intron	179073	181740	1	+	.	ID=K3A94_intron-g1906.t4;Name=K3A94_intron-g1906.t4;Parent=K3A94_transcript-g1906.t4
JAIOKQ010000001.1	AUGUSTUS	intron	179073	181740	1	+	.	ID=K3A94_intron-g1906.t5;Name=K3A94_intron-g1906.t5;Parent=K3A94_transcript-g1906.t5
JAIOKQ010000001.1	AUGUSTUS	intron	179073	181740	1	+	.	ID=K3A94_intron-g1906.t1;Name=K3A94_intron-g1906.t1;Parent=K3A94_transcript-g1906.t1
JAIOKQ010000001.1	AUGUSTUS	intron	179073	181740	1	+	.	ID=K3A94_intron-g1906.t3;Name=K3A94_intron-g1906.t3;Parent=K3A94_transcript-g1906.t3
JAIOKQ010000001.1	AUGUSTUS	exon	181741	181875	.	+	.	ID=K3A94_exon-g1906.t2;Name=K3A94_exon-g1906.t2;Parent=K3A94_transcript-g1906.t2
JAIOKQ010000001.1	AUGUSTUS	exon	181741	181875	.	+	.	ID=K3A94_exon-g1906.t4;Name=K3A94_exon-g1906.t4;Parent=K3A94_transcript-g1906.t4
JAIOKQ010000001.1	AUGUSTUS	exon	181741	181875	.	+	.	ID=K3A94_exon-g1906.t5;Name=K3A94_exon-g1906.t5;Parent=K3A94_transcript-g1906.t5
JAIOKQ010000001.1	AUGUSTUS	exon	181741	181875	.	+	.	ID=K3A94_exon-g1906.t1;Name=K3A94_exon-g1906.t1;Parent=K3A94_transcript-g1906.t1
JAIOKQ010000001.1	AUGUSTUS	exon	181741	181875	.	+	.	ID=K3A94_exon-g1906.t3;Name=K3A94_exon-g1906.t3;Parent=K3A94_transcript-g1906.t3
JAIOKQ010000001.1	AUGUSTUS	CDS	181741	181875	1	+	2	ID=K3A94_CDS-g1906.t2;Name=K3A94_CDS-g1906.t2;Parent=K3A94_transcript-g1906.t2
JAIOKQ010000001.1	AUGUSTUS	CDS	181741	181875	1	+	2	ID=K3A94_CDS-g1906.t4;Name=K3A94_CDS-g1906.t4;Parent=K3A94_transcript-g1906.t4
JAIOKQ010000001.1	AUGUSTUS	CDS	181741	181875	1	+	2	ID=K3A94_CDS-g1906.t5;Name=K3A94_CDS-g1906.t5;Parent=K3A94_transcript-g1906.t5
JAIOKQ010000001.1	AUGUSTUS	CDS	181741	181875	1	+	2	ID=K3A94_CDS-g1906.t1;Name=K3A94_CDS-g1906.t1;Parent=K3A94_transcript-g1906.t1
JAIOKQ010000001.1	AUGUSTUS	CDS	181741	181875	1	+	2	ID=K3A94_CDS-g1906.t3;Name=K3A94_CDS-g1906.t3;Parent=K3A94_transcript-g1906.t3
JAIOKQ010000001.1	AUGUSTUS	intron	181876	184760	1	+	.	ID=K3A94_intron-g1906.t2;Name=K3A94_intron-g1906.t2;Parent=K3A94_transcript-g1906.t2
JAIOKQ010000001.1	AUGUSTUS	intron	181876	186525	1	+	.	ID=K3A94_intron-g1906.t4;Name=K3A94_intron-g1906.t4;Parent=K3A94_transcript-g1906.t4
JAIOKQ010000001.1	AUGUSTUS	intron	181876	184760	1	+	.	ID=K3A94_intron-g1906.t5;Name=K3A94_intron-g1906.t5;Parent=K3A94_transcript-g1906.t5
JAIOKQ010000001.1	AUGUSTUS	intron	181876	184760	1	+	.	ID=K3A94_intron-g1906.t1;Name=K3A94_intron-g1906.t1;Parent=K3A94_transcript-g1906.t1
JAIOKQ010000001.1	AUGUSTUS	intron	181876	184760	1	+	.	ID=K3A94_intron-g1906.t3;Name=K3A94_intron-g1906.t3;Parent=K3A94_transcript-g1906.t3
JAIOKQ010000001.1	AUGUSTUS	exon	184761	184805	.	+	.	ID=K3A94_exon-g1906.t2;Name=K3A94_exon-g1906.t2;Parent=K3A94_transcript-g1906.t2
JAIOKQ010000001.1	AUGUSTUS	exon	184761	184805	.	+	.	ID=K3A94_exon-g1906.t5;Name=K3A94_exon-g1906.t5;Parent=K3A94_transcript-g1906.t5
JAIOKQ010000001.1	AUGUSTUS	exon	184761	184805	.	+	.	ID=K3A94_exon-g1906.t1;Name=K3A94_exon-g1906.t1;Parent=K3A94_transcript-g1906.t1
JAIOKQ010000001.1	AUGUSTUS	exon	184761	184805	.	+	.	ID=K3A94_exon-g1906.t3;Name=K3A94_exon-g1906.t3;Parent=K3A94_transcript-g1906.t3
JAIOKQ010000001.1	AUGUSTUS	CDS	184761	184805	1	+	2	ID=K3A94_CDS-g1906.t2;Name=K3A94_CDS-g1906.t2;Parent=K3A94_transcript-g1906.t2
JAIOKQ010000001.1	AUGUSTUS	CDS	184761	184805	1	+	2	ID=K3A94_CDS-g1906.t5;Name=K3A94_CDS-g1906.t5;Parent=K3A94_transcript-g1906.t5
JAIOKQ010000001.1	AUGUSTUS	CDS	184761	184805	1	+	2	ID=K3A94_CDS-g1906.t1;Name=K3A94_CDS-g1906.t1;Parent=K3A94_transcript-g1906.t1
JAIOKQ010000001.1	AUGUSTUS	CDS	184761	184805	1	+	2	ID=K3A94_CDS-g1906.t3;Name=K3A94_CDS-g1906.t3;Parent=K3A94_transcript-g1906.t3
JAIOKQ010000001.1	AUGUSTUS	intron	184806	186525	1	+	.	ID=K3A94_intron-g1906.t2;Name=K3A94_intron-g1906.t2;Parent=K3A94_transcript-g1906.t2
JAIOKQ010000001.1	AUGUSTUS	intron	184806	186525	1	+	.	ID=K3A94_intron-g1906.t5;Name=K3A94_intron-g1906.t5;Parent=K3A94_transcript-g1906.t5
JAIOKQ010000001.1	AUGUSTUS	intron	184806	186525	1	+	.	ID=K3A94_intron-g1906.t1;Name=K3A94_intron-g1906.t1;Parent=K3A94_transcript-g1906.t1
JAIOKQ010000001.1	AUGUSTUS	intron	184806	186525	1	+	.	ID=K3A94_intron-g1906.t3;Name=K3A94_intron-g1906.t3;Parent=K3A94_transcript-g1906.t3
JAIOKQ010000001.1	AUGUSTUS	exon	186526	186677	.	+	.	ID=K3A94_exon-g1906.t2;Name=K3A94_exon-g1906.t2;Parent=K3A94_transcript-g1906.t2
JAIOKQ010000001.1	AUGUSTUS	exon	186526	186677	.	+	.	ID=K3A94_exon-g1906.t4;Name=K3A94_exon-g1906.t4;Parent=K3A94_transcript-g1906.t4
JAIOKQ010000001.1	AUGUSTUS	exon	186526	186677	.	+	.	ID=K3A94_exon-g1906.t5;Name=K3A94_exon-g1906.t5;Parent=K3A94_transcript-g1906.t5
JAIOKQ010000001.1	AUGUSTUS	exon	186526	186677	.	+	.	ID=K3A94_exon-g1906.t1;Name=K3A94_exon-g1906.t1;Parent=K3A94_transcript-g1906.t1
JAIOKQ010000001.1	AUGUSTUS	exon	186526	186677	.	+	.	ID=K3A94_exon-g1906.t3;Name=K3A94_exon-g1906.t3;Parent=K3A94_transcript-g1906.t3
JAIOKQ010000001.1	AUGUSTUS	CDS	186526	186677	1	+	2	ID=K3A94_CDS-g1906.t2;Name=K3A94_CDS-g1906.t2;Parent=K3A94_transcript-g1906.t2
JAIOKQ010000001.1	AUGUSTUS	CDS	186526	186677	1	+	2	ID=K3A94_CDS-g1906.t4;Name=K3A94_CDS-g1906.t4;Parent=K3A94_transcript-g1906.t4
JAIOKQ010000001.1	AUGUSTUS	CDS	186526	186677	1	+	2	ID=K3A94_CDS-g1906.t5;Name=K3A94_CDS-g1906.t5;Parent=K3A94_transcript-g1906.t5
JAIOKQ010000001.1	AUGUSTUS	CDS	186526	186677	1	+	2	ID=K3A94_CDS-g1906.t1;Name=K3A94_CDS-g1906.t1;Parent=K3A94_transcript-g1906.t1
JAIOKQ010000001.1	AUGUSTUS	CDS	186526	186677	1	+	2	ID=K3A94_CDS-g1906.t3;Name=K3A94_CDS-g1906.t3;Parent=K3A94_transcript-g1906.t3
JAIOKQ010000001.1	AUGUSTUS	intron	186678	186735	1	+	.	ID=K3A94_intron-g1906.t2;Name=K3A94_intron-g1906.t2;Parent=K3A94_transcript-g1906.t2
JAIOKQ010000001.1	AUGUSTUS	intron	186678	186735	1	+	.	ID=K3A94_intron-g1906.t4;Name=K3A94_intron-g1906.t4;Parent=K3A94_transcript-g1906.t4
JAIOKQ010000001.1	AUGUSTUS	intron	186678	186735	1	+	.	ID=K3A94_intron-g1906.t5;Name=K3A94_intron-g1906.t5;Parent=K3A94_transcript-g1906.t5
JAIOKQ010000001.1	AUGUSTUS	intron	186678	186735	1	+	.	ID=K3A94_intron-g1906.t1;Name=K3A94_intron-g1906.t1;Parent=K3A94_transcript-g1906.t1
JAIOKQ010000001.1	AUGUSTUS	intron	186678	186735	1	+	.	ID=K3A94_intron-g1906.t3;Name=K3A94_intron-g1906.t3;Parent=K3A94_transcript-g1906.t3
JAIOKQ010000001.1	AUGUSTUS	exon	186736	186972	.	+	.	ID=K3A94_exon-g1906.t2;Name=K3A94_exon-g1906.t2;Parent=K3A94_transcript-g1906.t2
JAIOKQ010000001.1	AUGUSTUS	exon	186736	186972	.	+	.	ID=K3A94_exon-g1906.t4;Name=K3A94_exon-g1906.t4;Parent=K3A94_transcript-g1906.t4
JAIOKQ010000001.1	AUGUSTUS	exon	186736	186972	.	+	.	ID=K3A94_exon-g1906.t5;Name=K3A94_exon-g1906.t5;Parent=K3A94_transcript-g1906.t5
JAIOKQ010000001.1	AUGUSTUS	exon	186736	186972	.	+	.	ID=K3A94_exon-g1906.t1;Name=K3A94_exon-g1906.t1;Parent=K3A94_transcript-g1906.t1
JAIOKQ010000001.1	AUGUSTUS	exon	186736	186972	.	+	.	ID=K3A94_exon-g1906.t3;Name=K3A94_exon-g1906.t3;Parent=K3A94_transcript-g1906.t3
JAIOKQ010000001.1	AUGUSTUS	CDS	186736	186972	1	+	0	ID=K3A94_CDS-g1906.t2;Name=K3A94_CDS-g1906.t2;Parent=K3A94_transcript-g1906.t2
JAIOKQ010000001.1	AUGUSTUS	CDS	186736	186972	1	+	0	ID=K3A94_CDS-g1906.t4;Name=K3A94_CDS-g1906.t4;Parent=K3A94_transcript-g1906.t4
JAIOKQ010000001.1	AUGUSTUS	CDS	186736	186972	1	+	0	ID=K3A94_CDS-g1906.t5;Name=K3A94_CDS-g1906.t5;Parent=K3A94_transcript-g1906.t5
JAIOKQ010000001.1	AUGUSTUS	CDS	186736	186972	1	+	0	ID=K3A94_CDS-g1906.t1;Name=K3A94_CDS-g1906.t1;Parent=K3A94_transcript-g1906.t1
JAIOKQ010000001.1	AUGUSTUS	CDS	186736	186972	1	+	0	ID=K3A94_CDS-g1906.t3;Name=K3A94_CDS-g1906.t3;Parent=K3A94_transcript-g1906.t3
JAIOKQ010000001.1	AUGUSTUS	intron	186973	189509	1	+	.	ID=K3A94_intron-g1906.t2;Name=K3A94_intron-g1906.t2;Parent=K3A94_transcript-g1906.t2
JAIOKQ010000001.1	AUGUSTUS	intron	186973	189509	1	+	.	ID=K3A94_intron-g1906.t4;Name=K3A94_intron-g1906.t4;Parent=K3A94_transcript-g1906.t4
JAIOKQ010000001.1	AUGUSTUS	intron	186973	189509	1	+	.	ID=K3A94_intron-g1906.t5;Name=K3A94_intron-g1906.t5;Parent=K3A94_transcript-g1906.t5
JAIOKQ010000001.1	AUGUSTUS	intron	186973	189509	1	+	.	ID=K3A94_intron-g1906.t1;Name=K3A94_intron-g1906.t1;Parent=K3A94_transcript-g1906.t1
JAIOKQ010000001.1	AUGUSTUS	intron	186973	189509	1	+	.	ID=K3A94_intron-g1906.t3;Name=K3A94_intron-g1906.t3;Parent=K3A94_transcript-g1906.t3
JAIOKQ010000001.1	AUGUSTUS	exon	189510	189766	.	+	.	ID=K3A94_exon-g1906.t2;Name=K3A94_exon-g1906.t2;Parent=K3A94_transcript-g1906.t2
JAIOKQ010000001.1	AUGUSTUS	exon	189510	189766	.	+	.	ID=K3A94_exon-g1906.t4;Name=K3A94_exon-g1906.t4;Parent=K3A94_transcript-g1906.t4
JAIOKQ010000001.1	AUGUSTUS	exon	189510	189766	.	+	.	ID=K3A94_exon-g1906.t5;Name=K3A94_exon-g1906.t5;Parent=K3A94_transcript-g1906.t5
JAIOKQ010000001.1	AUGUSTUS	exon	189510	189766	.	+	.	ID=K3A94_exon-g1906.t1;Name=K3A94_exon-g1906.t1;Parent=K3A94_transcript-g1906.t1
JAIOKQ010000001.1	AUGUSTUS	exon	189510	189766	.	+	.	ID=K3A94_exon-g1906.t3;Name=K3A94_exon-g1906.t3;Parent=K3A94_transcript-g1906.t3
JAIOKQ010000001.1	AUGUSTUS	CDS	189510	189766	1	+	0	ID=K3A94_CDS-g1906.t2;Name=K3A94_CDS-g1906.t2;Parent=K3A94_transcript-g1906.t2
JAIOKQ010000001.1	AUGUSTUS	CDS	189510	189766	1	+	0	ID=K3A94_CDS-g1906.t4;Name=K3A94_CDS-g1906.t4;Parent=K3A94_transcript-g1906.t4
JAIOKQ010000001.1	AUGUSTUS	CDS	189510	189766	1	+	0	ID=K3A94_CDS-g1906.t5;Name=K3A94_CDS-g1906.t5;Parent=K3A94_transcript-g1906.t5
JAIOKQ010000001.1	AUGUSTUS	CDS	189510	189766	1	+	0	ID=K3A94_CDS-g1906.t1;Name=K3A94_CDS-g1906.t1;Parent=K3A94_transcript-g1906.t1
JAIOKQ010000001.1	AUGUSTUS	CDS	189510	189766	1	+	0	ID=K3A94_CDS-g1906.t3;Name=K3A94_CDS-g1906.t3;Parent=K3A94_transcript-g1906.t3
JAIOKQ010000001.1	AUGUSTUS	intron	189767	189853	1	+	.	ID=K3A94_intron-g1906.t2;Name=K3A94_intron-g1906.t2;Parent=K3A94_transcript-g1906.t2
JAIOKQ010000001.1	AUGUSTUS	intron	189767	189853	1	+	.	ID=K3A94_intron-g1906.t4;Name=K3A94_intron-g1906.t4;Parent=K3A94_transcript-g1906.t4
JAIOKQ010000001.1	AUGUSTUS	intron	189767	189853	1	+	.	ID=K3A94_intron-g1906.t5;Name=K3A94_intron-g1906.t5;Parent=K3A94_transcript-g1906.t5
JAIOKQ010000001.1	AUGUSTUS	intron	189767	189853	1	+	.	ID=K3A94_intron-g1906.t1;Name=K3A94_intron-g1906.t1;Parent=K3A94_transcript-g1906.t1
JAIOKQ010000001.1	AUGUSTUS	intron	189767	189853	1	+	.	ID=K3A94_intron-g1906.t3;Name=K3A94_intron-g1906.t3;Parent=K3A94_transcript-g1906.t3
JAIOKQ010000001.1	AUGUSTUS	exon	189854	190044	.	+	.	ID=K3A94_exon-g1906.t2;Name=K3A94_exon-g1906.t2;Parent=K3A94_transcript-g1906.t2
JAIOKQ010000001.1	AUGUSTUS	exon	189854	190044	.	+	.	ID=K3A94_exon-g1906.t4;Name=K3A94_exon-g1906.t4;Parent=K3A94_transcript-g1906.t4
JAIOKQ010000001.1	AUGUSTUS	exon	189854	190044	.	+	.	ID=K3A94_exon-g1906.t5;Name=K3A94_exon-g1906.t5;Parent=K3A94_transcript-g1906.t5
JAIOKQ010000001.1	AUGUSTUS	exon	189854	190044	.	+	.	ID=K3A94_exon-g1906.t1;Name=K3A94_exon-g1906.t1;Parent=K3A94_transcript-g1906.t1
JAIOKQ010000001.1	AUGUSTUS	exon	189854	190044	.	+	.	ID=K3A94_exon-g1906.t3;Name=K3A94_exon-g1906.t3;Parent=K3A94_transcript-g1906.t3
JAIOKQ010000001.1	AUGUSTUS	CDS	189854	190044	1	+	1	ID=K3A94_CDS-g1906.t2;Name=K3A94_CDS-g1906.t2;Parent=K3A94_transcript-g1906.t2
JAIOKQ010000001.1	AUGUSTUS	CDS	189854	190044	1	+	1	ID=K3A94_CDS-g1906.t4;Name=K3A94_CDS-g1906.t4;Parent=K3A94_transcript-g1906.t4
JAIOKQ010000001.1	AUGUSTUS	CDS	189854	190044	1	+	1	ID=K3A94_CDS-g1906.t5;Name=K3A94_CDS-g1906.t5;Parent=K3A94_transcript-g1906.t5
JAIOKQ010000001.1	AUGUSTUS	CDS	189854	190044	1	+	1	ID=K3A94_CDS-g1906.t1;Name=K3A94_CDS-g1906.t1;Parent=K3A94_transcript-g1906.t1
JAIOKQ010000001.1	AUGUSTUS	CDS	189854	190044	1	+	1	ID=K3A94_CDS-g1906.t3;Name=K3A94_CDS-g1906.t3;Parent=K3A94_transcript-g1906.t3
JAIOKQ010000001.1	AUGUSTUS	intron	190045	191291	1	+	.	ID=K3A94_intron-g1906.t2;Name=K3A94_intron-g1906.t2;Parent=K3A94_transcript-g1906.t2
JAIOKQ010000001.1	AUGUSTUS	intron	190045	191291	1	+	.	ID=K3A94_intron-g1906.t4;Name=K3A94_intron-g1906.t4;Parent=K3A94_transcript-g1906.t4
JAIOKQ010000001.1	AUGUSTUS	intron	190045	191291	1	+	.	ID=K3A94_intron-g1906.t5;Name=K3A94_intron-g1906.t5;Parent=K3A94_transcript-g1906.t5
JAIOKQ010000001.1	AUGUSTUS	intron	190045	191291	1	+	.	ID=K3A94_intron-g1906.t1;Name=K3A94_intron-g1906.t1;Parent=K3A94_transcript-g1906.t1
JAIOKQ010000001.1	AUGUSTUS	intron	190045	191291	1	+	.	ID=K3A94_intron-g1906.t3;Name=K3A94_intron-g1906.t3;Parent=K3A94_transcript-g1906.t3
JAIOKQ010000001.1	AUGUSTUS	exon	191292	191417	.	+	.	ID=K3A94_exon-g1906.t2;Name=K3A94_exon-g1906.t2;Parent=K3A94_transcript-g1906.t2
JAIOKQ010000001.1	AUGUSTUS	exon	191292	191417	.	+	.	ID=K3A94_exon-g1906.t4;Name=K3A94_exon-g1906.t4;Parent=K3A94_transcript-g1906.t4
JAIOKQ010000001.1	AUGUSTUS	exon	191292	191417	.	+	.	ID=K3A94_exon-g1906.t5;Name=K3A94_exon-g1906.t5;Parent=K3A94_transcript-g1906.t5
JAIOKQ010000001.1	AUGUSTUS	exon	191292	191417	.	+	.	ID=K3A94_exon-g1906.t1;Name=K3A94_exon-g1906.t1;Parent=K3A94_transcript-g1906.t1
JAIOKQ010000001.1	AUGUSTUS	exon	191292	191417	.	+	.	ID=K3A94_exon-g1906.t3;Name=K3A94_exon-g1906.t3;Parent=K3A94_transcript-g1906.t3
JAIOKQ010000001.1	AUGUSTUS	CDS	191292	191417	1	+	2	ID=K3A94_CDS-g1906.t2;Name=K3A94_CDS-g1906.t2;Parent=K3A94_transcript-g1906.t2
JAIOKQ010000001.1	AUGUSTUS	CDS	191292	191417	1	+	2	ID=K3A94_CDS-g1906.t4;Name=K3A94_CDS-g1906.t4;Parent=K3A94_transcript-g1906.t4
JAIOKQ010000001.1	AUGUSTUS	CDS	191292	191417	1	+	2	ID=K3A94_CDS-g1906.t5;Name=K3A94_CDS-g1906.t5;Parent=K3A94_transcript-g1906.t5
JAIOKQ010000001.1	AUGUSTUS	CDS	191292	191417	1	+	2	ID=K3A94_CDS-g1906.t1;Name=K3A94_CDS-g1906.t1;Parent=K3A94_transcript-g1906.t1
JAIOKQ010000001.1	AUGUSTUS	CDS	191292	191417	1	+	2	ID=K3A94_CDS-g1906.t3;Name=K3A94_CDS-g1906.t3;Parent=K3A94_transcript-g1906.t3
JAIOKQ010000001.1	AUGUSTUS	intron	191418	192794	1	+	.	ID=K3A94_intron-g1906.t2;Name=K3A94_intron-g1906.t2;Parent=K3A94_transcript-g1906.t2
JAIOKQ010000001.1	AUGUSTUS	intron	191418	192794	1	+	.	ID=K3A94_intron-g1906.t4;Name=K3A94_intron-g1906.t4;Parent=K3A94_transcript-g1906.t4
JAIOKQ010000001.1	AUGUSTUS	intron	191418	192794	1	+	.	ID=K3A94_intron-g1906.t5;Name=K3A94_intron-g1906.t5;Parent=K3A94_transcript-g1906.t5
JAIOKQ010000001.1	AUGUSTUS	intron	191418	192619	0.89	+	.	ID=K3A94_intron-g1906.t1;Name=K3A94_intron-g1906.t1;Parent=K3A94_transcript-g1906.t1
JAIOKQ010000001.1	AUGUSTUS	intron	191418	192794	1	+	.	ID=K3A94_intron-g1906.t3;Name=K3A94_intron-g1906.t3;Parent=K3A94_transcript-g1906.t3
JAIOKQ010000001.1	AUGUSTUS	exon	192620	192640	.	+	.	ID=K3A94_exon-g1906.t1;Name=K3A94_exon-g1906.t1;Parent=K3A94_transcript-g1906.t1
JAIOKQ010000001.1	AUGUSTUS	CDS	192620	192640	0.89	+	2	ID=K3A94_CDS-g1906.t1;Name=K3A94_CDS-g1906.t1;Parent=K3A94_transcript-g1906.t1
JAIOKQ010000001.1	AUGUSTUS	intron	192641	192794	0.89	+	.	ID=K3A94_intron-g1906.t1;Name=K3A94_intron-g1906.t1;Parent=K3A94_transcript-g1906.t1
JAIOKQ010000001.1	AUGUSTUS	exon	192795	192887	.	+	.	ID=K3A94_exon-g1906.t2;Name=K3A94_exon-g1906.t2;Parent=K3A94_transcript-g1906.t2
JAIOKQ010000001.1	AUGUSTUS	exon	192795	192887	.	+	.	ID=K3A94_exon-g1906.t4;Name=K3A94_exon-g1906.t4;Parent=K3A94_transcript-g1906.t4
JAIOKQ010000001.1	AUGUSTUS	exon	192795	192887	.	+	.	ID=K3A94_exon-g1906.t5;Name=K3A94_exon-g1906.t5;Parent=K3A94_transcript-g1906.t5
JAIOKQ010000001.1	AUGUSTUS	exon	192795	192887	.	+	.	ID=K3A94_exon-g1906.t1;Name=K3A94_exon-g1906.t1;Parent=K3A94_transcript-g1906.t1
JAIOKQ010000001.1	AUGUSTUS	exon	192795	192887	.	+	.	ID=K3A94_exon-g1906.t3;Name=K3A94_exon-g1906.t3;Parent=K3A94_transcript-g1906.t3
JAIOKQ010000001.1	AUGUSTUS	CDS	192795	192887	1	+	2	ID=K3A94_CDS-g1906.t2;Name=K3A94_CDS-g1906.t2;Parent=K3A94_transcript-g1906.t2
JAIOKQ010000001.1	AUGUSTUS	CDS	192795	192887	1	+	2	ID=K3A94_CDS-g1906.t4;Name=K3A94_CDS-g1906.t4;Parent=K3A94_transcript-g1906.t4
JAIOKQ010000001.1	AUGUSTUS	CDS	192795	192887	1	+	2	ID=K3A94_CDS-g1906.t5;Name=K3A94_CDS-g1906.t5;Parent=K3A94_transcript-g1906.t5
JAIOKQ010000001.1	AUGUSTUS	CDS	192795	192887	1	+	2	ID=K3A94_CDS-g1906.t1;Name=K3A94_CDS-g1906.t1;Parent=K3A94_transcript-g1906.t1
JAIOKQ010000001.1	AUGUSTUS	CDS	192795	192887	1	+	2	ID=K3A94_CDS-g1906.t3;Name=K3A94_CDS-g1906.t3;Parent=K3A94_transcript-g1906.t3
JAIOKQ010000001.1	AUGUSTUS	intron	192888	192941	1	+	.	ID=K3A94_intron-g1906.t2;Name=K3A94_intron-g1906.t2;Parent=K3A94_transcript-g1906.t2
JAIOKQ010000001.1	AUGUSTUS	intron	192888	192941	1	+	.	ID=K3A94_intron-g1906.t4;Name=K3A94_intron-g1906.t4;Parent=K3A94_transcript-g1906.t4
JAIOKQ010000001.1	AUGUSTUS	intron	192888	192941	1	+	.	ID=K3A94_intron-g1906.t5;Name=K3A94_intron-g1906.t5;Parent=K3A94_transcript-g1906.t5
JAIOKQ010000001.1	AUGUSTUS	intron	192888	192941	1	+	.	ID=K3A94_intron-g1906.t1;Name=K3A94_intron-g1906.t1;Parent=K3A94_transcript-g1906.t1
JAIOKQ010000001.1	AUGUSTUS	intron	192888	192941	1	+	.	ID=K3A94_intron-g1906.t3;Name=K3A94_intron-g1906.t3;Parent=K3A94_transcript-g1906.t3
JAIOKQ010000001.1	AUGUSTUS	exon	192942	193225	.	+	.	ID=K3A94_exon-g1906.t2;Name=K3A94_exon-g1906.t2;Parent=K3A94_transcript-g1906.t2
JAIOKQ010000001.1	AUGUSTUS	exon	192942	193225	.	+	.	ID=K3A94_exon-g1906.t4;Name=K3A94_exon-g1906.t4;Parent=K3A94_transcript-g1906.t4
JAIOKQ010000001.1	AUGUSTUS	exon	192942	193225	.	+	.	ID=K3A94_exon-g1906.t5;Name=K3A94_exon-g1906.t5;Parent=K3A94_transcript-g1906.t5
JAIOKQ010000001.1	AUGUSTUS	exon	192942	193225	.	+	.	ID=K3A94_exon-g1906.t1;Name=K3A94_exon-g1906.t1;Parent=K3A94_transcript-g1906.t1
JAIOKQ010000001.1	AUGUSTUS	exon	192942	193225	.	+	.	ID=K3A94_exon-g1906.t3;Name=K3A94_exon-g1906.t3;Parent=K3A94_transcript-g1906.t3
JAIOKQ010000001.1	AUGUSTUS	CDS	192942	193225	1	+	2	ID=K3A94_CDS-g1906.t2;Name=K3A94_CDS-g1906.t2;Parent=K3A94_transcript-g1906.t2
JAIOKQ010000001.1	AUGUSTUS	CDS	192942	193225	1	+	2	ID=K3A94_CDS-g1906.t4;Name=K3A94_CDS-g1906.t4;Parent=K3A94_transcript-g1906.t4
JAIOKQ010000001.1	AUGUSTUS	CDS	192942	193225	1	+	2	ID=K3A94_CDS-g1906.t5;Name=K3A94_CDS-g1906.t5;Parent=K3A94_transcript-g1906.t5
JAIOKQ010000001.1	AUGUSTUS	CDS	192942	193225	1	+	2	ID=K3A94_CDS-g1906.t1;Name=K3A94_CDS-g1906.t1;Parent=K3A94_transcript-g1906.t1
JAIOKQ010000001.1	AUGUSTUS	CDS	192942	193225	1	+	2	ID=K3A94_CDS-g1906.t3;Name=K3A94_CDS-g1906.t3;Parent=K3A94_transcript-g1906.t3
JAIOKQ010000001.1	AUGUSTUS	intron	193226	193566	1	+	.	ID=K3A94_intron-g1906.t2;Name=K3A94_intron-g1906.t2;Parent=K3A94_transcript-g1906.t2
JAIOKQ010000001.1	AUGUSTUS	intron	193226	193566	1	+	.	ID=K3A94_intron-g1906.t4;Name=K3A94_intron-g1906.t4;Parent=K3A94_transcript-g1906.t4
JAIOKQ010000001.1	AUGUSTUS	intron	193226	193566	1	+	.	ID=K3A94_intron-g1906.t5;Name=K3A94_intron-g1906.t5;Parent=K3A94_transcript-g1906.t5
JAIOKQ010000001.1	AUGUSTUS	intron	193226	193566	1	+	.	ID=K3A94_intron-g1906.t1;Name=K3A94_intron-g1906.t1;Parent=K3A94_transcript-g1906.t1
JAIOKQ010000001.1	AUGUSTUS	intron	193226	193566	1	+	.	ID=K3A94_intron-g1906.t3;Name=K3A94_intron-g1906.t3;Parent=K3A94_transcript-g1906.t3
JAIOKQ010000001.1	AUGUSTUS	exon	193567	193719	.	+	.	ID=K3A94_exon-g1906.t2;Name=K3A94_exon-g1906.t2;Parent=K3A94_transcript-g1906.t2
JAIOKQ010000001.1	AUGUSTUS	exon	193567	193719	.	+	.	ID=K3A94_exon-g1906.t4;Name=K3A94_exon-g1906.t4;Parent=K3A94_transcript-g1906.t4
JAIOKQ010000001.1	AUGUSTUS	exon	193567	193719	.	+	.	ID=K3A94_exon-g1906.t5;Name=K3A94_exon-g1906.t5;Parent=K3A94_transcript-g1906.t5
JAIOKQ010000001.1	AUGUSTUS	exon	193567	193719	.	+	.	ID=K3A94_exon-g1906.t1;Name=K3A94_exon-g1906.t1;Parent=K3A94_transcript-g1906.t1
JAIOKQ010000001.1	AUGUSTUS	exon	193567	193719	.	+	.	ID=K3A94_exon-g1906.t3;Name=K3A94_exon-g1906.t3;Parent=K3A94_transcript-g1906.t3
JAIOKQ010000001.1	AUGUSTUS	CDS	193567	193719	1	+	0	ID=K3A94_CDS-g1906.t2;Name=K3A94_CDS-g1906.t2;Parent=K3A94_transcript-g1906.t2
JAIOKQ010000001.1	AUGUSTUS	CDS	193567	193719	1	+	0	ID=K3A94_CDS-g1906.t4;Name=K3A94_CDS-g1906.t4;Parent=K3A94_transcript-g1906.t4
JAIOKQ010000001.1	AUGUSTUS	CDS	193567	193719	1	+	0	ID=K3A94_CDS-g1906.t5;Name=K3A94_CDS-g1906.t5;Parent=K3A94_transcript-g1906.t5
JAIOKQ010000001.1	AUGUSTUS	CDS	193567	193719	1	+	0	ID=K3A94_CDS-g1906.t1;Name=K3A94_CDS-g1906.t1;Parent=K3A94_transcript-g1906.t1
JAIOKQ010000001.1	AUGUSTUS	CDS	193567	193719	1	+	0	ID=K3A94_CDS-g1906.t3;Name=K3A94_CDS-g1906.t3;Parent=K3A94_transcript-g1906.t3
JAIOKQ010000001.1	AUGUSTUS	intron	193720	198078	1	+	.	ID=K3A94_intron-g1906.t2;Name=K3A94_intron-g1906.t2;Parent=K3A94_transcript-g1906.t2
JAIOKQ010000001.1	AUGUSTUS	intron	193720	198078	1	+	.	ID=K3A94_intron-g1906.t4;Name=K3A94_intron-g1906.t4;Parent=K3A94_transcript-g1906.t4
JAIOKQ010000001.1	AUGUSTUS	intron	193720	200733	1	+	.	ID=K3A94_intron-g1906.t5;Name=K3A94_intron-g1906.t5;Parent=K3A94_transcript-g1906.t5
JAIOKQ010000001.1	AUGUSTUS	intron	193720	198078	1	+	.	ID=K3A94_intron-g1906.t1;Name=K3A94_intron-g1906.t1;Parent=K3A94_transcript-g1906.t1
JAIOKQ010000001.1	AUGUSTUS	intron	193720	198078	1	+	.	ID=K3A94_intron-g1906.t3;Name=K3A94_intron-g1906.t3;Parent=K3A94_transcript-g1906.t3
JAIOKQ010000001.1	AUGUSTUS	exon	198079	198141	.	+	.	ID=K3A94_exon-g1906.t2;Name=K3A94_exon-g1906.t2;Parent=K3A94_transcript-g1906.t2
JAIOKQ010000001.1	AUGUSTUS	exon	198079	198141	.	+	.	ID=K3A94_exon-g1906.t4;Name=K3A94_exon-g1906.t4;Parent=K3A94_transcript-g1906.t4
JAIOKQ010000001.1	AUGUSTUS	exon	198079	198141	.	+	.	ID=K3A94_exon-g1906.t1;Name=K3A94_exon-g1906.t1;Parent=K3A94_transcript-g1906.t1
JAIOKQ010000001.1	AUGUSTUS	exon	198079	198141	.	+	.	ID=K3A94_exon-g1906.t3;Name=K3A94_exon-g1906.t3;Parent=K3A94_transcript-g1906.t3
JAIOKQ010000001.1	AUGUSTUS	CDS	198079	198141	1	+	0	ID=K3A94_CDS-g1906.t2;Name=K3A94_CDS-g1906.t2;Parent=K3A94_transcript-g1906.t2
JAIOKQ010000001.1	AUGUSTUS	CDS	198079	198141	1	+	0	ID=K3A94_CDS-g1906.t4;Name=K3A94_CDS-g1906.t4;Parent=K3A94_transcript-g1906.t4
JAIOKQ010000001.1	AUGUSTUS	CDS	198079	198141	1	+	0	ID=K3A94_CDS-g1906.t1;Name=K3A94_CDS-g1906.t1;Parent=K3A94_transcript-g1906.t1
JAIOKQ010000001.1	AUGUSTUS	CDS	198079	198141	1	+	0	ID=K3A94_CDS-g1906.t3;Name=K3A94_CDS-g1906.t3;Parent=K3A94_transcript-g1906.t3
JAIOKQ010000001.1	AUGUSTUS	intron	198142	200733	1	+	.	ID=K3A94_intron-g1906.t2;Name=K3A94_intron-g1906.t2;Parent=K3A94_transcript-g1906.t2
JAIOKQ010000001.1	AUGUSTUS	intron	198142	200733	1	+	.	ID=K3A94_intron-g1906.t4;Name=K3A94_intron-g1906.t4;Parent=K3A94_transcript-g1906.t4
JAIOKQ010000001.1	AUGUSTUS	intron	198142	200733	1	+	.	ID=K3A94_intron-g1906.t1;Name=K3A94_intron-g1906.t1;Parent=K3A94_transcript-g1906.t1
JAIOKQ010000001.1	AUGUSTUS	intron	198142	200733	1	+	.	ID=K3A94_intron-g1906.t3;Name=K3A94_intron-g1906.t3;Parent=K3A94_transcript-g1906.t3
JAIOKQ010000001.1	AUGUSTUS	exon	200734	201107	.	+	.	ID=K3A94_exon-g1906.t2;Name=K3A94_exon-g1906.t2;Parent=K3A94_transcript-g1906.t2
JAIOKQ010000001.1	AUGUSTUS	exon	200734	201107	.	+	.	ID=K3A94_exon-g1906.t4;Name=K3A94_exon-g1906.t4;Parent=K3A94_transcript-g1906.t4
JAIOKQ010000001.1	AUGUSTUS	exon	200734	201107	.	+	.	ID=K3A94_exon-g1906.t5;Name=K3A94_exon-g1906.t5;Parent=K3A94_transcript-g1906.t5
JAIOKQ010000001.1	AUGUSTUS	exon	200734	201107	.	+	.	ID=K3A94_exon-g1906.t1;Name=K3A94_exon-g1906.t1;Parent=K3A94_transcript-g1906.t1
JAIOKQ010000001.1	AUGUSTUS	exon	200734	201107	.	+	.	ID=K3A94_exon-g1906.t3;Name=K3A94_exon-g1906.t3;Parent=K3A94_transcript-g1906.t3
JAIOKQ010000001.1	AUGUSTUS	CDS	200734	201107	1	+	0	ID=K3A94_CDS-g1906.t2;Name=K3A94_CDS-g1906.t2;Parent=K3A94_transcript-g1906.t2
JAIOKQ010000001.1	AUGUSTUS	CDS	200734	201107	1	+	0	ID=K3A94_CDS-g1906.t4;Name=K3A94_CDS-g1906.t4;Parent=K3A94_transcript-g1906.t4
JAIOKQ010000001.1	AUGUSTUS	CDS	200734	201107	1	+	0	ID=K3A94_CDS-g1906.t5;Name=K3A94_CDS-g1906.t5;Parent=K3A94_transcript-g1906.t5
JAIOKQ010000001.1	AUGUSTUS	CDS	200734	201107	1	+	0	ID=K3A94_CDS-g1906.t1;Name=K3A94_CDS-g1906.t1;Parent=K3A94_transcript-g1906.t1
JAIOKQ010000001.1	AUGUSTUS	CDS	200734	201107	1	+	0	ID=K3A94_CDS-g1906.t3;Name=K3A94_CDS-g1906.t3;Parent=K3A94_transcript-g1906.t3
JAIOKQ010000001.1	AUGUSTUS	intron	201108	201497	1	+	.	ID=K3A94_intron-g1906.t2;Name=K3A94_intron-g1906.t2;Parent=K3A94_transcript-g1906.t2
JAIOKQ010000001.1	AUGUSTUS	intron	201108	201497	1	+	.	ID=K3A94_intron-g1906.t4;Name=K3A94_intron-g1906.t4;Parent=K3A94_transcript-g1906.t4
JAIOKQ010000001.1	AUGUSTUS	intron	201108	201497	1	+	.	ID=K3A94_intron-g1906.t5;Name=K3A94_intron-g1906.t5;Parent=K3A94_transcript-g1906.t5
JAIOKQ010000001.1	AUGUSTUS	intron	201108	201497	1	+	.	ID=K3A94_intron-g1906.t1;Name=K3A94_intron-g1906.t1;Parent=K3A94_transcript-g1906.t1
JAIOKQ010000001.1	AUGUSTUS	intron	201108	201497	1	+	.	ID=K3A94_intron-g1906.t3;Name=K3A94_intron-g1906.t3;Parent=K3A94_transcript-g1906.t3
JAIOKQ010000001.1	AUGUSTUS	exon	201498	201967	.	+	.	ID=K3A94_exon-g1906.t2;Name=K3A94_exon-g1906.t2;Parent=K3A94_transcript-g1906.t2
JAIOKQ010000001.1	AUGUSTUS	exon	201498	201967	.	+	.	ID=K3A94_exon-g1906.t4;Name=K3A94_exon-g1906.t4;Parent=K3A94_transcript-g1906.t4
JAIOKQ010000001.1	AUGUSTUS	exon	201498	201967	.	+	.	ID=K3A94_exon-g1906.t5;Name=K3A94_exon-g1906.t5;Parent=K3A94_transcript-g1906.t5
JAIOKQ010000001.1	AUGUSTUS	exon	201498	201967	.	+	.	ID=K3A94_exon-g1906.t1;Name=K3A94_exon-g1906.t1;Parent=K3A94_transcript-g1906.t1
JAIOKQ010000001.1	AUGUSTUS	exon	201498	201967	.	+	.	ID=K3A94_exon-g1906.t3;Name=K3A94_exon-g1906.t3;Parent=K3A94_transcript-g1906.t3
JAIOKQ010000001.1	AUGUSTUS	CDS	201498	201967	1	+	1	ID=K3A94_CDS-g1906.t2;Name=K3A94_CDS-g1906.t2;Parent=K3A94_transcript-g1906.t2
JAIOKQ010000001.1	AUGUSTUS	CDS	201498	201967	1	+	1	ID=K3A94_CDS-g1906.t4;Name=K3A94_CDS-g1906.t4;Parent=K3A94_transcript-g1906.t4
JAIOKQ010000001.1	AUGUSTUS	CDS	201498	201967	1	+	1	ID=K3A94_CDS-g1906.t5;Name=K3A94_CDS-g1906.t5;Parent=K3A94_transcript-g1906.t5
JAIOKQ010000001.1	AUGUSTUS	CDS	201498	201967	1	+	1	ID=K3A94_CDS-g1906.t1;Name=K3A94_CDS-g1906.t1;Parent=K3A94_transcript-g1906.t1
JAIOKQ010000001.1	AUGUSTUS	CDS	201498	201967	1	+	1	ID=K3A94_CDS-g1906.t3;Name=K3A94_CDS-g1906.t3;Parent=K3A94_transcript-g1906.t3
JAIOKQ010000001.1	AUGUSTUS	intron	201968	204401	1	+	.	ID=K3A94_intron-g1906.t2;Name=K3A94_intron-g1906.t2;Parent=K3A94_transcript-g1906.t2
JAIOKQ010000001.1	AUGUSTUS	intron	201968	204401	1	+	.	ID=K3A94_intron-g1906.t4;Name=K3A94_intron-g1906.t4;Parent=K3A94_transcript-g1906.t4
JAIOKQ010000001.1	AUGUSTUS	intron	201968	204401	1	+	.	ID=K3A94_intron-g1906.t5;Name=K3A94_intron-g1906.t5;Parent=K3A94_transcript-g1906.t5
JAIOKQ010000001.1	AUGUSTUS	intron	201968	204401	1	+	.	ID=K3A94_intron-g1906.t1;Name=K3A94_intron-g1906.t1;Parent=K3A94_transcript-g1906.t1
JAIOKQ010000001.1	AUGUSTUS	intron	201968	204401	1	+	.	ID=K3A94_intron-g1906.t3;Name=K3A94_intron-g1906.t3;Parent=K3A94_transcript-g1906.t3
JAIOKQ010000001.1	AUGUSTUS	exon	204402	204605	.	+	.	ID=K3A94_exon-g1906.t2;Name=K3A94_exon-g1906.t2;Parent=K3A94_transcript-g1906.t2
JAIOKQ010000001.1	AUGUSTUS	exon	204402	204605	.	+	.	ID=K3A94_exon-g1906.t4;Name=K3A94_exon-g1906.t4;Parent=K3A94_transcript-g1906.t4
JAIOKQ010000001.1	AUGUSTUS	exon	204402	204605	.	+	.	ID=K3A94_exon-g1906.t5;Name=K3A94_exon-g1906.t5;Parent=K3A94_transcript-g1906.t5
JAIOKQ010000001.1	AUGUSTUS	exon	204402	204605	.	+	.	ID=K3A94_exon-g1906.t1;Name=K3A94_exon-g1906.t1;Parent=K3A94_transcript-g1906.t1
JAIOKQ010000001.1	AUGUSTUS	exon	204402	204605	.	+	.	ID=K3A94_exon-g1906.t3;Name=K3A94_exon-g1906.t3;Parent=K3A94_transcript-g1906.t3
JAIOKQ010000001.1	AUGUSTUS	CDS	204402	204605	1	+	2	ID=K3A94_CDS-g1906.t2;Name=K3A94_CDS-g1906.t2;Parent=K3A94_transcript-g1906.t2
JAIOKQ010000001.1	AUGUSTUS	CDS	204402	204605	1	+	2	ID=K3A94_CDS-g1906.t4;Name=K3A94_CDS-g1906.t4;Parent=K3A94_transcript-g1906.t4
JAIOKQ010000001.1	AUGUSTUS	CDS	204402	204605	1	+	2	ID=K3A94_CDS-g1906.t5;Name=K3A94_CDS-g1906.t5;Parent=K3A94_transcript-g1906.t5
JAIOKQ010000001.1	AUGUSTUS	CDS	204402	204605	1	+	2	ID=K3A94_CDS-g1906.t1;Name=K3A94_CDS-g1906.t1;Parent=K3A94_transcript-g1906.t1
JAIOKQ010000001.1	AUGUSTUS	CDS	204402	204605	1	+	2	ID=K3A94_CDS-g1906.t3;Name=K3A94_CDS-g1906.t3;Parent=K3A94_transcript-g1906.t3
JAIOKQ010000001.1	AUGUSTUS	intron	204606	207678	1	+	.	ID=K3A94_intron-g1906.t2;Name=K3A94_intron-g1906.t2;Parent=K3A94_transcript-g1906.t2
JAIOKQ010000001.1	AUGUSTUS	intron	204606	207678	1	+	.	ID=K3A94_intron-g1906.t4;Name=K3A94_intron-g1906.t4;Parent=K3A94_transcript-g1906.t4
JAIOKQ010000001.1	AUGUSTUS	intron	204606	207678	1	+	.	ID=K3A94_intron-g1906.t5;Name=K3A94_intron-g1906.t5;Parent=K3A94_transcript-g1906.t5
JAIOKQ010000001.1	AUGUSTUS	intron	204606	207678	1	+	.	ID=K3A94_intron-g1906.t1;Name=K3A94_intron-g1906.t1;Parent=K3A94_transcript-g1906.t1
JAIOKQ010000001.1	AUGUSTUS	intron	204606	207678	1	+	.	ID=K3A94_intron-g1906.t3;Name=K3A94_intron-g1906.t3;Parent=K3A94_transcript-g1906.t3
JAIOKQ010000001.1	AUGUSTUS	exon	207679	207829	.	+	.	ID=K3A94_exon-g1906.t2;Name=K3A94_exon-g1906.t2;Parent=K3A94_transcript-g1906.t2
JAIOKQ010000001.1	AUGUSTUS	exon	207679	207829	.	+	.	ID=K3A94_exon-g1906.t4;Name=K3A94_exon-g1906.t4;Parent=K3A94_transcript-g1906.t4
JAIOKQ010000001.1	AUGUSTUS	exon	207679	207829	.	+	.	ID=K3A94_exon-g1906.t5;Name=K3A94_exon-g1906.t5;Parent=K3A94_transcript-g1906.t5
JAIOKQ010000001.1	AUGUSTUS	exon	207679	207829	.	+	.	ID=K3A94_exon-g1906.t1;Name=K3A94_exon-g1906.t1;Parent=K3A94_transcript-g1906.t1
JAIOKQ010000001.1	AUGUSTUS	exon	207679	207829	.	+	.	ID=K3A94_exon-g1906.t3;Name=K3A94_exon-g1906.t3;Parent=K3A94_transcript-g1906.t3
JAIOKQ010000001.1	AUGUSTUS	CDS	207679	207829	1	+	2	ID=K3A94_CDS-g1906.t2;Name=K3A94_CDS-g1906.t2;Parent=K3A94_transcript-g1906.t2
JAIOKQ010000001.1	AUGUSTUS	CDS	207679	207829	1	+	2	ID=K3A94_CDS-g1906.t4;Name=K3A94_CDS-g1906.t4;Parent=K3A94_transcript-g1906.t4
JAIOKQ010000001.1	AUGUSTUS	CDS	207679	207829	1	+	2	ID=K3A94_CDS-g1906.t5;Name=K3A94_CDS-g1906.t5;Parent=K3A94_transcript-g1906.t5
JAIOKQ010000001.1	AUGUSTUS	CDS	207679	207829	1	+	2	ID=K3A94_CDS-g1906.t1;Name=K3A94_CDS-g1906.t1;Parent=K3A94_transcript-g1906.t1
JAIOKQ010000001.1	AUGUSTUS	CDS	207679	207829	1	+	2	ID=K3A94_CDS-g1906.t3;Name=K3A94_CDS-g1906.t3;Parent=K3A94_transcript-g1906.t3
JAIOKQ010000001.1	AUGUSTUS	intron	207830	208847	1	+	.	ID=K3A94_intron-g1906.t2;Name=K3A94_intron-g1906.t2;Parent=K3A94_transcript-g1906.t2
JAIOKQ010000001.1	AUGUSTUS	intron	207830	208847	1	+	.	ID=K3A94_intron-g1906.t4;Name=K3A94_intron-g1906.t4;Parent=K3A94_transcript-g1906.t4
JAIOKQ010000001.1	AUGUSTUS	intron	207830	208847	1	+	.	ID=K3A94_intron-g1906.t5;Name=K3A94_intron-g1906.t5;Parent=K3A94_transcript-g1906.t5
JAIOKQ010000001.1	AUGUSTUS	intron	207830	208847	1	+	.	ID=K3A94_intron-g1906.t1;Name=K3A94_intron-g1906.t1;Parent=K3A94_transcript-g1906.t1
JAIOKQ010000001.1	AUGUSTUS	intron	207830	208859	0.99	+	.	ID=K3A94_intron-g1906.t3;Name=K3A94_intron-g1906.t3;Parent=K3A94_transcript-g1906.t3
JAIOKQ010000001.1	AUGUSTUS	exon	208848	209025	.	+	.	ID=K3A94_exon-g1906.t2;Name=K3A94_exon-g1906.t2;Parent=K3A94_transcript-g1906.t2
JAIOKQ010000001.1	AUGUSTUS	exon	208848	209025	.	+	.	ID=K3A94_exon-g1906.t4;Name=K3A94_exon-g1906.t4;Parent=K3A94_transcript-g1906.t4
JAIOKQ010000001.1	AUGUSTUS	exon	208848	209025	.	+	.	ID=K3A94_exon-g1906.t5;Name=K3A94_exon-g1906.t5;Parent=K3A94_transcript-g1906.t5
JAIOKQ010000001.1	AUGUSTUS	exon	208848	209025	.	+	.	ID=K3A94_exon-g1906.t1;Name=K3A94_exon-g1906.t1;Parent=K3A94_transcript-g1906.t1
JAIOKQ010000001.1	AUGUSTUS	CDS	208848	209025	1	+	1	ID=K3A94_CDS-g1906.t2;Name=K3A94_CDS-g1906.t2;Parent=K3A94_transcript-g1906.t2
JAIOKQ010000001.1	AUGUSTUS	CDS	208848	209025	1	+	1	ID=K3A94_CDS-g1906.t4;Name=K3A94_CDS-g1906.t4;Parent=K3A94_transcript-g1906.t4
JAIOKQ010000001.1	AUGUSTUS	CDS	208848	209025	1	+	1	ID=K3A94_CDS-g1906.t5;Name=K3A94_CDS-g1906.t5;Parent=K3A94_transcript-g1906.t5
JAIOKQ010000001.1	AUGUSTUS	CDS	208848	209025	1	+	1	ID=K3A94_CDS-g1906.t1;Name=K3A94_CDS-g1906.t1;Parent=K3A94_transcript-g1906.t1
JAIOKQ010000001.1	AUGUSTUS	exon	208860	209025	.	+	.	ID=K3A94_exon-g1906.t3;Name=K3A94_exon-g1906.t3;Parent=K3A94_transcript-g1906.t3
JAIOKQ010000001.1	AUGUSTUS	CDS	208860	209025	0.99	+	1	ID=K3A94_CDS-g1906.t3;Name=K3A94_CDS-g1906.t3;Parent=K3A94_transcript-g1906.t3
JAIOKQ010000001.1	GeneMark.hmm	gene	208948	211650	.	+	.	ID=K3A94_340_g;Name=K3A94_340_g
JAIOKQ010000001.1	GeneMark.hmm	transcript	208948	211650	.	+	.	ID=K3A94_transcript-340_t;Name=K3A94_transcript-340_t;Parent=K3A94_340_g
JAIOKQ010000001.1	GeneMark.hmm	start_codon	208948	208950	.	+	0	ID=K3A94_start_codon-340_t;Name=K3A94_start_codon-340_t;Parent=K3A94_transcript-340_t
JAIOKQ010000001.1	GeneMark.hmm	exon	208948	209025	0	+	.	ID=K3A94_exon-340_t;Name=K3A94_exon-340_t;Parent=K3A94_transcript-340_t
JAIOKQ010000001.1	GeneMark.hmm	CDS	208948	209025	.	+	0	ID=K3A94_CDS-340_t;Name=K3A94_CDS-340_t;Parent=K3A94_transcript-340_t
JAIOKQ010000001.1	AUGUSTUS	intron	209026	209138	1	+	.	ID=K3A94_intron-g1906.t2;Name=K3A94_intron-g1906.t2;Parent=K3A94_transcript-g1906.t2
JAIOKQ010000001.1	AUGUSTUS	intron	209026	209138	1	+	.	ID=K3A94_intron-g1906.t4;Name=K3A94_intron-g1906.t4;Parent=K3A94_transcript-g1906.t4
JAIOKQ010000001.1	AUGUSTUS	intron	209026	209138	1	+	.	ID=K3A94_intron-g1906.t5;Name=K3A94_intron-g1906.t5;Parent=K3A94_transcript-g1906.t5
JAIOKQ010000001.1	AUGUSTUS	intron	209026	209138	1	+	.	ID=K3A94_intron-g1906.t1;Name=K3A94_intron-g1906.t1;Parent=K3A94_transcript-g1906.t1
JAIOKQ010000001.1	AUGUSTUS	intron	209026	209138	1	+	.	ID=K3A94_intron-g1906.t3;Name=K3A94_intron-g1906.t3;Parent=K3A94_transcript-g1906.t3
JAIOKQ010000001.1	AUGUSTUS	exon	209139	209342	.	+	.	ID=K3A94_exon-g1906.t2;Name=K3A94_exon-g1906.t2;Parent=K3A94_transcript-g1906.t2
JAIOKQ010000001.1	AUGUSTUS	exon	209139	209342	.	+	.	ID=K3A94_exon-g1906.t4;Name=K3A94_exon-g1906.t4;Parent=K3A94_transcript-g1906.t4
JAIOKQ010000001.1	AUGUSTUS	exon	209139	209342	.	+	.	ID=K3A94_exon-g1906.t5;Name=K3A94_exon-g1906.t5;Parent=K3A94_transcript-g1906.t5
JAIOKQ010000001.1	AUGUSTUS	exon	209139	209342	.	+	.	ID=K3A94_exon-g1906.t1;Name=K3A94_exon-g1906.t1;Parent=K3A94_transcript-g1906.t1
JAIOKQ010000001.1	AUGUSTUS	exon	209139	209342	.	+	.	ID=K3A94_exon-g1906.t3;Name=K3A94_exon-g1906.t3;Parent=K3A94_transcript-g1906.t3
JAIOKQ010000001.1	GeneMark.hmm	exon	209139	209342	0	+	.	ID=K3A94_exon-340_t;Name=K3A94_exon-340_t;Parent=K3A94_transcript-340_t
JAIOKQ010000001.1	AUGUSTUS	CDS	209139	209342	1	+	0	ID=K3A94_CDS-g1906.t2;Name=K3A94_CDS-g1906.t2;Parent=K3A94_transcript-g1906.t2
JAIOKQ010000001.1	AUGUSTUS	CDS	209139	209342	1	+	0	ID=K3A94_CDS-g1906.t4;Name=K3A94_CDS-g1906.t4;Parent=K3A94_transcript-g1906.t4
JAIOKQ010000001.1	AUGUSTUS	CDS	209139	209342	1	+	0	ID=K3A94_CDS-g1906.t5;Name=K3A94_CDS-g1906.t5;Parent=K3A94_transcript-g1906.t5
JAIOKQ010000001.1	AUGUSTUS	CDS	209139	209342	1	+	0	ID=K3A94_CDS-g1906.t1;Name=K3A94_CDS-g1906.t1;Parent=K3A94_transcript-g1906.t1
JAIOKQ010000001.1	AUGUSTUS	CDS	209139	209342	1	+	0	ID=K3A94_CDS-g1906.t3;Name=K3A94_CDS-g1906.t3;Parent=K3A94_transcript-g1906.t3
JAIOKQ010000001.1	GeneMark.hmm	CDS	209139	209342	.	+	0	ID=K3A94_CDS-340_t;Name=K3A94_CDS-340_t;Parent=K3A94_transcript-340_t
JAIOKQ010000001.1	AUGUSTUS	intron	209343	211449	1	+	.	ID=K3A94_intron-g1906.t2;Name=K3A94_intron-g1906.t2;Parent=K3A94_transcript-g1906.t2
JAIOKQ010000001.1	AUGUSTUS	intron	209343	211449	1	+	.	ID=K3A94_intron-g1906.t4;Name=K3A94_intron-g1906.t4;Parent=K3A94_transcript-g1906.t4
JAIOKQ010000001.1	AUGUSTUS	intron	209343	211449	1	+	.	ID=K3A94_intron-g1906.t5;Name=K3A94_intron-g1906.t5;Parent=K3A94_transcript-g1906.t5
JAIOKQ010000001.1	AUGUSTUS	intron	209343	211449	1	+	.	ID=K3A94_intron-g1906.t1;Name=K3A94_intron-g1906.t1;Parent=K3A94_transcript-g1906.t1
JAIOKQ010000001.1	AUGUSTUS	intron	209343	211449	1	+	.	ID=K3A94_intron-g1906.t3;Name=K3A94_intron-g1906.t3;Parent=K3A94_transcript-g1906.t3
JAIOKQ010000001.1	AUGUSTUS	exon	211450	211650	.	+	.	ID=K3A94_exon-g1906.t2;Name=K3A94_exon-g1906.t2;Parent=K3A94_transcript-g1906.t2
JAIOKQ010000001.1	AUGUSTUS	exon	211450	211650	.	+	.	ID=K3A94_exon-g1906.t4;Name=K3A94_exon-g1906.t4;Parent=K3A94_transcript-g1906.t4
JAIOKQ010000001.1	AUGUSTUS	exon	211450	211650	.	+	.	ID=K3A94_exon-g1906.t5;Name=K3A94_exon-g1906.t5;Parent=K3A94_transcript-g1906.t5
JAIOKQ010000001.1	AUGUSTUS	exon	211450	211650	.	+	.	ID=K3A94_exon-g1906.t1;Name=K3A94_exon-g1906.t1;Parent=K3A94_transcript-g1906.t1
JAIOKQ010000001.1	AUGUSTUS	exon	211450	211650	.	+	.	ID=K3A94_exon-g1906.t3;Name=K3A94_exon-g1906.t3;Parent=K3A94_transcript-g1906.t3
JAIOKQ010000001.1	GeneMark.hmm	exon	211450	211650	0	+	.	ID=K3A94_exon-340_t;Name=K3A94_exon-340_t;Parent=K3A94_transcript-340_t
JAIOKQ010000001.1	AUGUSTUS	CDS	211450	211650	1	+	0	ID=K3A94_CDS-g1906.t2;Name=K3A94_CDS-g1906.t2;Parent=K3A94_transcript-g1906.t2
JAIOKQ010000001.1	AUGUSTUS	CDS	211450	211650	1	+	0	ID=K3A94_CDS-g1906.t4;Name=K3A94_CDS-g1906.t4;Parent=K3A94_transcript-g1906.t4
JAIOKQ010000001.1	AUGUSTUS	CDS	211450	211650	1	+	0	ID=K3A94_CDS-g1906.t5;Name=K3A94_CDS-g1906.t5;Parent=K3A94_transcript-g1906.t5
JAIOKQ010000001.1	AUGUSTUS	CDS	211450	211650	1	+	0	ID=K3A94_CDS-g1906.t1;Name=K3A94_CDS-g1906.t1;Parent=K3A94_transcript-g1906.t1
JAIOKQ010000001.1	AUGUSTUS	CDS	211450	211650	1	+	0	ID=K3A94_CDS-g1906.t3;Name=K3A94_CDS-g1906.t3;Parent=K3A94_transcript-g1906.t3
JAIOKQ010000001.1	GeneMark.hmm	CDS	211450	211650	.	+	0	ID=K3A94_CDS-340_t;Name=K3A94_CDS-340_t;Parent=K3A94_transcript-340_t
JAIOKQ010000001.1	AUGUSTUS	stop_codon	211648	211650	.	+	0	ID=K3A94_stop_codon-g1906.t2;Name=K3A94_stop_codon-g1906.t2;Parent=K3A94_transcript-g1906.t2
JAIOKQ010000001.1	AUGUSTUS	stop_codon	211648	211650	.	+	0	ID=K3A94_stop_codon-g1906.t4;Name=K3A94_stop_codon-g1906.t4;Parent=K3A94_transcript-g1906.t4
JAIOKQ010000001.1	AUGUSTUS	stop_codon	211648	211650	.	+	0	ID=K3A94_stop_codon-g1906.t5;Name=K3A94_stop_codon-g1906.t5;Parent=K3A94_transcript-g1906.t5
JAIOKQ010000001.1	AUGUSTUS	stop_codon	211648	211650	.	+	0	ID=K3A94_stop_codon-g1906.t1;Name=K3A94_stop_codon-g1906.t1;Parent=K3A94_transcript-g1906.t1
JAIOKQ010000001.1	AUGUSTUS	stop_codon	211648	211650	.	+	0	ID=K3A94_stop_codon-g1906.t3;Name=K3A94_stop_codon-g1906.t3;Parent=K3A94_transcript-g1906.t3
JAIOKQ010000001.1	GeneMark.hmm	stop_codon	211648	211650	.	+	0	ID=K3A94_stop_codon-340_t;Name=K3A94_stop_codon-340_t;Parent=K3A94_transcript-340_t
JAIOKQ010000001.1	AUGUSTUS	gene	221359	225260	0.89	-	.	ID=K3A94_g1907;Name=K3A94_g1907
JAIOKQ010000001.1	AUGUSTUS	transcript	221359	225260	0.89	-	.	ID=K3A94_transcript-g1907.t1;Name=K3A94_transcript-g1907.t1;Parent=K3A94_g1907
JAIOKQ010000001.1	AUGUSTUS	stop_codon	221359	221361	.	-	0	ID=K3A94_stop_codon-g1907.t1;Name=K3A94_stop_codon-g1907.t1;Parent=K3A94_transcript-g1907.t1
JAIOKQ010000001.1	AUGUSTUS	exon	221359	221472	.	-	.	ID=K3A94_exon-g1907.t1;Name=K3A94_exon-g1907.t1;Parent=K3A94_transcript-g1907.t1
JAIOKQ010000001.1	AUGUSTUS	CDS	221359	221472	1	-	0	ID=K3A94_CDS-g1907.t1;Name=K3A94_CDS-g1907.t1;Parent=K3A94_transcript-g1907.t1
JAIOKQ010000001.1	AUGUSTUS	intron	221473	223446	1	-	.	ID=K3A94_intron-g1907.t1;Name=K3A94_intron-g1907.t1;Parent=K3A94_transcript-g1907.t1
JAIOKQ010000001.1	AUGUSTUS	exon	223447	223617	.	-	.	ID=K3A94_exon-g1907.t1;Name=K3A94_exon-g1907.t1;Parent=K3A94_transcript-g1907.t1
JAIOKQ010000001.1	AUGUSTUS	CDS	223447	223617	1	-	0	ID=K3A94_CDS-g1907.t1;Name=K3A94_CDS-g1907.t1;Parent=K3A94_transcript-g1907.t1
JAIOKQ010000001.1	AUGUSTUS	intron	223618	223682	1	-	.	ID=K3A94_intron-g1907.t1;Name=K3A94_intron-g1907.t1;Parent=K3A94_transcript-g1907.t1
JAIOKQ010000001.1	AUGUSTUS	exon	223683	223773	.	-	.	ID=K3A94_exon-g1907.t1;Name=K3A94_exon-g1907.t1;Parent=K3A94_transcript-g1907.t1
JAIOKQ010000001.1	AUGUSTUS	CDS	223683	223773	1	-	1	ID=K3A94_CDS-g1907.t1;Name=K3A94_CDS-g1907.t1;Parent=K3A94_transcript-g1907.t1
JAIOKQ010000001.1	AUGUSTUS	intron	223774	223826	1	-	.	ID=K3A94_intron-g1907.t1;Name=K3A94_intron-g1907.t1;Parent=K3A94_transcript-g1907.t1
JAIOKQ010000001.1	AUGUSTUS	exon	223827	223931	.	-	.	ID=K3A94_exon-g1907.t1;Name=K3A94_exon-g1907.t1;Parent=K3A94_transcript-g1907.t1
JAIOKQ010000001.1	AUGUSTUS	CDS	223827	223931	1	-	1	ID=K3A94_CDS-g1907.t1;Name=K3A94_CDS-g1907.t1;Parent=K3A94_transcript-g1907.t1
JAIOKQ010000001.1	AUGUSTUS	intron	223932	223991	1	-	.	ID=K3A94_intron-g1907.t1;Name=K3A94_intron-g1907.t1;Parent=K3A94_transcript-g1907.t1
JAIOKQ010000001.1	AUGUSTUS	exon	223992	224220	.	-	.	ID=K3A94_exon-g1907.t1;Name=K3A94_exon-g1907.t1;Parent=K3A94_transcript-g1907.t1
JAIOKQ010000001.1	AUGUSTUS	CDS	223992	224220	1	-	2	ID=K3A94_CDS-g1907.t1;Name=K3A94_CDS-g1907.t1;Parent=K3A94_transcript-g1907.t1
JAIOKQ010000001.1	AUGUSTUS	intron	224221	224839	1	-	.	ID=K3A94_intron-g1907.t1;Name=K3A94_intron-g1907.t1;Parent=K3A94_transcript-g1907.t1
JAIOKQ010000001.1	AUGUSTUS	exon	224840	225044	.	-	.	ID=K3A94_exon-g1907.t1;Name=K3A94_exon-g1907.t1;Parent=K3A94_transcript-g1907.t1
JAIOKQ010000001.1	AUGUSTUS	CDS	224840	225044	1	-	0	ID=K3A94_CDS-g1907.t1;Name=K3A94_CDS-g1907.t1;Parent=K3A94_transcript-g1907.t1
JAIOKQ010000001.1	AUGUSTUS	intron	225045	225101	1	-	.	ID=K3A94_intron-g1907.t1;Name=K3A94_intron-g1907.t1;Parent=K3A94_transcript-g1907.t1
JAIOKQ010000001.1	AUGUSTUS	exon	225102	225260	.	-	.	ID=K3A94_exon-g1907.t1;Name=K3A94_exon-g1907.t1;Parent=K3A94_transcript-g1907.t1
JAIOKQ010000001.1	AUGUSTUS	CDS	225102	225260	0.89	-	0	ID=K3A94_CDS-g1907.t1;Name=K3A94_CDS-g1907.t1;Parent=K3A94_transcript-g1907.t1
JAIOKQ010000001.1	AUGUSTUS	start_codon	225258	225260	.	-	0	ID=K3A94_start_codon-g1907.t1;Name=K3A94_start_codon-g1907.t1;Parent=K3A94_transcript-g1907.t1
JAIOKQ010000001.1	AUGUSTUS	gene	229647	230196	0.91	+	.	ID=K3A94_g1908;Name=K3A94_g1908
JAIOKQ010000001.1	AUGUSTUS	transcript	229647	230196	0.91	+	.	ID=K3A94_transcript-g1908.t1;Name=K3A94_transcript-g1908.t1;Parent=K3A94_g1908
JAIOKQ010000001.1	AUGUSTUS	start_codon	229647	229649	.	+	0	ID=K3A94_start_codon-g1908.t1;Name=K3A94_start_codon-g1908.t1;Parent=K3A94_transcript-g1908.t1
JAIOKQ010000001.1	AUGUSTUS	exon	229647	229736	.	+	.	ID=K3A94_exon-g1908.t1;Name=K3A94_exon-g1908.t1;Parent=K3A94_transcript-g1908.t1
JAIOKQ010000001.1	AUGUSTUS	CDS	229647	229736	0.95	+	0	ID=K3A94_CDS-g1908.t1;Name=K3A94_CDS-g1908.t1;Parent=K3A94_transcript-g1908.t1
JAIOKQ010000001.1	AUGUSTUS	intron	229737	229794	1	+	.	ID=K3A94_intron-g1908.t1;Name=K3A94_intron-g1908.t1;Parent=K3A94_transcript-g1908.t1
JAIOKQ010000001.1	AUGUSTUS	exon	229795	229848	.	+	.	ID=K3A94_exon-g1908.t1;Name=K3A94_exon-g1908.t1;Parent=K3A94_transcript-g1908.t1
JAIOKQ010000001.1	AUGUSTUS	CDS	229795	229848	1	+	0	ID=K3A94_CDS-g1908.t1;Name=K3A94_CDS-g1908.t1;Parent=K3A94_transcript-g1908.t1
JAIOKQ010000001.1	AUGUSTUS	intron	229849	229904	1	+	.	ID=K3A94_intron-g1908.t1;Name=K3A94_intron-g1908.t1;Parent=K3A94_transcript-g1908.t1
JAIOKQ010000001.1	AUGUSTUS	exon	229905	229933	.	+	.	ID=K3A94_exon-g1908.t1;Name=K3A94_exon-g1908.t1;Parent=K3A94_transcript-g1908.t1
JAIOKQ010000001.1	AUGUSTUS	CDS	229905	229933	0.95	+	0	ID=K3A94_CDS-g1908.t1;Name=K3A94_CDS-g1908.t1;Parent=K3A94_transcript-g1908.t1
JAIOKQ010000001.1	AUGUSTUS	intron	229934	230089	0.95	+	.	ID=K3A94_intron-g1908.t1;Name=K3A94_intron-g1908.t1;Parent=K3A94_transcript-g1908.t1
JAIOKQ010000001.1	AUGUSTUS	exon	230090	230102	.	+	.	ID=K3A94_exon-g1908.t1;Name=K3A94_exon-g1908.t1;Parent=K3A94_transcript-g1908.t1
JAIOKQ010000001.1	AUGUSTUS	CDS	230090	230102	0.95	+	1	ID=K3A94_CDS-g1908.t1;Name=K3A94_CDS-g1908.t1;Parent=K3A94_transcript-g1908.t1
JAIOKQ010000001.1	AUGUSTUS	intron	230103	230166	1	+	.	ID=K3A94_intron-g1908.t1;Name=K3A94_intron-g1908.t1;Parent=K3A94_transcript-g1908.t1
JAIOKQ010000001.1	AUGUSTUS	exon	230167	230196	.	+	.	ID=K3A94_exon-g1908.t1;Name=K3A94_exon-g1908.t1;Parent=K3A94_transcript-g1908.t1
JAIOKQ010000001.1	AUGUSTUS	CDS	230167	230196	1	+	0	ID=K3A94_CDS-g1908.t1;Name=K3A94_CDS-g1908.t1;Parent=K3A94_transcript-g1908.t1
JAIOKQ010000001.1	AUGUSTUS	stop_codon	230194	230196	.	+	0	ID=K3A94_stop_codon-g1908.t1;Name=K3A94_stop_codon-g1908.t1;Parent=K3A94_transcript-g1908.t1
JAIOKQ010000001.1	AUGUSTUS	gene	234672	269872	1.47	+	.	ID=K3A94_g1909;Name=K3A94_g1909
JAIOKQ010000001.1	AUGUSTUS	transcript	234672	269872	0.65	+	.	ID=K3A94_transcript-g1909.t1;Name=K3A94_transcript-g1909.t1;Parent=K3A94_g1909
JAIOKQ010000001.1	AUGUSTUS	start_codon	234672	234674	.	+	0	ID=K3A94_start_codon-g1909.t1;Name=K3A94_start_codon-g1909.t1;Parent=K3A94_transcript-g1909.t1
JAIOKQ010000001.1	AUGUSTUS	exon	234672	234701	.	+	.	ID=K3A94_exon-g1909.t1;Name=K3A94_exon-g1909.t1;Parent=K3A94_transcript-g1909.t1
JAIOKQ010000001.1	AUGUSTUS	CDS	234672	234701	0.84	+	0	ID=K3A94_CDS-g1909.t1;Name=K3A94_CDS-g1909.t1;Parent=K3A94_transcript-g1909.t1
JAIOKQ010000001.1	AUGUSTUS	intron	234702	250668	0.84	+	.	ID=K3A94_intron-g1909.t1;Name=K3A94_intron-g1909.t1;Parent=K3A94_transcript-g1909.t1
JAIOKQ010000001.1	AUGUSTUS	exon	250669	250815	.	+	.	ID=K3A94_exon-g1909.t1;Name=K3A94_exon-g1909.t1;Parent=K3A94_transcript-g1909.t1
JAIOKQ010000001.1	AUGUSTUS	CDS	250669	250815	0.88	+	0	ID=K3A94_CDS-g1909.t1;Name=K3A94_CDS-g1909.t1;Parent=K3A94_transcript-g1909.t1
JAIOKQ010000001.1	AUGUSTUS	transcript	250780	269872	0.82	+	.	ID=K3A94_transcript-g1909.t2;Name=K3A94_transcript-g1909.t2;Parent=K3A94_g1909
JAIOKQ010000001.1	AUGUSTUS	start_codon	250780	250782	.	+	0	ID=K3A94_start_codon-g1909.t2;Name=K3A94_start_codon-g1909.t2;Parent=K3A94_transcript-g1909.t2
JAIOKQ010000001.1	AUGUSTUS	exon	250780	250815	.	+	.	ID=K3A94_exon-g1909.t2;Name=K3A94_exon-g1909.t2;Parent=K3A94_transcript-g1909.t2
JAIOKQ010000001.1	AUGUSTUS	CDS	250780	250815	0.98	+	0	ID=K3A94_CDS-g1909.t2;Name=K3A94_CDS-g1909.t2;Parent=K3A94_transcript-g1909.t2
JAIOKQ010000001.1	AUGUSTUS	intron	250816	257848	1	+	.	ID=K3A94_intron-g1909.t2;Name=K3A94_intron-g1909.t2;Parent=K3A94_transcript-g1909.t2
JAIOKQ010000001.1	AUGUSTUS	intron	250816	257848	1	+	.	ID=K3A94_intron-g1909.t1;Name=K3A94_intron-g1909.t1;Parent=K3A94_transcript-g1909.t1
JAIOKQ010000001.1	AUGUSTUS	exon	257849	258046	.	+	.	ID=K3A94_exon-g1909.t2;Name=K3A94_exon-g1909.t2;Parent=K3A94_transcript-g1909.t2
JAIOKQ010000001.1	AUGUSTUS	exon	257849	258046	.	+	.	ID=K3A94_exon-g1909.t1;Name=K3A94_exon-g1909.t1;Parent=K3A94_transcript-g1909.t1
JAIOKQ010000001.1	AUGUSTUS	CDS	257849	258046	1	+	0	ID=K3A94_CDS-g1909.t2;Name=K3A94_CDS-g1909.t2;Parent=K3A94_transcript-g1909.t2
JAIOKQ010000001.1	AUGUSTUS	CDS	257849	258046	1	+	0	ID=K3A94_CDS-g1909.t1;Name=K3A94_CDS-g1909.t1;Parent=K3A94_transcript-g1909.t1
JAIOKQ010000001.1	AUGUSTUS	intron	258047	264577	1	+	.	ID=K3A94_intron-g1909.t2;Name=K3A94_intron-g1909.t2;Parent=K3A94_transcript-g1909.t2
JAIOKQ010000001.1	AUGUSTUS	intron	258047	264577	1	+	.	ID=K3A94_intron-g1909.t1;Name=K3A94_intron-g1909.t1;Parent=K3A94_transcript-g1909.t1
JAIOKQ010000001.1	AUGUSTUS	exon	264578	265039	.	+	.	ID=K3A94_exon-g1909.t2;Name=K3A94_exon-g1909.t2;Parent=K3A94_transcript-g1909.t2
JAIOKQ010000001.1	AUGUSTUS	exon	264578	265039	.	+	.	ID=K3A94_exon-g1909.t1;Name=K3A94_exon-g1909.t1;Parent=K3A94_transcript-g1909.t1
JAIOKQ010000001.1	AUGUSTUS	CDS	264578	265039	1	+	0	ID=K3A94_CDS-g1909.t2;Name=K3A94_CDS-g1909.t2;Parent=K3A94_transcript-g1909.t2
JAIOKQ010000001.1	AUGUSTUS	CDS	264578	265039	1	+	0	ID=K3A94_CDS-g1909.t1;Name=K3A94_CDS-g1909.t1;Parent=K3A94_transcript-g1909.t1
JAIOKQ010000001.1	AUGUSTUS	intron	265040	267515	1	+	.	ID=K3A94_intron-g1909.t2;Name=K3A94_intron-g1909.t2;Parent=K3A94_transcript-g1909.t2
JAIOKQ010000001.1	AUGUSTUS	intron	265040	267515	1	+	.	ID=K3A94_intron-g1909.t1;Name=K3A94_intron-g1909.t1;Parent=K3A94_transcript-g1909.t1
JAIOKQ010000001.1	AUGUSTUS	exon	267516	267707	.	+	.	ID=K3A94_exon-g1909.t2;Name=K3A94_exon-g1909.t2;Parent=K3A94_transcript-g1909.t2
JAIOKQ010000001.1	AUGUSTUS	exon	267516	267707	.	+	.	ID=K3A94_exon-g1909.t1;Name=K3A94_exon-g1909.t1;Parent=K3A94_transcript-g1909.t1
JAIOKQ010000001.1	AUGUSTUS	CDS	267516	267707	1	+	0	ID=K3A94_CDS-g1909.t2;Name=K3A94_CDS-g1909.t2;Parent=K3A94_transcript-g1909.t2
JAIOKQ010000001.1	AUGUSTUS	CDS	267516	267707	1	+	0	ID=K3A94_CDS-g1909.t1;Name=K3A94_CDS-g1909.t1;Parent=K3A94_transcript-g1909.t1
JAIOKQ010000001.1	AUGUSTUS	intron	267708	267794	1	+	.	ID=K3A94_intron-g1909.t2;Name=K3A94_intron-g1909.t2;Parent=K3A94_transcript-g1909.t2
JAIOKQ010000001.1	AUGUSTUS	intron	267708	267794	1	+	.	ID=K3A94_intron-g1909.t1;Name=K3A94_intron-g1909.t1;Parent=K3A94_transcript-g1909.t1
JAIOKQ010000001.1	AUGUSTUS	exon	267795	267896	.	+	.	ID=K3A94_exon-g1909.t2;Name=K3A94_exon-g1909.t2;Parent=K3A94_transcript-g1909.t2
JAIOKQ010000001.1	AUGUSTUS	exon	267795	267896	.	+	.	ID=K3A94_exon-g1909.t1;Name=K3A94_exon-g1909.t1;Parent=K3A94_transcript-g1909.t1
JAIOKQ010000001.1	AUGUSTUS	CDS	267795	267896	1	+	0	ID=K3A94_CDS-g1909.t2;Name=K3A94_CDS-g1909.t2;Parent=K3A94_transcript-g1909.t2
JAIOKQ010000001.1	AUGUSTUS	CDS	267795	267896	1	+	0	ID=K3A94_CDS-g1909.t1;Name=K3A94_CDS-g1909.t1;Parent=K3A94_transcript-g1909.t1
JAIOKQ010000001.1	AUGUSTUS	intron	267897	267951	1	+	.	ID=K3A94_intron-g1909.t2;Name=K3A94_intron-g1909.t2;Parent=K3A94_transcript-g1909.t2
JAIOKQ010000001.1	AUGUSTUS	intron	267897	267951	1	+	.	ID=K3A94_intron-g1909.t1;Name=K3A94_intron-g1909.t1;Parent=K3A94_transcript-g1909.t1
JAIOKQ010000001.1	AUGUSTUS	exon	267952	268164	.	+	.	ID=K3A94_exon-g1909.t2;Name=K3A94_exon-g1909.t2;Parent=K3A94_transcript-g1909.t2
JAIOKQ010000001.1	AUGUSTUS	exon	267952	268164	.	+	.	ID=K3A94_exon-g1909.t1;Name=K3A94_exon-g1909.t1;Parent=K3A94_transcript-g1909.t1
JAIOKQ010000001.1	AUGUSTUS	CDS	267952	268164	1	+	0	ID=K3A94_CDS-g1909.t2;Name=K3A94_CDS-g1909.t2;Parent=K3A94_transcript-g1909.t2
JAIOKQ010000001.1	AUGUSTUS	CDS	267952	268164	1	+	0	ID=K3A94_CDS-g1909.t1;Name=K3A94_CDS-g1909.t1;Parent=K3A94_transcript-g1909.t1
JAIOKQ010000001.1	AUGUSTUS	intron	268165	269764	1	+	.	ID=K3A94_intron-g1909.t2;Name=K3A94_intron-g1909.t2;Parent=K3A94_transcript-g1909.t2
JAIOKQ010000001.1	AUGUSTUS	intron	268165	269764	1	+	.	ID=K3A94_intron-g1909.t1;Name=K3A94_intron-g1909.t1;Parent=K3A94_transcript-g1909.t1
JAIOKQ010000001.1	AUGUSTUS	exon	269765	269872	.	+	.	ID=K3A94_exon-g1909.t2;Name=K3A94_exon-g1909.t2;Parent=K3A94_transcript-g1909.t2
JAIOKQ010000001.1	AUGUSTUS	exon	269765	269872	.	+	.	ID=K3A94_exon-g1909.t1;Name=K3A94_exon-g1909.t1;Parent=K3A94_transcript-g1909.t1
JAIOKQ010000001.1	AUGUSTUS	CDS	269765	269872	0.84	+	0	ID=K3A94_CDS-g1909.t2;Name=K3A94_CDS-g1909.t2;Parent=K3A94_transcript-g1909.t2
JAIOKQ010000001.1	AUGUSTUS	CDS	269765	269872	0.77	+	0	ID=K3A94_CDS-g1909.t1;Name=K3A94_CDS-g1909.t1;Parent=K3A94_transcript-g1909.t1
JAIOKQ010000001.1	AUGUSTUS	stop_codon	269870	269872	.	+	0	ID=K3A94_stop_codon-g1909.t2;Name=K3A94_stop_codon-g1909.t2;Parent=K3A94_transcript-g1909.t2
JAIOKQ010000001.1	AUGUSTUS	stop_codon	269870	269872	.	+	0	ID=K3A94_stop_codon-g1909.t1;Name=K3A94_stop_codon-g1909.t1;Parent=K3A94_transcript-g1909.t1
JAIOKQ010000001.1	cmscan	gene	290129	290175	.	-	.	ID=K3A94_RF00032.1;Name=K3A94_RF00032.1
JAIOKQ010000001.1	cmscan	exon	290129	290175	.	-	.	ID=K3A94_exon-RF00032.1;Parent=K3A94_RF00032.1;product=K3A94_Histone 3' UTR stem-loop
JAIOKQ010000001.1	cmscan	mRNA	290129	290175	.	-	.	ID=K3A94_rna-RF00032.1;Parent=K3A94_RF00032.1;product=K3A94_Histone 3' UTR stem-loop
JAIOKQ010000001.1	AUGUSTUS	gene	312044	312343	0.97	+	.	ID=K3A94_g1910;Name=K3A94_g1910
JAIOKQ010000001.1	AUGUSTUS	transcript	312044	312343	0.97	+	.	ID=K3A94_transcript-g1910.t1;Name=K3A94_transcript-g1910.t1;Parent=K3A94_g1910
JAIOKQ010000001.1	AUGUSTUS	start_codon	312044	312046	.	+	0	ID=K3A94_start_codon-g1910.t1;Name=K3A94_start_codon-g1910.t1;Parent=K3A94_transcript-g1910.t1
JAIOKQ010000001.1	AUGUSTUS	exon	312044	312343	.	+	.	ID=K3A94_exon-g1910.t1;Name=K3A94_exon-g1910.t1;Parent=K3A94_transcript-g1910.t1
JAIOKQ010000001.1	AUGUSTUS	CDS	312044	312343	0.97	+	0	ID=K3A94_CDS-g1910.t1;Name=K3A94_CDS-g1910.t1;Parent=K3A94_transcript-g1910.t1
JAIOKQ010000001.1	AUGUSTUS	stop_codon	312341	312343	.	+	0	ID=K3A94_stop_codon-g1910.t1;Name=K3A94_stop_codon-g1910.t1;Parent=K3A94_transcript-g1910.t1
JAIOKQ010000001.1	cmscan	gene	313004	313050	.	-	.	ID=K3A94_RF00032.2;Name=K3A94_RF00032.2
JAIOKQ010000001.1	cmscan	exon	313004	313050	.	-	.	ID=K3A94_exon-RF00032.2;Parent=K3A94_RF00032.2;product=K3A94_Histone 3' UTR stem-loop
JAIOKQ010000001.1	cmscan	mRNA	313004	313050	.	-	.	ID=K3A94_rna-RF00032.2;Parent=K3A94_RF00032.2;product=K3A94_Histone 3' UTR stem-loop
JAIOKQ010000001.1	AUGUSTUS	gene	339604	343008	0.59	+	.	ID=K3A94_g1911;Name=K3A94_g1911
JAIOKQ010000001.1	AUGUSTUS	transcript	339604	343008	0.59	+	.	ID=K3A94_transcript-g1911.t1;Name=K3A94_transcript-g1911.t1;Parent=K3A94_g1911
JAIOKQ010000001.1	AUGUSTUS	start_codon	339604	339606	.	+	0	ID=K3A94_start_codon-g1911.t1;Name=K3A94_start_codon-g1911.t1;Parent=K3A94_transcript-g1911.t1
JAIOKQ010000001.1	AUGUSTUS	exon	339604	339610	.	+	.	ID=K3A94_exon-g1911.t1;Name=K3A94_exon-g1911.t1;Parent=K3A94_transcript-g1911.t1
JAIOKQ010000001.1	AUGUSTUS	CDS	339604	339610	1	+	0	ID=K3A94_CDS-g1911.t1;Name=K3A94_CDS-g1911.t1;Parent=K3A94_transcript-g1911.t1
JAIOKQ010000001.1	AUGUSTUS	intron	339611	339678	1	+	.	ID=K3A94_intron-g1911.t1;Name=K3A94_intron-g1911.t1;Parent=K3A94_transcript-g1911.t1
JAIOKQ010000001.1	AUGUSTUS	exon	339679	339729	.	+	.	ID=K3A94_exon-g1911.t1;Name=K3A94_exon-g1911.t1;Parent=K3A94_transcript-g1911.t1
JAIOKQ010000001.1	AUGUSTUS	CDS	339679	339729	1	+	2	ID=K3A94_CDS-g1911.t1;Name=K3A94_CDS-g1911.t1;Parent=K3A94_transcript-g1911.t1
JAIOKQ010000001.1	AUGUSTUS	intron	339730	339787	1	+	.	ID=K3A94_intron-g1911.t1;Name=K3A94_intron-g1911.t1;Parent=K3A94_transcript-g1911.t1
JAIOKQ010000001.1	AUGUSTUS	exon	339788	339802	.	+	.	ID=K3A94_exon-g1911.t1;Name=K3A94_exon-g1911.t1;Parent=K3A94_transcript-g1911.t1
JAIOKQ010000001.1	AUGUSTUS	CDS	339788	339802	0.98	+	2	ID=K3A94_CDS-g1911.t1;Name=K3A94_CDS-g1911.t1;Parent=K3A94_transcript-g1911.t1
JAIOKQ010000001.1	AUGUSTUS	intron	339803	342742	0.59	+	.	ID=K3A94_intron-g1911.t1;Name=K3A94_intron-g1911.t1;Parent=K3A94_transcript-g1911.t1
JAIOKQ010000001.1	AUGUSTUS	exon	342743	343008	.	+	.	ID=K3A94_exon-g1911.t1;Name=K3A94_exon-g1911.t1;Parent=K3A94_transcript-g1911.t1
JAIOKQ010000001.1	AUGUSTUS	CDS	342743	343008	0.91	+	2	ID=K3A94_CDS-g1911.t1;Name=K3A94_CDS-g1911.t1;Parent=K3A94_transcript-g1911.t1
JAIOKQ010000001.1	AUGUSTUS	stop_codon	343006	343008	.	+	0	ID=K3A94_stop_codon-g1911.t1;Name=K3A94_stop_codon-g1911.t1;Parent=K3A94_transcript-g1911.t1
JAIOKQ010000001.1	AUGUSTUS	gene	350091	352145	0.78	+	.	ID=K3A94_g1912;Name=K3A94_g1912
JAIOKQ010000001.1	AUGUSTUS	transcript	350091	352145	0.78	+	.	ID=K3A94_transcript-g1912.t1;Name=K3A94_transcript-g1912.t1;Parent=K3A94_g1912
JAIOKQ010000001.1	AUGUSTUS	start_codon	350091	350093	.	+	0	ID=K3A94_start_codon-g1912.t1;Name=K3A94_start_codon-g1912.t1;Parent=K3A94_transcript-g1912.t1
JAIOKQ010000001.1	AUGUSTUS	exon	350091	350097	.	+	.	ID=K3A94_exon-g1912.t1;Name=K3A94_exon-g1912.t1;Parent=K3A94_transcript-g1912.t1
JAIOKQ010000001.1	AUGUSTUS	CDS	350091	350097	1	+	0	ID=K3A94_CDS-g1912.t1;Name=K3A94_CDS-g1912.t1;Parent=K3A94_transcript-g1912.t1
JAIOKQ010000001.1	AUGUSTUS	intron	350098	350189	1	+	.	ID=K3A94_intron-g1912.t1;Name=K3A94_intron-g1912.t1;Parent=K3A94_transcript-g1912.t1
JAIOKQ010000001.1	AUGUSTUS	exon	350190	350240	.	+	.	ID=K3A94_exon-g1912.t1;Name=K3A94_exon-g1912.t1;Parent=K3A94_transcript-g1912.t1
JAIOKQ010000001.1	AUGUSTUS	CDS	350190	350240	1	+	2	ID=K3A94_CDS-g1912.t1;Name=K3A94_CDS-g1912.t1;Parent=K3A94_transcript-g1912.t1
JAIOKQ010000001.1	AUGUSTUS	intron	350241	350298	1	+	.	ID=K3A94_intron-g1912.t1;Name=K3A94_intron-g1912.t1;Parent=K3A94_transcript-g1912.t1
JAIOKQ010000001.1	AUGUSTUS	exon	350299	350313	.	+	.	ID=K3A94_exon-g1912.t1;Name=K3A94_exon-g1912.t1;Parent=K3A94_transcript-g1912.t1
JAIOKQ010000001.1	AUGUSTUS	CDS	350299	350313	1	+	2	ID=K3A94_CDS-g1912.t1;Name=K3A94_CDS-g1912.t1;Parent=K3A94_transcript-g1912.t1
JAIOKQ010000001.1	AUGUSTUS	intron	350314	351978	0.78	+	.	ID=K3A94_intron-g1912.t1;Name=K3A94_intron-g1912.t1;Parent=K3A94_transcript-g1912.t1
JAIOKQ010000001.1	AUGUSTUS	exon	351979	352145	.	+	.	ID=K3A94_exon-g1912.t1;Name=K3A94_exon-g1912.t1;Parent=K3A94_transcript-g1912.t1
JAIOKQ010000001.1	AUGUSTUS	CDS	351979	352145	0.78	+	2	ID=K3A94_CDS-g1912.t1;Name=K3A94_CDS-g1912.t1;Parent=K3A94_transcript-g1912.t1
JAIOKQ010000001.1	AUGUSTUS	stop_codon	352143	352145	.	+	0	ID=K3A94_stop_codon-g1912.t1;Name=K3A94_stop_codon-g1912.t1;Parent=K3A94_transcript-g1912.t1
JAIOKQ010000001.1	AUGUSTUS	gene	354082	363667	0.47	-	.	ID=K3A94_g1913;Name=K3A94_g1913
JAIOKQ010000001.1	AUGUSTUS	transcript	354082	363667	0.47	-	.	ID=K3A94_transcript-g1913.t1;Name=K3A94_transcript-g1913.t1;Parent=K3A94_g1913
JAIOKQ010000001.1	AUGUSTUS	stop_codon	354082	354084	.	-	0	ID=K3A94_stop_codon-g1913.t1;Name=K3A94_stop_codon-g1913.t1;Parent=K3A94_transcript-g1913.t1
JAIOKQ010000001.1	AUGUSTUS	exon	354082	354252	.	-	.	ID=K3A94_exon-g1913.t1;Name=K3A94_exon-g1913.t1;Parent=K3A94_transcript-g1913.t1
JAIOKQ010000001.1	AUGUSTUS	CDS	354082	354252	0.88	-	0	ID=K3A94_CDS-g1913.t1;Name=K3A94_CDS-g1913.t1;Parent=K3A94_transcript-g1913.t1
JAIOKQ010000001.1	AUGUSTUS	intron	354253	362976	0.47	-	.	ID=K3A94_intron-g1913.t1;Name=K3A94_intron-g1913.t1;Parent=K3A94_transcript-g1913.t1
JAIOKQ010000001.1	AUGUSTUS	exon	362977	363470	.	-	.	ID=K3A94_exon-g1913.t1;Name=K3A94_exon-g1913.t1;Parent=K3A94_transcript-g1913.t1
JAIOKQ010000001.1	AUGUSTUS	CDS	362977	363470	0.47	-	2	ID=K3A94_CDS-g1913.t1;Name=K3A94_CDS-g1913.t1;Parent=K3A94_transcript-g1913.t1
JAIOKQ010000001.1	AUGUSTUS	intron	363471	363521	1	-	.	ID=K3A94_intron-g1913.t1;Name=K3A94_intron-g1913.t1;Parent=K3A94_transcript-g1913.t1
JAIOKQ010000001.1	AUGUSTUS	exon	363522	363569	.	-	.	ID=K3A94_exon-g1913.t1;Name=K3A94_exon-g1913.t1;Parent=K3A94_transcript-g1913.t1
JAIOKQ010000001.1	AUGUSTUS	CDS	363522	363569	1	-	2	ID=K3A94_CDS-g1913.t1;Name=K3A94_CDS-g1913.t1;Parent=K3A94_transcript-g1913.t1
JAIOKQ010000001.1	AUGUSTUS	intron	363570	363654	1	-	.	ID=K3A94_intron-g1913.t1;Name=K3A94_intron-g1913.t1;Parent=K3A94_transcript-g1913.t1
JAIOKQ010000001.1	AUGUSTUS	exon	363655	363667	.	-	.	ID=K3A94_exon-g1913.t1;Name=K3A94_exon-g1913.t1;Parent=K3A94_transcript-g1913.t1
JAIOKQ010000001.1	AUGUSTUS	CDS	363655	363667	1	-	0	ID=K3A94_CDS-g1913.t1;Name=K3A94_CDS-g1913.t1;Parent=K3A94_transcript-g1913.t1
JAIOKQ010000001.1	AUGUSTUS	start_codon	363665	363667	.	-	0	ID=K3A94_start_codon-g1913.t1;Name=K3A94_start_codon-g1913.t1;Parent=K3A94_transcript-g1913.t1
JAIOKQ010000001.1	AUGUSTUS	gene	408488	410893	0.5	+	.	ID=K3A94_g1914;Name=K3A94_g1914
JAIOKQ010000001.1	AUGUSTUS	transcript	408488	410893	0.5	+	.	ID=K3A94_transcript-g1914.t1;Name=K3A94_transcript-g1914.t1;Parent=K3A94_g1914
JAIOKQ010000001.1	AUGUSTUS	start_codon	408488	408490	.	+	0	ID=K3A94_start_codon-g1914.t1;Name=K3A94_start_codon-g1914.t1;Parent=K3A94_transcript-g1914.t1
JAIOKQ010000001.1	AUGUSTUS	exon	408488	408494	.	+	.	ID=K3A94_exon-g1914.t1;Name=K3A94_exon-g1914.t1;Parent=K3A94_transcript-g1914.t1
JAIOKQ010000001.1	AUGUSTUS	CDS	408488	408494	1	+	0	ID=K3A94_CDS-g1914.t1;Name=K3A94_CDS-g1914.t1;Parent=K3A94_transcript-g1914.t1
JAIOKQ010000001.1	AUGUSTUS	intron	408495	408556	1	+	.	ID=K3A94_intron-g1914.t1;Name=K3A94_intron-g1914.t1;Parent=K3A94_transcript-g1914.t1
JAIOKQ010000001.1	AUGUSTUS	exon	408557	408610	.	+	.	ID=K3A94_exon-g1914.t1;Name=K3A94_exon-g1914.t1;Parent=K3A94_transcript-g1914.t1
JAIOKQ010000001.1	AUGUSTUS	CDS	408557	408610	1	+	2	ID=K3A94_CDS-g1914.t1;Name=K3A94_CDS-g1914.t1;Parent=K3A94_transcript-g1914.t1
JAIOKQ010000001.1	AUGUSTUS	intron	408611	408710	1	+	.	ID=K3A94_intron-g1914.t1;Name=K3A94_intron-g1914.t1;Parent=K3A94_transcript-g1914.t1
JAIOKQ010000001.1	AUGUSTUS	exon	408711	410893	.	+	.	ID=K3A94_exon-g1914.t1;Name=K3A94_exon-g1914.t1;Parent=K3A94_transcript-g1914.t1
JAIOKQ010000001.1	AUGUSTUS	CDS	408711	410893	0.5	+	2	ID=K3A94_CDS-g1914.t1;Name=K3A94_CDS-g1914.t1;Parent=K3A94_transcript-g1914.t1
JAIOKQ010000001.1	AUGUSTUS	stop_codon	410891	410893	.	+	0	ID=K3A94_stop_codon-g1914.t1;Name=K3A94_stop_codon-g1914.t1;Parent=K3A94_transcript-g1914.t1
JAIOKQ010000001.1	AUGUSTUS	gene	414717	415256	0.99	-	.	ID=K3A94_g1915;Name=K3A94_g1915
JAIOKQ010000001.1	AUGUSTUS	transcript	414717	415256	0.99	-	.	ID=K3A94_transcript-g1915.t1;Name=K3A94_transcript-g1915.t1;Parent=K3A94_g1915
JAIOKQ010000001.1	AUGUSTUS	stop_codon	414717	414719	.	-	0	ID=K3A94_stop_codon-g1915.t1;Name=K3A94_stop_codon-g1915.t1;Parent=K3A94_transcript-g1915.t1
JAIOKQ010000001.1	AUGUSTUS	exon	414717	415256	.	-	.	ID=K3A94_exon-g1915.t1;Name=K3A94_exon-g1915.t1;Parent=K3A94_transcript-g1915.t1
JAIOKQ010000001.1	AUGUSTUS	CDS	414717	415256	0.99	-	0	ID=K3A94_CDS-g1915.t1;Name=K3A94_CDS-g1915.t1;Parent=K3A94_transcript-g1915.t1
JAIOKQ010000001.1	AUGUSTUS	start_codon	415254	415256	.	-	0	ID=K3A94_start_codon-g1915.t1;Name=K3A94_start_codon-g1915.t1;Parent=K3A94_transcript-g1915.t1
JAIOKQ010000001.1	cmscan	gene	422700	422746	.	-	.	ID=K3A94_RF00032.3;Name=K3A94_RF00032.3
JAIOKQ010000001.1	cmscan	exon	422700	422746	.	-	.	ID=K3A94_exon-RF00032.3;Parent=K3A94_RF00032.3;product=K3A94_Histone 3' UTR stem-loop
JAIOKQ010000001.1	cmscan	mRNA	422700	422746	.	-	.	ID=K3A94_rna-RF00032.3;Parent=K3A94_RF00032.3;product=K3A94_Histone 3' UTR stem-loop
JAIOKQ010000001.1	AUGUSTUS	gene	427858	434950	0.82	+	.	ID=K3A94_g1916;Name=K3A94_g1916
JAIOKQ010000001.1	AUGUSTUS	transcript	427858	434950	0.82	+	.	ID=K3A94_transcript-g1916.t1;Name=K3A94_transcript-g1916.t1;Parent=K3A94_g1916
JAIOKQ010000001.1	AUGUSTUS	start_codon	427858	427860	.	+	0	ID=K3A94_start_codon-g1916.t1;Name=K3A94_start_codon-g1916.t1;Parent=K3A94_transcript-g1916.t1
JAIOKQ010000001.1	AUGUSTUS	exon	427858	427864	.	+	.	ID=K3A94_exon-g1916.t1;Name=K3A94_exon-g1916.t1;Parent=K3A94_transcript-g1916.t1
JAIOKQ010000001.1	AUGUSTUS	CDS	427858	427864	1	+	0	ID=K3A94_CDS-g1916.t1;Name=K3A94_CDS-g1916.t1;Parent=K3A94_transcript-g1916.t1
JAIOKQ010000001.1	AUGUSTUS	intron	427865	427929	1	+	.	ID=K3A94_intron-g1916.t1;Name=K3A94_intron-g1916.t1;Parent=K3A94_transcript-g1916.t1
JAIOKQ010000001.1	AUGUSTUS	exon	427930	427974	.	+	.	ID=K3A94_exon-g1916.t1;Name=K3A94_exon-g1916.t1;Parent=K3A94_transcript-g1916.t1
JAIOKQ010000001.1	AUGUSTUS	CDS	427930	427974	1	+	2	ID=K3A94_CDS-g1916.t1;Name=K3A94_CDS-g1916.t1;Parent=K3A94_transcript-g1916.t1
JAIOKQ010000001.1	AUGUSTUS	intron	427975	429021	1	+	.	ID=K3A94_intron-g1916.t1;Name=K3A94_intron-g1916.t1;Parent=K3A94_transcript-g1916.t1
JAIOKQ010000001.1	AUGUSTUS	exon	429022	429510	.	+	.	ID=K3A94_exon-g1916.t1;Name=K3A94_exon-g1916.t1;Parent=K3A94_transcript-g1916.t1
JAIOKQ010000001.1	AUGUSTUS	CDS	429022	429510	1	+	2	ID=K3A94_CDS-g1916.t1;Name=K3A94_CDS-g1916.t1;Parent=K3A94_transcript-g1916.t1
JAIOKQ010000001.1	AUGUSTUS	intron	429511	430335	1	+	.	ID=K3A94_intron-g1916.t1;Name=K3A94_intron-g1916.t1;Parent=K3A94_transcript-g1916.t1
JAIOKQ010000001.1	AUGUSTUS	exon	430336	430458	.	+	.	ID=K3A94_exon-g1916.t1;Name=K3A94_exon-g1916.t1;Parent=K3A94_transcript-g1916.t1
JAIOKQ010000001.1	AUGUSTUS	CDS	430336	430458	0.84	+	2	ID=K3A94_CDS-g1916.t1;Name=K3A94_CDS-g1916.t1;Parent=K3A94_transcript-g1916.t1
JAIOKQ010000001.1	AUGUSTUS	intron	430459	432562	0.82	+	.	ID=K3A94_intron-g1916.t1;Name=K3A94_intron-g1916.t1;Parent=K3A94_transcript-g1916.t1
JAIOKQ010000001.1	AUGUSTUS	exon	432563	432616	.	+	.	ID=K3A94_exon-g1916.t1;Name=K3A94_exon-g1916.t1;Parent=K3A94_transcript-g1916.t1
JAIOKQ010000001.1	AUGUSTUS	CDS	432563	432616	0.98	+	2	ID=K3A94_CDS-g1916.t1;Name=K3A94_CDS-g1916.t1;Parent=K3A94_transcript-g1916.t1
JAIOKQ010000001.1	AUGUSTUS	intron	432617	433038	1	+	.	ID=K3A94_intron-g1916.t1;Name=K3A94_intron-g1916.t1;Parent=K3A94_transcript-g1916.t1
JAIOKQ010000001.1	AUGUSTUS	exon	433039	433551	.	+	.	ID=K3A94_exon-g1916.t1;Name=K3A94_exon-g1916.t1;Parent=K3A94_transcript-g1916.t1
JAIOKQ010000001.1	AUGUSTUS	CDS	433039	433551	1	+	2	ID=K3A94_CDS-g1916.t1;Name=K3A94_CDS-g1916.t1;Parent=K3A94_transcript-g1916.t1
JAIOKQ010000001.1	AUGUSTUS	intron	433552	433927	1	+	.	ID=K3A94_intron-g1916.t1;Name=K3A94_intron-g1916.t1;Parent=K3A94_transcript-g1916.t1
JAIOKQ010000001.1	AUGUSTUS	exon	433928	434401	.	+	.	ID=K3A94_exon-g1916.t1;Name=K3A94_exon-g1916.t1;Parent=K3A94_transcript-g1916.t1
JAIOKQ010000001.1	AUGUSTUS	CDS	433928	434401	1	+	2	ID=K3A94_CDS-g1916.t1;Name=K3A94_CDS-g1916.t1;Parent=K3A94_transcript-g1916.t1
JAIOKQ010000001.1	AUGUSTUS	intron	434402	434525	1	+	.	ID=K3A94_intron-g1916.t1;Name=K3A94_intron-g1916.t1;Parent=K3A94_transcript-g1916.t1
JAIOKQ010000001.1	AUGUSTUS	exon	434526	434950	.	+	.	ID=K3A94_exon-g1916.t1;Name=K3A94_exon-g1916.t1;Parent=K3A94_transcript-g1916.t1
JAIOKQ010000001.1	AUGUSTUS	CDS	434526	434950	1	+	2	ID=K3A94_CDS-g1916.t1;Name=K3A94_CDS-g1916.t1;Parent=K3A94_transcript-g1916.t1
JAIOKQ010000001.1	AUGUSTUS	stop_codon	434948	434950	.	+	0	ID=K3A94_stop_codon-g1916.t1;Name=K3A94_stop_codon-g1916.t1;Parent=K3A94_transcript-g1916.t1
JAIOKQ010000001.1	AUGUSTUS	gene	446217	452763	0.95	-	.	ID=K3A94_g1917;Name=K3A94_g1917
JAIOKQ010000001.1	AUGUSTUS	transcript	446217	452763	0.95	-	.	ID=K3A94_transcript-g1917.t1;Name=K3A94_transcript-g1917.t1;Parent=K3A94_g1917
JAIOKQ010000001.1	AUGUSTUS	stop_codon	446217	446219	.	-	0	ID=K3A94_stop_codon-g1917.t1;Name=K3A94_stop_codon-g1917.t1;Parent=K3A94_transcript-g1917.t1
JAIOKQ010000001.1	AUGUSTUS	exon	446217	446446	.	-	.	ID=K3A94_exon-g1917.t1;Name=K3A94_exon-g1917.t1;Parent=K3A94_transcript-g1917.t1
JAIOKQ010000001.1	AUGUSTUS	CDS	446217	446446	1	-	2	ID=K3A94_CDS-g1917.t1;Name=K3A94_CDS-g1917.t1;Parent=K3A94_transcript-g1917.t1
JAIOKQ010000001.1	AUGUSTUS	intron	446447	449477	1	-	.	ID=K3A94_intron-g1917.t1;Name=K3A94_intron-g1917.t1;Parent=K3A94_transcript-g1917.t1
JAIOKQ010000001.1	AUGUSTUS	exon	449478	449589	.	-	.	ID=K3A94_exon-g1917.t1;Name=K3A94_exon-g1917.t1;Parent=K3A94_transcript-g1917.t1
JAIOKQ010000001.1	AUGUSTUS	CDS	449478	449589	1	-	0	ID=K3A94_CDS-g1917.t1;Name=K3A94_CDS-g1917.t1;Parent=K3A94_transcript-g1917.t1
JAIOKQ010000001.1	AUGUSTUS	intron	449590	449641	1	-	.	ID=K3A94_intron-g1917.t1;Name=K3A94_intron-g1917.t1;Parent=K3A94_transcript-g1917.t1
JAIOKQ010000001.1	AUGUSTUS	exon	449642	449912	.	-	.	ID=K3A94_exon-g1917.t1;Name=K3A94_exon-g1917.t1;Parent=K3A94_transcript-g1917.t1
JAIOKQ010000001.1	AUGUSTUS	CDS	449642	449912	1	-	1	ID=K3A94_CDS-g1917.t1;Name=K3A94_CDS-g1917.t1;Parent=K3A94_transcript-g1917.t1
JAIOKQ010000001.1	AUGUSTUS	intron	449913	451351	1	-	.	ID=K3A94_intron-g1917.t1;Name=K3A94_intron-g1917.t1;Parent=K3A94_transcript-g1917.t1
JAIOKQ010000001.1	AUGUSTUS	exon	451352	451534	.	-	.	ID=K3A94_exon-g1917.t1;Name=K3A94_exon-g1917.t1;Parent=K3A94_transcript-g1917.t1
JAIOKQ010000001.1	AUGUSTUS	CDS	451352	451534	1	-	1	ID=K3A94_CDS-g1917.t1;Name=K3A94_CDS-g1917.t1;Parent=K3A94_transcript-g1917.t1
JAIOKQ010000001.1	AUGUSTUS	intron	451535	451603	1	-	.	ID=K3A94_intron-g1917.t1;Name=K3A94_intron-g1917.t1;Parent=K3A94_transcript-g1917.t1
JAIOKQ010000001.1	AUGUSTUS	exon	451604	451706	.	-	.	ID=K3A94_exon-g1917.t1;Name=K3A94_exon-g1917.t1;Parent=K3A94_transcript-g1917.t1
JAIOKQ010000001.1	AUGUSTUS	CDS	451604	451706	1	-	2	ID=K3A94_CDS-g1917.t1;Name=K3A94_CDS-g1917.t1;Parent=K3A94_transcript-g1917.t1
JAIOKQ010000001.1	AUGUSTUS	intron	451707	452660	0.98	-	.	ID=K3A94_intron-g1917.t1;Name=K3A94_intron-g1917.t1;Parent=K3A94_transcript-g1917.t1
JAIOKQ010000001.1	AUGUSTUS	exon	452661	452763	.	-	.	ID=K3A94_exon-g1917.t1;Name=K3A94_exon-g1917.t1;Parent=K3A94_transcript-g1917.t1
JAIOKQ010000001.1	AUGUSTUS	CDS	452661	452763	0.95	-	0	ID=K3A94_CDS-g1917.t1;Name=K3A94_CDS-g1917.t1;Parent=K3A94_transcript-g1917.t1
JAIOKQ010000001.1	AUGUSTUS	start_codon	452761	452763	.	-	0	ID=K3A94_start_codon-g1917.t1;Name=K3A94_start_codon-g1917.t1;Parent=K3A94_transcript-g1917.t1
JAIOKQ010000001.1	AUGUSTUS	gene	459170	465452	0.96	-	.	ID=K3A94_g1918;Name=K3A94_g1918
JAIOKQ010000001.1	AUGUSTUS	transcript	459170	465452	0.96	-	.	ID=K3A94_transcript-g1918.t1;Name=K3A94_transcript-g1918.t1;Parent=K3A94_g1918
JAIOKQ010000001.1	AUGUSTUS	stop_codon	459170	459172	.	-	0	ID=K3A94_stop_codon-g1918.t1;Name=K3A94_stop_codon-g1918.t1;Parent=K3A94_transcript-g1918.t1
JAIOKQ010000001.1	AUGUSTUS	exon	459170	459399	.	-	.	ID=K3A94_exon-g1918.t1;Name=K3A94_exon-g1918.t1;Parent=K3A94_transcript-g1918.t1
JAIOKQ010000001.1	AUGUSTUS	CDS	459170	459399	0.96	-	2	ID=K3A94_CDS-g1918.t1;Name=K3A94_CDS-g1918.t1;Parent=K3A94_transcript-g1918.t1
JAIOKQ010000001.1	AUGUSTUS	intron	459400	461871	1	-	.	ID=K3A94_intron-g1918.t1;Name=K3A94_intron-g1918.t1;Parent=K3A94_transcript-g1918.t1
JAIOKQ010000001.1	AUGUSTUS	exon	461872	461983	.	-	.	ID=K3A94_exon-g1918.t1;Name=K3A94_exon-g1918.t1;Parent=K3A94_transcript-g1918.t1
JAIOKQ010000001.1	AUGUSTUS	CDS	461872	461983	1	-	0	ID=K3A94_CDS-g1918.t1;Name=K3A94_CDS-g1918.t1;Parent=K3A94_transcript-g1918.t1
JAIOKQ010000001.1	AUGUSTUS	intron	461984	462042	1	-	.	ID=K3A94_intron-g1918.t1;Name=K3A94_intron-g1918.t1;Parent=K3A94_transcript-g1918.t1
JAIOKQ010000001.1	AUGUSTUS	exon	462043	462313	.	-	.	ID=K3A94_exon-g1918.t1;Name=K3A94_exon-g1918.t1;Parent=K3A94_transcript-g1918.t1
JAIOKQ010000001.1	AUGUSTUS	CDS	462043	462313	1	-	1	ID=K3A94_CDS-g1918.t1;Name=K3A94_CDS-g1918.t1;Parent=K3A94_transcript-g1918.t1
JAIOKQ010000001.1	AUGUSTUS	intron	462314	462368	1	-	.	ID=K3A94_intron-g1918.t1;Name=K3A94_intron-g1918.t1;Parent=K3A94_transcript-g1918.t1
JAIOKQ010000001.1	AUGUSTUS	exon	462369	462551	.	-	.	ID=K3A94_exon-g1918.t1;Name=K3A94_exon-g1918.t1;Parent=K3A94_transcript-g1918.t1
JAIOKQ010000001.1	AUGUSTUS	CDS	462369	462551	1	-	1	ID=K3A94_CDS-g1918.t1;Name=K3A94_CDS-g1918.t1;Parent=K3A94_transcript-g1918.t1
JAIOKQ010000001.1	AUGUSTUS	intron	462552	462611	1	-	.	ID=K3A94_intron-g1918.t1;Name=K3A94_intron-g1918.t1;Parent=K3A94_transcript-g1918.t1
JAIOKQ010000001.1	AUGUSTUS	exon	462612	462714	.	-	.	ID=K3A94_exon-g1918.t1;Name=K3A94_exon-g1918.t1;Parent=K3A94_transcript-g1918.t1
JAIOKQ010000001.1	AUGUSTUS	CDS	462612	462714	1	-	2	ID=K3A94_CDS-g1918.t1;Name=K3A94_CDS-g1918.t1;Parent=K3A94_transcript-g1918.t1
JAIOKQ010000001.1	AUGUSTUS	intron	462715	465310	1	-	.	ID=K3A94_intron-g1918.t1;Name=K3A94_intron-g1918.t1;Parent=K3A94_transcript-g1918.t1
JAIOKQ010000001.1	AUGUSTUS	exon	465311	465452	.	-	.	ID=K3A94_exon-g1918.t1;Name=K3A94_exon-g1918.t1;Parent=K3A94_transcript-g1918.t1
JAIOKQ010000001.1	AUGUSTUS	CDS	465311	465452	1	-	0	ID=K3A94_CDS-g1918.t1;Name=K3A94_CDS-g1918.t1;Parent=K3A94_transcript-g1918.t1
JAIOKQ010000001.1	AUGUSTUS	start_codon	465450	465452	.	-	0	ID=K3A94_start_codon-g1918.t1;Name=K3A94_start_codon-g1918.t1;Parent=K3A94_transcript-g1918.t1
JAIOKQ010000001.1	AUGUSTUS	gene	466926	473494	1	-	.	ID=K3A94_g1919;Name=K3A94_g1919
JAIOKQ010000001.1	AUGUSTUS	transcript	466926	473494	1	-	.	ID=K3A94_transcript-g1919.t1;Name=K3A94_transcript-g1919.t1;Parent=K3A94_g1919
JAIOKQ010000001.1	AUGUSTUS	stop_codon	466926	466928	.	-	0	ID=K3A94_stop_codon-g1919.t1;Name=K3A94_stop_codon-g1919.t1;Parent=K3A94_transcript-g1919.t1
JAIOKQ010000001.1	AUGUSTUS	exon	466926	467155	.	-	.	ID=K3A94_exon-g1919.t1;Name=K3A94_exon-g1919.t1;Parent=K3A94_transcript-g1919.t1
JAIOKQ010000001.1	AUGUSTUS	CDS	466926	467155	1	-	2	ID=K3A94_CDS-g1919.t1;Name=K3A94_CDS-g1919.t1;Parent=K3A94_transcript-g1919.t1
JAIOKQ010000001.1	AUGUSTUS	intron	467156	467222	1	-	.	ID=K3A94_intron-g1919.t1;Name=K3A94_intron-g1919.t1;Parent=K3A94_transcript-g1919.t1
JAIOKQ010000001.1	AUGUSTUS	exon	467223	467328	.	-	.	ID=K3A94_exon-g1919.t1;Name=K3A94_exon-g1919.t1;Parent=K3A94_transcript-g1919.t1
JAIOKQ010000001.1	AUGUSTUS	CDS	467223	467328	1	-	0	ID=K3A94_CDS-g1919.t1;Name=K3A94_CDS-g1919.t1;Parent=K3A94_transcript-g1919.t1
JAIOKQ010000001.1	AUGUSTUS	intron	467329	467383	1	-	.	ID=K3A94_intron-g1919.t1;Name=K3A94_intron-g1919.t1;Parent=K3A94_transcript-g1919.t1
JAIOKQ010000001.1	AUGUSTUS	exon	467384	467654	.	-	.	ID=K3A94_exon-g1919.t1;Name=K3A94_exon-g1919.t1;Parent=K3A94_transcript-g1919.t1
JAIOKQ010000001.1	AUGUSTUS	CDS	467384	467654	1	-	1	ID=K3A94_CDS-g1919.t1;Name=K3A94_CDS-g1919.t1;Parent=K3A94_transcript-g1919.t1
JAIOKQ010000001.1	AUGUSTUS	intron	467655	467716	1	-	.	ID=K3A94_intron-g1919.t1;Name=K3A94_intron-g1919.t1;Parent=K3A94_transcript-g1919.t1
JAIOKQ010000001.1	AUGUSTUS	exon	467717	467902	.	-	.	ID=K3A94_exon-g1919.t1;Name=K3A94_exon-g1919.t1;Parent=K3A94_transcript-g1919.t1
JAIOKQ010000001.1	AUGUSTUS	CDS	467717	467902	1	-	1	ID=K3A94_CDS-g1919.t1;Name=K3A94_CDS-g1919.t1;Parent=K3A94_transcript-g1919.t1
JAIOKQ010000001.1	AUGUSTUS	intron	467903	467960	1	-	.	ID=K3A94_intron-g1919.t1;Name=K3A94_intron-g1919.t1;Parent=K3A94_transcript-g1919.t1
JAIOKQ010000001.1	AUGUSTUS	exon	467961	468063	.	-	.	ID=K3A94_exon-g1919.t1;Name=K3A94_exon-g1919.t1;Parent=K3A94_transcript-g1919.t1
JAIOKQ010000001.1	AUGUSTUS	CDS	467961	468063	1	-	2	ID=K3A94_CDS-g1919.t1;Name=K3A94_CDS-g1919.t1;Parent=K3A94_transcript-g1919.t1
JAIOKQ010000001.1	AUGUSTUS	intron	468064	473388	1	-	.	ID=K3A94_intron-g1919.t1;Name=K3A94_intron-g1919.t1;Parent=K3A94_transcript-g1919.t1
JAIOKQ010000001.1	AUGUSTUS	exon	473389	473494	.	-	.	ID=K3A94_exon-g1919.t1;Name=K3A94_exon-g1919.t1;Parent=K3A94_transcript-g1919.t1
JAIOKQ010000001.1	AUGUSTUS	CDS	473389	473494	1	-	0	ID=K3A94_CDS-g1919.t1;Name=K3A94_CDS-g1919.t1;Parent=K3A94_transcript-g1919.t1
JAIOKQ010000001.1	AUGUSTUS	start_codon	473492	473494	.	-	0	ID=K3A94_start_codon-g1919.t1;Name=K3A94_start_codon-g1919.t1;Parent=K3A94_transcript-g1919.t1
JAIOKQ010000001.1	AUGUSTUS	gene	474660	478338	0.43	+	.	ID=K3A94_g1920;Name=K3A94_g1920
JAIOKQ010000001.1	GeneMark.hmm	gene	474660	475538	.	+	.	ID=K3A94_10673_g;Name=K3A94_10673_g
JAIOKQ010000001.1	AUGUSTUS	transcript	474660	478338	0.43	+	.	ID=K3A94_transcript-g1920.t1;Name=K3A94_transcript-g1920.t1;Parent=K3A94_g1920
JAIOKQ010000001.1	GeneMark.hmm	transcript	474660	475538	.	+	.	ID=K3A94_transcript-10673_t;Name=K3A94_transcript-10673_t;Parent=K3A94_10673_g
JAIOKQ010000001.1	AUGUSTUS	start_codon	474660	474662	.	+	0	ID=K3A94_start_codon-g1920.t1;Name=K3A94_start_codon-g1920.t1;Parent=K3A94_transcript-g1920.t1
JAIOKQ010000001.1	GeneMark.hmm	start_codon	474660	474662	.	+	0	ID=K3A94_start_codon-10673_t;Name=K3A94_start_codon-10673_t;Parent=K3A94_transcript-10673_t
JAIOKQ010000001.1	AUGUSTUS	exon	474660	474698	.	+	.	ID=K3A94_exon-g1920.t1;Name=K3A94_exon-g1920.t1;Parent=K3A94_transcript-g1920.t1
JAIOKQ010000001.1	GeneMark.hmm	exon	474660	474698	0	+	.	ID=K3A94_exon-10673_t;Name=K3A94_exon-10673_t;Parent=K3A94_transcript-10673_t
JAIOKQ010000001.1	AUGUSTUS	CDS	474660	474698	0.43	+	0	ID=K3A94_CDS-g1920.t1;Name=K3A94_CDS-g1920.t1;Parent=K3A94_transcript-g1920.t1
JAIOKQ010000001.1	GeneMark.hmm	CDS	474660	474698	.	+	0	ID=K3A94_CDS-10673_t;Name=K3A94_CDS-10673_t;Parent=K3A94_transcript-10673_t
JAIOKQ010000001.1	AUGUSTUS	intron	474699	475046	0.43	+	.	ID=K3A94_intron-g1920.t1;Name=K3A94_intron-g1920.t1;Parent=K3A94_transcript-g1920.t1
JAIOKQ010000001.1	AUGUSTUS	exon	475047	475283	.	+	.	ID=K3A94_exon-g1920.t1;Name=K3A94_exon-g1920.t1;Parent=K3A94_transcript-g1920.t1
JAIOKQ010000001.1	GeneMark.hmm	exon	475047	475283	0	+	.	ID=K3A94_exon-10673_t;Name=K3A94_exon-10673_t;Parent=K3A94_transcript-10673_t
JAIOKQ010000001.1	AUGUSTUS	CDS	475047	475283	0.53	+	0	ID=K3A94_CDS-g1920.t1;Name=K3A94_CDS-g1920.t1;Parent=K3A94_transcript-g1920.t1
JAIOKQ010000001.1	GeneMark.hmm	CDS	475047	475283	.	+	0	ID=K3A94_CDS-10673_t;Name=K3A94_CDS-10673_t;Parent=K3A94_transcript-10673_t
JAIOKQ010000001.1	AUGUSTUS	intron	475284	475340	1	+	.	ID=K3A94_intron-g1920.t1;Name=K3A94_intron-g1920.t1;Parent=K3A94_transcript-g1920.t1
JAIOKQ010000001.1	AUGUSTUS	exon	475341	475534	.	+	.	ID=K3A94_exon-g1920.t1;Name=K3A94_exon-g1920.t1;Parent=K3A94_transcript-g1920.t1
JAIOKQ010000001.1	GeneMark.hmm	exon	475341	475538	0	+	.	ID=K3A94_exon-10673_t;Name=K3A94_exon-10673_t;Parent=K3A94_transcript-10673_t
JAIOKQ010000001.1	AUGUSTUS	CDS	475341	475534	1	+	0	ID=K3A94_CDS-g1920.t1;Name=K3A94_CDS-g1920.t1;Parent=K3A94_transcript-g1920.t1
JAIOKQ010000001.1	GeneMark.hmm	CDS	475341	475538	.	+	0	ID=K3A94_CDS-10673_t;Name=K3A94_CDS-10673_t;Parent=K3A94_transcript-10673_t
JAIOKQ010000001.1	AUGUSTUS	intron	475535	477773	1	+	.	ID=K3A94_intron-g1920.t1;Name=K3A94_intron-g1920.t1;Parent=K3A94_transcript-g1920.t1
JAIOKQ010000001.1	GeneMark.hmm	stop_codon	475536	475538	.	+	0	ID=K3A94_stop_codon-10673_t;Name=K3A94_stop_codon-10673_t;Parent=K3A94_transcript-10673_t
JAIOKQ010000001.1	AUGUSTUS	exon	477774	478338	.	+	.	ID=K3A94_exon-g1920.t1;Name=K3A94_exon-g1920.t1;Parent=K3A94_transcript-g1920.t1
JAIOKQ010000001.1	AUGUSTUS	CDS	477774	478338	1	+	1	ID=K3A94_CDS-g1920.t1;Name=K3A94_CDS-g1920.t1;Parent=K3A94_transcript-g1920.t1
JAIOKQ010000001.1	AUGUSTUS	stop_codon	478336	478338	.	+	0	ID=K3A94_stop_codon-g1920.t1;Name=K3A94_stop_codon-g1920.t1;Parent=K3A94_transcript-g1920.t1
JAIOKQ010000001.1	AUGUSTUS	gene	487320	489526	0.8	-	.	ID=K3A94_g1921;Name=K3A94_g1921
JAIOKQ010000001.1	AUGUSTUS	transcript	487320	489526	0.8	-	.	ID=K3A94_transcript-g1921.t1;Name=K3A94_transcript-g1921.t1;Parent=K3A94_g1921
JAIOKQ010000001.1	AUGUSTUS	stop_codon	487320	487322	.	-	0	ID=K3A94_stop_codon-g1921.t1;Name=K3A94_stop_codon-g1921.t1;Parent=K3A94_transcript-g1921.t1
JAIOKQ010000001.1	AUGUSTUS	exon	487320	487549	.	-	.	ID=K3A94_exon-g1921.t1;Name=K3A94_exon-g1921.t1;Parent=K3A94_transcript-g1921.t1
JAIOKQ010000001.1	AUGUSTUS	CDS	487320	487549	1	-	2	ID=K3A94_CDS-g1921.t1;Name=K3A94_CDS-g1921.t1;Parent=K3A94_transcript-g1921.t1
JAIOKQ010000001.1	AUGUSTUS	intron	487550	487614	1	-	.	ID=K3A94_intron-g1921.t1;Name=K3A94_intron-g1921.t1;Parent=K3A94_transcript-g1921.t1
JAIOKQ010000001.1	AUGUSTUS	exon	487615	487720	.	-	.	ID=K3A94_exon-g1921.t1;Name=K3A94_exon-g1921.t1;Parent=K3A94_transcript-g1921.t1
JAIOKQ010000001.1	AUGUSTUS	CDS	487615	487720	1	-	0	ID=K3A94_CDS-g1921.t1;Name=K3A94_CDS-g1921.t1;Parent=K3A94_transcript-g1921.t1
JAIOKQ010000001.1	AUGUSTUS	intron	487721	487776	1	-	.	ID=K3A94_intron-g1921.t1;Name=K3A94_intron-g1921.t1;Parent=K3A94_transcript-g1921.t1
JAIOKQ010000001.1	AUGUSTUS	exon	487777	488047	.	-	.	ID=K3A94_exon-g1921.t1;Name=K3A94_exon-g1921.t1;Parent=K3A94_transcript-g1921.t1
JAIOKQ010000001.1	AUGUSTUS	CDS	487777	488047	1	-	1	ID=K3A94_CDS-g1921.t1;Name=K3A94_CDS-g1921.t1;Parent=K3A94_transcript-g1921.t1
JAIOKQ010000001.1	AUGUSTUS	intron	488048	488109	1	-	.	ID=K3A94_intron-g1921.t1;Name=K3A94_intron-g1921.t1;Parent=K3A94_transcript-g1921.t1
JAIOKQ010000001.1	AUGUSTUS	exon	488110	488295	.	-	.	ID=K3A94_exon-g1921.t1;Name=K3A94_exon-g1921.t1;Parent=K3A94_transcript-g1921.t1
JAIOKQ010000001.1	AUGUSTUS	CDS	488110	488295	1	-	1	ID=K3A94_CDS-g1921.t1;Name=K3A94_CDS-g1921.t1;Parent=K3A94_transcript-g1921.t1
JAIOKQ010000001.1	AUGUSTUS	intron	488296	488348	1	-	.	ID=K3A94_intron-g1921.t1;Name=K3A94_intron-g1921.t1;Parent=K3A94_transcript-g1921.t1
JAIOKQ010000001.1	AUGUSTUS	exon	488349	488451	.	-	.	ID=K3A94_exon-g1921.t1;Name=K3A94_exon-g1921.t1;Parent=K3A94_transcript-g1921.t1
JAIOKQ010000001.1	AUGUSTUS	CDS	488349	488451	1	-	2	ID=K3A94_CDS-g1921.t1;Name=K3A94_CDS-g1921.t1;Parent=K3A94_transcript-g1921.t1
JAIOKQ010000001.1	AUGUSTUS	intron	488452	489420	1	-	.	ID=K3A94_intron-g1921.t1;Name=K3A94_intron-g1921.t1;Parent=K3A94_transcript-g1921.t1
JAIOKQ010000001.1	AUGUSTUS	exon	489421	489526	.	-	.	ID=K3A94_exon-g1921.t1;Name=K3A94_exon-g1921.t1;Parent=K3A94_transcript-g1921.t1
JAIOKQ010000001.1	AUGUSTUS	CDS	489421	489526	0.8	-	0	ID=K3A94_CDS-g1921.t1;Name=K3A94_CDS-g1921.t1;Parent=K3A94_transcript-g1921.t1
JAIOKQ010000001.1	AUGUSTUS	start_codon	489524	489526	.	-	0	ID=K3A94_start_codon-g1921.t1;Name=K3A94_start_codon-g1921.t1;Parent=K3A94_transcript-g1921.t1
JAIOKQ010000001.1	AUGUSTUS	gene	492221	493676	0.78	-	.	ID=K3A94_g1922;Name=K3A94_g1922
JAIOKQ010000001.1	AUGUSTUS	transcript	492221	493676	0.78	-	.	ID=K3A94_transcript-g1922.t1;Name=K3A94_transcript-g1922.t1;Parent=K3A94_g1922
JAIOKQ010000001.1	AUGUSTUS	stop_codon	492221	492223	.	-	0	ID=K3A94_stop_codon-g1922.t1;Name=K3A94_stop_codon-g1922.t1;Parent=K3A94_transcript-g1922.t1
JAIOKQ010000001.1	AUGUSTUS	exon	492221	492450	.	-	.	ID=K3A94_exon-g1922.t1;Name=K3A94_exon-g1922.t1;Parent=K3A94_transcript-g1922.t1
JAIOKQ010000001.1	AUGUSTUS	CDS	492221	492450	0.78	-	2	ID=K3A94_CDS-g1922.t1;Name=K3A94_CDS-g1922.t1;Parent=K3A94_transcript-g1922.t1
JAIOKQ010000001.1	AUGUSTUS	intron	492451	492528	1	-	.	ID=K3A94_intron-g1922.t1;Name=K3A94_intron-g1922.t1;Parent=K3A94_transcript-g1922.t1
JAIOKQ010000001.1	AUGUSTUS	exon	492529	492637	.	-	.	ID=K3A94_exon-g1922.t1;Name=K3A94_exon-g1922.t1;Parent=K3A94_transcript-g1922.t1
JAIOKQ010000001.1	AUGUSTUS	CDS	492529	492637	1	-	0	ID=K3A94_CDS-g1922.t1;Name=K3A94_CDS-g1922.t1;Parent=K3A94_transcript-g1922.t1
JAIOKQ010000001.1	AUGUSTUS	intron	492638	492853	1	-	.	ID=K3A94_intron-g1922.t1;Name=K3A94_intron-g1922.t1;Parent=K3A94_transcript-g1922.t1
JAIOKQ010000001.1	AUGUSTUS	exon	492854	493124	.	-	.	ID=K3A94_exon-g1922.t1;Name=K3A94_exon-g1922.t1;Parent=K3A94_transcript-g1922.t1
JAIOKQ010000001.1	AUGUSTUS	CDS	492854	493124	1	-	1	ID=K3A94_CDS-g1922.t1;Name=K3A94_CDS-g1922.t1;Parent=K3A94_transcript-g1922.t1
JAIOKQ010000001.1	AUGUSTUS	intron	493125	493181	1	-	.	ID=K3A94_intron-g1922.t1;Name=K3A94_intron-g1922.t1;Parent=K3A94_transcript-g1922.t1
JAIOKQ010000001.1	AUGUSTUS	exon	493182	493367	.	-	.	ID=K3A94_exon-g1922.t1;Name=K3A94_exon-g1922.t1;Parent=K3A94_transcript-g1922.t1
JAIOKQ010000001.1	AUGUSTUS	CDS	493182	493367	1	-	1	ID=K3A94_CDS-g1922.t1;Name=K3A94_CDS-g1922.t1;Parent=K3A94_transcript-g1922.t1
JAIOKQ010000001.1	AUGUSTUS	intron	493368	493423	1	-	.	ID=K3A94_intron-g1922.t1;Name=K3A94_intron-g1922.t1;Parent=K3A94_transcript-g1922.t1
JAIOKQ010000001.1	AUGUSTUS	exon	493424	493520	.	-	.	ID=K3A94_exon-g1922.t1;Name=K3A94_exon-g1922.t1;Parent=K3A94_transcript-g1922.t1
JAIOKQ010000001.1	AUGUSTUS	CDS	493424	493520	1	-	2	ID=K3A94_CDS-g1922.t1;Name=K3A94_CDS-g1922.t1;Parent=K3A94_transcript-g1922.t1
JAIOKQ010000001.1	AUGUSTUS	intron	493521	493570	1	-	.	ID=K3A94_intron-g1922.t1;Name=K3A94_intron-g1922.t1;Parent=K3A94_transcript-g1922.t1
JAIOKQ010000001.1	AUGUSTUS	exon	493571	493676	.	-	.	ID=K3A94_exon-g1922.t1;Name=K3A94_exon-g1922.t1;Parent=K3A94_transcript-g1922.t1
JAIOKQ010000001.1	AUGUSTUS	CDS	493571	493676	1	-	0	ID=K3A94_CDS-g1922.t1;Name=K3A94_CDS-g1922.t1;Parent=K3A94_transcript-g1922.t1
JAIOKQ010000001.1	AUGUSTUS	start_codon	493674	493676	.	-	0	ID=K3A94_start_codon-g1922.t1;Name=K3A94_start_codon-g1922.t1;Parent=K3A94_transcript-g1922.t1
JAIOKQ010000001.1	AUGUSTUS	gene	498405	502204	1	-	.	ID=K3A94_g1923;Name=K3A94_g1923
JAIOKQ010000001.1	GeneMark.hmm	gene	498405	499957	.	-	.	ID=K3A94_10677_g;Name=K3A94_10677_g
JAIOKQ010000001.1	AUGUSTUS	transcript	498405	502204	1	-	.	ID=K3A94_transcript-g1923.t1;Name=K3A94_transcript-g1923.t1;Parent=K3A94_g1923
JAIOKQ010000001.1	GeneMark.hmm	transcript	498405	499957	.	-	.	ID=K3A94_transcript-10677_t;Name=K3A94_transcript-10677_t;Parent=K3A94_10677_g
JAIOKQ010000001.1	AUGUSTUS	stop_codon	498405	498407	.	-	0	ID=K3A94_stop_codon-g1923.t1;Name=K3A94_stop_codon-g1923.t1;Parent=K3A94_transcript-g1923.t1
JAIOKQ010000001.1	GeneMark.hmm	stop_codon	498405	498407	.	-	0	ID=K3A94_stop_codon-10677_t;Name=K3A94_stop_codon-10677_t;Parent=K3A94_transcript-10677_t
JAIOKQ010000001.1	AUGUSTUS	exon	498405	498634	.	-	.	ID=K3A94_exon-g1923.t1;Name=K3A94_exon-g1923.t1;Parent=K3A94_transcript-g1923.t1
JAIOKQ010000001.1	GeneMark.hmm	exon	498405	498634	0	-	.	ID=K3A94_exon-10677_t;Name=K3A94_exon-10677_t;Parent=K3A94_transcript-10677_t
JAIOKQ010000001.1	AUGUSTUS	CDS	498405	498634	1	-	2	ID=K3A94_CDS-g1923.t1;Name=K3A94_CDS-g1923.t1;Parent=K3A94_transcript-g1923.t1
JAIOKQ010000001.1	GeneMark.hmm	CDS	498405	498634	.	-	2	ID=K3A94_CDS-10677_t;Name=K3A94_CDS-10677_t;Parent=K3A94_transcript-10677_t
JAIOKQ010000001.1	AUGUSTUS	intron	498635	498687	1	-	.	ID=K3A94_intron-g1923.t1;Name=K3A94_intron-g1923.t1;Parent=K3A94_transcript-g1923.t1
JAIOKQ010000001.1	AUGUSTUS	exon	498688	498802	.	-	.	ID=K3A94_exon-g1923.t1;Name=K3A94_exon-g1923.t1;Parent=K3A94_transcript-g1923.t1
JAIOKQ010000001.1	GeneMark.hmm	exon	498688	498802	0	-	.	ID=K3A94_exon-10677_t;Name=K3A94_exon-10677_t;Parent=K3A94_transcript-10677_t
JAIOKQ010000001.1	AUGUSTUS	CDS	498688	498802	1	-	0	ID=K3A94_CDS-g1923.t1;Name=K3A94_CDS-g1923.t1;Parent=K3A94_transcript-g1923.t1
JAIOKQ010000001.1	GeneMark.hmm	CDS	498688	498802	.	-	0	ID=K3A94_CDS-10677_t;Name=K3A94_CDS-10677_t;Parent=K3A94_transcript-10677_t
JAIOKQ010000001.1	AUGUSTUS	intron	498803	499124	1	-	.	ID=K3A94_intron-g1923.t1;Name=K3A94_intron-g1923.t1;Parent=K3A94_transcript-g1923.t1
JAIOKQ010000001.1	AUGUSTUS	exon	499125	499395	.	-	.	ID=K3A94_exon-g1923.t1;Name=K3A94_exon-g1923.t1;Parent=K3A94_transcript-g1923.t1
JAIOKQ010000001.1	GeneMark.hmm	exon	499125	499395	0	-	.	ID=K3A94_exon-10677_t;Name=K3A94_exon-10677_t;Parent=K3A94_transcript-10677_t
JAIOKQ010000001.1	AUGUSTUS	CDS	499125	499395	1	-	1	ID=K3A94_CDS-g1923.t1;Name=K3A94_CDS-g1923.t1;Parent=K3A94_transcript-g1923.t1
JAIOKQ010000001.1	GeneMark.hmm	CDS	499125	499395	.	-	1	ID=K3A94_CDS-10677_t;Name=K3A94_CDS-10677_t;Parent=K3A94_transcript-10677_t
JAIOKQ010000001.1	AUGUSTUS	intron	499396	499449	1	-	.	ID=K3A94_intron-g1923.t1;Name=K3A94_intron-g1923.t1;Parent=K3A94_transcript-g1923.t1
JAIOKQ010000001.1	AUGUSTUS	exon	499450	499632	.	-	.	ID=K3A94_exon-g1923.t1;Name=K3A94_exon-g1923.t1;Parent=K3A94_transcript-g1923.t1
JAIOKQ010000001.1	GeneMark.hmm	exon	499450	499632	0	-	.	ID=K3A94_exon-10677_t;Name=K3A94_exon-10677_t;Parent=K3A94_transcript-10677_t
JAIOKQ010000001.1	AUGUSTUS	CDS	499450	499632	1	-	1	ID=K3A94_CDS-g1923.t1;Name=K3A94_CDS-g1923.t1;Parent=K3A94_transcript-g1923.t1
JAIOKQ010000001.1	GeneMark.hmm	CDS	499450	499632	.	-	1	ID=K3A94_CDS-10677_t;Name=K3A94_CDS-10677_t;Parent=K3A94_transcript-10677_t
JAIOKQ010000001.1	AUGUSTUS	intron	499633	499687	1	-	.	ID=K3A94_intron-g1923.t1;Name=K3A94_intron-g1923.t1;Parent=K3A94_transcript-g1923.t1
JAIOKQ010000001.1	AUGUSTUS	exon	499688	499790	.	-	.	ID=K3A94_exon-g1923.t1;Name=K3A94_exon-g1923.t1;Parent=K3A94_transcript-g1923.t1
JAIOKQ010000001.1	GeneMark.hmm	exon	499688	499790	0	-	.	ID=K3A94_exon-10677_t;Name=K3A94_exon-10677_t;Parent=K3A94_transcript-10677_t
JAIOKQ010000001.1	AUGUSTUS	CDS	499688	499790	1	-	2	ID=K3A94_CDS-g1923.t1;Name=K3A94_CDS-g1923.t1;Parent=K3A94_transcript-g1923.t1
JAIOKQ010000001.1	GeneMark.hmm	CDS	499688	499790	.	-	2	ID=K3A94_CDS-10677_t;Name=K3A94_CDS-10677_t;Parent=K3A94_transcript-10677_t
JAIOKQ010000001.1	AUGUSTUS	intron	499791	499851	1	-	.	ID=K3A94_intron-g1923.t1;Name=K3A94_intron-g1923.t1;Parent=K3A94_transcript-g1923.t1
JAIOKQ010000001.1	AUGUSTUS	exon	499852	499972	.	-	.	ID=K3A94_exon-g1923.t1;Name=K3A94_exon-g1923.t1;Parent=K3A94_transcript-g1923.t1
JAIOKQ010000001.1	GeneMark.hmm	exon	499852	499957	0	-	.	ID=K3A94_exon-10677_t;Name=K3A94_exon-10677_t;Parent=K3A94_transcript-10677_t
JAIOKQ010000001.1	AUGUSTUS	CDS	499852	499972	1	-	0	ID=K3A94_CDS-g1923.t1;Name=K3A94_CDS-g1923.t1;Parent=K3A94_transcript-g1923.t1
JAIOKQ010000001.1	GeneMark.hmm	CDS	499852	499957	.	-	0	ID=K3A94_CDS-10677_t;Name=K3A94_CDS-10677_t;Parent=K3A94_transcript-10677_t
JAIOKQ010000001.1	GeneMark.hmm	start_codon	499955	499957	.	-	0	ID=K3A94_start_codon-10677_t;Name=K3A94_start_codon-10677_t;Parent=K3A94_transcript-10677_t
JAIOKQ010000001.1	AUGUSTUS	intron	499973	502138	1	-	.	ID=K3A94_intron-g1923.t1;Name=K3A94_intron-g1923.t1;Parent=K3A94_transcript-g1923.t1
JAIOKQ010000001.1	AUGUSTUS	exon	502139	502204	.	-	.	ID=K3A94_exon-g1923.t1;Name=K3A94_exon-g1923.t1;Parent=K3A94_transcript-g1923.t1
JAIOKQ010000001.1	AUGUSTUS	CDS	502139	502204	1	-	0	ID=K3A94_CDS-g1923.t1;Name=K3A94_CDS-g1923.t1;Parent=K3A94_transcript-g1923.t1
JAIOKQ010000001.1	AUGUSTUS	start_codon	502202	502204	.	-	0	ID=K3A94_start_codon-g1923.t1;Name=K3A94_start_codon-g1923.t1;Parent=K3A94_transcript-g1923.t1
JAIOKQ010000001.1	AUGUSTUS	gene	510787	511118	0.52	-	.	ID=K3A94_g1924;Name=K3A94_g1924
JAIOKQ010000001.1	AUGUSTUS	transcript	510787	511118	0.52	-	.	ID=K3A94_transcript-g1924.t1;Name=K3A94_transcript-g1924.t1;Parent=K3A94_g1924
JAIOKQ010000001.1	AUGUSTUS	stop_codon	510787	510789	.	-	0	ID=K3A94_stop_codon-g1924.t1;Name=K3A94_stop_codon-g1924.t1;Parent=K3A94_transcript-g1924.t1
JAIOKQ010000001.1	AUGUSTUS	exon	510787	510972	.	-	.	ID=K3A94_exon-g1924.t1;Name=K3A94_exon-g1924.t1;Parent=K3A94_transcript-g1924.t1
JAIOKQ010000001.1	AUGUSTUS	CDS	510787	510972	0.85	-	0	ID=K3A94_CDS-g1924.t1;Name=K3A94_CDS-g1924.t1;Parent=K3A94_transcript-g1924.t1
JAIOKQ010000001.1	AUGUSTUS	intron	510973	511029	0.85	-	.	ID=K3A94_intron-g1924.t1;Name=K3A94_intron-g1924.t1;Parent=K3A94_transcript-g1924.t1
JAIOKQ010000001.1	AUGUSTUS	exon	511030	511053	.	-	.	ID=K3A94_exon-g1924.t1;Name=K3A94_exon-g1924.t1;Parent=K3A94_transcript-g1924.t1
JAIOKQ010000001.1	AUGUSTUS	CDS	511030	511053	0.84	-	0	ID=K3A94_CDS-g1924.t1;Name=K3A94_CDS-g1924.t1;Parent=K3A94_transcript-g1924.t1
JAIOKQ010000001.1	AUGUSTUS	intron	511054	511112	0.52	-	.	ID=K3A94_intron-g1924.t1;Name=K3A94_intron-g1924.t1;Parent=K3A94_transcript-g1924.t1
JAIOKQ010000001.1	AUGUSTUS	exon	511113	511118	.	-	.	ID=K3A94_exon-g1924.t1;Name=K3A94_exon-g1924.t1;Parent=K3A94_transcript-g1924.t1
JAIOKQ010000001.1	AUGUSTUS	CDS	511113	511118	0.52	-	0	ID=K3A94_CDS-g1924.t1;Name=K3A94_CDS-g1924.t1;Parent=K3A94_transcript-g1924.t1
JAIOKQ010000001.1	AUGUSTUS	start_codon	511116	511118	.	-	0	ID=K3A94_start_codon-g1924.t1;Name=K3A94_start_codon-g1924.t1;Parent=K3A94_transcript-g1924.t1
JAIOKQ010000001.1	cmscan	gene	514120	514166	.	-	.	ID=K3A94_RF00032.4;Name=K3A94_RF00032.4
JAIOKQ010000001.1	cmscan	exon	514120	514166	.	-	.	ID=K3A94_exon-RF00032.4;Parent=K3A94_RF00032.4;product=K3A94_Histone 3' UTR stem-loop
JAIOKQ010000001.1	cmscan	mRNA	514120	514166	.	-	.	ID=K3A94_rna-RF00032.4;Parent=K3A94_RF00032.4;product=K3A94_Histone 3' UTR stem-loop
JAIOKQ010000001.1	AUGUSTUS	gene	546785	547186	0.69	+	.	ID=K3A94_g1925;Name=K3A94_g1925
JAIOKQ010000001.1	AUGUSTUS	transcript	546785	547186	0.69	+	.	ID=K3A94_transcript-g1925.t1;Name=K3A94_transcript-g1925.t1;Parent=K3A94_g1925
JAIOKQ010000001.1	AUGUSTUS	start_codon	546785	546787	.	+	0	ID=K3A94_start_codon-g1925.t1;Name=K3A94_start_codon-g1925.t1;Parent=K3A94_transcript-g1925.t1
JAIOKQ010000001.1	AUGUSTUS	exon	546785	547186	.	+	.	ID=K3A94_exon-g1925.t1;Name=K3A94_exon-g1925.t1;Parent=K3A94_transcript-g1925.t1
JAIOKQ010000001.1	AUGUSTUS	CDS	546785	547186	0.69	+	0	ID=K3A94_CDS-g1925.t1;Name=K3A94_CDS-g1925.t1;Parent=K3A94_transcript-g1925.t1
JAIOKQ010000001.1	AUGUSTUS	stop_codon	547184	547186	.	+	0	ID=K3A94_stop_codon-g1925.t1;Name=K3A94_stop_codon-g1925.t1;Parent=K3A94_transcript-g1925.t1
JAIOKQ010000001.1	AUGUSTUS	gene	562262	575362	0.3	-	.	ID=K3A94_g1926;Name=K3A94_g1926
JAIOKQ010000001.1	GeneMark.hmm	gene	562262	571289	.	-	.	ID=K3A94_10679_g;Name=K3A94_10679_g
JAIOKQ010000001.1	AUGUSTUS	transcript	562262	575362	0.3	-	.	ID=K3A94_transcript-g1926.t1;Name=K3A94_transcript-g1926.t1;Parent=K3A94_g1926
JAIOKQ010000001.1	GeneMark.hmm	transcript	562262	571289	.	-	.	ID=K3A94_transcript-10679_t;Name=K3A94_transcript-10679_t;Parent=K3A94_10679_g
JAIOKQ010000001.1	AUGUSTUS	stop_codon	562262	562264	.	-	0	ID=K3A94_stop_codon-g1926.t1;Name=K3A94_stop_codon-g1926.t1;Parent=K3A94_transcript-g1926.t1
JAIOKQ010000001.1	GeneMark.hmm	stop_codon	562262	562264	.	-	0	ID=K3A94_stop_codon-10679_t;Name=K3A94_stop_codon-10679_t;Parent=K3A94_transcript-10679_t
JAIOKQ010000001.1	AUGUSTUS	exon	562262	562726	.	-	.	ID=K3A94_exon-g1926.t1;Name=K3A94_exon-g1926.t1;Parent=K3A94_transcript-g1926.t1
JAIOKQ010000001.1	GeneMark.hmm	exon	562262	562726	0	-	.	ID=K3A94_exon-10679_t;Name=K3A94_exon-10679_t;Parent=K3A94_transcript-10679_t
JAIOKQ010000001.1	AUGUSTUS	CDS	562262	562726	1	-	0	ID=K3A94_CDS-g1926.t1;Name=K3A94_CDS-g1926.t1;Parent=K3A94_transcript-g1926.t1
JAIOKQ010000001.1	GeneMark.hmm	CDS	562262	562726	.	-	0	ID=K3A94_CDS-10679_t;Name=K3A94_CDS-10679_t;Parent=K3A94_transcript-10679_t
JAIOKQ010000001.1	AUGUSTUS	intron	562727	571058	1	-	.	ID=K3A94_intron-g1926.t1;Name=K3A94_intron-g1926.t1;Parent=K3A94_transcript-g1926.t1
JAIOKQ010000001.1	AUGUSTUS	exon	571059	571315	.	-	.	ID=K3A94_exon-g1926.t1;Name=K3A94_exon-g1926.t1;Parent=K3A94_transcript-g1926.t1
JAIOKQ010000001.1	GeneMark.hmm	exon	571059	571289	0	-	.	ID=K3A94_exon-10679_t;Name=K3A94_exon-10679_t;Parent=K3A94_transcript-10679_t
JAIOKQ010000001.1	AUGUSTUS	CDS	571059	571315	1	-	2	ID=K3A94_CDS-g1926.t1;Name=K3A94_CDS-g1926.t1;Parent=K3A94_transcript-g1926.t1
JAIOKQ010000001.1	GeneMark.hmm	CDS	571059	571289	.	-	0	ID=K3A94_CDS-10679_t;Name=K3A94_CDS-10679_t;Parent=K3A94_transcript-10679_t
JAIOKQ010000001.1	GeneMark.hmm	start_codon	571287	571289	.	-	0	ID=K3A94_start_codon-10679_t;Name=K3A94_start_codon-10679_t;Parent=K3A94_transcript-10679_t
JAIOKQ010000001.1	AUGUSTUS	intron	571316	575098	1	-	.	ID=K3A94_intron-g1926.t1;Name=K3A94_intron-g1926.t1;Parent=K3A94_transcript-g1926.t1
JAIOKQ010000001.1	AUGUSTUS	gene	573601	573995	0.65	+	.	ID=K3A94_g1927;Name=K3A94_g1927
JAIOKQ010000001.1	AUGUSTUS	transcript	573601	573995	0.65	+	.	ID=K3A94_transcript-g1927.t1;Name=K3A94_transcript-g1927.t1;Parent=K3A94_g1927
JAIOKQ010000001.1	AUGUSTUS	start_codon	573601	573603	.	+	0	ID=K3A94_start_codon-g1927.t1;Name=K3A94_start_codon-g1927.t1;Parent=K3A94_transcript-g1927.t1
JAIOKQ010000001.1	AUGUSTUS	exon	573601	573620	.	+	.	ID=K3A94_exon-g1927.t1;Name=K3A94_exon-g1927.t1;Parent=K3A94_transcript-g1927.t1
JAIOKQ010000001.1	AUGUSTUS	CDS	573601	573620	0.65	+	0	ID=K3A94_CDS-g1927.t1;Name=K3A94_CDS-g1927.t1;Parent=K3A94_transcript-g1927.t1
JAIOKQ010000001.1	AUGUSTUS	intron	573621	573745	0.65	+	.	ID=K3A94_intron-g1927.t1;Name=K3A94_intron-g1927.t1;Parent=K3A94_transcript-g1927.t1
JAIOKQ010000001.1	AUGUSTUS	exon	573746	573995	.	+	.	ID=K3A94_exon-g1927.t1;Name=K3A94_exon-g1927.t1;Parent=K3A94_transcript-g1927.t1
JAIOKQ010000001.1	AUGUSTUS	CDS	573746	573995	0.67	+	1	ID=K3A94_CDS-g1927.t1;Name=K3A94_CDS-g1927.t1;Parent=K3A94_transcript-g1927.t1
JAIOKQ010000001.1	AUGUSTUS	stop_codon	573993	573995	.	+	0	ID=K3A94_stop_codon-g1927.t1;Name=K3A94_stop_codon-g1927.t1;Parent=K3A94_transcript-g1927.t1
JAIOKQ010000001.1	AUGUSTUS	exon	575099	575192	.	-	.	ID=K3A94_exon-g1926.t1;Name=K3A94_exon-g1926.t1;Parent=K3A94_transcript-g1926.t1
JAIOKQ010000001.1	AUGUSTUS	CDS	575099	575192	0.65	-	0	ID=K3A94_CDS-g1926.t1;Name=K3A94_CDS-g1926.t1;Parent=K3A94_transcript-g1926.t1
JAIOKQ010000001.1	AUGUSTUS	intron	575193	575317	0.34	-	.	ID=K3A94_intron-g1926.t1;Name=K3A94_intron-g1926.t1;Parent=K3A94_transcript-g1926.t1
JAIOKQ010000001.1	AUGUSTUS	exon	575318	575362	.	-	.	ID=K3A94_exon-g1926.t1;Name=K3A94_exon-g1926.t1;Parent=K3A94_transcript-g1926.t1
JAIOKQ010000001.1	AUGUSTUS	CDS	575318	575362	0.43	-	0	ID=K3A94_CDS-g1926.t1;Name=K3A94_CDS-g1926.t1;Parent=K3A94_transcript-g1926.t1
JAIOKQ010000001.1	AUGUSTUS	start_codon	575360	575362	.	-	0	ID=K3A94_start_codon-g1926.t1;Name=K3A94_start_codon-g1926.t1;Parent=K3A94_transcript-g1926.t1
JAIOKQ010000001.1	AUGUSTUS	gene	659244	659626	0.72	-	.	ID=K3A94_g1928;Name=K3A94_g1928
JAIOKQ010000001.1	AUGUSTUS	transcript	659244	659626	0.72	-	.	ID=K3A94_transcript-g1928.t1;Name=K3A94_transcript-g1928.t1;Parent=K3A94_g1928
JAIOKQ010000001.1	AUGUSTUS	stop_codon	659244	659246	.	-	0	ID=K3A94_stop_codon-g1928.t1;Name=K3A94_stop_codon-g1928.t1;Parent=K3A94_transcript-g1928.t1
JAIOKQ010000001.1	AUGUSTUS	exon	659244	659393	.	-	.	ID=K3A94_exon-g1928.t1;Name=K3A94_exon-g1928.t1;Parent=K3A94_transcript-g1928.t1
JAIOKQ010000001.1	AUGUSTUS	CDS	659244	659393	0.74	-	0	ID=K3A94_CDS-g1928.t1;Name=K3A94_CDS-g1928.t1;Parent=K3A94_transcript-g1928.t1
JAIOKQ010000001.1	AUGUSTUS	intron	659394	659452	0.75	-	.	ID=K3A94_intron-g1928.t1;Name=K3A94_intron-g1928.t1;Parent=K3A94_transcript-g1928.t1
JAIOKQ010000001.1	AUGUSTUS	exon	659453	659626	.	-	.	ID=K3A94_exon-g1928.t1;Name=K3A94_exon-g1928.t1;Parent=K3A94_transcript-g1928.t1
JAIOKQ010000001.1	AUGUSTUS	CDS	659453	659626	0.82	-	0	ID=K3A94_CDS-g1928.t1;Name=K3A94_CDS-g1928.t1;Parent=K3A94_transcript-g1928.t1
JAIOKQ010000001.1	AUGUSTUS	start_codon	659624	659626	.	-	0	ID=K3A94_start_codon-g1928.t1;Name=K3A94_start_codon-g1928.t1;Parent=K3A94_transcript-g1928.t1
JAIOKQ010000001.1	AUGUSTUS	gene	676461	698831	1	-	.	ID=K3A94_g1929;Name=K3A94_g1929
JAIOKQ010000001.1	AUGUSTUS	transcript	676461	698831	1	-	.	ID=K3A94_transcript-g1929.t1;Name=K3A94_transcript-g1929.t1;Parent=K3A94_g1929
JAIOKQ010000001.1	AUGUSTUS	stop_codon	676461	676463	.	-	0	ID=K3A94_stop_codon-g1929.t1;Name=K3A94_stop_codon-g1929.t1;Parent=K3A94_transcript-g1929.t1
JAIOKQ010000001.1	AUGUSTUS	exon	676461	676580	.	-	.	ID=K3A94_exon-g1929.t1;Name=K3A94_exon-g1929.t1;Parent=K3A94_transcript-g1929.t1
JAIOKQ010000001.1	AUGUSTUS	CDS	676461	676580	1	-	0	ID=K3A94_CDS-g1929.t1;Name=K3A94_CDS-g1929.t1;Parent=K3A94_transcript-g1929.t1
JAIOKQ010000001.1	AUGUSTUS	intron	676581	684772	1	-	.	ID=K3A94_intron-g1929.t1;Name=K3A94_intron-g1929.t1;Parent=K3A94_transcript-g1929.t1
JAIOKQ010000001.1	AUGUSTUS	exon	684773	684882	.	-	.	ID=K3A94_exon-g1929.t1;Name=K3A94_exon-g1929.t1;Parent=K3A94_transcript-g1929.t1
JAIOKQ010000001.1	AUGUSTUS	CDS	684773	684882	1	-	2	ID=K3A94_CDS-g1929.t1;Name=K3A94_CDS-g1929.t1;Parent=K3A94_transcript-g1929.t1
JAIOKQ010000001.1	AUGUSTUS	intron	684883	689108	1	-	.	ID=K3A94_intron-g1929.t1;Name=K3A94_intron-g1929.t1;Parent=K3A94_transcript-g1929.t1
JAIOKQ010000001.1	cmscan	gene	686079	686125	.	-	.	ID=K3A94_RF00032.5;Name=K3A94_RF00032.5
JAIOKQ010000001.1	cmscan	exon	686079	686125	.	-	.	ID=K3A94_exon-RF00032.5;Parent=K3A94_RF00032.5;product=K3A94_Histone 3' UTR stem-loop
JAIOKQ010000001.1	cmscan	mRNA	686079	686125	.	-	.	ID=K3A94_rna-RF00032.5;Parent=K3A94_RF00032.5;product=K3A94_Histone 3' UTR stem-loop
JAIOKQ010000001.1	tRNAscan-SE	gene	688976	689050	.	+	.	ID=K3A94_Trna-Asn-GTT.1;Name=K3A94_Trna-Asn-GTT.1
JAIOKQ010000001.1	tRNAscan-SE	exon	688976	689050	.	+	.	ID=K3A94_exon-Trna-Asn-GTT.1;Parent=K3A94_Trna-Asn-GTT.1;product=K3A94_tRNA-Asn
JAIOKQ010000001.1	tRNAscan-SE	tRNA	688976	689050	.	+	.	ID=K3A94_rna-Trna-Asn-GTT.1;Parent=K3A94_Trna-Asn-GTT.1;product=K3A94_tRNA-Asn
JAIOKQ010000001.1	cmscan	gene	688977	689050	.	+	.	ID=K3A94_RF00005.1;Name=K3A94_RF00005.1
JAIOKQ010000001.1	cmscan	exon	688977	689050	.	+	.	ID=K3A94_exon-RF00005.1;Parent=K3A94_RF00005.1;product=K3A94_tRNA
JAIOKQ010000001.1	cmscan	tRNA	688977	689050	.	+	.	ID=K3A94_rna-RF00005.1;Parent=K3A94_RF00005.1;product=K3A94_tRNA
JAIOKQ010000001.1	AUGUSTUS	exon	689109	689300	.	-	.	ID=K3A94_exon-g1929.t1;Name=K3A94_exon-g1929.t1;Parent=K3A94_transcript-g1929.t1
JAIOKQ010000001.1	AUGUSTUS	CDS	689109	689300	1	-	2	ID=K3A94_CDS-g1929.t1;Name=K3A94_CDS-g1929.t1;Parent=K3A94_transcript-g1929.t1
JAIOKQ010000001.1	AUGUSTUS	intron	689301	689370	1	-	.	ID=K3A94_intron-g1929.t1;Name=K3A94_intron-g1929.t1;Parent=K3A94_transcript-g1929.t1
JAIOKQ010000001.1	AUGUSTUS	exon	689371	689572	.	-	.	ID=K3A94_exon-g1929.t1;Name=K3A94_exon-g1929.t1;Parent=K3A94_transcript-g1929.t1
JAIOKQ010000001.1	AUGUSTUS	CDS	689371	689572	1	-	0	ID=K3A94_CDS-g1929.t1;Name=K3A94_CDS-g1929.t1;Parent=K3A94_transcript-g1929.t1
JAIOKQ010000001.1	AUGUSTUS	intron	689573	692333	1	-	.	ID=K3A94_intron-g1929.t1;Name=K3A94_intron-g1929.t1;Parent=K3A94_transcript-g1929.t1
JAIOKQ010000001.1	AUGUSTUS	exon	692334	692532	.	-	.	ID=K3A94_exon-g1929.t1;Name=K3A94_exon-g1929.t1;Parent=K3A94_transcript-g1929.t1
JAIOKQ010000001.1	AUGUSTUS	CDS	692334	692532	1	-	1	ID=K3A94_CDS-g1929.t1;Name=K3A94_CDS-g1929.t1;Parent=K3A94_transcript-g1929.t1
JAIOKQ010000001.1	AUGUSTUS	intron	692533	692856	1	-	.	ID=K3A94_intron-g1929.t1;Name=K3A94_intron-g1929.t1;Parent=K3A94_transcript-g1929.t1
JAIOKQ010000001.1	tRNAscan-SE	gene	692653	692726	.	+	.	ID=K3A94_Trna-Lys-CTT.1;Name=K3A94_Trna-Lys-CTT.1
JAIOKQ010000001.1	tRNAscan-SE	exon	692653	692726	.	+	.	ID=K3A94_exon-Trna-Lys-CTT.1;Parent=K3A94_Trna-Lys-CTT.1;product=K3A94_tRNA-Lys
JAIOKQ010000001.1	tRNAscan-SE	tRNA	692653	692726	.	+	.	ID=K3A94_rna-Trna-Lys-CTT.1;Parent=K3A94_Trna-Lys-CTT.1;product=K3A94_tRNA-Lys
JAIOKQ010000001.1	cmscan	gene	692654	692726	.	+	.	ID=K3A94_RF00005.2;Name=K3A94_RF00005.2
JAIOKQ010000001.1	cmscan	exon	692654	692726	.	+	.	ID=K3A94_exon-RF00005.2;Parent=K3A94_RF00005.2;product=K3A94_tRNA
JAIOKQ010000001.1	cmscan	tRNA	692654	692726	.	+	.	ID=K3A94_rna-RF00005.2;Parent=K3A94_RF00005.2;product=K3A94_tRNA
JAIOKQ010000001.1	AUGUSTUS	exon	692857	693044	.	-	.	ID=K3A94_exon-g1929.t1;Name=K3A94_exon-g1929.t1;Parent=K3A94_transcript-g1929.t1
JAIOKQ010000001.1	AUGUSTUS	CDS	692857	693044	1	-	0	ID=K3A94_CDS-g1929.t1;Name=K3A94_CDS-g1929.t1;Parent=K3A94_transcript-g1929.t1
JAIOKQ010000001.1	AUGUSTUS	intron	693045	698678	1	-	.	ID=K3A94_intron-g1929.t1;Name=K3A94_intron-g1929.t1;Parent=K3A94_transcript-g1929.t1
JAIOKQ010000001.1	AUGUSTUS	exon	698679	698831	.	-	.	ID=K3A94_exon-g1929.t1;Name=K3A94_exon-g1929.t1;Parent=K3A94_transcript-g1929.t1
JAIOKQ010000001.1	AUGUSTUS	CDS	698679	698831	1	-	0	ID=K3A94_CDS-g1929.t1;Name=K3A94_CDS-g1929.t1;Parent=K3A94_transcript-g1929.t1
JAIOKQ010000001.1	AUGUSTUS	start_codon	698829	698831	.	-	0	ID=K3A94_start_codon-g1929.t1;Name=K3A94_start_codon-g1929.t1;Parent=K3A94_transcript-g1929.t1
JAIOKQ010000001.1	AUGUSTUS	gene	702158	704407	0.99	-	.	ID=K3A94_g1930;Name=K3A94_g1930
JAIOKQ010000001.1	AUGUSTUS	transcript	702158	704407	0.99	-	.	ID=K3A94_transcript-g1930.t1;Name=K3A94_transcript-g1930.t1;Parent=K3A94_g1930
JAIOKQ010000001.1	AUGUSTUS	stop_codon	702158	702160	.	-	0	ID=K3A94_stop_codon-g1930.t1;Name=K3A94_stop_codon-g1930.t1;Parent=K3A94_transcript-g1930.t1
JAIOKQ010000001.1	AUGUSTUS	exon	702158	702325	.	-	.	ID=K3A94_exon-g1930.t1;Name=K3A94_exon-g1930.t1;Parent=K3A94_transcript-g1930.t1
JAIOKQ010000001.1	AUGUSTUS	CDS	702158	702325	0.99	-	0	ID=K3A94_CDS-g1930.t1;Name=K3A94_CDS-g1930.t1;Parent=K3A94_transcript-g1930.t1
JAIOKQ010000001.1	AUGUSTUS	intron	702326	704227	1	-	.	ID=K3A94_intron-g1930.t1;Name=K3A94_intron-g1930.t1;Parent=K3A94_transcript-g1930.t1
JAIOKQ010000001.1	AUGUSTUS	exon	704228	704338	.	-	.	ID=K3A94_exon-g1930.t1;Name=K3A94_exon-g1930.t1;Parent=K3A94_transcript-g1930.t1
JAIOKQ010000001.1	AUGUSTUS	CDS	704228	704338	1	-	0	ID=K3A94_CDS-g1930.t1;Name=K3A94_CDS-g1930.t1;Parent=K3A94_transcript-g1930.t1
JAIOKQ010000001.1	AUGUSTUS	intron	704339	704398	1	-	.	ID=K3A94_intron-g1930.t1;Name=K3A94_intron-g1930.t1;Parent=K3A94_transcript-g1930.t1
JAIOKQ010000001.1	AUGUSTUS	exon	704399	704407	.	-	.	ID=K3A94_exon-g1930.t1;Name=K3A94_exon-g1930.t1;Parent=K3A94_transcript-g1930.t1
JAIOKQ010000001.1	AUGUSTUS	CDS	704399	704407	1	-	0	ID=K3A94_CDS-g1930.t1;Name=K3A94_CDS-g1930.t1;Parent=K3A94_transcript-g1930.t1
JAIOKQ010000001.1	AUGUSTUS	start_codon	704405	704407	.	-	0	ID=K3A94_start_codon-g1930.t1;Name=K3A94_start_codon-g1930.t1;Parent=K3A94_transcript-g1930.t1
JAIOKQ010000001.1	AUGUSTUS	gene	722336	723547	1	-	.	ID=K3A94_g1931;Name=K3A94_g1931
JAIOKQ010000001.1	AUGUSTUS	transcript	722336	723547	1	-	.	ID=K3A94_transcript-g1931.t1;Name=K3A94_transcript-g1931.t1;Parent=K3A94_g1931
JAIOKQ010000001.1	AUGUSTUS	stop_codon	722336	722338	.	-	0	ID=K3A94_stop_codon-g1931.t1;Name=K3A94_stop_codon-g1931.t1;Parent=K3A94_transcript-g1931.t1
JAIOKQ010000001.1	AUGUSTUS	exon	722336	723547	.	-	.	ID=K3A94_exon-g1931.t1;Name=K3A94_exon-g1931.t1;Parent=K3A94_transcript-g1931.t1
JAIOKQ010000001.1	AUGUSTUS	CDS	722336	723547	1	-	0	ID=K3A94_CDS-g1931.t1;Name=K3A94_CDS-g1931.t1;Parent=K3A94_transcript-g1931.t1
JAIOKQ010000001.1	AUGUSTUS	start_codon	723545	723547	.	-	0	ID=K3A94_start_codon-g1931.t1;Name=K3A94_start_codon-g1931.t1;Parent=K3A94_transcript-g1931.t1
JAIOKQ010000001.1	AUGUSTUS	gene	728183	739691	0.65	+	.	ID=K3A94_g1932;Name=K3A94_g1932
JAIOKQ010000001.1	AUGUSTUS	transcript	728183	739691	0.65	+	.	ID=K3A94_transcript-g1932.t1;Name=K3A94_transcript-g1932.t1;Parent=K3A94_g1932
JAIOKQ010000001.1	AUGUSTUS	start_codon	728183	728185	.	+	0	ID=K3A94_start_codon-g1932.t1;Name=K3A94_start_codon-g1932.t1;Parent=K3A94_transcript-g1932.t1
JAIOKQ010000001.1	AUGUSTUS	exon	728183	728293	.	+	.	ID=K3A94_exon-g1932.t1;Name=K3A94_exon-g1932.t1;Parent=K3A94_transcript-g1932.t1
JAIOKQ010000001.1	AUGUSTUS	CDS	728183	728293	0.97	+	0	ID=K3A94_CDS-g1932.t1;Name=K3A94_CDS-g1932.t1;Parent=K3A94_transcript-g1932.t1
JAIOKQ010000001.1	AUGUSTUS	intron	728294	728348	1	+	.	ID=K3A94_intron-g1932.t1;Name=K3A94_intron-g1932.t1;Parent=K3A94_transcript-g1932.t1
JAIOKQ010000001.1	AUGUSTUS	exon	728349	728581	.	+	.	ID=K3A94_exon-g1932.t1;Name=K3A94_exon-g1932.t1;Parent=K3A94_transcript-g1932.t1
JAIOKQ010000001.1	AUGUSTUS	CDS	728349	728581	1	+	0	ID=K3A94_CDS-g1932.t1;Name=K3A94_CDS-g1932.t1;Parent=K3A94_transcript-g1932.t1
JAIOKQ010000001.1	AUGUSTUS	intron	728582	728634	1	+	.	ID=K3A94_intron-g1932.t1;Name=K3A94_intron-g1932.t1;Parent=K3A94_transcript-g1932.t1
JAIOKQ010000001.1	AUGUSTUS	exon	728635	728811	.	+	.	ID=K3A94_exon-g1932.t1;Name=K3A94_exon-g1932.t1;Parent=K3A94_transcript-g1932.t1
JAIOKQ010000001.1	AUGUSTUS	CDS	728635	728811	0.98	+	1	ID=K3A94_CDS-g1932.t1;Name=K3A94_CDS-g1932.t1;Parent=K3A94_transcript-g1932.t1
JAIOKQ010000001.1	AUGUSTUS	intron	728812	730103	0.75	+	.	ID=K3A94_intron-g1932.t1;Name=K3A94_intron-g1932.t1;Parent=K3A94_transcript-g1932.t1
JAIOKQ010000001.1	AUGUSTUS	exon	730104	730266	.	+	.	ID=K3A94_exon-g1932.t1;Name=K3A94_exon-g1932.t1;Parent=K3A94_transcript-g1932.t1
JAIOKQ010000001.1	AUGUSTUS	CDS	730104	730266	0.77	+	1	ID=K3A94_CDS-g1932.t1;Name=K3A94_CDS-g1932.t1;Parent=K3A94_transcript-g1932.t1
JAIOKQ010000001.1	AUGUSTUS	intron	730267	730319	1	+	.	ID=K3A94_intron-g1932.t1;Name=K3A94_intron-g1932.t1;Parent=K3A94_transcript-g1932.t1
JAIOKQ010000001.1	AUGUSTUS	exon	730320	730406	.	+	.	ID=K3A94_exon-g1932.t1;Name=K3A94_exon-g1932.t1;Parent=K3A94_transcript-g1932.t1
JAIOKQ010000001.1	AUGUSTUS	CDS	730320	730406	1	+	0	ID=K3A94_CDS-g1932.t1;Name=K3A94_CDS-g1932.t1;Parent=K3A94_transcript-g1932.t1
JAIOKQ010000001.1	AUGUSTUS	intron	730407	730462	1	+	.	ID=K3A94_intron-g1932.t1;Name=K3A94_intron-g1932.t1;Parent=K3A94_transcript-g1932.t1
JAIOKQ010000001.1	AUGUSTUS	exon	730463	730556	.	+	.	ID=K3A94_exon-g1932.t1;Name=K3A94_exon-g1932.t1;Parent=K3A94_transcript-g1932.t1
JAIOKQ010000001.1	AUGUSTUS	CDS	730463	730556	1	+	0	ID=K3A94_CDS-g1932.t1;Name=K3A94_CDS-g1932.t1;Parent=K3A94_transcript-g1932.t1
JAIOKQ010000001.1	AUGUSTUS	intron	730557	731054	1	+	.	ID=K3A94_intron-g1932.t1;Name=K3A94_intron-g1932.t1;Parent=K3A94_transcript-g1932.t1
JAIOKQ010000001.1	AUGUSTUS	exon	731055	731410	.	+	.	ID=K3A94_exon-g1932.t1;Name=K3A94_exon-g1932.t1;Parent=K3A94_transcript-g1932.t1
JAIOKQ010000001.1	AUGUSTUS	CDS	731055	731410	1	+	2	ID=K3A94_CDS-g1932.t1;Name=K3A94_CDS-g1932.t1;Parent=K3A94_transcript-g1932.t1
JAIOKQ010000001.1	AUGUSTUS	intron	731411	732932	1	+	.	ID=K3A94_intron-g1932.t1;Name=K3A94_intron-g1932.t1;Parent=K3A94_transcript-g1932.t1
JAIOKQ010000001.1	AUGUSTUS	exon	732933	733145	.	+	.	ID=K3A94_exon-g1932.t1;Name=K3A94_exon-g1932.t1;Parent=K3A94_transcript-g1932.t1
JAIOKQ010000001.1	AUGUSTUS	CDS	732933	733145	1	+	0	ID=K3A94_CDS-g1932.t1;Name=K3A94_CDS-g1932.t1;Parent=K3A94_transcript-g1932.t1
JAIOKQ010000001.1	AUGUSTUS	intron	733146	739508	1	+	.	ID=K3A94_intron-g1932.t1;Name=K3A94_intron-g1932.t1;Parent=K3A94_transcript-g1932.t1
JAIOKQ010000001.1	cmscan	gene	734695	734740	.	-	.	ID=K3A94_RF00032.6;Name=K3A94_RF00032.6
JAIOKQ010000001.1	cmscan	exon	734695	734740	.	-	.	ID=K3A94_exon-RF00032.6;Parent=K3A94_RF00032.6;product=K3A94_Histone 3' UTR stem-loop
JAIOKQ010000001.1	cmscan	mRNA	734695	734740	.	-	.	ID=K3A94_rna-RF00032.6;Parent=K3A94_RF00032.6;product=K3A94_Histone 3' UTR stem-loop
JAIOKQ010000001.1	AUGUSTUS	exon	739509	739691	.	+	.	ID=K3A94_exon-g1932.t1;Name=K3A94_exon-g1932.t1;Parent=K3A94_transcript-g1932.t1
JAIOKQ010000001.1	AUGUSTUS	CDS	739509	739691	0.9	+	0	ID=K3A94_CDS-g1932.t1;Name=K3A94_CDS-g1932.t1;Parent=K3A94_transcript-g1932.t1
JAIOKQ010000001.1	AUGUSTUS	stop_codon	739689	739691	.	+	0	ID=K3A94_stop_codon-g1932.t1;Name=K3A94_stop_codon-g1932.t1;Parent=K3A94_transcript-g1932.t1
JAIOKQ010000001.1	AUGUSTUS	gene	740688	740992	0.57	-	.	ID=K3A94_g1933;Name=K3A94_g1933
JAIOKQ010000001.1	AUGUSTUS	transcript	740688	740992	0.57	-	.	ID=K3A94_transcript-g1933.t1;Name=K3A94_transcript-g1933.t1;Parent=K3A94_g1933
JAIOKQ010000001.1	AUGUSTUS	stop_codon	740688	740690	.	-	0	ID=K3A94_stop_codon-g1933.t1;Name=K3A94_stop_codon-g1933.t1;Parent=K3A94_transcript-g1933.t1
JAIOKQ010000001.1	AUGUSTUS	exon	740688	740884	.	-	.	ID=K3A94_exon-g1933.t1;Name=K3A94_exon-g1933.t1;Parent=K3A94_transcript-g1933.t1
JAIOKQ010000001.1	AUGUSTUS	CDS	740688	740884	0.58	-	2	ID=K3A94_CDS-g1933.t1;Name=K3A94_CDS-g1933.t1;Parent=K3A94_transcript-g1933.t1
JAIOKQ010000001.1	AUGUSTUS	intron	740885	740937	0.58	-	.	ID=K3A94_intron-g1933.t1;Name=K3A94_intron-g1933.t1;Parent=K3A94_transcript-g1933.t1
JAIOKQ010000001.1	AUGUSTUS	exon	740938	740992	.	-	.	ID=K3A94_exon-g1933.t1;Name=K3A94_exon-g1933.t1;Parent=K3A94_transcript-g1933.t1
JAIOKQ010000001.1	AUGUSTUS	CDS	740938	740992	0.58	-	0	ID=K3A94_CDS-g1933.t1;Name=K3A94_CDS-g1933.t1;Parent=K3A94_transcript-g1933.t1
JAIOKQ010000001.1	AUGUSTUS	start_codon	740990	740992	.	-	0	ID=K3A94_start_codon-g1933.t1;Name=K3A94_start_codon-g1933.t1;Parent=K3A94_transcript-g1933.t1
JAIOKQ010000001.1	AUGUSTUS	gene	763899	776309	0.16	+	.	ID=K3A94_g1934;Name=K3A94_g1934
JAIOKQ010000001.1	AUGUSTUS	transcript	763899	776309	0.16	+	.	ID=K3A94_transcript-g1934.t1;Name=K3A94_transcript-g1934.t1;Parent=K3A94_g1934
JAIOKQ010000001.1	AUGUSTUS	start_codon	763899	763901	.	+	0	ID=K3A94_start_codon-g1934.t1;Name=K3A94_start_codon-g1934.t1;Parent=K3A94_transcript-g1934.t1
JAIOKQ010000001.1	AUGUSTUS	exon	763899	764057	.	+	.	ID=K3A94_exon-g1934.t1;Name=K3A94_exon-g1934.t1;Parent=K3A94_transcript-g1934.t1
JAIOKQ010000001.1	AUGUSTUS	CDS	763899	764057	0.25	+	0	ID=K3A94_CDS-g1934.t1;Name=K3A94_CDS-g1934.t1;Parent=K3A94_transcript-g1934.t1
JAIOKQ010000001.1	AUGUSTUS	intron	764058	772823	0.25	+	.	ID=K3A94_intron-g1934.t1;Name=K3A94_intron-g1934.t1;Parent=K3A94_transcript-g1934.t1
JAIOKQ010000001.1	AUGUSTUS	exon	772824	775403	.	+	.	ID=K3A94_exon-g1934.t1;Name=K3A94_exon-g1934.t1;Parent=K3A94_transcript-g1934.t1
JAIOKQ010000001.1	AUGUSTUS	CDS	772824	775403	0.73	+	0	ID=K3A94_CDS-g1934.t1;Name=K3A94_CDS-g1934.t1;Parent=K3A94_transcript-g1934.t1
JAIOKQ010000001.1	AUGUSTUS	intron	775404	775649	0.72	+	.	ID=K3A94_intron-g1934.t1;Name=K3A94_intron-g1934.t1;Parent=K3A94_transcript-g1934.t1
JAIOKQ010000001.1	AUGUSTUS	exon	775650	776309	.	+	.	ID=K3A94_exon-g1934.t1;Name=K3A94_exon-g1934.t1;Parent=K3A94_transcript-g1934.t1
JAIOKQ010000001.1	AUGUSTUS	CDS	775650	776309	0.83	+	0	ID=K3A94_CDS-g1934.t1;Name=K3A94_CDS-g1934.t1;Parent=K3A94_transcript-g1934.t1
JAIOKQ010000001.1	AUGUSTUS	stop_codon	776307	776309	.	+	0	ID=K3A94_stop_codon-g1934.t1;Name=K3A94_stop_codon-g1934.t1;Parent=K3A94_transcript-g1934.t1
JAIOKQ010000001.1	AUGUSTUS	gene	798323	823081	1	+	.	ID=K3A94_g1935;Name=K3A94_g1935
JAIOKQ010000001.1	AUGUSTUS	transcript	798323	823081	1	+	.	ID=K3A94_transcript-g1935.t1;Name=K3A94_transcript-g1935.t1;Parent=K3A94_g1935
JAIOKQ010000001.1	AUGUSTUS	start_codon	798323	798325	.	+	0	ID=K3A94_start_codon-g1935.t1;Name=K3A94_start_codon-g1935.t1;Parent=K3A94_transcript-g1935.t1
JAIOKQ010000001.1	AUGUSTUS	exon	798323	798337	.	+	.	ID=K3A94_exon-g1935.t1;Name=K3A94_exon-g1935.t1;Parent=K3A94_transcript-g1935.t1
JAIOKQ010000001.1	AUGUSTUS	CDS	798323	798337	1	+	0	ID=K3A94_CDS-g1935.t1;Name=K3A94_CDS-g1935.t1;Parent=K3A94_transcript-g1935.t1
JAIOKQ010000001.1	AUGUSTUS	intron	798338	816350	1	+	.	ID=K3A94_intron-g1935.t1;Name=K3A94_intron-g1935.t1;Parent=K3A94_transcript-g1935.t1
JAIOKQ010000001.1	cmscan	gene	806469	806515	.	-	.	ID=K3A94_RF00032.7;Name=K3A94_RF00032.7
JAIOKQ010000001.1	cmscan	exon	806469	806515	.	-	.	ID=K3A94_exon-RF00032.7;Parent=K3A94_RF00032.7;product=K3A94_Histone 3' UTR stem-loop
JAIOKQ010000001.1	cmscan	mRNA	806469	806515	.	-	.	ID=K3A94_rna-RF00032.7;Parent=K3A94_RF00032.7;product=K3A94_Histone 3' UTR stem-loop
JAIOKQ010000001.1	cmscan	gene	811799	811845	.	+	.	ID=K3A94_RF00032.8;Name=K3A94_RF00032.8
JAIOKQ010000001.1	cmscan	exon	811799	811845	.	+	.	ID=K3A94_exon-RF00032.8;Parent=K3A94_RF00032.8;product=K3A94_Histone 3' UTR stem-loop
JAIOKQ010000001.1	cmscan	mRNA	811799	811845	.	+	.	ID=K3A94_rna-RF00032.8;Parent=K3A94_RF00032.8;product=K3A94_Histone 3' UTR stem-loop
JAIOKQ010000001.1	AUGUSTUS	exon	816351	819340	.	+	.	ID=K3A94_exon-g1935.t1;Name=K3A94_exon-g1935.t1;Parent=K3A94_transcript-g1935.t1
JAIOKQ010000001.1	AUGUSTUS	CDS	816351	819340	1	+	0	ID=K3A94_CDS-g1935.t1;Name=K3A94_CDS-g1935.t1;Parent=K3A94_transcript-g1935.t1
JAIOKQ010000001.1	GeneMark.hmm	gene	816603	823081	.	+	.	ID=K3A94_10687_g;Name=K3A94_10687_g
JAIOKQ010000001.1	GeneMark.hmm	transcript	816603	823081	.	+	.	ID=K3A94_transcript-10687_t;Name=K3A94_transcript-10687_t;Parent=K3A94_10687_g
JAIOKQ010000001.1	GeneMark.hmm	start_codon	816603	816605	.	+	0	ID=K3A94_start_codon-10687_t;Name=K3A94_start_codon-10687_t;Parent=K3A94_transcript-10687_t
JAIOKQ010000001.1	GeneMark.hmm	exon	816603	819340	0	+	.	ID=K3A94_exon-10687_t;Name=K3A94_exon-10687_t;Parent=K3A94_transcript-10687_t
JAIOKQ010000001.1	GeneMark.hmm	CDS	816603	819340	.	+	0	ID=K3A94_CDS-10687_t;Name=K3A94_CDS-10687_t;Parent=K3A94_transcript-10687_t
JAIOKQ010000001.1	AUGUSTUS	intron	819341	822666	1	+	.	ID=K3A94_intron-g1935.t1;Name=K3A94_intron-g1935.t1;Parent=K3A94_transcript-g1935.t1
JAIOKQ010000001.1	AUGUSTUS	exon	822667	823081	.	+	.	ID=K3A94_exon-g1935.t1;Name=K3A94_exon-g1935.t1;Parent=K3A94_transcript-g1935.t1
JAIOKQ010000001.1	GeneMark.hmm	exon	822667	823081	0	+	.	ID=K3A94_exon-10687_t;Name=K3A94_exon-10687_t;Parent=K3A94_transcript-10687_t
JAIOKQ010000001.1	AUGUSTUS	CDS	822667	823081	1	+	1	ID=K3A94_CDS-g1935.t1;Name=K3A94_CDS-g1935.t1;Parent=K3A94_transcript-g1935.t1
JAIOKQ010000001.1	GeneMark.hmm	CDS	822667	823081	.	+	1	ID=K3A94_CDS-10687_t;Name=K3A94_CDS-10687_t;Parent=K3A94_transcript-10687_t
JAIOKQ010000001.1	AUGUSTUS	stop_codon	823079	823081	.	+	0	ID=K3A94_stop_codon-g1935.t1;Name=K3A94_stop_codon-g1935.t1;Parent=K3A94_transcript-g1935.t1
JAIOKQ010000001.1	GeneMark.hmm	stop_codon	823079	823081	.	+	0	ID=K3A94_stop_codon-10687_t;Name=K3A94_stop_codon-10687_t;Parent=K3A94_transcript-10687_t
JAIOKQ010000001.1	AUGUSTUS	gene	826987	827380	0.5	-	.	ID=K3A94_g1936;Name=K3A94_g1936
JAIOKQ010000001.1	AUGUSTUS	transcript	826987	827380	0.5	-	.	ID=K3A94_transcript-g1936.t1;Name=K3A94_transcript-g1936.t1;Parent=K3A94_g1936
JAIOKQ010000001.1	AUGUSTUS	stop_codon	826987	826989	.	-	0	ID=K3A94_stop_codon-g1936.t1;Name=K3A94_stop_codon-g1936.t1;Parent=K3A94_transcript-g1936.t1
JAIOKQ010000001.1	AUGUSTUS	exon	826987	827312	.	-	.	ID=K3A94_exon-g1936.t1;Name=K3A94_exon-g1936.t1;Parent=K3A94_transcript-g1936.t1
JAIOKQ010000001.1	AUGUSTUS	CDS	826987	827312	0.94	-	2	ID=K3A94_CDS-g1936.t1;Name=K3A94_CDS-g1936.t1;Parent=K3A94_transcript-g1936.t1
JAIOKQ010000001.1	AUGUSTUS	intron	827313	827373	0.5	-	.	ID=K3A94_intron-g1936.t1;Name=K3A94_intron-g1936.t1;Parent=K3A94_transcript-g1936.t1
JAIOKQ010000001.1	AUGUSTUS	exon	827374	827380	.	-	.	ID=K3A94_exon-g1936.t1;Name=K3A94_exon-g1936.t1;Parent=K3A94_transcript-g1936.t1
JAIOKQ010000001.1	AUGUSTUS	CDS	827374	827380	0.5	-	0	ID=K3A94_CDS-g1936.t1;Name=K3A94_CDS-g1936.t1;Parent=K3A94_transcript-g1936.t1
JAIOKQ010000001.1	AUGUSTUS	start_codon	827378	827380	.	-	0	ID=K3A94_start_codon-g1936.t1;Name=K3A94_start_codon-g1936.t1;Parent=K3A94_transcript-g1936.t1
JAIOKQ010000001.1	AUGUSTUS	gene	831610	831846	0.55	-	.	ID=K3A94_g1937;Name=K3A94_g1937
JAIOKQ010000001.1	AUGUSTUS	transcript	831610	831846	0.55	-	.	ID=K3A94_transcript-g1937.t1;Name=K3A94_transcript-g1937.t1;Parent=K3A94_g1937
JAIOKQ010000001.1	AUGUSTUS	stop_codon	831610	831612	.	-	0	ID=K3A94_stop_codon-g1937.t1;Name=K3A94_stop_codon-g1937.t1;Parent=K3A94_transcript-g1937.t1
JAIOKQ010000001.1	AUGUSTUS	exon	831610	831846	.	-	.	ID=K3A94_exon-g1937.t1;Name=K3A94_exon-g1937.t1;Parent=K3A94_transcript-g1937.t1
JAIOKQ010000001.1	AUGUSTUS	CDS	831610	831846	0.55	-	0	ID=K3A94_CDS-g1937.t1;Name=K3A94_CDS-g1937.t1;Parent=K3A94_transcript-g1937.t1
JAIOKQ010000001.1	AUGUSTUS	start_codon	831844	831846	.	-	0	ID=K3A94_start_codon-g1937.t1;Name=K3A94_start_codon-g1937.t1;Parent=K3A94_transcript-g1937.t1
JAIOKQ010000001.1	AUGUSTUS	gene	834427	835143	1	+	.	ID=K3A94_g1938;Name=K3A94_g1938
JAIOKQ010000001.1	GeneMark.hmm	gene	834427	835255	.	+	.	ID=K3A94_10689_g;Name=K3A94_10689_g
JAIOKQ010000001.1	AUGUSTUS	transcript	834427	835143	1	+	.	ID=K3A94_transcript-g1938.t1;Name=K3A94_transcript-g1938.t1;Parent=K3A94_g1938
JAIOKQ010000001.1	GeneMark.hmm	transcript	834427	835255	.	+	.	ID=K3A94_transcript-10689_t;Name=K3A94_transcript-10689_t;Parent=K3A94_10689_g
JAIOKQ010000001.1	AUGUSTUS	start_codon	834427	834429	.	+	0	ID=K3A94_start_codon-g1938.t1;Name=K3A94_start_codon-g1938.t1;Parent=K3A94_transcript-g1938.t1
JAIOKQ010000001.1	GeneMark.hmm	start_codon	834427	834429	.	+	0	ID=K3A94_start_codon-10689_t;Name=K3A94_start_codon-10689_t;Parent=K3A94_transcript-10689_t
JAIOKQ010000001.1	AUGUSTUS	exon	834427	834440	.	+	.	ID=K3A94_exon-g1938.t1;Name=K3A94_exon-g1938.t1;Parent=K3A94_transcript-g1938.t1
JAIOKQ010000001.1	GeneMark.hmm	exon	834427	834440	0	+	.	ID=K3A94_exon-10689_t;Name=K3A94_exon-10689_t;Parent=K3A94_transcript-10689_t
JAIOKQ010000001.1	AUGUSTUS	CDS	834427	834440	1	+	0	ID=K3A94_CDS-g1938.t1;Name=K3A94_CDS-g1938.t1;Parent=K3A94_transcript-g1938.t1
JAIOKQ010000001.1	GeneMark.hmm	CDS	834427	834440	.	+	0	ID=K3A94_CDS-10689_t;Name=K3A94_CDS-10689_t;Parent=K3A94_transcript-10689_t
JAIOKQ010000001.1	AUGUSTUS	intron	834441	834497	1	+	.	ID=K3A94_intron-g1938.t1;Name=K3A94_intron-g1938.t1;Parent=K3A94_transcript-g1938.t1
JAIOKQ010000001.1	AUGUSTUS	exon	834498	834672	.	+	.	ID=K3A94_exon-g1938.t1;Name=K3A94_exon-g1938.t1;Parent=K3A94_transcript-g1938.t1
JAIOKQ010000001.1	GeneMark.hmm	exon	834498	834672	0	+	.	ID=K3A94_exon-10689_t;Name=K3A94_exon-10689_t;Parent=K3A94_transcript-10689_t
JAIOKQ010000001.1	AUGUSTUS	CDS	834498	834672	1	+	1	ID=K3A94_CDS-g1938.t1;Name=K3A94_CDS-g1938.t1;Parent=K3A94_transcript-g1938.t1
JAIOKQ010000001.1	GeneMark.hmm	CDS	834498	834672	.	+	1	ID=K3A94_CDS-10689_t;Name=K3A94_CDS-10689_t;Parent=K3A94_transcript-10689_t
JAIOKQ010000001.1	AUGUSTUS	intron	834673	834736	1	+	.	ID=K3A94_intron-g1938.t1;Name=K3A94_intron-g1938.t1;Parent=K3A94_transcript-g1938.t1
JAIOKQ010000001.1	AUGUSTUS	exon	834737	835069	.	+	.	ID=K3A94_exon-g1938.t1;Name=K3A94_exon-g1938.t1;Parent=K3A94_transcript-g1938.t1
JAIOKQ010000001.1	GeneMark.hmm	exon	834737	835255	0	+	.	ID=K3A94_exon-10689_t;Name=K3A94_exon-10689_t;Parent=K3A94_transcript-10689_t
JAIOKQ010000001.1	AUGUSTUS	CDS	834737	835069	1	+	0	ID=K3A94_CDS-g1938.t1;Name=K3A94_CDS-g1938.t1;Parent=K3A94_transcript-g1938.t1
JAIOKQ010000001.1	GeneMark.hmm	CDS	834737	835255	.	+	0	ID=K3A94_CDS-10689_t;Name=K3A94_CDS-10689_t;Parent=K3A94_transcript-10689_t
JAIOKQ010000001.1	AUGUSTUS	intron	835070	835134	1	+	.	ID=K3A94_intron-g1938.t1;Name=K3A94_intron-g1938.t1;Parent=K3A94_transcript-g1938.t1
JAIOKQ010000001.1	AUGUSTUS	exon	835135	835143	.	+	.	ID=K3A94_exon-g1938.t1;Name=K3A94_exon-g1938.t1;Parent=K3A94_transcript-g1938.t1
JAIOKQ010000001.1	AUGUSTUS	CDS	835135	835143	1	+	0	ID=K3A94_CDS-g1938.t1;Name=K3A94_CDS-g1938.t1;Parent=K3A94_transcript-g1938.t1
JAIOKQ010000001.1	AUGUSTUS	stop_codon	835141	835143	.	+	0	ID=K3A94_stop_codon-g1938.t1;Name=K3A94_stop_codon-g1938.t1;Parent=K3A94_transcript-g1938.t1
JAIOKQ010000001.1	GeneMark.hmm	stop_codon	835253	835255	.	+	0	ID=K3A94_stop_codon-10689_t;Name=K3A94_stop_codon-10689_t;Parent=K3A94_transcript-10689_t
JAIOKQ010000001.1	AUGUSTUS	gene	837264	838024	1	+	.	ID=K3A94_g1939;Name=K3A94_g1939
JAIOKQ010000001.1	AUGUSTUS	transcript	837264	838024	1	+	.	ID=K3A94_transcript-g1939.t1;Name=K3A94_transcript-g1939.t1;Parent=K3A94_g1939
JAIOKQ010000001.1	AUGUSTUS	start_codon	837264	837266	.	+	0	ID=K3A94_start_codon-g1939.t1;Name=K3A94_start_codon-g1939.t1;Parent=K3A94_transcript-g1939.t1
JAIOKQ010000001.1	AUGUSTUS	exon	837264	837910	.	+	.	ID=K3A94_exon-g1939.t1;Name=K3A94_exon-g1939.t1;Parent=K3A94_transcript-g1939.t1
JAIOKQ010000001.1	AUGUSTUS	CDS	837264	837910	1	+	0	ID=K3A94_CDS-g1939.t1;Name=K3A94_CDS-g1939.t1;Parent=K3A94_transcript-g1939.t1
JAIOKQ010000001.1	AUGUSTUS	intron	837911	837963	1	+	.	ID=K3A94_intron-g1939.t1;Name=K3A94_intron-g1939.t1;Parent=K3A94_transcript-g1939.t1
JAIOKQ010000001.1	AUGUSTUS	exon	837964	838024	.	+	.	ID=K3A94_exon-g1939.t1;Name=K3A94_exon-g1939.t1;Parent=K3A94_transcript-g1939.t1
JAIOKQ010000001.1	AUGUSTUS	CDS	837964	838024	1	+	1	ID=K3A94_CDS-g1939.t1;Name=K3A94_CDS-g1939.t1;Parent=K3A94_transcript-g1939.t1
JAIOKQ010000001.1	AUGUSTUS	stop_codon	838022	838024	.	+	0	ID=K3A94_stop_codon-g1939.t1;Name=K3A94_stop_codon-g1939.t1;Parent=K3A94_transcript-g1939.t1
JAIOKQ010000001.1	AUGUSTUS	gene	840911	924643	0.93	-	.	ID=K3A94_g1940;Name=K3A94_g1940
JAIOKQ010000001.1	AUGUSTUS	transcript	840911	924643	0.93	-	.	ID=K3A94_transcript-g1940.t1;Name=K3A94_transcript-g1940.t1;Parent=K3A94_g1940
JAIOKQ010000001.1	AUGUSTUS	stop_codon	840911	840913	.	-	0	ID=K3A94_stop_codon-g1940.t1;Name=K3A94_stop_codon-g1940.t1;Parent=K3A94_transcript-g1940.t1
JAIOKQ010000001.1	AUGUSTUS	exon	840911	840944	.	-	.	ID=K3A94_exon-g1940.t1;Name=K3A94_exon-g1940.t1;Parent=K3A94_transcript-g1940.t1
JAIOKQ010000001.1	AUGUSTUS	CDS	840911	840944	1	-	1	ID=K3A94_CDS-g1940.t1;Name=K3A94_CDS-g1940.t1;Parent=K3A94_transcript-g1940.t1
JAIOKQ010000001.1	AUGUSTUS	intron	840945	847003	1	-	.	ID=K3A94_intron-g1940.t1;Name=K3A94_intron-g1940.t1;Parent=K3A94_transcript-g1940.t1
JAIOKQ010000001.1	cmscan	gene	842211	842295	.	-	.	ID=K3A94_RF00053.1;Name=K3A94_RF00053.1
JAIOKQ010000001.1	cmscan	exon	842211	842295	.	-	.	ID=K3A94_exon-RF00053.1;Parent=K3A94_RF00053.1;product=K3A94_mir-7 microRNA precursor
JAIOKQ010000001.1	cmscan	misc_RNA	842211	842295	.	-	.	ID=K3A94_rna-RF00053.1;Parent=K3A94_RF00053.1;product=K3A94_mir-7 microRNA precursor
JAIOKQ010000001.1	AUGUSTUS	exon	847004	847173	.	-	.	ID=K3A94_exon-g1940.t1;Name=K3A94_exon-g1940.t1;Parent=K3A94_transcript-g1940.t1
JAIOKQ010000001.1	AUGUSTUS	CDS	847004	847173	1	-	0	ID=K3A94_CDS-g1940.t1;Name=K3A94_CDS-g1940.t1;Parent=K3A94_transcript-g1940.t1
JAIOKQ010000001.1	AUGUSTUS	intron	847174	848094	1	-	.	ID=K3A94_intron-g1940.t1;Name=K3A94_intron-g1940.t1;Parent=K3A94_transcript-g1940.t1
JAIOKQ010000001.1	AUGUSTUS	exon	848095	848377	.	-	.	ID=K3A94_exon-g1940.t1;Name=K3A94_exon-g1940.t1;Parent=K3A94_transcript-g1940.t1
JAIOKQ010000001.1	AUGUSTUS	CDS	848095	848377	1	-	1	ID=K3A94_CDS-g1940.t1;Name=K3A94_CDS-g1940.t1;Parent=K3A94_transcript-g1940.t1
JAIOKQ010000001.1	AUGUSTUS	intron	848378	850912	1	-	.	ID=K3A94_intron-g1940.t1;Name=K3A94_intron-g1940.t1;Parent=K3A94_transcript-g1940.t1
JAIOKQ010000001.1	AUGUSTUS	exon	850913	851127	.	-	.	ID=K3A94_exon-g1940.t1;Name=K3A94_exon-g1940.t1;Parent=K3A94_transcript-g1940.t1
JAIOKQ010000001.1	AUGUSTUS	CDS	850913	851127	1	-	0	ID=K3A94_CDS-g1940.t1;Name=K3A94_CDS-g1940.t1;Parent=K3A94_transcript-g1940.t1
JAIOKQ010000001.1	AUGUSTUS	intron	851128	864212	1	-	.	ID=K3A94_intron-g1940.t1;Name=K3A94_intron-g1940.t1;Parent=K3A94_transcript-g1940.t1
JAIOKQ010000001.1	AUGUSTUS	exon	864213	864341	.	-	.	ID=K3A94_exon-g1940.t1;Name=K3A94_exon-g1940.t1;Parent=K3A94_transcript-g1940.t1
JAIOKQ010000001.1	AUGUSTUS	CDS	864213	864341	1	-	0	ID=K3A94_CDS-g1940.t1;Name=K3A94_CDS-g1940.t1;Parent=K3A94_transcript-g1940.t1
JAIOKQ010000001.1	AUGUSTUS	intron	864342	891283	1	-	.	ID=K3A94_intron-g1940.t1;Name=K3A94_intron-g1940.t1;Parent=K3A94_transcript-g1940.t1
JAIOKQ010000001.1	AUGUSTUS	exon	891284	891394	.	-	.	ID=K3A94_exon-g1940.t1;Name=K3A94_exon-g1940.t1;Parent=K3A94_transcript-g1940.t1
JAIOKQ010000001.1	AUGUSTUS	CDS	891284	891394	1	-	0	ID=K3A94_CDS-g1940.t1;Name=K3A94_CDS-g1940.t1;Parent=K3A94_transcript-g1940.t1
JAIOKQ010000001.1	AUGUSTUS	intron	891395	911729	1	-	.	ID=K3A94_intron-g1940.t1;Name=K3A94_intron-g1940.t1;Parent=K3A94_transcript-g1940.t1
JAIOKQ010000001.1	AUGUSTUS	exon	911730	911802	.	-	.	ID=K3A94_exon-g1940.t1;Name=K3A94_exon-g1940.t1;Parent=K3A94_transcript-g1940.t1
JAIOKQ010000001.1	AUGUSTUS	CDS	911730	911802	1	-	1	ID=K3A94_CDS-g1940.t1;Name=K3A94_CDS-g1940.t1;Parent=K3A94_transcript-g1940.t1
JAIOKQ010000001.1	AUGUSTUS	intron	911803	915264	1	-	.	ID=K3A94_intron-g1940.t1;Name=K3A94_intron-g1940.t1;Parent=K3A94_transcript-g1940.t1
JAIOKQ010000001.1	AUGUSTUS	exon	915265	915308	.	-	.	ID=K3A94_exon-g1940.t1;Name=K3A94_exon-g1940.t1;Parent=K3A94_transcript-g1940.t1
JAIOKQ010000001.1	AUGUSTUS	CDS	915265	915308	1	-	0	ID=K3A94_CDS-g1940.t1;Name=K3A94_CDS-g1940.t1;Parent=K3A94_transcript-g1940.t1
JAIOKQ010000001.1	AUGUSTUS	intron	915309	917969	1	-	.	ID=K3A94_intron-g1940.t1;Name=K3A94_intron-g1940.t1;Parent=K3A94_transcript-g1940.t1
JAIOKQ010000001.1	AUGUSTUS	exon	917970	918026	.	-	.	ID=K3A94_exon-g1940.t1;Name=K3A94_exon-g1940.t1;Parent=K3A94_transcript-g1940.t1
JAIOKQ010000001.1	AUGUSTUS	CDS	917970	918026	1	-	0	ID=K3A94_CDS-g1940.t1;Name=K3A94_CDS-g1940.t1;Parent=K3A94_transcript-g1940.t1
JAIOKQ010000001.1	AUGUSTUS	intron	918027	924553	1	-	.	ID=K3A94_intron-g1940.t1;Name=K3A94_intron-g1940.t1;Parent=K3A94_transcript-g1940.t1
JAIOKQ010000001.1	AUGUSTUS	exon	924554	924643	.	-	.	ID=K3A94_exon-g1940.t1;Name=K3A94_exon-g1940.t1;Parent=K3A94_transcript-g1940.t1
JAIOKQ010000001.1	AUGUSTUS	CDS	924554	924643	0.93	-	0	ID=K3A94_CDS-g1940.t1;Name=K3A94_CDS-g1940.t1;Parent=K3A94_transcript-g1940.t1
JAIOKQ010000001.1	AUGUSTUS	start_codon	924641	924643	.	-	0	ID=K3A94_start_codon-g1940.t1;Name=K3A94_start_codon-g1940.t1;Parent=K3A94_transcript-g1940.t1
JAIOKQ010000001.1	AUGUSTUS	gene	1053445	1053657	0.68	+	.	ID=K3A94_g1941;Name=K3A94_g1941
JAIOKQ010000001.1	AUGUSTUS	transcript	1053445	1053657	0.68	+	.	ID=K3A94_transcript-g1941.t1;Name=K3A94_transcript-g1941.t1;Parent=K3A94_g1941
JAIOKQ010000001.1	AUGUSTUS	start_codon	1053445	1053447	.	+	0	ID=K3A94_start_codon-g1941.t1;Name=K3A94_start_codon-g1941.t1;Parent=K3A94_transcript-g1941.t1
JAIOKQ010000001.1	AUGUSTUS	exon	1053445	1053657	.	+	.	ID=K3A94_exon-g1941.t1;Name=K3A94_exon-g1941.t1;Parent=K3A94_transcript-g1941.t1
JAIOKQ010000001.1	AUGUSTUS	CDS	1053445	1053657	0.68	+	0	ID=K3A94_CDS-g1941.t1;Name=K3A94_CDS-g1941.t1;Parent=K3A94_transcript-g1941.t1
JAIOKQ010000001.1	AUGUSTUS	stop_codon	1053655	1053657	.	+	0	ID=K3A94_stop_codon-g1941.t1;Name=K3A94_stop_codon-g1941.t1;Parent=K3A94_transcript-g1941.t1
JAIOKQ010000001.1	AUGUSTUS	gene	1057449	1063933	0.35	+	.	ID=K3A94_g1942;Name=K3A94_g1942
JAIOKQ010000001.1	AUGUSTUS	transcript	1057449	1063933	0.35	+	.	ID=K3A94_transcript-g1942.t1;Name=K3A94_transcript-g1942.t1;Parent=K3A94_g1942
JAIOKQ010000001.1	AUGUSTUS	start_codon	1057449	1057451	.	+	0	ID=K3A94_start_codon-g1942.t1;Name=K3A94_start_codon-g1942.t1;Parent=K3A94_transcript-g1942.t1
JAIOKQ010000001.1	AUGUSTUS	exon	1057449	1057595	.	+	.	ID=K3A94_exon-g1942.t1;Name=K3A94_exon-g1942.t1;Parent=K3A94_transcript-g1942.t1
JAIOKQ010000001.1	AUGUSTUS	CDS	1057449	1057595	0.52	+	0	ID=K3A94_CDS-g1942.t1;Name=K3A94_CDS-g1942.t1;Parent=K3A94_transcript-g1942.t1
JAIOKQ010000001.1	AUGUSTUS	intron	1057596	1062983	0.52	+	.	ID=K3A94_intron-g1942.t1;Name=K3A94_intron-g1942.t1;Parent=K3A94_transcript-g1942.t1
JAIOKQ010000001.1	AUGUSTUS	exon	1062984	1063131	.	+	.	ID=K3A94_exon-g1942.t1;Name=K3A94_exon-g1942.t1;Parent=K3A94_transcript-g1942.t1
JAIOKQ010000001.1	AUGUSTUS	CDS	1062984	1063131	0.56	+	0	ID=K3A94_CDS-g1942.t1;Name=K3A94_CDS-g1942.t1;Parent=K3A94_transcript-g1942.t1
JAIOKQ010000001.1	AUGUSTUS	intron	1063132	1063389	0.7	+	.	ID=K3A94_intron-g1942.t1;Name=K3A94_intron-g1942.t1;Parent=K3A94_transcript-g1942.t1
JAIOKQ010000001.1	AUGUSTUS	exon	1063390	1063511	.	+	.	ID=K3A94_exon-g1942.t1;Name=K3A94_exon-g1942.t1;Parent=K3A94_transcript-g1942.t1
JAIOKQ010000001.1	AUGUSTUS	CDS	1063390	1063511	1	+	2	ID=K3A94_CDS-g1942.t1;Name=K3A94_CDS-g1942.t1;Parent=K3A94_transcript-g1942.t1
JAIOKQ010000001.1	AUGUSTUS	intron	1063512	1063565	0.99	+	.	ID=K3A94_intron-g1942.t1;Name=K3A94_intron-g1942.t1;Parent=K3A94_transcript-g1942.t1
JAIOKQ010000001.1	AUGUSTUS	exon	1063566	1063677	.	+	.	ID=K3A94_exon-g1942.t1;Name=K3A94_exon-g1942.t1;Parent=K3A94_transcript-g1942.t1
JAIOKQ010000001.1	AUGUSTUS	CDS	1063566	1063677	0.99	+	0	ID=K3A94_CDS-g1942.t1;Name=K3A94_CDS-g1942.t1;Parent=K3A94_transcript-g1942.t1
JAIOKQ010000001.1	AUGUSTUS	intron	1063678	1063784	0.7	+	.	ID=K3A94_intron-g1942.t1;Name=K3A94_intron-g1942.t1;Parent=K3A94_transcript-g1942.t1
JAIOKQ010000001.1	AUGUSTUS	exon	1063785	1063933	.	+	.	ID=K3A94_exon-g1942.t1;Name=K3A94_exon-g1942.t1;Parent=K3A94_transcript-g1942.t1
JAIOKQ010000001.1	AUGUSTUS	CDS	1063785	1063933	0.7	+	2	ID=K3A94_CDS-g1942.t1;Name=K3A94_CDS-g1942.t1;Parent=K3A94_transcript-g1942.t1
JAIOKQ010000001.1	AUGUSTUS	stop_codon	1063931	1063933	.	+	0	ID=K3A94_stop_codon-g1942.t1;Name=K3A94_stop_codon-g1942.t1;Parent=K3A94_transcript-g1942.t1
JAIOKQ010000001.1	AUGUSTUS	gene	1063948	1065549	1	-	.	ID=K3A94_g1943;Name=K3A94_g1943
JAIOKQ010000001.1	AUGUSTUS	transcript	1063948	1065549	1	-	.	ID=K3A94_transcript-g1943.t1;Name=K3A94_transcript-g1943.t1;Parent=K3A94_g1943
JAIOKQ010000001.1	AUGUSTUS	stop_codon	1063948	1063950	.	-	0	ID=K3A94_stop_codon-g1943.t1;Name=K3A94_stop_codon-g1943.t1;Parent=K3A94_transcript-g1943.t1
JAIOKQ010000001.1	AUGUSTUS	exon	1063948	1064122	.	-	.	ID=K3A94_exon-g1943.t1;Name=K3A94_exon-g1943.t1;Parent=K3A94_transcript-g1943.t1
JAIOKQ010000001.1	AUGUSTUS	CDS	1063948	1064122	1	-	1	ID=K3A94_CDS-g1943.t1;Name=K3A94_CDS-g1943.t1;Parent=K3A94_transcript-g1943.t1
JAIOKQ010000001.1	AUGUSTUS	intron	1064123	1065009	1	-	.	ID=K3A94_intron-g1943.t1;Name=K3A94_intron-g1943.t1;Parent=K3A94_transcript-g1943.t1
JAIOKQ010000001.1	AUGUSTUS	exon	1065010	1065186	.	-	.	ID=K3A94_exon-g1943.t1;Name=K3A94_exon-g1943.t1;Parent=K3A94_transcript-g1943.t1
JAIOKQ010000001.1	AUGUSTUS	CDS	1065010	1065186	1	-	1	ID=K3A94_CDS-g1943.t1;Name=K3A94_CDS-g1943.t1;Parent=K3A94_transcript-g1943.t1
JAIOKQ010000001.1	AUGUSTUS	intron	1065187	1065454	1	-	.	ID=K3A94_intron-g1943.t1;Name=K3A94_intron-g1943.t1;Parent=K3A94_transcript-g1943.t1
JAIOKQ010000001.1	AUGUSTUS	exon	1065455	1065549	.	-	.	ID=K3A94_exon-g1943.t1;Name=K3A94_exon-g1943.t1;Parent=K3A94_transcript-g1943.t1
JAIOKQ010000001.1	AUGUSTUS	CDS	1065455	1065549	1	-	0	ID=K3A94_CDS-g1943.t1;Name=K3A94_CDS-g1943.t1;Parent=K3A94_transcript-g1943.t1
JAIOKQ010000001.1	AUGUSTUS	start_codon	1065547	1065549	.	-	0	ID=K3A94_start_codon-g1943.t1;Name=K3A94_start_codon-g1943.t1;Parent=K3A94_transcript-g1943.t1
JAIOKQ010000001.1	AUGUSTUS	gene	1070466	1072175	0.81	+	.	ID=K3A94_g1944;Name=K3A94_g1944
JAIOKQ010000001.1	AUGUSTUS	transcript	1070466	1072175	0.81	+	.	ID=K3A94_transcript-g1944.t1;Name=K3A94_transcript-g1944.t1;Parent=K3A94_g1944
JAIOKQ010000001.1	AUGUSTUS	start_codon	1070466	1070468	.	+	0	ID=K3A94_start_codon-g1944.t1;Name=K3A94_start_codon-g1944.t1;Parent=K3A94_transcript-g1944.t1
JAIOKQ010000001.1	AUGUSTUS	exon	1070466	1070665	.	+	.	ID=K3A94_exon-g1944.t1;Name=K3A94_exon-g1944.t1;Parent=K3A94_transcript-g1944.t1
JAIOKQ010000001.1	AUGUSTUS	CDS	1070466	1070665	0.99	+	0	ID=K3A94_CDS-g1944.t1;Name=K3A94_CDS-g1944.t1;Parent=K3A94_transcript-g1944.t1
JAIOKQ010000001.1	AUGUSTUS	intron	1070666	1070736	1	+	.	ID=K3A94_intron-g1944.t1;Name=K3A94_intron-g1944.t1;Parent=K3A94_transcript-g1944.t1
JAIOKQ010000001.1	AUGUSTUS	exon	1070737	1070923	.	+	.	ID=K3A94_exon-g1944.t1;Name=K3A94_exon-g1944.t1;Parent=K3A94_transcript-g1944.t1
JAIOKQ010000001.1	AUGUSTUS	CDS	1070737	1070923	1	+	1	ID=K3A94_CDS-g1944.t1;Name=K3A94_CDS-g1944.t1;Parent=K3A94_transcript-g1944.t1
JAIOKQ010000001.1	AUGUSTUS	intron	1070924	1070975	1	+	.	ID=K3A94_intron-g1944.t1;Name=K3A94_intron-g1944.t1;Parent=K3A94_transcript-g1944.t1
JAIOKQ010000001.1	AUGUSTUS	exon	1070976	1072175	.	+	.	ID=K3A94_exon-g1944.t1;Name=K3A94_exon-g1944.t1;Parent=K3A94_transcript-g1944.t1
JAIOKQ010000001.1	AUGUSTUS	CDS	1070976	1072175	0.82	+	0	ID=K3A94_CDS-g1944.t1;Name=K3A94_CDS-g1944.t1;Parent=K3A94_transcript-g1944.t1
JAIOKQ010000001.1	AUGUSTUS	stop_codon	1072173	1072175	.	+	0	ID=K3A94_stop_codon-g1944.t1;Name=K3A94_stop_codon-g1944.t1;Parent=K3A94_transcript-g1944.t1
JAIOKQ010000001.1	AUGUSTUS	gene	1073846	1111516	1	-	.	ID=K3A94_g1945;Name=K3A94_g1945
JAIOKQ010000001.1	AUGUSTUS	transcript	1073846	1111516	1	-	.	ID=K3A94_transcript-g1945.t1;Name=K3A94_transcript-g1945.t1;Parent=K3A94_g1945
JAIOKQ010000001.1	AUGUSTUS	stop_codon	1073846	1073848	.	-	0	ID=K3A94_stop_codon-g1945.t1;Name=K3A94_stop_codon-g1945.t1;Parent=K3A94_transcript-g1945.t1
JAIOKQ010000001.1	AUGUSTUS	exon	1073846	1075313	.	-	.	ID=K3A94_exon-g1945.t1;Name=K3A94_exon-g1945.t1;Parent=K3A94_transcript-g1945.t1
JAIOKQ010000001.1	AUGUSTUS	CDS	1073846	1075313	1	-	1	ID=K3A94_CDS-g1945.t1;Name=K3A94_CDS-g1945.t1;Parent=K3A94_transcript-g1945.t1
JAIOKQ010000001.1	AUGUSTUS	intron	1075314	1075390	1	-	.	ID=K3A94_intron-g1945.t1;Name=K3A94_intron-g1945.t1;Parent=K3A94_transcript-g1945.t1
JAIOKQ010000001.1	AUGUSTUS	exon	1075391	1075615	.	-	.	ID=K3A94_exon-g1945.t1;Name=K3A94_exon-g1945.t1;Parent=K3A94_transcript-g1945.t1
JAIOKQ010000001.1	AUGUSTUS	CDS	1075391	1075615	1	-	1	ID=K3A94_CDS-g1945.t1;Name=K3A94_CDS-g1945.t1;Parent=K3A94_transcript-g1945.t1
JAIOKQ010000001.1	AUGUSTUS	intron	1075616	1075670	1	-	.	ID=K3A94_intron-g1945.t1;Name=K3A94_intron-g1945.t1;Parent=K3A94_transcript-g1945.t1
JAIOKQ010000001.1	AUGUSTUS	exon	1075671	1075835	.	-	.	ID=K3A94_exon-g1945.t1;Name=K3A94_exon-g1945.t1;Parent=K3A94_transcript-g1945.t1
JAIOKQ010000001.1	AUGUSTUS	CDS	1075671	1075835	1	-	1	ID=K3A94_CDS-g1945.t1;Name=K3A94_CDS-g1945.t1;Parent=K3A94_transcript-g1945.t1
JAIOKQ010000001.1	AUGUSTUS	intron	1075836	1077527	1	-	.	ID=K3A94_intron-g1945.t1;Name=K3A94_intron-g1945.t1;Parent=K3A94_transcript-g1945.t1
JAIOKQ010000001.1	AUGUSTUS	exon	1077528	1077740	.	-	.	ID=K3A94_exon-g1945.t1;Name=K3A94_exon-g1945.t1;Parent=K3A94_transcript-g1945.t1
JAIOKQ010000001.1	AUGUSTUS	CDS	1077528	1077740	1	-	1	ID=K3A94_CDS-g1945.t1;Name=K3A94_CDS-g1945.t1;Parent=K3A94_transcript-g1945.t1
JAIOKQ010000001.1	AUGUSTUS	intron	1077741	1077844	1	-	.	ID=K3A94_intron-g1945.t1;Name=K3A94_intron-g1945.t1;Parent=K3A94_transcript-g1945.t1
JAIOKQ010000001.1	AUGUSTUS	exon	1077845	1077989	.	-	.	ID=K3A94_exon-g1945.t1;Name=K3A94_exon-g1945.t1;Parent=K3A94_transcript-g1945.t1
JAIOKQ010000001.1	AUGUSTUS	CDS	1077845	1077989	1	-	2	ID=K3A94_CDS-g1945.t1;Name=K3A94_CDS-g1945.t1;Parent=K3A94_transcript-g1945.t1
JAIOKQ010000001.1	AUGUSTUS	intron	1077990	1082271	1	-	.	ID=K3A94_intron-g1945.t1;Name=K3A94_intron-g1945.t1;Parent=K3A94_transcript-g1945.t1
JAIOKQ010000001.1	AUGUSTUS	exon	1082272	1082452	.	-	.	ID=K3A94_exon-g1945.t1;Name=K3A94_exon-g1945.t1;Parent=K3A94_transcript-g1945.t1
JAIOKQ010000001.1	AUGUSTUS	CDS	1082272	1082452	1	-	0	ID=K3A94_CDS-g1945.t1;Name=K3A94_CDS-g1945.t1;Parent=K3A94_transcript-g1945.t1
JAIOKQ010000001.1	AUGUSTUS	intron	1082453	1086167	1	-	.	ID=K3A94_intron-g1945.t1;Name=K3A94_intron-g1945.t1;Parent=K3A94_transcript-g1945.t1
JAIOKQ010000001.1	AUGUSTUS	exon	1086168	1086230	.	-	.	ID=K3A94_exon-g1945.t1;Name=K3A94_exon-g1945.t1;Parent=K3A94_transcript-g1945.t1
JAIOKQ010000001.1	AUGUSTUS	CDS	1086168	1086230	1	-	0	ID=K3A94_CDS-g1945.t1;Name=K3A94_CDS-g1945.t1;Parent=K3A94_transcript-g1945.t1
JAIOKQ010000001.1	AUGUSTUS	intron	1086231	1086291	1	-	.	ID=K3A94_intron-g1945.t1;Name=K3A94_intron-g1945.t1;Parent=K3A94_transcript-g1945.t1
JAIOKQ010000001.1	AUGUSTUS	exon	1086292	1086461	.	-	.	ID=K3A94_exon-g1945.t1;Name=K3A94_exon-g1945.t1;Parent=K3A94_transcript-g1945.t1
JAIOKQ010000001.1	AUGUSTUS	CDS	1086292	1086461	1	-	2	ID=K3A94_CDS-g1945.t1;Name=K3A94_CDS-g1945.t1;Parent=K3A94_transcript-g1945.t1
JAIOKQ010000001.1	AUGUSTUS	intron	1086462	1111008	1	-	.	ID=K3A94_intron-g1945.t1;Name=K3A94_intron-g1945.t1;Parent=K3A94_transcript-g1945.t1
JAIOKQ010000001.1	cmscan	gene	1088191	1088236	.	-	.	ID=K3A94_RF00032.9;Name=K3A94_RF00032.9
JAIOKQ010000001.1	cmscan	exon	1088191	1088236	.	-	.	ID=K3A94_exon-RF00032.9;Parent=K3A94_RF00032.9;product=K3A94_Histone 3' UTR stem-loop
JAIOKQ010000001.1	cmscan	mRNA	1088191	1088236	.	-	.	ID=K3A94_rna-RF00032.9;Parent=K3A94_RF00032.9;product=K3A94_Histone 3' UTR stem-loop
JAIOKQ010000001.1	AUGUSTUS	exon	1111009	1111516	.	-	.	ID=K3A94_exon-g1945.t1;Name=K3A94_exon-g1945.t1;Parent=K3A94_transcript-g1945.t1
JAIOKQ010000001.1	AUGUSTUS	CDS	1111009	1111516	1	-	0	ID=K3A94_CDS-g1945.t1;Name=K3A94_CDS-g1945.t1;Parent=K3A94_transcript-g1945.t1
JAIOKQ010000001.1	AUGUSTUS	start_codon	1111514	1111516	.	-	0	ID=K3A94_start_codon-g1945.t1;Name=K3A94_start_codon-g1945.t1;Parent=K3A94_transcript-g1945.t1
JAIOKQ010000001.1	tRNAscan-SE	gene	1115015	1115087	.	+	.	ID=K3A94_Trna-Thr-CGT.1;Name=K3A94_Trna-Thr-CGT.1
JAIOKQ010000001.1	tRNAscan-SE	exon	1115015	1115087	.	+	.	ID=K3A94_exon-Trna-Thr-CGT.1;Parent=K3A94_Trna-Thr-CGT.1;product=K3A94_tRNA-Thr
JAIOKQ010000001.1	tRNAscan-SE	tRNA	1115015	1115087	.	+	.	ID=K3A94_rna-Trna-Thr-CGT.1;Parent=K3A94_Trna-Thr-CGT.1;product=K3A94_tRNA-Thr
JAIOKQ010000001.1	cmscan	gene	1115016	1115087	.	+	.	ID=K3A94_RF00005.3;Name=K3A94_RF00005.3
JAIOKQ010000001.1	cmscan	exon	1115016	1115087	.	+	.	ID=K3A94_exon-RF00005.3;Parent=K3A94_RF00005.3;product=K3A94_tRNA
JAIOKQ010000001.1	cmscan	tRNA	1115016	1115087	.	+	.	ID=K3A94_rna-RF00005.3;Parent=K3A94_RF00005.3;product=K3A94_tRNA
JAIOKQ010000001.1	AUGUSTUS	gene	1152733	1153077	0.39	-	.	ID=K3A94_g1946;Name=K3A94_g1946
JAIOKQ010000001.1	AUGUSTUS	transcript	1152733	1153077	0.39	-	.	ID=K3A94_transcript-g1946.t1;Name=K3A94_transcript-g1946.t1;Parent=K3A94_g1946
JAIOKQ010000001.1	AUGUSTUS	stop_codon	1152733	1152735	.	-	0	ID=K3A94_stop_codon-g1946.t1;Name=K3A94_stop_codon-g1946.t1;Parent=K3A94_transcript-g1946.t1
JAIOKQ010000001.1	AUGUSTUS	exon	1152733	1152922	.	-	.	ID=K3A94_exon-g1946.t1;Name=K3A94_exon-g1946.t1;Parent=K3A94_transcript-g1946.t1
JAIOKQ010000001.1	AUGUSTUS	CDS	1152733	1152922	0.82	-	1	ID=K3A94_CDS-g1946.t1;Name=K3A94_CDS-g1946.t1;Parent=K3A94_transcript-g1946.t1
JAIOKQ010000001.1	AUGUSTUS	intron	1152923	1152970	0.82	-	.	ID=K3A94_intron-g1946.t1;Name=K3A94_intron-g1946.t1;Parent=K3A94_transcript-g1946.t1
JAIOKQ010000001.1	AUGUSTUS	exon	1152971	1153077	.	-	.	ID=K3A94_exon-g1946.t1;Name=K3A94_exon-g1946.t1;Parent=K3A94_transcript-g1946.t1
JAIOKQ010000001.1	AUGUSTUS	CDS	1152971	1153077	0.39	-	0	ID=K3A94_CDS-g1946.t1;Name=K3A94_CDS-g1946.t1;Parent=K3A94_transcript-g1946.t1
JAIOKQ010000001.1	AUGUSTUS	start_codon	1153075	1153077	.	-	0	ID=K3A94_start_codon-g1946.t1;Name=K3A94_start_codon-g1946.t1;Parent=K3A94_transcript-g1946.t1
JAIOKQ010000001.1	AUGUSTUS	gene	1162535	1167051	1	+	.	ID=K3A94_g1947;Name=K3A94_g1947
JAIOKQ010000001.1	AUGUSTUS	transcript	1162535	1167051	1	+	.	ID=K3A94_transcript-g1947.t1;Name=K3A94_transcript-g1947.t1;Parent=K3A94_g1947
JAIOKQ010000001.1	AUGUSTUS	start_codon	1162535	1162537	.	+	0	ID=K3A94_start_codon-g1947.t1;Name=K3A94_start_codon-g1947.t1;Parent=K3A94_transcript-g1947.t1
JAIOKQ010000001.1	AUGUSTUS	exon	1162535	1163825	.	+	.	ID=K3A94_exon-g1947.t1;Name=K3A94_exon-g1947.t1;Parent=K3A94_transcript-g1947.t1
JAIOKQ010000001.1	AUGUSTUS	CDS	1162535	1163825	1	+	0	ID=K3A94_CDS-g1947.t1;Name=K3A94_CDS-g1947.t1;Parent=K3A94_transcript-g1947.t1
JAIOKQ010000001.1	AUGUSTUS	intron	1163826	1166818	1	+	.	ID=K3A94_intron-g1947.t1;Name=K3A94_intron-g1947.t1;Parent=K3A94_transcript-g1947.t1
JAIOKQ010000001.1	AUGUSTUS	exon	1166819	1167051	.	+	.	ID=K3A94_exon-g1947.t1;Name=K3A94_exon-g1947.t1;Parent=K3A94_transcript-g1947.t1
JAIOKQ010000001.1	AUGUSTUS	CDS	1166819	1167051	1	+	2	ID=K3A94_CDS-g1947.t1;Name=K3A94_CDS-g1947.t1;Parent=K3A94_transcript-g1947.t1
JAIOKQ010000001.1	AUGUSTUS	stop_codon	1167049	1167051	.	+	0	ID=K3A94_stop_codon-g1947.t1;Name=K3A94_stop_codon-g1947.t1;Parent=K3A94_transcript-g1947.t1
JAIOKQ010000001.1	cmscan	gene	1179130	1179176	.	+	.	ID=K3A94_RF00032.10;Name=K3A94_RF00032.10
JAIOKQ010000001.1	cmscan	exon	1179130	1179176	.	+	.	ID=K3A94_exon-RF00032.10;Parent=K3A94_RF00032.10;product=K3A94_Histone 3' UTR stem-loop
JAIOKQ010000001.1	cmscan	mRNA	1179130	1179176	.	+	.	ID=K3A94_rna-RF00032.10;Parent=K3A94_RF00032.10;product=K3A94_Histone 3' UTR stem-loop
JAIOKQ010000001.1	AUGUSTUS	gene	1180342	1191006	0.72	+	.	ID=K3A94_g1948;Name=K3A94_g1948
JAIOKQ010000001.1	AUGUSTUS	transcript	1180342	1191006	0.72	+	.	ID=K3A94_transcript-g1948.t1;Name=K3A94_transcript-g1948.t1;Parent=K3A94_g1948
JAIOKQ010000001.1	AUGUSTUS	start_codon	1180342	1180344	.	+	0	ID=K3A94_start_codon-g1948.t1;Name=K3A94_start_codon-g1948.t1;Parent=K3A94_transcript-g1948.t1
JAIOKQ010000001.1	AUGUSTUS	exon	1180342	1180994	.	+	.	ID=K3A94_exon-g1948.t1;Name=K3A94_exon-g1948.t1;Parent=K3A94_transcript-g1948.t1
JAIOKQ010000001.1	AUGUSTUS	CDS	1180342	1180994	0.72	+	0	ID=K3A94_CDS-g1948.t1;Name=K3A94_CDS-g1948.t1;Parent=K3A94_transcript-g1948.t1
JAIOKQ010000001.1	AUGUSTUS	intron	1180995	1185244	1	+	.	ID=K3A94_intron-g1948.t1;Name=K3A94_intron-g1948.t1;Parent=K3A94_transcript-g1948.t1
JAIOKQ010000001.1	AUGUSTUS	exon	1185245	1185744	.	+	.	ID=K3A94_exon-g1948.t1;Name=K3A94_exon-g1948.t1;Parent=K3A94_transcript-g1948.t1
JAIOKQ010000001.1	AUGUSTUS	CDS	1185245	1185744	1	+	1	ID=K3A94_CDS-g1948.t1;Name=K3A94_CDS-g1948.t1;Parent=K3A94_transcript-g1948.t1
JAIOKQ010000001.1	AUGUSTUS	intron	1185745	1188625	1	+	.	ID=K3A94_intron-g1948.t1;Name=K3A94_intron-g1948.t1;Parent=K3A94_transcript-g1948.t1
JAIOKQ010000001.1	AUGUSTUS	exon	1188626	1188806	.	+	.	ID=K3A94_exon-g1948.t1;Name=K3A94_exon-g1948.t1;Parent=K3A94_transcript-g1948.t1
JAIOKQ010000001.1	AUGUSTUS	CDS	1188626	1188806	1	+	2	ID=K3A94_CDS-g1948.t1;Name=K3A94_CDS-g1948.t1;Parent=K3A94_transcript-g1948.t1
JAIOKQ010000001.1	AUGUSTUS	intron	1188807	1188875	1	+	.	ID=K3A94_intron-g1948.t1;Name=K3A94_intron-g1948.t1;Parent=K3A94_transcript-g1948.t1
JAIOKQ010000001.1	AUGUSTUS	exon	1188876	1189043	.	+	.	ID=K3A94_exon-g1948.t1;Name=K3A94_exon-g1948.t1;Parent=K3A94_transcript-g1948.t1
JAIOKQ010000001.1	AUGUSTUS	CDS	1188876	1189043	1	+	1	ID=K3A94_CDS-g1948.t1;Name=K3A94_CDS-g1948.t1;Parent=K3A94_transcript-g1948.t1
JAIOKQ010000001.1	AUGUSTUS	intron	1189044	1190486	1	+	.	ID=K3A94_intron-g1948.t1;Name=K3A94_intron-g1948.t1;Parent=K3A94_transcript-g1948.t1
JAIOKQ010000001.1	AUGUSTUS	exon	1190487	1190718	.	+	.	ID=K3A94_exon-g1948.t1;Name=K3A94_exon-g1948.t1;Parent=K3A94_transcript-g1948.t1
JAIOKQ010000001.1	AUGUSTUS	CDS	1190487	1190718	1	+	1	ID=K3A94_CDS-g1948.t1;Name=K3A94_CDS-g1948.t1;Parent=K3A94_transcript-g1948.t1
JAIOKQ010000001.1	AUGUSTUS	intron	1190719	1190784	1	+	.	ID=K3A94_intron-g1948.t1;Name=K3A94_intron-g1948.t1;Parent=K3A94_transcript-g1948.t1
JAIOKQ010000001.1	AUGUSTUS	exon	1190785	1191006	.	+	.	ID=K3A94_exon-g1948.t1;Name=K3A94_exon-g1948.t1;Parent=K3A94_transcript-g1948.t1
JAIOKQ010000001.1	AUGUSTUS	CDS	1190785	1191006	1	+	0	ID=K3A94_CDS-g1948.t1;Name=K3A94_CDS-g1948.t1;Parent=K3A94_transcript-g1948.t1
JAIOKQ010000001.1	AUGUSTUS	stop_codon	1191004	1191006	.	+	0	ID=K3A94_stop_codon-g1948.t1;Name=K3A94_stop_codon-g1948.t1;Parent=K3A94_transcript-g1948.t1
JAIOKQ010000001.1	tRNAscan-SE	gene	1193966	1194038	.	-	.	ID=K3A94_Trna-iMet-CAT.1;Name=K3A94_Trna-iMet-CAT.1
JAIOKQ010000001.1	tRNAscan-SE	exon	1193966	1194038	.	-	.	ID=K3A94_exon-Trna-iMet-CAT.1;Parent=K3A94_Trna-iMet-CAT.1;product=K3A94_tRNA-iMet
JAIOKQ010000001.1	tRNAscan-SE	tRNA	1193966	1194038	.	-	.	ID=K3A94_rna-Trna-iMet-CAT.1;Parent=K3A94_Trna-iMet-CAT.1;product=K3A94_tRNA-iMet
JAIOKQ010000001.1	cmscan	gene	1193967	1194038	.	-	.	ID=K3A94_RF00005.4;Name=K3A94_RF00005.4
JAIOKQ010000001.1	cmscan	exon	1193967	1194038	.	-	.	ID=K3A94_exon-RF00005.4;Parent=K3A94_RF00005.4;product=K3A94_tRNA
JAIOKQ010000001.1	cmscan	tRNA	1193967	1194038	.	-	.	ID=K3A94_rna-RF00005.4;Parent=K3A94_RF00005.4;product=K3A94_tRNA
JAIOKQ010000001.1	AUGUSTUS	gene	1201582	1203922	0.73	+	.	ID=K3A94_g1949;Name=K3A94_g1949
JAIOKQ010000001.1	AUGUSTUS	transcript	1201582	1203922	0.73	+	.	ID=K3A94_transcript-g1949.t1;Name=K3A94_transcript-g1949.t1;Parent=K3A94_g1949
JAIOKQ010000001.1	AUGUSTUS	start_codon	1201582	1201584	.	+	0	ID=K3A94_start_codon-g1949.t1;Name=K3A94_start_codon-g1949.t1;Parent=K3A94_transcript-g1949.t1
JAIOKQ010000001.1	AUGUSTUS	exon	1201582	1201786	.	+	.	ID=K3A94_exon-g1949.t1;Name=K3A94_exon-g1949.t1;Parent=K3A94_transcript-g1949.t1
JAIOKQ010000001.1	AUGUSTUS	CDS	1201582	1201786	0.95	+	0	ID=K3A94_CDS-g1949.t1;Name=K3A94_CDS-g1949.t1;Parent=K3A94_transcript-g1949.t1
JAIOKQ010000001.1	AUGUSTUS	intron	1201787	1203257	0.78	+	.	ID=K3A94_intron-g1949.t1;Name=K3A94_intron-g1949.t1;Parent=K3A94_transcript-g1949.t1
JAIOKQ010000001.1	AUGUSTUS	exon	1203258	1203408	.	+	.	ID=K3A94_exon-g1949.t1;Name=K3A94_exon-g1949.t1;Parent=K3A94_transcript-g1949.t1
JAIOKQ010000001.1	AUGUSTUS	CDS	1203258	1203408	0.78	+	2	ID=K3A94_CDS-g1949.t1;Name=K3A94_CDS-g1949.t1;Parent=K3A94_transcript-g1949.t1
JAIOKQ010000001.1	AUGUSTUS	intron	1203409	1203465	1	+	.	ID=K3A94_intron-g1949.t1;Name=K3A94_intron-g1949.t1;Parent=K3A94_transcript-g1949.t1
JAIOKQ010000001.1	AUGUSTUS	exon	1203466	1203922	.	+	.	ID=K3A94_exon-g1949.t1;Name=K3A94_exon-g1949.t1;Parent=K3A94_transcript-g1949.t1
JAIOKQ010000001.1	AUGUSTUS	CDS	1203466	1203922	1	+	1	ID=K3A94_CDS-g1949.t1;Name=K3A94_CDS-g1949.t1;Parent=K3A94_transcript-g1949.t1
JAIOKQ010000001.1	AUGUSTUS	stop_codon	1203920	1203922	.	+	0	ID=K3A94_stop_codon-g1949.t1;Name=K3A94_stop_codon-g1949.t1;Parent=K3A94_transcript-g1949.t1
JAIOKQ010000001.1	AUGUSTUS	gene	1247501	1247764	0.47	-	.	ID=K3A94_g1950;Name=K3A94_g1950
JAIOKQ010000001.1	AUGUSTUS	transcript	1247501	1247764	0.47	-	.	ID=K3A94_transcript-g1950.t1;Name=K3A94_transcript-g1950.t1;Parent=K3A94_g1950
JAIOKQ010000001.1	AUGUSTUS	intron	1247501	1247716	0.73	-	.	ID=K3A94_intron-g1950.t1;Name=K3A94_intron-g1950.t1;Parent=K3A94_transcript-g1950.t1
JAIOKQ010000001.1	AUGUSTUS	exon	1247717	1247764	.	-	.	ID=K3A94_exon-g1950.t1;Name=K3A94_exon-g1950.t1;Parent=K3A94_transcript-g1950.t1
JAIOKQ010000001.1	AUGUSTUS	CDS	1247717	1247764	0.47	-	0	ID=K3A94_CDS-g1950.t1;Name=K3A94_CDS-g1950.t1;Parent=K3A94_transcript-g1950.t1
JAIOKQ010000001.1	AUGUSTUS	start_codon	1247762	1247764	.	-	0	ID=K3A94_start_codon-g1950.t1;Name=K3A94_start_codon-g1950.t1;Parent=K3A94_transcript-g1950.t1
JAIOKQ010000001.1	AUGUSTUS	gene	1275627	1276424	0.23	+	.	ID=K3A94_g1951;Name=K3A94_g1951
JAIOKQ010000001.1	AUGUSTUS	transcript	1275627	1276424	0.23	+	.	ID=K3A94_transcript-g1951.t1;Name=K3A94_transcript-g1951.t1;Parent=K3A94_g1951
JAIOKQ010000001.1	AUGUSTUS	start_codon	1275627	1275629	.	+	0	ID=K3A94_start_codon-g1951.t1;Name=K3A94_start_codon-g1951.t1;Parent=K3A94_transcript-g1951.t1
JAIOKQ010000001.1	AUGUSTUS	exon	1275627	1276424	.	+	.	ID=K3A94_exon-g1951.t1;Name=K3A94_exon-g1951.t1;Parent=K3A94_transcript-g1951.t1
JAIOKQ010000001.1	AUGUSTUS	CDS	1275627	1276424	0.23	+	0	ID=K3A94_CDS-g1951.t1;Name=K3A94_CDS-g1951.t1;Parent=K3A94_transcript-g1951.t1
JAIOKQ010000001.1	AUGUSTUS	stop_codon	1276422	1276424	.	+	0	ID=K3A94_stop_codon-g1951.t1;Name=K3A94_stop_codon-g1951.t1;Parent=K3A94_transcript-g1951.t1
JAIOKQ010000001.1	AUGUSTUS	gene	1341273	1550225	4.46	+	.	ID=K3A94_g1952;Name=K3A94_g1952
JAIOKQ010000001.1	AUGUSTUS	transcript	1341273	1550225	0.46	+	.	ID=K3A94_transcript-g1952.t1;Name=K3A94_transcript-g1952.t1;Parent=K3A94_g1952
JAIOKQ010000001.1	AUGUSTUS	start_codon	1341273	1341275	.	+	0	ID=K3A94_start_codon-g1952.t1;Name=K3A94_start_codon-g1952.t1;Parent=K3A94_transcript-g1952.t1
JAIOKQ010000001.1	AUGUSTUS	exon	1341273	1341420	.	+	.	ID=K3A94_exon-g1952.t1;Name=K3A94_exon-g1952.t1;Parent=K3A94_transcript-g1952.t1
JAIOKQ010000001.1	AUGUSTUS	CDS	1341273	1341420	1	+	0	ID=K3A94_CDS-g1952.t1;Name=K3A94_CDS-g1952.t1;Parent=K3A94_transcript-g1952.t1
JAIOKQ010000001.1	AUGUSTUS	intron	1341421	1357396	1	+	.	ID=K3A94_intron-g1952.t1;Name=K3A94_intron-g1952.t1;Parent=K3A94_transcript-g1952.t1
JAIOKQ010000001.1	AUGUSTUS	exon	1357397	1357458	.	+	.	ID=K3A94_exon-g1952.t1;Name=K3A94_exon-g1952.t1;Parent=K3A94_transcript-g1952.t1
JAIOKQ010000001.1	AUGUSTUS	CDS	1357397	1357458	1	+	2	ID=K3A94_CDS-g1952.t1;Name=K3A94_CDS-g1952.t1;Parent=K3A94_transcript-g1952.t1
JAIOKQ010000001.1	AUGUSTUS	intron	1357459	1390881	1	+	.	ID=K3A94_intron-g1952.t1;Name=K3A94_intron-g1952.t1;Parent=K3A94_transcript-g1952.t1
JAIOKQ010000001.1	AUGUSTUS	gene	1372447	1373130	0.61	+	.	ID=K3A94_g1953;Name=K3A94_g1953
JAIOKQ010000001.1	AUGUSTUS	transcript	1372447	1373130	0.61	+	.	ID=K3A94_transcript-g1953.t1;Name=K3A94_transcript-g1953.t1;Parent=K3A94_g1953
JAIOKQ010000001.1	AUGUSTUS	start_codon	1372447	1372449	.	+	0	ID=K3A94_start_codon-g1953.t1;Name=K3A94_start_codon-g1953.t1;Parent=K3A94_transcript-g1953.t1
JAIOKQ010000001.1	AUGUSTUS	exon	1372447	1372824	.	+	.	ID=K3A94_exon-g1953.t1;Name=K3A94_exon-g1953.t1;Parent=K3A94_transcript-g1953.t1
JAIOKQ010000001.1	AUGUSTUS	CDS	1372447	1372824	0.73	+	0	ID=K3A94_CDS-g1953.t1;Name=K3A94_CDS-g1953.t1;Parent=K3A94_transcript-g1953.t1
JAIOKQ010000001.1	AUGUSTUS	intron	1372825	1373034	0.76	+	.	ID=K3A94_intron-g1953.t1;Name=K3A94_intron-g1953.t1;Parent=K3A94_transcript-g1953.t1
JAIOKQ010000001.1	AUGUSTUS	exon	1373035	1373130	.	+	.	ID=K3A94_exon-g1953.t1;Name=K3A94_exon-g1953.t1;Parent=K3A94_transcript-g1953.t1
JAIOKQ010000001.1	AUGUSTUS	CDS	1373035	1373130	0.76	+	0	ID=K3A94_CDS-g1953.t1;Name=K3A94_CDS-g1953.t1;Parent=K3A94_transcript-g1953.t1
JAIOKQ010000001.1	AUGUSTUS	stop_codon	1373128	1373130	.	+	0	ID=K3A94_stop_codon-g1953.t1;Name=K3A94_stop_codon-g1953.t1;Parent=K3A94_transcript-g1953.t1
JAIOKQ010000001.1	AUGUSTUS	exon	1390882	1390971	.	+	.	ID=K3A94_exon-g1952.t1;Name=K3A94_exon-g1952.t1;Parent=K3A94_transcript-g1952.t1
JAIOKQ010000001.1	AUGUSTUS	CDS	1390882	1390971	1	+	0	ID=K3A94_CDS-g1952.t1;Name=K3A94_CDS-g1952.t1;Parent=K3A94_transcript-g1952.t1
JAIOKQ010000001.1	AUGUSTUS	intron	1390972	1400905	1	+	.	ID=K3A94_intron-g1952.t1;Name=K3A94_intron-g1952.t1;Parent=K3A94_transcript-g1952.t1
JAIOKQ010000001.1	AUGUSTUS	exon	1400906	1401076	.	+	.	ID=K3A94_exon-g1952.t1;Name=K3A94_exon-g1952.t1;Parent=K3A94_transcript-g1952.t1
JAIOKQ010000001.1	AUGUSTUS	CDS	1400906	1401076	1	+	0	ID=K3A94_CDS-g1952.t1;Name=K3A94_CDS-g1952.t1;Parent=K3A94_transcript-g1952.t1
JAIOKQ010000001.1	AUGUSTUS	intron	1401077	1432964	0.81	+	.	ID=K3A94_intron-g1952.t1;Name=K3A94_intron-g1952.t1;Parent=K3A94_transcript-g1952.t1
JAIOKQ010000001.1	AUGUSTUS	transcript	1421957	1550225	0.54	+	.	ID=K3A94_transcript-g1952.t4;Name=K3A94_transcript-g1952.t4;Parent=K3A94_g1952
JAIOKQ010000001.1	AUGUSTUS	transcript	1421957	1550225	0.55	+	.	ID=K3A94_transcript-g1952.t6;Name=K3A94_transcript-g1952.t6;Parent=K3A94_g1952
JAIOKQ010000001.1	AUGUSTUS	transcript	1421957	1550225	0.56	+	.	ID=K3A94_transcript-g1952.t2;Name=K3A94_transcript-g1952.t2;Parent=K3A94_g1952
JAIOKQ010000001.1	AUGUSTUS	transcript	1421957	1550225	0.99	+	.	ID=K3A94_transcript-g1952.t3;Name=K3A94_transcript-g1952.t3;Parent=K3A94_g1952
JAIOKQ010000001.1	AUGUSTUS	transcript	1421957	1550225	1	+	.	ID=K3A94_transcript-g1952.t5;Name=K3A94_transcript-g1952.t5;Parent=K3A94_g1952
JAIOKQ010000001.1	AUGUSTUS	start_codon	1421957	1421959	.	+	0	ID=K3A94_start_codon-g1952.t5;Name=K3A94_start_codon-g1952.t5;Parent=K3A94_transcript-g1952.t5
JAIOKQ010000001.1	AUGUSTUS	start_codon	1421957	1421959	.	+	0	ID=K3A94_start_codon-g1952.t4;Name=K3A94_start_codon-g1952.t4;Parent=K3A94_transcript-g1952.t4
JAIOKQ010000001.1	AUGUSTUS	start_codon	1421957	1421959	.	+	0	ID=K3A94_start_codon-g1952.t2;Name=K3A94_start_codon-g1952.t2;Parent=K3A94_transcript-g1952.t2
JAIOKQ010000001.1	AUGUSTUS	start_codon	1421957	1421959	.	+	0	ID=K3A94_start_codon-g1952.t3;Name=K3A94_start_codon-g1952.t3;Parent=K3A94_transcript-g1952.t3
JAIOKQ010000001.1	AUGUSTUS	start_codon	1421957	1421959	.	+	0	ID=K3A94_start_codon-g1952.t6;Name=K3A94_start_codon-g1952.t6;Parent=K3A94_transcript-g1952.t6
JAIOKQ010000001.1	AUGUSTUS	exon	1421957	1422376	.	+	.	ID=K3A94_exon-g1952.t5;Name=K3A94_exon-g1952.t5;Parent=K3A94_transcript-g1952.t5
JAIOKQ010000001.1	AUGUSTUS	exon	1421957	1422376	.	+	.	ID=K3A94_exon-g1952.t4;Name=K3A94_exon-g1952.t4;Parent=K3A94_transcript-g1952.t4
JAIOKQ010000001.1	AUGUSTUS	exon	1421957	1422376	.	+	.	ID=K3A94_exon-g1952.t2;Name=K3A94_exon-g1952.t2;Parent=K3A94_transcript-g1952.t2
JAIOKQ010000001.1	AUGUSTUS	exon	1421957	1422376	.	+	.	ID=K3A94_exon-g1952.t3;Name=K3A94_exon-g1952.t3;Parent=K3A94_transcript-g1952.t3
JAIOKQ010000001.1	AUGUSTUS	exon	1421957	1422376	.	+	.	ID=K3A94_exon-g1952.t6;Name=K3A94_exon-g1952.t6;Parent=K3A94_transcript-g1952.t6
JAIOKQ010000001.1	AUGUSTUS	CDS	1421957	1422376	1	+	0	ID=K3A94_CDS-g1952.t5;Name=K3A94_CDS-g1952.t5;Parent=K3A94_transcript-g1952.t5
JAIOKQ010000001.1	AUGUSTUS	CDS	1421957	1422376	1	+	0	ID=K3A94_CDS-g1952.t4;Name=K3A94_CDS-g1952.t4;Parent=K3A94_transcript-g1952.t4
JAIOKQ010000001.1	AUGUSTUS	CDS	1421957	1422376	0.98	+	0	ID=K3A94_CDS-g1952.t2;Name=K3A94_CDS-g1952.t2;Parent=K3A94_transcript-g1952.t2
JAIOKQ010000001.1	AUGUSTUS	CDS	1421957	1422376	0.99	+	0	ID=K3A94_CDS-g1952.t3;Name=K3A94_CDS-g1952.t3;Parent=K3A94_transcript-g1952.t3
JAIOKQ010000001.1	AUGUSTUS	CDS	1421957	1422376	1	+	0	ID=K3A94_CDS-g1952.t6;Name=K3A94_CDS-g1952.t6;Parent=K3A94_transcript-g1952.t6
JAIOKQ010000001.1	AUGUSTUS	intron	1422377	1432964	1	+	.	ID=K3A94_intron-g1952.t5;Name=K3A94_intron-g1952.t5;Parent=K3A94_transcript-g1952.t5
JAIOKQ010000001.1	AUGUSTUS	intron	1422377	1432964	1	+	.	ID=K3A94_intron-g1952.t4;Name=K3A94_intron-g1952.t4;Parent=K3A94_transcript-g1952.t4
JAIOKQ010000001.1	AUGUSTUS	intron	1422377	1432964	1	+	.	ID=K3A94_intron-g1952.t2;Name=K3A94_intron-g1952.t2;Parent=K3A94_transcript-g1952.t2
JAIOKQ010000001.1	AUGUSTUS	intron	1422377	1432964	1	+	.	ID=K3A94_intron-g1952.t3;Name=K3A94_intron-g1952.t3;Parent=K3A94_transcript-g1952.t3
JAIOKQ010000001.1	AUGUSTUS	intron	1422377	1432964	1	+	.	ID=K3A94_intron-g1952.t6;Name=K3A94_intron-g1952.t6;Parent=K3A94_transcript-g1952.t6
JAIOKQ010000001.1	AUGUSTUS	exon	1432965	1433244	.	+	.	ID=K3A94_exon-g1952.t5;Name=K3A94_exon-g1952.t5;Parent=K3A94_transcript-g1952.t5
JAIOKQ010000001.1	AUGUSTUS	exon	1432965	1433244	.	+	.	ID=K3A94_exon-g1952.t4;Name=K3A94_exon-g1952.t4;Parent=K3A94_transcript-g1952.t4
JAIOKQ010000001.1	AUGUSTUS	exon	1432965	1433244	.	+	.	ID=K3A94_exon-g1952.t1;Name=K3A94_exon-g1952.t1;Parent=K3A94_transcript-g1952.t1
JAIOKQ010000001.1	AUGUSTUS	exon	1432965	1433244	.	+	.	ID=K3A94_exon-g1952.t2;Name=K3A94_exon-g1952.t2;Parent=K3A94_transcript-g1952.t2
JAIOKQ010000001.1	AUGUSTUS	exon	1432965	1433244	.	+	.	ID=K3A94_exon-g1952.t3;Name=K3A94_exon-g1952.t3;Parent=K3A94_transcript-g1952.t3
JAIOKQ010000001.1	AUGUSTUS	exon	1432965	1433244	.	+	.	ID=K3A94_exon-g1952.t6;Name=K3A94_exon-g1952.t6;Parent=K3A94_transcript-g1952.t6
JAIOKQ010000001.1	AUGUSTUS	CDS	1432965	1433244	1	+	0	ID=K3A94_CDS-g1952.t5;Name=K3A94_CDS-g1952.t5;Parent=K3A94_transcript-g1952.t5
JAIOKQ010000001.1	AUGUSTUS	CDS	1432965	1433244	1	+	0	ID=K3A94_CDS-g1952.t4;Name=K3A94_CDS-g1952.t4;Parent=K3A94_transcript-g1952.t4
JAIOKQ010000001.1	AUGUSTUS	CDS	1432965	1433244	1	+	0	ID=K3A94_CDS-g1952.t1;Name=K3A94_CDS-g1952.t1;Parent=K3A94_transcript-g1952.t1
JAIOKQ010000001.1	AUGUSTUS	CDS	1432965	1433244	1	+	0	ID=K3A94_CDS-g1952.t2;Name=K3A94_CDS-g1952.t2;Parent=K3A94_transcript-g1952.t2
JAIOKQ010000001.1	AUGUSTUS	CDS	1432965	1433244	1	+	0	ID=K3A94_CDS-g1952.t3;Name=K3A94_CDS-g1952.t3;Parent=K3A94_transcript-g1952.t3
JAIOKQ010000001.1	AUGUSTUS	CDS	1432965	1433244	1	+	0	ID=K3A94_CDS-g1952.t6;Name=K3A94_CDS-g1952.t6;Parent=K3A94_transcript-g1952.t6
JAIOKQ010000001.1	AUGUSTUS	intron	1433245	1439374	1	+	.	ID=K3A94_intron-g1952.t5;Name=K3A94_intron-g1952.t5;Parent=K3A94_transcript-g1952.t5
JAIOKQ010000001.1	AUGUSTUS	intron	1433245	1439374	1	+	.	ID=K3A94_intron-g1952.t4;Name=K3A94_intron-g1952.t4;Parent=K3A94_transcript-g1952.t4
JAIOKQ010000001.1	AUGUSTUS	intron	1433245	1439374	1	+	.	ID=K3A94_intron-g1952.t1;Name=K3A94_intron-g1952.t1;Parent=K3A94_transcript-g1952.t1
JAIOKQ010000001.1	AUGUSTUS	intron	1433245	1439374	1	+	.	ID=K3A94_intron-g1952.t2;Name=K3A94_intron-g1952.t2;Parent=K3A94_transcript-g1952.t2
JAIOKQ010000001.1	AUGUSTUS	intron	1433245	1439374	1	+	.	ID=K3A94_intron-g1952.t3;Name=K3A94_intron-g1952.t3;Parent=K3A94_transcript-g1952.t3
JAIOKQ010000001.1	AUGUSTUS	intron	1433245	1439374	1	+	.	ID=K3A94_intron-g1952.t6;Name=K3A94_intron-g1952.t6;Parent=K3A94_transcript-g1952.t6
JAIOKQ010000001.1	AUGUSTUS	exon	1439375	1439562	.	+	.	ID=K3A94_exon-g1952.t5;Name=K3A94_exon-g1952.t5;Parent=K3A94_transcript-g1952.t5
JAIOKQ010000001.1	AUGUSTUS	exon	1439375	1439562	.	+	.	ID=K3A94_exon-g1952.t4;Name=K3A94_exon-g1952.t4;Parent=K3A94_transcript-g1952.t4
JAIOKQ010000001.1	AUGUSTUS	exon	1439375	1439562	.	+	.	ID=K3A94_exon-g1952.t1;Name=K3A94_exon-g1952.t1;Parent=K3A94_transcript-g1952.t1
JAIOKQ010000001.1	AUGUSTUS	exon	1439375	1439562	.	+	.	ID=K3A94_exon-g1952.t2;Name=K3A94_exon-g1952.t2;Parent=K3A94_transcript-g1952.t2
JAIOKQ010000001.1	AUGUSTUS	exon	1439375	1439562	.	+	.	ID=K3A94_exon-g1952.t3;Name=K3A94_exon-g1952.t3;Parent=K3A94_transcript-g1952.t3
JAIOKQ010000001.1	AUGUSTUS	exon	1439375	1439562	.	+	.	ID=K3A94_exon-g1952.t6;Name=K3A94_exon-g1952.t6;Parent=K3A94_transcript-g1952.t6
JAIOKQ010000001.1	AUGUSTUS	CDS	1439375	1439562	1	+	2	ID=K3A94_CDS-g1952.t5;Name=K3A94_CDS-g1952.t5;Parent=K3A94_transcript-g1952.t5
JAIOKQ010000001.1	AUGUSTUS	CDS	1439375	1439562	1	+	2	ID=K3A94_CDS-g1952.t4;Name=K3A94_CDS-g1952.t4;Parent=K3A94_transcript-g1952.t4
JAIOKQ010000001.1	AUGUSTUS	CDS	1439375	1439562	1	+	2	ID=K3A94_CDS-g1952.t1;Name=K3A94_CDS-g1952.t1;Parent=K3A94_transcript-g1952.t1
JAIOKQ010000001.1	AUGUSTUS	CDS	1439375	1439562	1	+	2	ID=K3A94_CDS-g1952.t2;Name=K3A94_CDS-g1952.t2;Parent=K3A94_transcript-g1952.t2
JAIOKQ010000001.1	AUGUSTUS	CDS	1439375	1439562	1	+	2	ID=K3A94_CDS-g1952.t3;Name=K3A94_CDS-g1952.t3;Parent=K3A94_transcript-g1952.t3
JAIOKQ010000001.1	AUGUSTUS	CDS	1439375	1439562	1	+	2	ID=K3A94_CDS-g1952.t6;Name=K3A94_CDS-g1952.t6;Parent=K3A94_transcript-g1952.t6
JAIOKQ010000001.1	AUGUSTUS	intron	1439563	1439629	1	+	.	ID=K3A94_intron-g1952.t5;Name=K3A94_intron-g1952.t5;Parent=K3A94_transcript-g1952.t5
JAIOKQ010000001.1	AUGUSTUS	intron	1439563	1439629	1	+	.	ID=K3A94_intron-g1952.t4;Name=K3A94_intron-g1952.t4;Parent=K3A94_transcript-g1952.t4
JAIOKQ010000001.1	AUGUSTUS	intron	1439563	1439629	1	+	.	ID=K3A94_intron-g1952.t1;Name=K3A94_intron-g1952.t1;Parent=K3A94_transcript-g1952.t1
JAIOKQ010000001.1	AUGUSTUS	intron	1439563	1439629	1	+	.	ID=K3A94_intron-g1952.t2;Name=K3A94_intron-g1952.t2;Parent=K3A94_transcript-g1952.t2
JAIOKQ010000001.1	AUGUSTUS	intron	1439563	1439629	1	+	.	ID=K3A94_intron-g1952.t3;Name=K3A94_intron-g1952.t3;Parent=K3A94_transcript-g1952.t3
JAIOKQ010000001.1	AUGUSTUS	intron	1439563	1439629	1	+	.	ID=K3A94_intron-g1952.t6;Name=K3A94_intron-g1952.t6;Parent=K3A94_transcript-g1952.t6
JAIOKQ010000001.1	AUGUSTUS	exon	1439630	1439931	.	+	.	ID=K3A94_exon-g1952.t5;Name=K3A94_exon-g1952.t5;Parent=K3A94_transcript-g1952.t5
JAIOKQ010000001.1	AUGUSTUS	exon	1439630	1439931	.	+	.	ID=K3A94_exon-g1952.t4;Name=K3A94_exon-g1952.t4;Parent=K3A94_transcript-g1952.t4
JAIOKQ010000001.1	AUGUSTUS	exon	1439630	1439931	.	+	.	ID=K3A94_exon-g1952.t1;Name=K3A94_exon-g1952.t1;Parent=K3A94_transcript-g1952.t1
JAIOKQ010000001.1	AUGUSTUS	exon	1439630	1439931	.	+	.	ID=K3A94_exon-g1952.t2;Name=K3A94_exon-g1952.t2;Parent=K3A94_transcript-g1952.t2
JAIOKQ010000001.1	AUGUSTUS	exon	1439630	1439931	.	+	.	ID=K3A94_exon-g1952.t3;Name=K3A94_exon-g1952.t3;Parent=K3A94_transcript-g1952.t3
JAIOKQ010000001.1	AUGUSTUS	exon	1439630	1439931	.	+	.	ID=K3A94_exon-g1952.t6;Name=K3A94_exon-g1952.t6;Parent=K3A94_transcript-g1952.t6
JAIOKQ010000001.1	AUGUSTUS	CDS	1439630	1439931	1	+	0	ID=K3A94_CDS-g1952.t5;Name=K3A94_CDS-g1952.t5;Parent=K3A94_transcript-g1952.t5
JAIOKQ010000001.1	AUGUSTUS	CDS	1439630	1439931	1	+	0	ID=K3A94_CDS-g1952.t4;Name=K3A94_CDS-g1952.t4;Parent=K3A94_transcript-g1952.t4
JAIOKQ010000001.1	AUGUSTUS	CDS	1439630	1439931	1	+	0	ID=K3A94_CDS-g1952.t1;Name=K3A94_CDS-g1952.t1;Parent=K3A94_transcript-g1952.t1
JAIOKQ010000001.1	AUGUSTUS	CDS	1439630	1439931	1	+	0	ID=K3A94_CDS-g1952.t2;Name=K3A94_CDS-g1952.t2;Parent=K3A94_transcript-g1952.t2
JAIOKQ010000001.1	AUGUSTUS	CDS	1439630	1439931	1	+	0	ID=K3A94_CDS-g1952.t3;Name=K3A94_CDS-g1952.t3;Parent=K3A94_transcript-g1952.t3
JAIOKQ010000001.1	AUGUSTUS	CDS	1439630	1439931	1	+	0	ID=K3A94_CDS-g1952.t6;Name=K3A94_CDS-g1952.t6;Parent=K3A94_transcript-g1952.t6
JAIOKQ010000001.1	AUGUSTUS	intron	1439932	1439988	1	+	.	ID=K3A94_intron-g1952.t5;Name=K3A94_intron-g1952.t5;Parent=K3A94_transcript-g1952.t5
JAIOKQ010000001.1	AUGUSTUS	intron	1439932	1439988	1	+	.	ID=K3A94_intron-g1952.t4;Name=K3A94_intron-g1952.t4;Parent=K3A94_transcript-g1952.t4
JAIOKQ010000001.1	AUGUSTUS	intron	1439932	1439988	1	+	.	ID=K3A94_intron-g1952.t1;Name=K3A94_intron-g1952.t1;Parent=K3A94_transcript-g1952.t1
JAIOKQ010000001.1	AUGUSTUS	intron	1439932	1439988	1	+	.	ID=K3A94_intron-g1952.t2;Name=K3A94_intron-g1952.t2;Parent=K3A94_transcript-g1952.t2
JAIOKQ010000001.1	AUGUSTUS	intron	1439932	1439988	1	+	.	ID=K3A94_intron-g1952.t3;Name=K3A94_intron-g1952.t3;Parent=K3A94_transcript-g1952.t3
JAIOKQ010000001.1	AUGUSTUS	intron	1439932	1439988	1	+	.	ID=K3A94_intron-g1952.t6;Name=K3A94_intron-g1952.t6;Parent=K3A94_transcript-g1952.t6
JAIOKQ010000001.1	AUGUSTUS	exon	1439989	1440412	.	+	.	ID=K3A94_exon-g1952.t5;Name=K3A94_exon-g1952.t5;Parent=K3A94_transcript-g1952.t5
JAIOKQ010000001.1	AUGUSTUS	exon	1439989	1440412	.	+	.	ID=K3A94_exon-g1952.t4;Name=K3A94_exon-g1952.t4;Parent=K3A94_transcript-g1952.t4
JAIOKQ010000001.1	AUGUSTUS	exon	1439989	1440412	.	+	.	ID=K3A94_exon-g1952.t1;Name=K3A94_exon-g1952.t1;Parent=K3A94_transcript-g1952.t1
JAIOKQ010000001.1	AUGUSTUS	exon	1439989	1440412	.	+	.	ID=K3A94_exon-g1952.t2;Name=K3A94_exon-g1952.t2;Parent=K3A94_transcript-g1952.t2
JAIOKQ010000001.1	AUGUSTUS	exon	1439989	1440412	.	+	.	ID=K3A94_exon-g1952.t3;Name=K3A94_exon-g1952.t3;Parent=K3A94_transcript-g1952.t3
JAIOKQ010000001.1	AUGUSTUS	exon	1439989	1440412	.	+	.	ID=K3A94_exon-g1952.t6;Name=K3A94_exon-g1952.t6;Parent=K3A94_transcript-g1952.t6
JAIOKQ010000001.1	AUGUSTUS	CDS	1439989	1440412	1	+	1	ID=K3A94_CDS-g1952.t5;Name=K3A94_CDS-g1952.t5;Parent=K3A94_transcript-g1952.t5
JAIOKQ010000001.1	AUGUSTUS	CDS	1439989	1440412	1	+	1	ID=K3A94_CDS-g1952.t4;Name=K3A94_CDS-g1952.t4;Parent=K3A94_transcript-g1952.t4
JAIOKQ010000001.1	AUGUSTUS	CDS	1439989	1440412	1	+	1	ID=K3A94_CDS-g1952.t1;Name=K3A94_CDS-g1952.t1;Parent=K3A94_transcript-g1952.t1
JAIOKQ010000001.1	AUGUSTUS	CDS	1439989	1440412	1	+	1	ID=K3A94_CDS-g1952.t2;Name=K3A94_CDS-g1952.t2;Parent=K3A94_transcript-g1952.t2
JAIOKQ010000001.1	AUGUSTUS	CDS	1439989	1440412	1	+	1	ID=K3A94_CDS-g1952.t3;Name=K3A94_CDS-g1952.t3;Parent=K3A94_transcript-g1952.t3
JAIOKQ010000001.1	AUGUSTUS	CDS	1439989	1440412	1	+	1	ID=K3A94_CDS-g1952.t6;Name=K3A94_CDS-g1952.t6;Parent=K3A94_transcript-g1952.t6
JAIOKQ010000001.1	AUGUSTUS	intron	1440413	1440484	1	+	.	ID=K3A94_intron-g1952.t5;Name=K3A94_intron-g1952.t5;Parent=K3A94_transcript-g1952.t5
JAIOKQ010000001.1	AUGUSTUS	intron	1440413	1440484	1	+	.	ID=K3A94_intron-g1952.t4;Name=K3A94_intron-g1952.t4;Parent=K3A94_transcript-g1952.t4
JAIOKQ010000001.1	AUGUSTUS	intron	1440413	1440484	1	+	.	ID=K3A94_intron-g1952.t1;Name=K3A94_intron-g1952.t1;Parent=K3A94_transcript-g1952.t1
JAIOKQ010000001.1	AUGUSTUS	intron	1440413	1440484	1	+	.	ID=K3A94_intron-g1952.t2;Name=K3A94_intron-g1952.t2;Parent=K3A94_transcript-g1952.t2
JAIOKQ010000001.1	AUGUSTUS	intron	1440413	1440484	1	+	.	ID=K3A94_intron-g1952.t3;Name=K3A94_intron-g1952.t3;Parent=K3A94_transcript-g1952.t3
JAIOKQ010000001.1	AUGUSTUS	intron	1440413	1440484	1	+	.	ID=K3A94_intron-g1952.t6;Name=K3A94_intron-g1952.t6;Parent=K3A94_transcript-g1952.t6
JAIOKQ010000001.1	AUGUSTUS	exon	1440485	1440853	.	+	.	ID=K3A94_exon-g1952.t5;Name=K3A94_exon-g1952.t5;Parent=K3A94_transcript-g1952.t5
JAIOKQ010000001.1	AUGUSTUS	exon	1440485	1440853	.	+	.	ID=K3A94_exon-g1952.t4;Name=K3A94_exon-g1952.t4;Parent=K3A94_transcript-g1952.t4
JAIOKQ010000001.1	AUGUSTUS	exon	1440485	1440853	.	+	.	ID=K3A94_exon-g1952.t1;Name=K3A94_exon-g1952.t1;Parent=K3A94_transcript-g1952.t1
JAIOKQ010000001.1	AUGUSTUS	exon	1440485	1440853	.	+	.	ID=K3A94_exon-g1952.t2;Name=K3A94_exon-g1952.t2;Parent=K3A94_transcript-g1952.t2
JAIOKQ010000001.1	AUGUSTUS	exon	1440485	1440853	.	+	.	ID=K3A94_exon-g1952.t3;Name=K3A94_exon-g1952.t3;Parent=K3A94_transcript-g1952.t3
JAIOKQ010000001.1	AUGUSTUS	exon	1440485	1440853	.	+	.	ID=K3A94_exon-g1952.t6;Name=K3A94_exon-g1952.t6;Parent=K3A94_transcript-g1952.t6
JAIOKQ010000001.1	AUGUSTUS	CDS	1440485	1440853	1	+	0	ID=K3A94_CDS-g1952.t5;Name=K3A94_CDS-g1952.t5;Parent=K3A94_transcript-g1952.t5
JAIOKQ010000001.1	AUGUSTUS	CDS	1440485	1440853	1	+	0	ID=K3A94_CDS-g1952.t4;Name=K3A94_CDS-g1952.t4;Parent=K3A94_transcript-g1952.t4
JAIOKQ010000001.1	AUGUSTUS	CDS	1440485	1440853	1	+	0	ID=K3A94_CDS-g1952.t1;Name=K3A94_CDS-g1952.t1;Parent=K3A94_transcript-g1952.t1
JAIOKQ010000001.1	AUGUSTUS	CDS	1440485	1440853	1	+	0	ID=K3A94_CDS-g1952.t2;Name=K3A94_CDS-g1952.t2;Parent=K3A94_transcript-g1952.t2
JAIOKQ010000001.1	AUGUSTUS	CDS	1440485	1440853	1	+	0	ID=K3A94_CDS-g1952.t3;Name=K3A94_CDS-g1952.t3;Parent=K3A94_transcript-g1952.t3
JAIOKQ010000001.1	AUGUSTUS	CDS	1440485	1440853	1	+	0	ID=K3A94_CDS-g1952.t6;Name=K3A94_CDS-g1952.t6;Parent=K3A94_transcript-g1952.t6
JAIOKQ010000001.1	AUGUSTUS	intron	1440854	1442995	1	+	.	ID=K3A94_intron-g1952.t5;Name=K3A94_intron-g1952.t5;Parent=K3A94_transcript-g1952.t5
JAIOKQ010000001.1	AUGUSTUS	intron	1440854	1442995	1	+	.	ID=K3A94_intron-g1952.t4;Name=K3A94_intron-g1952.t4;Parent=K3A94_transcript-g1952.t4
JAIOKQ010000001.1	AUGUSTUS	intron	1440854	1442995	1	+	.	ID=K3A94_intron-g1952.t1;Name=K3A94_intron-g1952.t1;Parent=K3A94_transcript-g1952.t1
JAIOKQ010000001.1	AUGUSTUS	intron	1440854	1442995	1	+	.	ID=K3A94_intron-g1952.t2;Name=K3A94_intron-g1952.t2;Parent=K3A94_transcript-g1952.t2
JAIOKQ010000001.1	AUGUSTUS	intron	1440854	1442995	1	+	.	ID=K3A94_intron-g1952.t3;Name=K3A94_intron-g1952.t3;Parent=K3A94_transcript-g1952.t3
JAIOKQ010000001.1	AUGUSTUS	intron	1440854	1442995	1	+	.	ID=K3A94_intron-g1952.t6;Name=K3A94_intron-g1952.t6;Parent=K3A94_transcript-g1952.t6
JAIOKQ010000001.1	AUGUSTUS	exon	1442996	1443237	.	+	.	ID=K3A94_exon-g1952.t5;Name=K3A94_exon-g1952.t5;Parent=K3A94_transcript-g1952.t5
JAIOKQ010000001.1	AUGUSTUS	exon	1442996	1443237	.	+	.	ID=K3A94_exon-g1952.t4;Name=K3A94_exon-g1952.t4;Parent=K3A94_transcript-g1952.t4
JAIOKQ010000001.1	AUGUSTUS	exon	1442996	1443237	.	+	.	ID=K3A94_exon-g1952.t1;Name=K3A94_exon-g1952.t1;Parent=K3A94_transcript-g1952.t1
JAIOKQ010000001.1	AUGUSTUS	exon	1442996	1443237	.	+	.	ID=K3A94_exon-g1952.t2;Name=K3A94_exon-g1952.t2;Parent=K3A94_transcript-g1952.t2
JAIOKQ010000001.1	AUGUSTUS	exon	1442996	1443237	.	+	.	ID=K3A94_exon-g1952.t3;Name=K3A94_exon-g1952.t3;Parent=K3A94_transcript-g1952.t3
JAIOKQ010000001.1	AUGUSTUS	exon	1442996	1443237	.	+	.	ID=K3A94_exon-g1952.t6;Name=K3A94_exon-g1952.t6;Parent=K3A94_transcript-g1952.t6
JAIOKQ010000001.1	AUGUSTUS	CDS	1442996	1443237	1	+	0	ID=K3A94_CDS-g1952.t5;Name=K3A94_CDS-g1952.t5;Parent=K3A94_transcript-g1952.t5
JAIOKQ010000001.1	AUGUSTUS	CDS	1442996	1443237	1	+	0	ID=K3A94_CDS-g1952.t4;Name=K3A94_CDS-g1952.t4;Parent=K3A94_transcript-g1952.t4
JAIOKQ010000001.1	AUGUSTUS	CDS	1442996	1443237	1	+	0	ID=K3A94_CDS-g1952.t1;Name=K3A94_CDS-g1952.t1;Parent=K3A94_transcript-g1952.t1
JAIOKQ010000001.1	AUGUSTUS	CDS	1442996	1443237	1	+	0	ID=K3A94_CDS-g1952.t2;Name=K3A94_CDS-g1952.t2;Parent=K3A94_transcript-g1952.t2
JAIOKQ010000001.1	AUGUSTUS	CDS	1442996	1443237	1	+	0	ID=K3A94_CDS-g1952.t3;Name=K3A94_CDS-g1952.t3;Parent=K3A94_transcript-g1952.t3
JAIOKQ010000001.1	AUGUSTUS	CDS	1442996	1443237	1	+	0	ID=K3A94_CDS-g1952.t6;Name=K3A94_CDS-g1952.t6;Parent=K3A94_transcript-g1952.t6
JAIOKQ010000001.1	AUGUSTUS	intron	1443238	1443297	1	+	.	ID=K3A94_intron-g1952.t5;Name=K3A94_intron-g1952.t5;Parent=K3A94_transcript-g1952.t5
JAIOKQ010000001.1	AUGUSTUS	intron	1443238	1443297	1	+	.	ID=K3A94_intron-g1952.t4;Name=K3A94_intron-g1952.t4;Parent=K3A94_transcript-g1952.t4
JAIOKQ010000001.1	AUGUSTUS	intron	1443238	1443297	1	+	.	ID=K3A94_intron-g1952.t1;Name=K3A94_intron-g1952.t1;Parent=K3A94_transcript-g1952.t1
JAIOKQ010000001.1	AUGUSTUS	intron	1443238	1443297	1	+	.	ID=K3A94_intron-g1952.t2;Name=K3A94_intron-g1952.t2;Parent=K3A94_transcript-g1952.t2
JAIOKQ010000001.1	AUGUSTUS	intron	1443238	1443297	1	+	.	ID=K3A94_intron-g1952.t3;Name=K3A94_intron-g1952.t3;Parent=K3A94_transcript-g1952.t3
JAIOKQ010000001.1	AUGUSTUS	intron	1443238	1443297	1	+	.	ID=K3A94_intron-g1952.t6;Name=K3A94_intron-g1952.t6;Parent=K3A94_transcript-g1952.t6
JAIOKQ010000001.1	AUGUSTUS	exon	1443298	1443526	.	+	.	ID=K3A94_exon-g1952.t5;Name=K3A94_exon-g1952.t5;Parent=K3A94_transcript-g1952.t5
JAIOKQ010000001.1	AUGUSTUS	exon	1443298	1443526	.	+	.	ID=K3A94_exon-g1952.t4;Name=K3A94_exon-g1952.t4;Parent=K3A94_transcript-g1952.t4
JAIOKQ010000001.1	AUGUSTUS	exon	1443298	1443526	.	+	.	ID=K3A94_exon-g1952.t1;Name=K3A94_exon-g1952.t1;Parent=K3A94_transcript-g1952.t1
JAIOKQ010000001.1	AUGUSTUS	exon	1443298	1443526	.	+	.	ID=K3A94_exon-g1952.t2;Name=K3A94_exon-g1952.t2;Parent=K3A94_transcript-g1952.t2
JAIOKQ010000001.1	AUGUSTUS	exon	1443298	1443526	.	+	.	ID=K3A94_exon-g1952.t3;Name=K3A94_exon-g1952.t3;Parent=K3A94_transcript-g1952.t3
JAIOKQ010000001.1	AUGUSTUS	exon	1443298	1443526	.	+	.	ID=K3A94_exon-g1952.t6;Name=K3A94_exon-g1952.t6;Parent=K3A94_transcript-g1952.t6
JAIOKQ010000001.1	AUGUSTUS	CDS	1443298	1443526	1	+	1	ID=K3A94_CDS-g1952.t5;Name=K3A94_CDS-g1952.t5;Parent=K3A94_transcript-g1952.t5
JAIOKQ010000001.1	AUGUSTUS	CDS	1443298	1443526	1	+	1	ID=K3A94_CDS-g1952.t4;Name=K3A94_CDS-g1952.t4;Parent=K3A94_transcript-g1952.t4
JAIOKQ010000001.1	AUGUSTUS	CDS	1443298	1443526	1	+	1	ID=K3A94_CDS-g1952.t1;Name=K3A94_CDS-g1952.t1;Parent=K3A94_transcript-g1952.t1
JAIOKQ010000001.1	AUGUSTUS	CDS	1443298	1443526	1	+	1	ID=K3A94_CDS-g1952.t2;Name=K3A94_CDS-g1952.t2;Parent=K3A94_transcript-g1952.t2
JAIOKQ010000001.1	AUGUSTUS	CDS	1443298	1443526	1	+	1	ID=K3A94_CDS-g1952.t3;Name=K3A94_CDS-g1952.t3;Parent=K3A94_transcript-g1952.t3
JAIOKQ010000001.1	AUGUSTUS	CDS	1443298	1443526	1	+	1	ID=K3A94_CDS-g1952.t6;Name=K3A94_CDS-g1952.t6;Parent=K3A94_transcript-g1952.t6
JAIOKQ010000001.1	AUGUSTUS	intron	1443527	1443632	1	+	.	ID=K3A94_intron-g1952.t5;Name=K3A94_intron-g1952.t5;Parent=K3A94_transcript-g1952.t5
JAIOKQ010000001.1	AUGUSTUS	intron	1443527	1443632	1	+	.	ID=K3A94_intron-g1952.t4;Name=K3A94_intron-g1952.t4;Parent=K3A94_transcript-g1952.t4
JAIOKQ010000001.1	AUGUSTUS	intron	1443527	1443632	1	+	.	ID=K3A94_intron-g1952.t1;Name=K3A94_intron-g1952.t1;Parent=K3A94_transcript-g1952.t1
JAIOKQ010000001.1	AUGUSTUS	intron	1443527	1443632	1	+	.	ID=K3A94_intron-g1952.t2;Name=K3A94_intron-g1952.t2;Parent=K3A94_transcript-g1952.t2
JAIOKQ010000001.1	AUGUSTUS	intron	1443527	1443632	1	+	.	ID=K3A94_intron-g1952.t3;Name=K3A94_intron-g1952.t3;Parent=K3A94_transcript-g1952.t3
JAIOKQ010000001.1	AUGUSTUS	intron	1443527	1443632	1	+	.	ID=K3A94_intron-g1952.t6;Name=K3A94_intron-g1952.t6;Parent=K3A94_transcript-g1952.t6
JAIOKQ010000001.1	AUGUSTUS	exon	1443633	1444074	.	+	.	ID=K3A94_exon-g1952.t5;Name=K3A94_exon-g1952.t5;Parent=K3A94_transcript-g1952.t5
JAIOKQ010000001.1	AUGUSTUS	exon	1443633	1444074	.	+	.	ID=K3A94_exon-g1952.t4;Name=K3A94_exon-g1952.t4;Parent=K3A94_transcript-g1952.t4
JAIOKQ010000001.1	AUGUSTUS	exon	1443633	1444074	.	+	.	ID=K3A94_exon-g1952.t1;Name=K3A94_exon-g1952.t1;Parent=K3A94_transcript-g1952.t1
JAIOKQ010000001.1	AUGUSTUS	exon	1443633	1444074	.	+	.	ID=K3A94_exon-g1952.t2;Name=K3A94_exon-g1952.t2;Parent=K3A94_transcript-g1952.t2
JAIOKQ010000001.1	AUGUSTUS	exon	1443633	1444074	.	+	.	ID=K3A94_exon-g1952.t3;Name=K3A94_exon-g1952.t3;Parent=K3A94_transcript-g1952.t3
JAIOKQ010000001.1	AUGUSTUS	exon	1443633	1444074	.	+	.	ID=K3A94_exon-g1952.t6;Name=K3A94_exon-g1952.t6;Parent=K3A94_transcript-g1952.t6
JAIOKQ010000001.1	AUGUSTUS	CDS	1443633	1444074	1	+	0	ID=K3A94_CDS-g1952.t5;Name=K3A94_CDS-g1952.t5;Parent=K3A94_transcript-g1952.t5
JAIOKQ010000001.1	AUGUSTUS	CDS	1443633	1444074	1	+	0	ID=K3A94_CDS-g1952.t4;Name=K3A94_CDS-g1952.t4;Parent=K3A94_transcript-g1952.t4
JAIOKQ010000001.1	AUGUSTUS	CDS	1443633	1444074	1	+	0	ID=K3A94_CDS-g1952.t1;Name=K3A94_CDS-g1952.t1;Parent=K3A94_transcript-g1952.t1
JAIOKQ010000001.1	AUGUSTUS	CDS	1443633	1444074	1	+	0	ID=K3A94_CDS-g1952.t2;Name=K3A94_CDS-g1952.t2;Parent=K3A94_transcript-g1952.t2
JAIOKQ010000001.1	AUGUSTUS	CDS	1443633	1444074	1	+	0	ID=K3A94_CDS-g1952.t3;Name=K3A94_CDS-g1952.t3;Parent=K3A94_transcript-g1952.t3
JAIOKQ010000001.1	AUGUSTUS	CDS	1443633	1444074	1	+	0	ID=K3A94_CDS-g1952.t6;Name=K3A94_CDS-g1952.t6;Parent=K3A94_transcript-g1952.t6
JAIOKQ010000001.1	AUGUSTUS	intron	1444075	1445502	1	+	.	ID=K3A94_intron-g1952.t5;Name=K3A94_intron-g1952.t5;Parent=K3A94_transcript-g1952.t5
JAIOKQ010000001.1	AUGUSTUS	intron	1444075	1445502	1	+	.	ID=K3A94_intron-g1952.t4;Name=K3A94_intron-g1952.t4;Parent=K3A94_transcript-g1952.t4
JAIOKQ010000001.1	AUGUSTUS	intron	1444075	1445502	1	+	.	ID=K3A94_intron-g1952.t1;Name=K3A94_intron-g1952.t1;Parent=K3A94_transcript-g1952.t1
JAIOKQ010000001.1	AUGUSTUS	intron	1444075	1445502	1	+	.	ID=K3A94_intron-g1952.t2;Name=K3A94_intron-g1952.t2;Parent=K3A94_transcript-g1952.t2
JAIOKQ010000001.1	AUGUSTUS	intron	1444075	1445502	1	+	.	ID=K3A94_intron-g1952.t3;Name=K3A94_intron-g1952.t3;Parent=K3A94_transcript-g1952.t3
JAIOKQ010000001.1	AUGUSTUS	intron	1444075	1445502	1	+	.	ID=K3A94_intron-g1952.t6;Name=K3A94_intron-g1952.t6;Parent=K3A94_transcript-g1952.t6
JAIOKQ010000001.1	AUGUSTUS	exon	1445503	1446299	.	+	.	ID=K3A94_exon-g1952.t5;Name=K3A94_exon-g1952.t5;Parent=K3A94_transcript-g1952.t5
JAIOKQ010000001.1	AUGUSTUS	exon	1445503	1446299	.	+	.	ID=K3A94_exon-g1952.t4;Name=K3A94_exon-g1952.t4;Parent=K3A94_transcript-g1952.t4
JAIOKQ010000001.1	AUGUSTUS	exon	1445503	1446299	.	+	.	ID=K3A94_exon-g1952.t1;Name=K3A94_exon-g1952.t1;Parent=K3A94_transcript-g1952.t1
JAIOKQ010000001.1	AUGUSTUS	exon	1445503	1446299	.	+	.	ID=K3A94_exon-g1952.t2;Name=K3A94_exon-g1952.t2;Parent=K3A94_transcript-g1952.t2
JAIOKQ010000001.1	AUGUSTUS	exon	1445503	1446299	.	+	.	ID=K3A94_exon-g1952.t3;Name=K3A94_exon-g1952.t3;Parent=K3A94_transcript-g1952.t3
JAIOKQ010000001.1	AUGUSTUS	exon	1445503	1446299	.	+	.	ID=K3A94_exon-g1952.t6;Name=K3A94_exon-g1952.t6;Parent=K3A94_transcript-g1952.t6
JAIOKQ010000001.1	AUGUSTUS	CDS	1445503	1446299	1	+	2	ID=K3A94_CDS-g1952.t5;Name=K3A94_CDS-g1952.t5;Parent=K3A94_transcript-g1952.t5
JAIOKQ010000001.1	AUGUSTUS	CDS	1445503	1446299	1	+	2	ID=K3A94_CDS-g1952.t4;Name=K3A94_CDS-g1952.t4;Parent=K3A94_transcript-g1952.t4
JAIOKQ010000001.1	AUGUSTUS	CDS	1445503	1446299	1	+	2	ID=K3A94_CDS-g1952.t1;Name=K3A94_CDS-g1952.t1;Parent=K3A94_transcript-g1952.t1
JAIOKQ010000001.1	AUGUSTUS	CDS	1445503	1446299	1	+	2	ID=K3A94_CDS-g1952.t2;Name=K3A94_CDS-g1952.t2;Parent=K3A94_transcript-g1952.t2
JAIOKQ010000001.1	AUGUSTUS	CDS	1445503	1446299	1	+	2	ID=K3A94_CDS-g1952.t3;Name=K3A94_CDS-g1952.t3;Parent=K3A94_transcript-g1952.t3
JAIOKQ010000001.1	AUGUSTUS	CDS	1445503	1446299	1	+	2	ID=K3A94_CDS-g1952.t6;Name=K3A94_CDS-g1952.t6;Parent=K3A94_transcript-g1952.t6
JAIOKQ010000001.1	AUGUSTUS	intron	1446300	1447013	1	+	.	ID=K3A94_intron-g1952.t5;Name=K3A94_intron-g1952.t5;Parent=K3A94_transcript-g1952.t5
JAIOKQ010000001.1	AUGUSTUS	intron	1446300	1447013	1	+	.	ID=K3A94_intron-g1952.t4;Name=K3A94_intron-g1952.t4;Parent=K3A94_transcript-g1952.t4
JAIOKQ010000001.1	AUGUSTUS	intron	1446300	1447013	1	+	.	ID=K3A94_intron-g1952.t1;Name=K3A94_intron-g1952.t1;Parent=K3A94_transcript-g1952.t1
JAIOKQ010000001.1	AUGUSTUS	intron	1446300	1447013	1	+	.	ID=K3A94_intron-g1952.t2;Name=K3A94_intron-g1952.t2;Parent=K3A94_transcript-g1952.t2
JAIOKQ010000001.1	AUGUSTUS	intron	1446300	1447013	1	+	.	ID=K3A94_intron-g1952.t3;Name=K3A94_intron-g1952.t3;Parent=K3A94_transcript-g1952.t3
JAIOKQ010000001.1	AUGUSTUS	intron	1446300	1447013	1	+	.	ID=K3A94_intron-g1952.t6;Name=K3A94_intron-g1952.t6;Parent=K3A94_transcript-g1952.t6
JAIOKQ010000001.1	AUGUSTUS	exon	1447014	1447097	.	+	.	ID=K3A94_exon-g1952.t5;Name=K3A94_exon-g1952.t5;Parent=K3A94_transcript-g1952.t5
JAIOKQ010000001.1	AUGUSTUS	exon	1447014	1447097	.	+	.	ID=K3A94_exon-g1952.t4;Name=K3A94_exon-g1952.t4;Parent=K3A94_transcript-g1952.t4
JAIOKQ010000001.1	AUGUSTUS	exon	1447014	1447097	.	+	.	ID=K3A94_exon-g1952.t1;Name=K3A94_exon-g1952.t1;Parent=K3A94_transcript-g1952.t1
JAIOKQ010000001.1	AUGUSTUS	exon	1447014	1447097	.	+	.	ID=K3A94_exon-g1952.t2;Name=K3A94_exon-g1952.t2;Parent=K3A94_transcript-g1952.t2
JAIOKQ010000001.1	AUGUSTUS	exon	1447014	1447097	.	+	.	ID=K3A94_exon-g1952.t3;Name=K3A94_exon-g1952.t3;Parent=K3A94_transcript-g1952.t3
JAIOKQ010000001.1	AUGUSTUS	exon	1447014	1447097	.	+	.	ID=K3A94_exon-g1952.t6;Name=K3A94_exon-g1952.t6;Parent=K3A94_transcript-g1952.t6
JAIOKQ010000001.1	AUGUSTUS	CDS	1447014	1447097	1	+	0	ID=K3A94_CDS-g1952.t5;Name=K3A94_CDS-g1952.t5;Parent=K3A94_transcript-g1952.t5
JAIOKQ010000001.1	AUGUSTUS	CDS	1447014	1447097	1	+	0	ID=K3A94_CDS-g1952.t4;Name=K3A94_CDS-g1952.t4;Parent=K3A94_transcript-g1952.t4
JAIOKQ010000001.1	AUGUSTUS	CDS	1447014	1447097	1	+	0	ID=K3A94_CDS-g1952.t1;Name=K3A94_CDS-g1952.t1;Parent=K3A94_transcript-g1952.t1
JAIOKQ010000001.1	AUGUSTUS	CDS	1447014	1447097	1	+	0	ID=K3A94_CDS-g1952.t2;Name=K3A94_CDS-g1952.t2;Parent=K3A94_transcript-g1952.t2
JAIOKQ010000001.1	AUGUSTUS	CDS	1447014	1447097	1	+	0	ID=K3A94_CDS-g1952.t3;Name=K3A94_CDS-g1952.t3;Parent=K3A94_transcript-g1952.t3
JAIOKQ010000001.1	AUGUSTUS	CDS	1447014	1447097	1	+	0	ID=K3A94_CDS-g1952.t6;Name=K3A94_CDS-g1952.t6;Parent=K3A94_transcript-g1952.t6
JAIOKQ010000001.1	AUGUSTUS	intron	1447098	1447863	1	+	.	ID=K3A94_intron-g1952.t5;Name=K3A94_intron-g1952.t5;Parent=K3A94_transcript-g1952.t5
JAIOKQ010000001.1	AUGUSTUS	intron	1447098	1447863	1	+	.	ID=K3A94_intron-g1952.t4;Name=K3A94_intron-g1952.t4;Parent=K3A94_transcript-g1952.t4
JAIOKQ010000001.1	AUGUSTUS	intron	1447098	1447863	1	+	.	ID=K3A94_intron-g1952.t1;Name=K3A94_intron-g1952.t1;Parent=K3A94_transcript-g1952.t1
JAIOKQ010000001.1	AUGUSTUS	intron	1447098	1447863	1	+	.	ID=K3A94_intron-g1952.t2;Name=K3A94_intron-g1952.t2;Parent=K3A94_transcript-g1952.t2
JAIOKQ010000001.1	AUGUSTUS	intron	1447098	1447863	1	+	.	ID=K3A94_intron-g1952.t3;Name=K3A94_intron-g1952.t3;Parent=K3A94_transcript-g1952.t3
JAIOKQ010000001.1	AUGUSTUS	intron	1447098	1447863	1	+	.	ID=K3A94_intron-g1952.t6;Name=K3A94_intron-g1952.t6;Parent=K3A94_transcript-g1952.t6
JAIOKQ010000001.1	AUGUSTUS	exon	1447864	1448091	.	+	.	ID=K3A94_exon-g1952.t5;Name=K3A94_exon-g1952.t5;Parent=K3A94_transcript-g1952.t5
JAIOKQ010000001.1	AUGUSTUS	exon	1447864	1448091	.	+	.	ID=K3A94_exon-g1952.t4;Name=K3A94_exon-g1952.t4;Parent=K3A94_transcript-g1952.t4
JAIOKQ010000001.1	AUGUSTUS	exon	1447864	1448091	.	+	.	ID=K3A94_exon-g1952.t1;Name=K3A94_exon-g1952.t1;Parent=K3A94_transcript-g1952.t1
JAIOKQ010000001.1	AUGUSTUS	exon	1447864	1448091	.	+	.	ID=K3A94_exon-g1952.t2;Name=K3A94_exon-g1952.t2;Parent=K3A94_transcript-g1952.t2
JAIOKQ010000001.1	AUGUSTUS	exon	1447864	1448091	.	+	.	ID=K3A94_exon-g1952.t3;Name=K3A94_exon-g1952.t3;Parent=K3A94_transcript-g1952.t3
JAIOKQ010000001.1	AUGUSTUS	exon	1447864	1448091	.	+	.	ID=K3A94_exon-g1952.t6;Name=K3A94_exon-g1952.t6;Parent=K3A94_transcript-g1952.t6
JAIOKQ010000001.1	AUGUSTUS	CDS	1447864	1448091	1	+	0	ID=K3A94_CDS-g1952.t5;Name=K3A94_CDS-g1952.t5;Parent=K3A94_transcript-g1952.t5
JAIOKQ010000001.1	AUGUSTUS	CDS	1447864	1448091	1	+	0	ID=K3A94_CDS-g1952.t4;Name=K3A94_CDS-g1952.t4;Parent=K3A94_transcript-g1952.t4
JAIOKQ010000001.1	AUGUSTUS	CDS	1447864	1448091	1	+	0	ID=K3A94_CDS-g1952.t1;Name=K3A94_CDS-g1952.t1;Parent=K3A94_transcript-g1952.t1
JAIOKQ010000001.1	AUGUSTUS	CDS	1447864	1448091	1	+	0	ID=K3A94_CDS-g1952.t2;Name=K3A94_CDS-g1952.t2;Parent=K3A94_transcript-g1952.t2
JAIOKQ010000001.1	AUGUSTUS	CDS	1447864	1448091	1	+	0	ID=K3A94_CDS-g1952.t3;Name=K3A94_CDS-g1952.t3;Parent=K3A94_transcript-g1952.t3
JAIOKQ010000001.1	AUGUSTUS	CDS	1447864	1448091	1	+	0	ID=K3A94_CDS-g1952.t6;Name=K3A94_CDS-g1952.t6;Parent=K3A94_transcript-g1952.t6
JAIOKQ010000001.1	AUGUSTUS	intron	1448092	1486667	1	+	.	ID=K3A94_intron-g1952.t5;Name=K3A94_intron-g1952.t5;Parent=K3A94_transcript-g1952.t5
JAIOKQ010000001.1	AUGUSTUS	intron	1448092	1486667	1	+	.	ID=K3A94_intron-g1952.t4;Name=K3A94_intron-g1952.t4;Parent=K3A94_transcript-g1952.t4
JAIOKQ010000001.1	AUGUSTUS	intron	1448092	1486667	1	+	.	ID=K3A94_intron-g1952.t1;Name=K3A94_intron-g1952.t1;Parent=K3A94_transcript-g1952.t1
JAIOKQ010000001.1	AUGUSTUS	intron	1448092	1486667	1	+	.	ID=K3A94_intron-g1952.t2;Name=K3A94_intron-g1952.t2;Parent=K3A94_transcript-g1952.t2
JAIOKQ010000001.1	AUGUSTUS	intron	1448092	1486667	1	+	.	ID=K3A94_intron-g1952.t3;Name=K3A94_intron-g1952.t3;Parent=K3A94_transcript-g1952.t3
JAIOKQ010000001.1	AUGUSTUS	intron	1448092	1486667	1	+	.	ID=K3A94_intron-g1952.t6;Name=K3A94_intron-g1952.t6;Parent=K3A94_transcript-g1952.t6
JAIOKQ010000001.1	AUGUSTUS	transcript	1472815	1550225	0.36	+	.	ID=K3A94_transcript-g1952.t7;Name=K3A94_transcript-g1952.t7;Parent=K3A94_g1952
JAIOKQ010000001.1	AUGUSTUS	start_codon	1472815	1472817	.	+	0	ID=K3A94_start_codon-g1952.t7;Name=K3A94_start_codon-g1952.t7;Parent=K3A94_transcript-g1952.t7
JAIOKQ010000001.1	AUGUSTUS	exon	1472815	1472862	.	+	.	ID=K3A94_exon-g1952.t7;Name=K3A94_exon-g1952.t7;Parent=K3A94_transcript-g1952.t7
JAIOKQ010000001.1	AUGUSTUS	CDS	1472815	1472862	0.58	+	0	ID=K3A94_CDS-g1952.t7;Name=K3A94_CDS-g1952.t7;Parent=K3A94_transcript-g1952.t7
JAIOKQ010000001.1	AUGUSTUS	intron	1472863	1486667	0.92	+	.	ID=K3A94_intron-g1952.t7;Name=K3A94_intron-g1952.t7;Parent=K3A94_transcript-g1952.t7
JAIOKQ010000001.1	AUGUSTUS	exon	1486668	1486783	.	+	.	ID=K3A94_exon-g1952.t5;Name=K3A94_exon-g1952.t5;Parent=K3A94_transcript-g1952.t5
JAIOKQ010000001.1	AUGUSTUS	exon	1486668	1486783	.	+	.	ID=K3A94_exon-g1952.t4;Name=K3A94_exon-g1952.t4;Parent=K3A94_transcript-g1952.t4
JAIOKQ010000001.1	AUGUSTUS	exon	1486668	1486783	.	+	.	ID=K3A94_exon-g1952.t7;Name=K3A94_exon-g1952.t7;Parent=K3A94_transcript-g1952.t7
JAIOKQ010000001.1	AUGUSTUS	exon	1486668	1486783	.	+	.	ID=K3A94_exon-g1952.t1;Name=K3A94_exon-g1952.t1;Parent=K3A94_transcript-g1952.t1
JAIOKQ010000001.1	AUGUSTUS	exon	1486668	1486783	.	+	.	ID=K3A94_exon-g1952.t2;Name=K3A94_exon-g1952.t2;Parent=K3A94_transcript-g1952.t2
JAIOKQ010000001.1	AUGUSTUS	exon	1486668	1486783	.	+	.	ID=K3A94_exon-g1952.t3;Name=K3A94_exon-g1952.t3;Parent=K3A94_transcript-g1952.t3
JAIOKQ010000001.1	AUGUSTUS	exon	1486668	1486783	.	+	.	ID=K3A94_exon-g1952.t6;Name=K3A94_exon-g1952.t6;Parent=K3A94_transcript-g1952.t6
JAIOKQ010000001.1	AUGUSTUS	CDS	1486668	1486783	1	+	0	ID=K3A94_CDS-g1952.t5;Name=K3A94_CDS-g1952.t5;Parent=K3A94_transcript-g1952.t5
JAIOKQ010000001.1	AUGUSTUS	CDS	1486668	1486783	1	+	0	ID=K3A94_CDS-g1952.t4;Name=K3A94_CDS-g1952.t4;Parent=K3A94_transcript-g1952.t4
JAIOKQ010000001.1	AUGUSTUS	CDS	1486668	1486783	0.99	+	0	ID=K3A94_CDS-g1952.t7;Name=K3A94_CDS-g1952.t7;Parent=K3A94_transcript-g1952.t7
JAIOKQ010000001.1	AUGUSTUS	CDS	1486668	1486783	1	+	0	ID=K3A94_CDS-g1952.t1;Name=K3A94_CDS-g1952.t1;Parent=K3A94_transcript-g1952.t1
JAIOKQ010000001.1	AUGUSTUS	CDS	1486668	1486783	1	+	0	ID=K3A94_CDS-g1952.t2;Name=K3A94_CDS-g1952.t2;Parent=K3A94_transcript-g1952.t2
JAIOKQ010000001.1	AUGUSTUS	CDS	1486668	1486783	1	+	0	ID=K3A94_CDS-g1952.t3;Name=K3A94_CDS-g1952.t3;Parent=K3A94_transcript-g1952.t3
JAIOKQ010000001.1	AUGUSTUS	CDS	1486668	1486783	1	+	0	ID=K3A94_CDS-g1952.t6;Name=K3A94_CDS-g1952.t6;Parent=K3A94_transcript-g1952.t6
JAIOKQ010000001.1	AUGUSTUS	intron	1486784	1488571	1	+	.	ID=K3A94_intron-g1952.t5;Name=K3A94_intron-g1952.t5;Parent=K3A94_transcript-g1952.t5
JAIOKQ010000001.1	AUGUSTUS	intron	1486784	1488571	1	+	.	ID=K3A94_intron-g1952.t4;Name=K3A94_intron-g1952.t4;Parent=K3A94_transcript-g1952.t4
JAIOKQ010000001.1	AUGUSTUS	intron	1486784	1488571	1	+	.	ID=K3A94_intron-g1952.t7;Name=K3A94_intron-g1952.t7;Parent=K3A94_transcript-g1952.t7
JAIOKQ010000001.1	AUGUSTUS	intron	1486784	1488571	1	+	.	ID=K3A94_intron-g1952.t1;Name=K3A94_intron-g1952.t1;Parent=K3A94_transcript-g1952.t1
JAIOKQ010000001.1	AUGUSTUS	intron	1486784	1488571	1	+	.	ID=K3A94_intron-g1952.t2;Name=K3A94_intron-g1952.t2;Parent=K3A94_transcript-g1952.t2
JAIOKQ010000001.1	AUGUSTUS	intron	1486784	1488571	1	+	.	ID=K3A94_intron-g1952.t3;Name=K3A94_intron-g1952.t3;Parent=K3A94_transcript-g1952.t3
JAIOKQ010000001.1	AUGUSTUS	intron	1486784	1488571	1	+	.	ID=K3A94_intron-g1952.t6;Name=K3A94_intron-g1952.t6;Parent=K3A94_transcript-g1952.t6
JAIOKQ010000001.1	AUGUSTUS	exon	1488572	1498460	.	+	.	ID=K3A94_exon-g1952.t5;Name=K3A94_exon-g1952.t5;Parent=K3A94_transcript-g1952.t5
JAIOKQ010000001.1	AUGUSTUS	exon	1488572	1498460	.	+	.	ID=K3A94_exon-g1952.t4;Name=K3A94_exon-g1952.t4;Parent=K3A94_transcript-g1952.t4
JAIOKQ010000001.1	AUGUSTUS	exon	1488572	1498460	.	+	.	ID=K3A94_exon-g1952.t7;Name=K3A94_exon-g1952.t7;Parent=K3A94_transcript-g1952.t7
JAIOKQ010000001.1	AUGUSTUS	exon	1488572	1498460	.	+	.	ID=K3A94_exon-g1952.t1;Name=K3A94_exon-g1952.t1;Parent=K3A94_transcript-g1952.t1
JAIOKQ010000001.1	AUGUSTUS	exon	1488572	1498460	.	+	.	ID=K3A94_exon-g1952.t2;Name=K3A94_exon-g1952.t2;Parent=K3A94_transcript-g1952.t2
JAIOKQ010000001.1	AUGUSTUS	exon	1488572	1498460	.	+	.	ID=K3A94_exon-g1952.t3;Name=K3A94_exon-g1952.t3;Parent=K3A94_transcript-g1952.t3
JAIOKQ010000001.1	AUGUSTUS	exon	1488572	1498460	.	+	.	ID=K3A94_exon-g1952.t6;Name=K3A94_exon-g1952.t6;Parent=K3A94_transcript-g1952.t6
JAIOKQ010000001.1	AUGUSTUS	CDS	1488572	1498460	1	+	1	ID=K3A94_CDS-g1952.t5;Name=K3A94_CDS-g1952.t5;Parent=K3A94_transcript-g1952.t5
JAIOKQ010000001.1	AUGUSTUS	CDS	1488572	1498460	1	+	1	ID=K3A94_CDS-g1952.t4;Name=K3A94_CDS-g1952.t4;Parent=K3A94_transcript-g1952.t4
JAIOKQ010000001.1	AUGUSTUS	CDS	1488572	1498460	1	+	1	ID=K3A94_CDS-g1952.t7;Name=K3A94_CDS-g1952.t7;Parent=K3A94_transcript-g1952.t7
JAIOKQ010000001.1	AUGUSTUS	CDS	1488572	1498460	1	+	1	ID=K3A94_CDS-g1952.t1;Name=K3A94_CDS-g1952.t1;Parent=K3A94_transcript-g1952.t1
JAIOKQ010000001.1	AUGUSTUS	CDS	1488572	1498460	1	+	1	ID=K3A94_CDS-g1952.t2;Name=K3A94_CDS-g1952.t2;Parent=K3A94_transcript-g1952.t2
JAIOKQ010000001.1	AUGUSTUS	CDS	1488572	1498460	1	+	1	ID=K3A94_CDS-g1952.t3;Name=K3A94_CDS-g1952.t3;Parent=K3A94_transcript-g1952.t3
JAIOKQ010000001.1	AUGUSTUS	CDS	1488572	1498460	1	+	1	ID=K3A94_CDS-g1952.t6;Name=K3A94_CDS-g1952.t6;Parent=K3A94_transcript-g1952.t6
JAIOKQ010000001.1	AUGUSTUS	intron	1498461	1502891	1	+	.	ID=K3A94_intron-g1952.t5;Name=K3A94_intron-g1952.t5;Parent=K3A94_transcript-g1952.t5
JAIOKQ010000001.1	AUGUSTUS	intron	1498461	1502891	1	+	.	ID=K3A94_intron-g1952.t4;Name=K3A94_intron-g1952.t4;Parent=K3A94_transcript-g1952.t4
JAIOKQ010000001.1	AUGUSTUS	intron	1498461	1502891	1	+	.	ID=K3A94_intron-g1952.t7;Name=K3A94_intron-g1952.t7;Parent=K3A94_transcript-g1952.t7
JAIOKQ010000001.1	AUGUSTUS	intron	1498461	1502891	1	+	.	ID=K3A94_intron-g1952.t1;Name=K3A94_intron-g1952.t1;Parent=K3A94_transcript-g1952.t1
JAIOKQ010000001.1	AUGUSTUS	intron	1498461	1502891	1	+	.	ID=K3A94_intron-g1952.t2;Name=K3A94_intron-g1952.t2;Parent=K3A94_transcript-g1952.t2
JAIOKQ010000001.1	AUGUSTUS	intron	1498461	1502891	1	+	.	ID=K3A94_intron-g1952.t3;Name=K3A94_intron-g1952.t3;Parent=K3A94_transcript-g1952.t3
JAIOKQ010000001.1	AUGUSTUS	intron	1498461	1502891	1	+	.	ID=K3A94_intron-g1952.t6;Name=K3A94_intron-g1952.t6;Parent=K3A94_transcript-g1952.t6
JAIOKQ010000001.1	AUGUSTUS	exon	1502892	1503461	.	+	.	ID=K3A94_exon-g1952.t5;Name=K3A94_exon-g1952.t5;Parent=K3A94_transcript-g1952.t5
JAIOKQ010000001.1	AUGUSTUS	exon	1502892	1503461	.	+	.	ID=K3A94_exon-g1952.t4;Name=K3A94_exon-g1952.t4;Parent=K3A94_transcript-g1952.t4
JAIOKQ010000001.1	AUGUSTUS	exon	1502892	1503461	.	+	.	ID=K3A94_exon-g1952.t7;Name=K3A94_exon-g1952.t7;Parent=K3A94_transcript-g1952.t7
JAIOKQ010000001.1	AUGUSTUS	exon	1502892	1503461	.	+	.	ID=K3A94_exon-g1952.t1;Name=K3A94_exon-g1952.t1;Parent=K3A94_transcript-g1952.t1
JAIOKQ010000001.1	AUGUSTUS	exon	1502892	1503461	.	+	.	ID=K3A94_exon-g1952.t2;Name=K3A94_exon-g1952.t2;Parent=K3A94_transcript-g1952.t2
JAIOKQ010000001.1	AUGUSTUS	exon	1502892	1503461	.	+	.	ID=K3A94_exon-g1952.t3;Name=K3A94_exon-g1952.t3;Parent=K3A94_transcript-g1952.t3
JAIOKQ010000001.1	AUGUSTUS	exon	1502892	1503461	.	+	.	ID=K3A94_exon-g1952.t6;Name=K3A94_exon-g1952.t6;Parent=K3A94_transcript-g1952.t6
JAIOKQ010000001.1	AUGUSTUS	CDS	1502892	1503461	1	+	0	ID=K3A94_CDS-g1952.t5;Name=K3A94_CDS-g1952.t5;Parent=K3A94_transcript-g1952.t5
JAIOKQ010000001.1	AUGUSTUS	CDS	1502892	1503461	1	+	0	ID=K3A94_CDS-g1952.t4;Name=K3A94_CDS-g1952.t4;Parent=K3A94_transcript-g1952.t4
JAIOKQ010000001.1	AUGUSTUS	CDS	1502892	1503461	1	+	0	ID=K3A94_CDS-g1952.t7;Name=K3A94_CDS-g1952.t7;Parent=K3A94_transcript-g1952.t7
JAIOKQ010000001.1	AUGUSTUS	CDS	1502892	1503461	1	+	0	ID=K3A94_CDS-g1952.t1;Name=K3A94_CDS-g1952.t1;Parent=K3A94_transcript-g1952.t1
JAIOKQ010000001.1	AUGUSTUS	CDS	1502892	1503461	1	+	0	ID=K3A94_CDS-g1952.t2;Name=K3A94_CDS-g1952.t2;Parent=K3A94_transcript-g1952.t2
JAIOKQ010000001.1	AUGUSTUS	CDS	1502892	1503461	1	+	0	ID=K3A94_CDS-g1952.t3;Name=K3A94_CDS-g1952.t3;Parent=K3A94_transcript-g1952.t3
JAIOKQ010000001.1	AUGUSTUS	CDS	1502892	1503461	1	+	0	ID=K3A94_CDS-g1952.t6;Name=K3A94_CDS-g1952.t6;Parent=K3A94_transcript-g1952.t6
JAIOKQ010000001.1	AUGUSTUS	intron	1503462	1504474	1	+	.	ID=K3A94_intron-g1952.t5;Name=K3A94_intron-g1952.t5;Parent=K3A94_transcript-g1952.t5
JAIOKQ010000001.1	AUGUSTUS	intron	1503462	1504474	1	+	.	ID=K3A94_intron-g1952.t4;Name=K3A94_intron-g1952.t4;Parent=K3A94_transcript-g1952.t4
JAIOKQ010000001.1	AUGUSTUS	intron	1503462	1504474	1	+	.	ID=K3A94_intron-g1952.t7;Name=K3A94_intron-g1952.t7;Parent=K3A94_transcript-g1952.t7
JAIOKQ010000001.1	AUGUSTUS	intron	1503462	1504474	1	+	.	ID=K3A94_intron-g1952.t1;Name=K3A94_intron-g1952.t1;Parent=K3A94_transcript-g1952.t1
JAIOKQ010000001.1	AUGUSTUS	intron	1503462	1504474	1	+	.	ID=K3A94_intron-g1952.t2;Name=K3A94_intron-g1952.t2;Parent=K3A94_transcript-g1952.t2
JAIOKQ010000001.1	AUGUSTUS	intron	1503462	1504474	1	+	.	ID=K3A94_intron-g1952.t3;Name=K3A94_intron-g1952.t3;Parent=K3A94_transcript-g1952.t3
JAIOKQ010000001.1	AUGUSTUS	intron	1503462	1504474	1	+	.	ID=K3A94_intron-g1952.t6;Name=K3A94_intron-g1952.t6;Parent=K3A94_transcript-g1952.t6
JAIOKQ010000001.1	AUGUSTUS	exon	1504475	1504846	.	+	.	ID=K3A94_exon-g1952.t5;Name=K3A94_exon-g1952.t5;Parent=K3A94_transcript-g1952.t5
JAIOKQ010000001.1	AUGUSTUS	exon	1504475	1504846	.	+	.	ID=K3A94_exon-g1952.t4;Name=K3A94_exon-g1952.t4;Parent=K3A94_transcript-g1952.t4
JAIOKQ010000001.1	AUGUSTUS	exon	1504475	1504846	.	+	.	ID=K3A94_exon-g1952.t7;Name=K3A94_exon-g1952.t7;Parent=K3A94_transcript-g1952.t7
JAIOKQ010000001.1	AUGUSTUS	exon	1504475	1504846	.	+	.	ID=K3A94_exon-g1952.t1;Name=K3A94_exon-g1952.t1;Parent=K3A94_transcript-g1952.t1
JAIOKQ010000001.1	AUGUSTUS	exon	1504475	1504846	.	+	.	ID=K3A94_exon-g1952.t2;Name=K3A94_exon-g1952.t2;Parent=K3A94_transcript-g1952.t2
JAIOKQ010000001.1	AUGUSTUS	exon	1504475	1504846	.	+	.	ID=K3A94_exon-g1952.t3;Name=K3A94_exon-g1952.t3;Parent=K3A94_transcript-g1952.t3
JAIOKQ010000001.1	AUGUSTUS	exon	1504475	1504846	.	+	.	ID=K3A94_exon-g1952.t6;Name=K3A94_exon-g1952.t6;Parent=K3A94_transcript-g1952.t6
JAIOKQ010000001.1	AUGUSTUS	CDS	1504475	1504846	1	+	0	ID=K3A94_CDS-g1952.t5;Name=K3A94_CDS-g1952.t5;Parent=K3A94_transcript-g1952.t5
JAIOKQ010000001.1	AUGUSTUS	CDS	1504475	1504846	1	+	0	ID=K3A94_CDS-g1952.t4;Name=K3A94_CDS-g1952.t4;Parent=K3A94_transcript-g1952.t4
JAIOKQ010000001.1	AUGUSTUS	CDS	1504475	1504846	1	+	0	ID=K3A94_CDS-g1952.t7;Name=K3A94_CDS-g1952.t7;Parent=K3A94_transcript-g1952.t7
JAIOKQ010000001.1	AUGUSTUS	CDS	1504475	1504846	1	+	0	ID=K3A94_CDS-g1952.t1;Name=K3A94_CDS-g1952.t1;Parent=K3A94_transcript-g1952.t1
JAIOKQ010000001.1	AUGUSTUS	CDS	1504475	1504846	1	+	0	ID=K3A94_CDS-g1952.t2;Name=K3A94_CDS-g1952.t2;Parent=K3A94_transcript-g1952.t2
JAIOKQ010000001.1	AUGUSTUS	CDS	1504475	1504846	1	+	0	ID=K3A94_CDS-g1952.t3;Name=K3A94_CDS-g1952.t3;Parent=K3A94_transcript-g1952.t3
JAIOKQ010000001.1	AUGUSTUS	CDS	1504475	1504846	1	+	0	ID=K3A94_CDS-g1952.t6;Name=K3A94_CDS-g1952.t6;Parent=K3A94_transcript-g1952.t6
JAIOKQ010000001.1	AUGUSTUS	intron	1504847	1506265	1	+	.	ID=K3A94_intron-g1952.t5;Name=K3A94_intron-g1952.t5;Parent=K3A94_transcript-g1952.t5
JAIOKQ010000001.1	AUGUSTUS	intron	1504847	1506265	1	+	.	ID=K3A94_intron-g1952.t4;Name=K3A94_intron-g1952.t4;Parent=K3A94_transcript-g1952.t4
JAIOKQ010000001.1	AUGUSTUS	intron	1504847	1506265	1	+	.	ID=K3A94_intron-g1952.t7;Name=K3A94_intron-g1952.t7;Parent=K3A94_transcript-g1952.t7
JAIOKQ010000001.1	AUGUSTUS	intron	1504847	1506265	1	+	.	ID=K3A94_intron-g1952.t1;Name=K3A94_intron-g1952.t1;Parent=K3A94_transcript-g1952.t1
JAIOKQ010000001.1	AUGUSTUS	intron	1504847	1506265	1	+	.	ID=K3A94_intron-g1952.t2;Name=K3A94_intron-g1952.t2;Parent=K3A94_transcript-g1952.t2
JAIOKQ010000001.1	AUGUSTUS	intron	1504847	1506265	1	+	.	ID=K3A94_intron-g1952.t3;Name=K3A94_intron-g1952.t3;Parent=K3A94_transcript-g1952.t3
JAIOKQ010000001.1	AUGUSTUS	intron	1504847	1506265	1	+	.	ID=K3A94_intron-g1952.t6;Name=K3A94_intron-g1952.t6;Parent=K3A94_transcript-g1952.t6
JAIOKQ010000001.1	AUGUSTUS	exon	1506266	1507367	.	+	.	ID=K3A94_exon-g1952.t5;Name=K3A94_exon-g1952.t5;Parent=K3A94_transcript-g1952.t5
JAIOKQ010000001.1	AUGUSTUS	exon	1506266	1507367	.	+	.	ID=K3A94_exon-g1952.t4;Name=K3A94_exon-g1952.t4;Parent=K3A94_transcript-g1952.t4
JAIOKQ010000001.1	AUGUSTUS	exon	1506266	1507367	.	+	.	ID=K3A94_exon-g1952.t7;Name=K3A94_exon-g1952.t7;Parent=K3A94_transcript-g1952.t7
JAIOKQ010000001.1	AUGUSTUS	exon	1506266	1507367	.	+	.	ID=K3A94_exon-g1952.t1;Name=K3A94_exon-g1952.t1;Parent=K3A94_transcript-g1952.t1
JAIOKQ010000001.1	AUGUSTUS	exon	1506266	1507367	.	+	.	ID=K3A94_exon-g1952.t2;Name=K3A94_exon-g1952.t2;Parent=K3A94_transcript-g1952.t2
JAIOKQ010000001.1	AUGUSTUS	exon	1506266	1507367	.	+	.	ID=K3A94_exon-g1952.t3;Name=K3A94_exon-g1952.t3;Parent=K3A94_transcript-g1952.t3
JAIOKQ010000001.1	AUGUSTUS	exon	1506266	1507367	.	+	.	ID=K3A94_exon-g1952.t6;Name=K3A94_exon-g1952.t6;Parent=K3A94_transcript-g1952.t6
JAIOKQ010000001.1	AUGUSTUS	CDS	1506266	1507367	1	+	0	ID=K3A94_CDS-g1952.t5;Name=K3A94_CDS-g1952.t5;Parent=K3A94_transcript-g1952.t5
JAIOKQ010000001.1	AUGUSTUS	CDS	1506266	1507367	1	+	0	ID=K3A94_CDS-g1952.t4;Name=K3A94_CDS-g1952.t4;Parent=K3A94_transcript-g1952.t4
JAIOKQ010000001.1	AUGUSTUS	CDS	1506266	1507367	1	+	0	ID=K3A94_CDS-g1952.t7;Name=K3A94_CDS-g1952.t7;Parent=K3A94_transcript-g1952.t7
JAIOKQ010000001.1	AUGUSTUS	CDS	1506266	1507367	1	+	0	ID=K3A94_CDS-g1952.t1;Name=K3A94_CDS-g1952.t1;Parent=K3A94_transcript-g1952.t1
JAIOKQ010000001.1	AUGUSTUS	CDS	1506266	1507367	1	+	0	ID=K3A94_CDS-g1952.t2;Name=K3A94_CDS-g1952.t2;Parent=K3A94_transcript-g1952.t2
JAIOKQ010000001.1	AUGUSTUS	CDS	1506266	1507367	1	+	0	ID=K3A94_CDS-g1952.t3;Name=K3A94_CDS-g1952.t3;Parent=K3A94_transcript-g1952.t3
JAIOKQ010000001.1	AUGUSTUS	CDS	1506266	1507367	1	+	0	ID=K3A94_CDS-g1952.t6;Name=K3A94_CDS-g1952.t6;Parent=K3A94_transcript-g1952.t6
JAIOKQ010000001.1	AUGUSTUS	intron	1507368	1507544	1	+	.	ID=K3A94_intron-g1952.t5;Name=K3A94_intron-g1952.t5;Parent=K3A94_transcript-g1952.t5
JAIOKQ010000001.1	AUGUSTUS	intron	1507368	1507544	1	+	.	ID=K3A94_intron-g1952.t4;Name=K3A94_intron-g1952.t4;Parent=K3A94_transcript-g1952.t4
JAIOKQ010000001.1	AUGUSTUS	intron	1507368	1507544	1	+	.	ID=K3A94_intron-g1952.t7;Name=K3A94_intron-g1952.t7;Parent=K3A94_transcript-g1952.t7
JAIOKQ010000001.1	AUGUSTUS	intron	1507368	1507544	1	+	.	ID=K3A94_intron-g1952.t1;Name=K3A94_intron-g1952.t1;Parent=K3A94_transcript-g1952.t1
JAIOKQ010000001.1	AUGUSTUS	intron	1507368	1507544	1	+	.	ID=K3A94_intron-g1952.t2;Name=K3A94_intron-g1952.t2;Parent=K3A94_transcript-g1952.t2
JAIOKQ010000001.1	AUGUSTUS	intron	1507368	1507544	1	+	.	ID=K3A94_intron-g1952.t3;Name=K3A94_intron-g1952.t3;Parent=K3A94_transcript-g1952.t3
JAIOKQ010000001.1	AUGUSTUS	intron	1507368	1507544	1	+	.	ID=K3A94_intron-g1952.t6;Name=K3A94_intron-g1952.t6;Parent=K3A94_transcript-g1952.t6
JAIOKQ010000001.1	AUGUSTUS	exon	1507545	1510834	.	+	.	ID=K3A94_exon-g1952.t5;Name=K3A94_exon-g1952.t5;Parent=K3A94_transcript-g1952.t5
JAIOKQ010000001.1	AUGUSTUS	exon	1507545	1510834	.	+	.	ID=K3A94_exon-g1952.t4;Name=K3A94_exon-g1952.t4;Parent=K3A94_transcript-g1952.t4
JAIOKQ010000001.1	AUGUSTUS	exon	1507545	1510834	.	+	.	ID=K3A94_exon-g1952.t7;Name=K3A94_exon-g1952.t7;Parent=K3A94_transcript-g1952.t7
JAIOKQ010000001.1	AUGUSTUS	exon	1507545	1510834	.	+	.	ID=K3A94_exon-g1952.t1;Name=K3A94_exon-g1952.t1;Parent=K3A94_transcript-g1952.t1
JAIOKQ010000001.1	AUGUSTUS	exon	1507545	1510834	.	+	.	ID=K3A94_exon-g1952.t2;Name=K3A94_exon-g1952.t2;Parent=K3A94_transcript-g1952.t2
JAIOKQ010000001.1	AUGUSTUS	exon	1507545	1510834	.	+	.	ID=K3A94_exon-g1952.t3;Name=K3A94_exon-g1952.t3;Parent=K3A94_transcript-g1952.t3
JAIOKQ010000001.1	AUGUSTUS	exon	1507545	1510834	.	+	.	ID=K3A94_exon-g1952.t6;Name=K3A94_exon-g1952.t6;Parent=K3A94_transcript-g1952.t6
JAIOKQ010000001.1	AUGUSTUS	CDS	1507545	1510834	1	+	2	ID=K3A94_CDS-g1952.t5;Name=K3A94_CDS-g1952.t5;Parent=K3A94_transcript-g1952.t5
JAIOKQ010000001.1	AUGUSTUS	CDS	1507545	1510834	1	+	2	ID=K3A94_CDS-g1952.t4;Name=K3A94_CDS-g1952.t4;Parent=K3A94_transcript-g1952.t4
JAIOKQ010000001.1	AUGUSTUS	CDS	1507545	1510834	1	+	2	ID=K3A94_CDS-g1952.t7;Name=K3A94_CDS-g1952.t7;Parent=K3A94_transcript-g1952.t7
JAIOKQ010000001.1	AUGUSTUS	CDS	1507545	1510834	1	+	2	ID=K3A94_CDS-g1952.t1;Name=K3A94_CDS-g1952.t1;Parent=K3A94_transcript-g1952.t1
JAIOKQ010000001.1	AUGUSTUS	CDS	1507545	1510834	1	+	2	ID=K3A94_CDS-g1952.t2;Name=K3A94_CDS-g1952.t2;Parent=K3A94_transcript-g1952.t2
JAIOKQ010000001.1	AUGUSTUS	CDS	1507545	1510834	1	+	2	ID=K3A94_CDS-g1952.t3;Name=K3A94_CDS-g1952.t3;Parent=K3A94_transcript-g1952.t3
JAIOKQ010000001.1	AUGUSTUS	CDS	1507545	1510834	1	+	2	ID=K3A94_CDS-g1952.t6;Name=K3A94_CDS-g1952.t6;Parent=K3A94_transcript-g1952.t6
JAIOKQ010000001.1	AUGUSTUS	intron	1510835	1510925	1	+	.	ID=K3A94_intron-g1952.t5;Name=K3A94_intron-g1952.t5;Parent=K3A94_transcript-g1952.t5
JAIOKQ010000001.1	AUGUSTUS	intron	1510835	1510925	1	+	.	ID=K3A94_intron-g1952.t4;Name=K3A94_intron-g1952.t4;Parent=K3A94_transcript-g1952.t4
JAIOKQ010000001.1	AUGUSTUS	intron	1510835	1510925	1	+	.	ID=K3A94_intron-g1952.t7;Name=K3A94_intron-g1952.t7;Parent=K3A94_transcript-g1952.t7
JAIOKQ010000001.1	AUGUSTUS	intron	1510835	1510925	1	+	.	ID=K3A94_intron-g1952.t1;Name=K3A94_intron-g1952.t1;Parent=K3A94_transcript-g1952.t1
JAIOKQ010000001.1	AUGUSTUS	intron	1510835	1510925	1	+	.	ID=K3A94_intron-g1952.t2;Name=K3A94_intron-g1952.t2;Parent=K3A94_transcript-g1952.t2
JAIOKQ010000001.1	AUGUSTUS	intron	1510835	1510925	1	+	.	ID=K3A94_intron-g1952.t3;Name=K3A94_intron-g1952.t3;Parent=K3A94_transcript-g1952.t3
JAIOKQ010000001.1	AUGUSTUS	intron	1510835	1510925	1	+	.	ID=K3A94_intron-g1952.t6;Name=K3A94_intron-g1952.t6;Parent=K3A94_transcript-g1952.t6
JAIOKQ010000001.1	AUGUSTUS	exon	1510926	1511252	.	+	.	ID=K3A94_exon-g1952.t5;Name=K3A94_exon-g1952.t5;Parent=K3A94_transcript-g1952.t5
JAIOKQ010000001.1	AUGUSTUS	exon	1510926	1511252	.	+	.	ID=K3A94_exon-g1952.t4;Name=K3A94_exon-g1952.t4;Parent=K3A94_transcript-g1952.t4
JAIOKQ010000001.1	AUGUSTUS	exon	1510926	1511252	.	+	.	ID=K3A94_exon-g1952.t7;Name=K3A94_exon-g1952.t7;Parent=K3A94_transcript-g1952.t7
JAIOKQ010000001.1	AUGUSTUS	exon	1510926	1511252	.	+	.	ID=K3A94_exon-g1952.t1;Name=K3A94_exon-g1952.t1;Parent=K3A94_transcript-g1952.t1
JAIOKQ010000001.1	AUGUSTUS	exon	1510926	1511252	.	+	.	ID=K3A94_exon-g1952.t2;Name=K3A94_exon-g1952.t2;Parent=K3A94_transcript-g1952.t2
JAIOKQ010000001.1	AUGUSTUS	exon	1510926	1511252	.	+	.	ID=K3A94_exon-g1952.t3;Name=K3A94_exon-g1952.t3;Parent=K3A94_transcript-g1952.t3
JAIOKQ010000001.1	AUGUSTUS	exon	1510926	1511252	.	+	.	ID=K3A94_exon-g1952.t6;Name=K3A94_exon-g1952.t6;Parent=K3A94_transcript-g1952.t6
JAIOKQ010000001.1	AUGUSTUS	CDS	1510926	1511252	1	+	0	ID=K3A94_CDS-g1952.t5;Name=K3A94_CDS-g1952.t5;Parent=K3A94_transcript-g1952.t5
JAIOKQ010000001.1	AUGUSTUS	CDS	1510926	1511252	1	+	0	ID=K3A94_CDS-g1952.t4;Name=K3A94_CDS-g1952.t4;Parent=K3A94_transcript-g1952.t4
JAIOKQ010000001.1	AUGUSTUS	CDS	1510926	1511252	1	+	0	ID=K3A94_CDS-g1952.t7;Name=K3A94_CDS-g1952.t7;Parent=K3A94_transcript-g1952.t7
JAIOKQ010000001.1	AUGUSTUS	CDS	1510926	1511252	1	+	0	ID=K3A94_CDS-g1952.t1;Name=K3A94_CDS-g1952.t1;Parent=K3A94_transcript-g1952.t1
JAIOKQ010000001.1	AUGUSTUS	CDS	1510926	1511252	1	+	0	ID=K3A94_CDS-g1952.t2;Name=K3A94_CDS-g1952.t2;Parent=K3A94_transcript-g1952.t2
JAIOKQ010000001.1	AUGUSTUS	CDS	1510926	1511252	1	+	0	ID=K3A94_CDS-g1952.t3;Name=K3A94_CDS-g1952.t3;Parent=K3A94_transcript-g1952.t3
JAIOKQ010000001.1	AUGUSTUS	CDS	1510926	1511252	1	+	0	ID=K3A94_CDS-g1952.t6;Name=K3A94_CDS-g1952.t6;Parent=K3A94_transcript-g1952.t6
JAIOKQ010000001.1	AUGUSTUS	intron	1511253	1511601	1	+	.	ID=K3A94_intron-g1952.t5;Name=K3A94_intron-g1952.t5;Parent=K3A94_transcript-g1952.t5
JAIOKQ010000001.1	AUGUSTUS	intron	1511253	1511601	1	+	.	ID=K3A94_intron-g1952.t4;Name=K3A94_intron-g1952.t4;Parent=K3A94_transcript-g1952.t4
JAIOKQ010000001.1	AUGUSTUS	intron	1511253	1511601	1	+	.	ID=K3A94_intron-g1952.t7;Name=K3A94_intron-g1952.t7;Parent=K3A94_transcript-g1952.t7
JAIOKQ010000001.1	AUGUSTUS	intron	1511253	1511601	1	+	.	ID=K3A94_intron-g1952.t1;Name=K3A94_intron-g1952.t1;Parent=K3A94_transcript-g1952.t1
JAIOKQ010000001.1	AUGUSTUS	intron	1511253	1511601	1	+	.	ID=K3A94_intron-g1952.t2;Name=K3A94_intron-g1952.t2;Parent=K3A94_transcript-g1952.t2
JAIOKQ010000001.1	AUGUSTUS	intron	1511253	1511601	1	+	.	ID=K3A94_intron-g1952.t3;Name=K3A94_intron-g1952.t3;Parent=K3A94_transcript-g1952.t3
JAIOKQ010000001.1	AUGUSTUS	intron	1511253	1511601	1	+	.	ID=K3A94_intron-g1952.t6;Name=K3A94_intron-g1952.t6;Parent=K3A94_transcript-g1952.t6
JAIOKQ010000001.1	AUGUSTUS	exon	1511602	1513443	.	+	.	ID=K3A94_exon-g1952.t5;Name=K3A94_exon-g1952.t5;Parent=K3A94_transcript-g1952.t5
JAIOKQ010000001.1	AUGUSTUS	exon	1511602	1513443	.	+	.	ID=K3A94_exon-g1952.t4;Name=K3A94_exon-g1952.t4;Parent=K3A94_transcript-g1952.t4
JAIOKQ010000001.1	AUGUSTUS	exon	1511602	1513443	.	+	.	ID=K3A94_exon-g1952.t7;Name=K3A94_exon-g1952.t7;Parent=K3A94_transcript-g1952.t7
JAIOKQ010000001.1	AUGUSTUS	exon	1511602	1513443	.	+	.	ID=K3A94_exon-g1952.t1;Name=K3A94_exon-g1952.t1;Parent=K3A94_transcript-g1952.t1
JAIOKQ010000001.1	AUGUSTUS	exon	1511602	1513443	.	+	.	ID=K3A94_exon-g1952.t2;Name=K3A94_exon-g1952.t2;Parent=K3A94_transcript-g1952.t2
JAIOKQ010000001.1	AUGUSTUS	exon	1511602	1513443	.	+	.	ID=K3A94_exon-g1952.t3;Name=K3A94_exon-g1952.t3;Parent=K3A94_transcript-g1952.t3
JAIOKQ010000001.1	AUGUSTUS	exon	1511602	1513443	.	+	.	ID=K3A94_exon-g1952.t6;Name=K3A94_exon-g1952.t6;Parent=K3A94_transcript-g1952.t6
JAIOKQ010000001.1	AUGUSTUS	CDS	1511602	1513443	1	+	0	ID=K3A94_CDS-g1952.t5;Name=K3A94_CDS-g1952.t5;Parent=K3A94_transcript-g1952.t5
JAIOKQ010000001.1	AUGUSTUS	CDS	1511602	1513443	1	+	0	ID=K3A94_CDS-g1952.t4;Name=K3A94_CDS-g1952.t4;Parent=K3A94_transcript-g1952.t4
JAIOKQ010000001.1	AUGUSTUS	CDS	1511602	1513443	1	+	0	ID=K3A94_CDS-g1952.t7;Name=K3A94_CDS-g1952.t7;Parent=K3A94_transcript-g1952.t7
JAIOKQ010000001.1	AUGUSTUS	CDS	1511602	1513443	1	+	0	ID=K3A94_CDS-g1952.t1;Name=K3A94_CDS-g1952.t1;Parent=K3A94_transcript-g1952.t1
JAIOKQ010000001.1	AUGUSTUS	CDS	1511602	1513443	1	+	0	ID=K3A94_CDS-g1952.t2;Name=K3A94_CDS-g1952.t2;Parent=K3A94_transcript-g1952.t2
JAIOKQ010000001.1	AUGUSTUS	CDS	1511602	1513443	1	+	0	ID=K3A94_CDS-g1952.t3;Name=K3A94_CDS-g1952.t3;Parent=K3A94_transcript-g1952.t3
JAIOKQ010000001.1	AUGUSTUS	CDS	1511602	1513443	1	+	0	ID=K3A94_CDS-g1952.t6;Name=K3A94_CDS-g1952.t6;Parent=K3A94_transcript-g1952.t6
JAIOKQ010000001.1	AUGUSTUS	intron	1513444	1513504	1	+	.	ID=K3A94_intron-g1952.t5;Name=K3A94_intron-g1952.t5;Parent=K3A94_transcript-g1952.t5
JAIOKQ010000001.1	AUGUSTUS	intron	1513444	1513504	1	+	.	ID=K3A94_intron-g1952.t4;Name=K3A94_intron-g1952.t4;Parent=K3A94_transcript-g1952.t4
JAIOKQ010000001.1	AUGUSTUS	intron	1513444	1513504	1	+	.	ID=K3A94_intron-g1952.t7;Name=K3A94_intron-g1952.t7;Parent=K3A94_transcript-g1952.t7
JAIOKQ010000001.1	AUGUSTUS	intron	1513444	1513504	1	+	.	ID=K3A94_intron-g1952.t1;Name=K3A94_intron-g1952.t1;Parent=K3A94_transcript-g1952.t1
JAIOKQ010000001.1	AUGUSTUS	intron	1513444	1513504	1	+	.	ID=K3A94_intron-g1952.t2;Name=K3A94_intron-g1952.t2;Parent=K3A94_transcript-g1952.t2
JAIOKQ010000001.1	AUGUSTUS	intron	1513444	1513504	1	+	.	ID=K3A94_intron-g1952.t3;Name=K3A94_intron-g1952.t3;Parent=K3A94_transcript-g1952.t3
JAIOKQ010000001.1	AUGUSTUS	intron	1513444	1513504	1	+	.	ID=K3A94_intron-g1952.t6;Name=K3A94_intron-g1952.t6;Parent=K3A94_transcript-g1952.t6
JAIOKQ010000001.1	AUGUSTUS	exon	1513505	1513659	.	+	.	ID=K3A94_exon-g1952.t5;Name=K3A94_exon-g1952.t5;Parent=K3A94_transcript-g1952.t5
JAIOKQ010000001.1	AUGUSTUS	exon	1513505	1513659	.	+	.	ID=K3A94_exon-g1952.t4;Name=K3A94_exon-g1952.t4;Parent=K3A94_transcript-g1952.t4
JAIOKQ010000001.1	AUGUSTUS	exon	1513505	1513659	.	+	.	ID=K3A94_exon-g1952.t7;Name=K3A94_exon-g1952.t7;Parent=K3A94_transcript-g1952.t7
JAIOKQ010000001.1	AUGUSTUS	exon	1513505	1513659	.	+	.	ID=K3A94_exon-g1952.t1;Name=K3A94_exon-g1952.t1;Parent=K3A94_transcript-g1952.t1
JAIOKQ010000001.1	AUGUSTUS	exon	1513505	1513659	.	+	.	ID=K3A94_exon-g1952.t2;Name=K3A94_exon-g1952.t2;Parent=K3A94_transcript-g1952.t2
JAIOKQ010000001.1	AUGUSTUS	exon	1513505	1513659	.	+	.	ID=K3A94_exon-g1952.t3;Name=K3A94_exon-g1952.t3;Parent=K3A94_transcript-g1952.t3
JAIOKQ010000001.1	AUGUSTUS	exon	1513505	1513659	.	+	.	ID=K3A94_exon-g1952.t6;Name=K3A94_exon-g1952.t6;Parent=K3A94_transcript-g1952.t6
JAIOKQ010000001.1	AUGUSTUS	CDS	1513505	1513659	1	+	0	ID=K3A94_CDS-g1952.t5;Name=K3A94_CDS-g1952.t5;Parent=K3A94_transcript-g1952.t5
JAIOKQ010000001.1	AUGUSTUS	CDS	1513505	1513659	1	+	0	ID=K3A94_CDS-g1952.t4;Name=K3A94_CDS-g1952.t4;Parent=K3A94_transcript-g1952.t4
JAIOKQ010000001.1	AUGUSTUS	CDS	1513505	1513659	1	+	0	ID=K3A94_CDS-g1952.t7;Name=K3A94_CDS-g1952.t7;Parent=K3A94_transcript-g1952.t7
JAIOKQ010000001.1	AUGUSTUS	CDS	1513505	1513659	1	+	0	ID=K3A94_CDS-g1952.t1;Name=K3A94_CDS-g1952.t1;Parent=K3A94_transcript-g1952.t1
JAIOKQ010000001.1	AUGUSTUS	CDS	1513505	1513659	1	+	0	ID=K3A94_CDS-g1952.t2;Name=K3A94_CDS-g1952.t2;Parent=K3A94_transcript-g1952.t2
JAIOKQ010000001.1	AUGUSTUS	CDS	1513505	1513659	1	+	0	ID=K3A94_CDS-g1952.t3;Name=K3A94_CDS-g1952.t3;Parent=K3A94_transcript-g1952.t3
JAIOKQ010000001.1	AUGUSTUS	CDS	1513505	1513659	1	+	0	ID=K3A94_CDS-g1952.t6;Name=K3A94_CDS-g1952.t6;Parent=K3A94_transcript-g1952.t6
JAIOKQ010000001.1	AUGUSTUS	intron	1513660	1517274	1	+	.	ID=K3A94_intron-g1952.t5;Name=K3A94_intron-g1952.t5;Parent=K3A94_transcript-g1952.t5
JAIOKQ010000001.1	AUGUSTUS	intron	1513660	1517274	1	+	.	ID=K3A94_intron-g1952.t4;Name=K3A94_intron-g1952.t4;Parent=K3A94_transcript-g1952.t4
JAIOKQ010000001.1	AUGUSTUS	intron	1513660	1517274	1	+	.	ID=K3A94_intron-g1952.t7;Name=K3A94_intron-g1952.t7;Parent=K3A94_transcript-g1952.t7
JAIOKQ010000001.1	AUGUSTUS	intron	1513660	1517274	1	+	.	ID=K3A94_intron-g1952.t1;Name=K3A94_intron-g1952.t1;Parent=K3A94_transcript-g1952.t1
JAIOKQ010000001.1	AUGUSTUS	intron	1513660	1513891	1	+	.	ID=K3A94_intron-g1952.t2;Name=K3A94_intron-g1952.t2;Parent=K3A94_transcript-g1952.t2
JAIOKQ010000001.1	AUGUSTUS	intron	1513660	1517274	1	+	.	ID=K3A94_intron-g1952.t3;Name=K3A94_intron-g1952.t3;Parent=K3A94_transcript-g1952.t3
JAIOKQ010000001.1	AUGUSTUS	intron	1513660	1517274	1	+	.	ID=K3A94_intron-g1952.t6;Name=K3A94_intron-g1952.t6;Parent=K3A94_transcript-g1952.t6
JAIOKQ010000001.1	AUGUSTUS	exon	1513892	1513903	.	+	.	ID=K3A94_exon-g1952.t2;Name=K3A94_exon-g1952.t2;Parent=K3A94_transcript-g1952.t2
JAIOKQ010000001.1	AUGUSTUS	CDS	1513892	1513903	1	+	1	ID=K3A94_CDS-g1952.t2;Name=K3A94_CDS-g1952.t2;Parent=K3A94_transcript-g1952.t2
JAIOKQ010000001.1	AUGUSTUS	intron	1513904	1517274	1	+	.	ID=K3A94_intron-g1952.t2;Name=K3A94_intron-g1952.t2;Parent=K3A94_transcript-g1952.t2
JAIOKQ010000001.1	AUGUSTUS	exon	1517275	1517957	.	+	.	ID=K3A94_exon-g1952.t5;Name=K3A94_exon-g1952.t5;Parent=K3A94_transcript-g1952.t5
JAIOKQ010000001.1	AUGUSTUS	exon	1517275	1517957	.	+	.	ID=K3A94_exon-g1952.t4;Name=K3A94_exon-g1952.t4;Parent=K3A94_transcript-g1952.t4
JAIOKQ010000001.1	AUGUSTUS	exon	1517275	1517957	.	+	.	ID=K3A94_exon-g1952.t7;Name=K3A94_exon-g1952.t7;Parent=K3A94_transcript-g1952.t7
JAIOKQ010000001.1	AUGUSTUS	exon	1517275	1517957	.	+	.	ID=K3A94_exon-g1952.t1;Name=K3A94_exon-g1952.t1;Parent=K3A94_transcript-g1952.t1
JAIOKQ010000001.1	AUGUSTUS	exon	1517275	1517957	.	+	.	ID=K3A94_exon-g1952.t2;Name=K3A94_exon-g1952.t2;Parent=K3A94_transcript-g1952.t2
JAIOKQ010000001.1	AUGUSTUS	exon	1517275	1517957	.	+	.	ID=K3A94_exon-g1952.t3;Name=K3A94_exon-g1952.t3;Parent=K3A94_transcript-g1952.t3
JAIOKQ010000001.1	AUGUSTUS	exon	1517275	1517957	.	+	.	ID=K3A94_exon-g1952.t6;Name=K3A94_exon-g1952.t6;Parent=K3A94_transcript-g1952.t6
JAIOKQ010000001.1	AUGUSTUS	CDS	1517275	1517957	1	+	1	ID=K3A94_CDS-g1952.t5;Name=K3A94_CDS-g1952.t5;Parent=K3A94_transcript-g1952.t5
JAIOKQ010000001.1	AUGUSTUS	CDS	1517275	1517957	1	+	1	ID=K3A94_CDS-g1952.t4;Name=K3A94_CDS-g1952.t4;Parent=K3A94_transcript-g1952.t4
JAIOKQ010000001.1	AUGUSTUS	CDS	1517275	1517957	1	+	1	ID=K3A94_CDS-g1952.t7;Name=K3A94_CDS-g1952.t7;Parent=K3A94_transcript-g1952.t7
JAIOKQ010000001.1	AUGUSTUS	CDS	1517275	1517957	1	+	1	ID=K3A94_CDS-g1952.t1;Name=K3A94_CDS-g1952.t1;Parent=K3A94_transcript-g1952.t1
JAIOKQ010000001.1	AUGUSTUS	CDS	1517275	1517957	1	+	1	ID=K3A94_CDS-g1952.t2;Name=K3A94_CDS-g1952.t2;Parent=K3A94_transcript-g1952.t2
JAIOKQ010000001.1	AUGUSTUS	CDS	1517275	1517957	1	+	1	ID=K3A94_CDS-g1952.t3;Name=K3A94_CDS-g1952.t3;Parent=K3A94_transcript-g1952.t3
JAIOKQ010000001.1	AUGUSTUS	CDS	1517275	1517957	1	+	1	ID=K3A94_CDS-g1952.t6;Name=K3A94_CDS-g1952.t6;Parent=K3A94_transcript-g1952.t6
JAIOKQ010000001.1	AUGUSTUS	intron	1517958	1518139	1	+	.	ID=K3A94_intron-g1952.t5;Name=K3A94_intron-g1952.t5;Parent=K3A94_transcript-g1952.t5
JAIOKQ010000001.1	AUGUSTUS	intron	1517958	1518139	1	+	.	ID=K3A94_intron-g1952.t4;Name=K3A94_intron-g1952.t4;Parent=K3A94_transcript-g1952.t4
JAIOKQ010000001.1	AUGUSTUS	intron	1517958	1518139	1	+	.	ID=K3A94_intron-g1952.t7;Name=K3A94_intron-g1952.t7;Parent=K3A94_transcript-g1952.t7
JAIOKQ010000001.1	AUGUSTUS	intron	1517958	1518139	1	+	.	ID=K3A94_intron-g1952.t1;Name=K3A94_intron-g1952.t1;Parent=K3A94_transcript-g1952.t1
JAIOKQ010000001.1	AUGUSTUS	intron	1517958	1518139	1	+	.	ID=K3A94_intron-g1952.t2;Name=K3A94_intron-g1952.t2;Parent=K3A94_transcript-g1952.t2
JAIOKQ010000001.1	AUGUSTUS	intron	1517958	1518139	1	+	.	ID=K3A94_intron-g1952.t3;Name=K3A94_intron-g1952.t3;Parent=K3A94_transcript-g1952.t3
JAIOKQ010000001.1	AUGUSTUS	intron	1517958	1518139	1	+	.	ID=K3A94_intron-g1952.t6;Name=K3A94_intron-g1952.t6;Parent=K3A94_transcript-g1952.t6
JAIOKQ010000001.1	AUGUSTUS	exon	1518140	1519826	.	+	.	ID=K3A94_exon-g1952.t5;Name=K3A94_exon-g1952.t5;Parent=K3A94_transcript-g1952.t5
JAIOKQ010000001.1	AUGUSTUS	exon	1518140	1519826	.	+	.	ID=K3A94_exon-g1952.t4;Name=K3A94_exon-g1952.t4;Parent=K3A94_transcript-g1952.t4
JAIOKQ010000001.1	AUGUSTUS	exon	1518140	1519826	.	+	.	ID=K3A94_exon-g1952.t7;Name=K3A94_exon-g1952.t7;Parent=K3A94_transcript-g1952.t7
JAIOKQ010000001.1	AUGUSTUS	exon	1518140	1519826	.	+	.	ID=K3A94_exon-g1952.t1;Name=K3A94_exon-g1952.t1;Parent=K3A94_transcript-g1952.t1
JAIOKQ010000001.1	AUGUSTUS	exon	1518140	1519826	.	+	.	ID=K3A94_exon-g1952.t2;Name=K3A94_exon-g1952.t2;Parent=K3A94_transcript-g1952.t2
JAIOKQ010000001.1	AUGUSTUS	exon	1518140	1519826	.	+	.	ID=K3A94_exon-g1952.t3;Name=K3A94_exon-g1952.t3;Parent=K3A94_transcript-g1952.t3
JAIOKQ010000001.1	AUGUSTUS	exon	1518140	1519826	.	+	.	ID=K3A94_exon-g1952.t6;Name=K3A94_exon-g1952.t6;Parent=K3A94_transcript-g1952.t6
JAIOKQ010000001.1	AUGUSTUS	CDS	1518140	1519826	1	+	2	ID=K3A94_CDS-g1952.t5;Name=K3A94_CDS-g1952.t5;Parent=K3A94_transcript-g1952.t5
JAIOKQ010000001.1	AUGUSTUS	CDS	1518140	1519826	1	+	2	ID=K3A94_CDS-g1952.t4;Name=K3A94_CDS-g1952.t4;Parent=K3A94_transcript-g1952.t4
JAIOKQ010000001.1	AUGUSTUS	CDS	1518140	1519826	1	+	2	ID=K3A94_CDS-g1952.t7;Name=K3A94_CDS-g1952.t7;Parent=K3A94_transcript-g1952.t7
JAIOKQ010000001.1	AUGUSTUS	CDS	1518140	1519826	1	+	2	ID=K3A94_CDS-g1952.t1;Name=K3A94_CDS-g1952.t1;Parent=K3A94_transcript-g1952.t1
JAIOKQ010000001.1	AUGUSTUS	CDS	1518140	1519826	1	+	2	ID=K3A94_CDS-g1952.t2;Name=K3A94_CDS-g1952.t2;Parent=K3A94_transcript-g1952.t2
JAIOKQ010000001.1	AUGUSTUS	CDS	1518140	1519826	1	+	2	ID=K3A94_CDS-g1952.t3;Name=K3A94_CDS-g1952.t3;Parent=K3A94_transcript-g1952.t3
JAIOKQ010000001.1	AUGUSTUS	CDS	1518140	1519826	1	+	2	ID=K3A94_CDS-g1952.t6;Name=K3A94_CDS-g1952.t6;Parent=K3A94_transcript-g1952.t6
JAIOKQ010000001.1	AUGUSTUS	intron	1519827	1521094	1	+	.	ID=K3A94_intron-g1952.t5;Name=K3A94_intron-g1952.t5;Parent=K3A94_transcript-g1952.t5
JAIOKQ010000001.1	AUGUSTUS	intron	1519827	1521094	1	+	.	ID=K3A94_intron-g1952.t4;Name=K3A94_intron-g1952.t4;Parent=K3A94_transcript-g1952.t4
JAIOKQ010000001.1	AUGUSTUS	intron	1519827	1521094	1	+	.	ID=K3A94_intron-g1952.t7;Name=K3A94_intron-g1952.t7;Parent=K3A94_transcript-g1952.t7
JAIOKQ010000001.1	AUGUSTUS	intron	1519827	1521094	1	+	.	ID=K3A94_intron-g1952.t1;Name=K3A94_intron-g1952.t1;Parent=K3A94_transcript-g1952.t1
JAIOKQ010000001.1	AUGUSTUS	intron	1519827	1521094	1	+	.	ID=K3A94_intron-g1952.t2;Name=K3A94_intron-g1952.t2;Parent=K3A94_transcript-g1952.t2
JAIOKQ010000001.1	AUGUSTUS	intron	1519827	1521094	1	+	.	ID=K3A94_intron-g1952.t3;Name=K3A94_intron-g1952.t3;Parent=K3A94_transcript-g1952.t3
JAIOKQ010000001.1	AUGUSTUS	intron	1519827	1521094	1	+	.	ID=K3A94_intron-g1952.t6;Name=K3A94_intron-g1952.t6;Parent=K3A94_transcript-g1952.t6
JAIOKQ010000001.1	AUGUSTUS	exon	1521095	1521163	.	+	.	ID=K3A94_exon-g1952.t5;Name=K3A94_exon-g1952.t5;Parent=K3A94_transcript-g1952.t5
JAIOKQ010000001.1	AUGUSTUS	exon	1521095	1521163	.	+	.	ID=K3A94_exon-g1952.t4;Name=K3A94_exon-g1952.t4;Parent=K3A94_transcript-g1952.t4
JAIOKQ010000001.1	AUGUSTUS	exon	1521095	1521163	.	+	.	ID=K3A94_exon-g1952.t7;Name=K3A94_exon-g1952.t7;Parent=K3A94_transcript-g1952.t7
JAIOKQ010000001.1	AUGUSTUS	exon	1521095	1521163	.	+	.	ID=K3A94_exon-g1952.t1;Name=K3A94_exon-g1952.t1;Parent=K3A94_transcript-g1952.t1
JAIOKQ010000001.1	AUGUSTUS	exon	1521095	1521163	.	+	.	ID=K3A94_exon-g1952.t2;Name=K3A94_exon-g1952.t2;Parent=K3A94_transcript-g1952.t2
JAIOKQ010000001.1	AUGUSTUS	exon	1521095	1521163	.	+	.	ID=K3A94_exon-g1952.t3;Name=K3A94_exon-g1952.t3;Parent=K3A94_transcript-g1952.t3
JAIOKQ010000001.1	AUGUSTUS	exon	1521095	1521163	.	+	.	ID=K3A94_exon-g1952.t6;Name=K3A94_exon-g1952.t6;Parent=K3A94_transcript-g1952.t6
JAIOKQ010000001.1	AUGUSTUS	CDS	1521095	1521163	1	+	1	ID=K3A94_CDS-g1952.t5;Name=K3A94_CDS-g1952.t5;Parent=K3A94_transcript-g1952.t5
JAIOKQ010000001.1	AUGUSTUS	CDS	1521095	1521163	1	+	1	ID=K3A94_CDS-g1952.t4;Name=K3A94_CDS-g1952.t4;Parent=K3A94_transcript-g1952.t4
JAIOKQ010000001.1	AUGUSTUS	CDS	1521095	1521163	1	+	1	ID=K3A94_CDS-g1952.t7;Name=K3A94_CDS-g1952.t7;Parent=K3A94_transcript-g1952.t7
JAIOKQ010000001.1	AUGUSTUS	CDS	1521095	1521163	1	+	1	ID=K3A94_CDS-g1952.t1;Name=K3A94_CDS-g1952.t1;Parent=K3A94_transcript-g1952.t1
JAIOKQ010000001.1	AUGUSTUS	CDS	1521095	1521163	1	+	1	ID=K3A94_CDS-g1952.t2;Name=K3A94_CDS-g1952.t2;Parent=K3A94_transcript-g1952.t2
JAIOKQ010000001.1	AUGUSTUS	CDS	1521095	1521163	1	+	1	ID=K3A94_CDS-g1952.t3;Name=K3A94_CDS-g1952.t3;Parent=K3A94_transcript-g1952.t3
JAIOKQ010000001.1	AUGUSTUS	CDS	1521095	1521163	1	+	1	ID=K3A94_CDS-g1952.t6;Name=K3A94_CDS-g1952.t6;Parent=K3A94_transcript-g1952.t6
JAIOKQ010000001.1	AUGUSTUS	intron	1521164	1526455	1	+	.	ID=K3A94_intron-g1952.t5;Name=K3A94_intron-g1952.t5;Parent=K3A94_transcript-g1952.t5
JAIOKQ010000001.1	AUGUSTUS	intron	1521164	1526455	0.55	+	.	ID=K3A94_intron-g1952.t4;Name=K3A94_intron-g1952.t4;Parent=K3A94_transcript-g1952.t4
JAIOKQ010000001.1	AUGUSTUS	intron	1521164	1526455	0.6	+	.	ID=K3A94_intron-g1952.t7;Name=K3A94_intron-g1952.t7;Parent=K3A94_transcript-g1952.t7
JAIOKQ010000001.1	AUGUSTUS	intron	1521164	1526455	0.57	+	.	ID=K3A94_intron-g1952.t1;Name=K3A94_intron-g1952.t1;Parent=K3A94_transcript-g1952.t1
JAIOKQ010000001.1	AUGUSTUS	intron	1521164	1526455	0.58	+	.	ID=K3A94_intron-g1952.t2;Name=K3A94_intron-g1952.t2;Parent=K3A94_transcript-g1952.t2
JAIOKQ010000001.1	AUGUSTUS	intron	1521164	1524439	1	+	.	ID=K3A94_intron-g1952.t3;Name=K3A94_intron-g1952.t3;Parent=K3A94_transcript-g1952.t3
JAIOKQ010000001.1	AUGUSTUS	intron	1521164	1526455	0.57	+	.	ID=K3A94_intron-g1952.t6;Name=K3A94_intron-g1952.t6;Parent=K3A94_transcript-g1952.t6
JAIOKQ010000001.1	AUGUSTUS	exon	1524440	1524481	.	+	.	ID=K3A94_exon-g1952.t3;Name=K3A94_exon-g1952.t3;Parent=K3A94_transcript-g1952.t3
JAIOKQ010000001.1	AUGUSTUS	CDS	1524440	1524481	1	+	1	ID=K3A94_CDS-g1952.t3;Name=K3A94_CDS-g1952.t3;Parent=K3A94_transcript-g1952.t3
JAIOKQ010000001.1	AUGUSTUS	intron	1524482	1526455	1	+	.	ID=K3A94_intron-g1952.t3;Name=K3A94_intron-g1952.t3;Parent=K3A94_transcript-g1952.t3
JAIOKQ010000001.1	AUGUSTUS	exon	1526456	1526533	.	+	.	ID=K3A94_exon-g1952.t5;Name=K3A94_exon-g1952.t5;Parent=K3A94_transcript-g1952.t5
JAIOKQ010000001.1	AUGUSTUS	exon	1526456	1526533	.	+	.	ID=K3A94_exon-g1952.t4;Name=K3A94_exon-g1952.t4;Parent=K3A94_transcript-g1952.t4
JAIOKQ010000001.1	AUGUSTUS	exon	1526456	1526533	.	+	.	ID=K3A94_exon-g1952.t7;Name=K3A94_exon-g1952.t7;Parent=K3A94_transcript-g1952.t7
JAIOKQ010000001.1	AUGUSTUS	exon	1526456	1526533	.	+	.	ID=K3A94_exon-g1952.t1;Name=K3A94_exon-g1952.t1;Parent=K3A94_transcript-g1952.t1
JAIOKQ010000001.1	AUGUSTUS	exon	1526456	1526533	.	+	.	ID=K3A94_exon-g1952.t2;Name=K3A94_exon-g1952.t2;Parent=K3A94_transcript-g1952.t2
JAIOKQ010000001.1	AUGUSTUS	exon	1526456	1526533	.	+	.	ID=K3A94_exon-g1952.t3;Name=K3A94_exon-g1952.t3;Parent=K3A94_transcript-g1952.t3
JAIOKQ010000001.1	AUGUSTUS	exon	1526456	1526533	.	+	.	ID=K3A94_exon-g1952.t6;Name=K3A94_exon-g1952.t6;Parent=K3A94_transcript-g1952.t6
JAIOKQ010000001.1	AUGUSTUS	CDS	1526456	1526533	1	+	1	ID=K3A94_CDS-g1952.t5;Name=K3A94_CDS-g1952.t5;Parent=K3A94_transcript-g1952.t5
JAIOKQ010000001.1	AUGUSTUS	CDS	1526456	1526533	1	+	1	ID=K3A94_CDS-g1952.t4;Name=K3A94_CDS-g1952.t4;Parent=K3A94_transcript-g1952.t4
JAIOKQ010000001.1	AUGUSTUS	CDS	1526456	1526533	1	+	1	ID=K3A94_CDS-g1952.t7;Name=K3A94_CDS-g1952.t7;Parent=K3A94_transcript-g1952.t7
JAIOKQ010000001.1	AUGUSTUS	CDS	1526456	1526533	1	+	1	ID=K3A94_CDS-g1952.t1;Name=K3A94_CDS-g1952.t1;Parent=K3A94_transcript-g1952.t1
JAIOKQ010000001.1	AUGUSTUS	CDS	1526456	1526533	1	+	1	ID=K3A94_CDS-g1952.t2;Name=K3A94_CDS-g1952.t2;Parent=K3A94_transcript-g1952.t2
JAIOKQ010000001.1	AUGUSTUS	CDS	1526456	1526533	1	+	1	ID=K3A94_CDS-g1952.t3;Name=K3A94_CDS-g1952.t3;Parent=K3A94_transcript-g1952.t3
JAIOKQ010000001.1	AUGUSTUS	CDS	1526456	1526533	1	+	1	ID=K3A94_CDS-g1952.t6;Name=K3A94_CDS-g1952.t6;Parent=K3A94_transcript-g1952.t6
JAIOKQ010000001.1	AUGUSTUS	intron	1526534	1527174	1	+	.	ID=K3A94_intron-g1952.t5;Name=K3A94_intron-g1952.t5;Parent=K3A94_transcript-g1952.t5
JAIOKQ010000001.1	AUGUSTUS	intron	1526534	1527171	1	+	.	ID=K3A94_intron-g1952.t4;Name=K3A94_intron-g1952.t4;Parent=K3A94_transcript-g1952.t4
JAIOKQ010000001.1	AUGUSTUS	intron	1526534	1527174	1	+	.	ID=K3A94_intron-g1952.t7;Name=K3A94_intron-g1952.t7;Parent=K3A94_transcript-g1952.t7
JAIOKQ010000001.1	AUGUSTUS	intron	1526534	1527174	1	+	.	ID=K3A94_intron-g1952.t1;Name=K3A94_intron-g1952.t1;Parent=K3A94_transcript-g1952.t1
JAIOKQ010000001.1	AUGUSTUS	intron	1526534	1527174	1	+	.	ID=K3A94_intron-g1952.t2;Name=K3A94_intron-g1952.t2;Parent=K3A94_transcript-g1952.t2
JAIOKQ010000001.1	AUGUSTUS	intron	1526534	1527174	1	+	.	ID=K3A94_intron-g1952.t3;Name=K3A94_intron-g1952.t3;Parent=K3A94_transcript-g1952.t3
JAIOKQ010000001.1	AUGUSTUS	intron	1526534	1527174	1	+	.	ID=K3A94_intron-g1952.t6;Name=K3A94_intron-g1952.t6;Parent=K3A94_transcript-g1952.t6
JAIOKQ010000001.1	AUGUSTUS	exon	1527172	1527340	.	+	.	ID=K3A94_exon-g1952.t4;Name=K3A94_exon-g1952.t4;Parent=K3A94_transcript-g1952.t4
JAIOKQ010000001.1	AUGUSTUS	CDS	1527172	1527340	1	+	1	ID=K3A94_CDS-g1952.t4;Name=K3A94_CDS-g1952.t4;Parent=K3A94_transcript-g1952.t4
JAIOKQ010000001.1	AUGUSTUS	exon	1527175	1527340	.	+	.	ID=K3A94_exon-g1952.t5;Name=K3A94_exon-g1952.t5;Parent=K3A94_transcript-g1952.t5
JAIOKQ010000001.1	AUGUSTUS	exon	1527175	1527340	.	+	.	ID=K3A94_exon-g1952.t7;Name=K3A94_exon-g1952.t7;Parent=K3A94_transcript-g1952.t7
JAIOKQ010000001.1	AUGUSTUS	exon	1527175	1527340	.	+	.	ID=K3A94_exon-g1952.t1;Name=K3A94_exon-g1952.t1;Parent=K3A94_transcript-g1952.t1
[truncated: 407,265 more rows]
