# Supplementary material for: A high-quality de novo genome assembly based on nanopore sequencing of a wild-caught coconut rhinoceros beetle (Oryctes rhinoceros)
Source: BMC Genomics. 2022 Jun 7;23:426. doi: 10.1186/s12864-022-08628-z (PMC9172067; doi:10.1186/s12864-022-08628-z)
Supplement: Supplementary file 2 — Additional file 2. ZIP archive with an alignment supermatrix in PHYLIP format (.phy) for 95 single-copy orthologous genes used to construct the phylogenetic tree of all major lineages of Coleoptera (Fig. 5A). [file 12864_2022_8628_MOESM2_ESM.zip]

Archive with 1 entries (1 files):
- Alignment_for_Figure_5A.phy
