# Supplementary material for: A high-quality de novo genome assembly based on nanopore sequencing of a wild-caught coconut rhinoceros beetle (Oryctes rhinoceros)
Source: BMC Genomics. 2022 Jun 7;23:426. doi: 10.1186/s12864-022-08628-z (PMC9172067; doi:10.1186/s12864-022-08628-z)
Supplement: Supplementary file 2 — Additional file 2. ZIP archive with an alignment supermatrix in PHYLIP format (.phy) for 95 single-copy orthologous genes used to construct the phylogenetic tree of all major lineages of Coleoptera (Fig. 5A). [file 12864_2022_8628_MOESM2_ESM.zip › Alignment_for_Figure_5A.phy]

 384 24542
Scarabaeidae_Oryctes_S4 ANTILINILKDDQQEPMVRHEAAEALGAIASPDSLSLLKKYLSDPIVEVAE-TCELAVERIKWLVNGEENNCTSSNPYNSVDPAPPLD-NSNVEQLRSILLDDKASLFLRYRAMFALRNMRTNEAILALCEGLN--HG-SALFKHEIAFVLGQLQSDISVPYLSKSLENSSENEVTNPPIDPFREKVVMSLQCPIGPEANILQPSPKQ-VHRLWLKQPILSLSDLEVLKHTKHRNWSSYIIDTTYDVVDGLPGLRSHIDTICEEAEQASKK-HQILVLSDRNAGEK-RVPISSLLALGAVHHHLIEMRSRMKVALVVETAEARQVHHICVLMGYGADAICPYLPMELAASLRQDGVLDPSFTDDTIFQNFAQAIQTGISKKITFCHLFLKGWDSTREIYSYPPAAGPLAVYKMDEFFDTLDFAIQGYSNISQAIGPYSYANEDNSMASMQLCLYQYKNGTIFGFNESFIFDSEIIEICENITDFNENYNDSKSAFEDKVNFSALVKATLTFSIKTVSFKSAG-PITPPNCYRFDVVILFLNEDHDGQMLLSLDAEPIRLRCKGETQYFTKNKIDAFLRSLLNYLVITICTISFVLCSRAIWRAQQLKTITNNFFVINFNRPLSSDDRWKFLNMWYIMIIINDVLIVIGSSVKERIERREFASD-QWNACSLFLGTGNMLVWFGVLRYLGFFRTYNVVILTLQRAAPTVARFLLCALIIYAGFTFCGWLIFGPFHMKFRSLSSTSECLFALINDCDSNPCQNGGTCRIADDAGYHCDCLSGTTGTNCEL--DSFNECESNPCLY-GGICQEKL-GDYVCYCLPKNNGKNCE-IYDPNFSGGE-------GNPMVSRKNNNNIYQQDLEIQKRL----------CLQNQCKAKKGNGKCDEE-----CNTYACDFDGNDCSLG---I-HPWANCSA-PGKCSRAFMNDVCDEECNNPQCLFDGRDCEKSLQPCNPIYDGYCQKHYANGHCDYGCNNAECTARALNVDLLVHYGHSCLIPMDVKTA-LKVLYVFVDIKIDPLHFINTVQMNF-TTDKKIYLVSTIQFVATLQAVASELQKLNYN-ISVPQYRPLSPGEILGCTAPTL-EGMDIIIYLGDGRFHLEAAMIANSKFEAYRYDPYSKIFTREHYQHDIMKQIRYESICKARSAGKFGVIMGTLGRQGNAKVVDCIQKRLDYHQKDNVIILLSEIYPNKLDLFKGIEAFVQIACPRLSRQRGITIQSAATYTIWKDHNINIIDTPGHVDFTVEVERSLRVLDAAILVLCAVGGVQSQSLTVNRQMKRYNVPFLAFINKLDRLGANPYRVIS----QMRSKLNHNAAFVQLPIGLEGKNKGLVDLITQQAVYFDGSYGETITYDEIPQDMRTECSERRHELIEHLSNVDDKLGEMFLEEKTIEVADIKDAIRRTCIKRTFTPVFVGTALKNRGVQPLLDGVLDYLPNPGEVENVGLK-----EEEGKEVKKIVLDPARNDS-KPFVALAFKLEAGKFGQLTYMRCYQGMLRKGDNIFNVRTKRKVKIARLVRMHSNNMEDVNEVYAGDIFALFGVDCASGDTFVTDIKDCISLESIFVPEPVVSMAISPANSKDRDNFSKAIARFTKEDPTFHFWFDSDNKETIVSGDLVDEVHP-GEQNIKLKASNSHKGPYEFE-KIQHLQEFN-E--HEGPIWCMKFSSCGRLLATAGQDKVLRIWIIKNAFAFFQEMRTKYNAEKVS-PTPSQELAALEAVSSEEGSKFIFMPKPFCTYSGHTSDLLDVSWSKNYFILSSSMDKTVRLWHISRKECLCCFRDKTMDCIKIEISAETNTISVWNNGQG---IPVAMHKTENMFVPTMIFGHLLTSSNYNDEEEKVTGGRNGYGAKLCNIFSTKFTVETGSKEYKKSFKQSWGANMTKASDPKIK-DFTSDDFTKVTFSPDLSKFKMQKLDGDIISLMSRRAYDVAASTRGVKVFLNGKRIPVKNFKDYVELLIKNNLDENGAPSKILYENAGERWEVALTLSDRGFQQMSFVNSIATTKGGRHVDYVTDMIVKQLIEVIKKKNKGGVNIKPFQVKNHIWIFINCLIVNPTFDSQTKENMTLQVKNFGSKCTLSEKFIALIT-KSGIIESVLSWAKFKAQNELTKASGKKQAKLKGIPKLEDANEAGTKNALKCTLILTEGDSAKSMAVSGLGVIGRDYYGVFPLRGKLLNVREATHKQILENAEINNLIKILGLQYKKKYNSEEDMKTLRYGKVMIMTITHPKTSKDTSASAVAVGLKQGKVVITVGDGPGFYTTRILSTMLSEAIRLLQEGVDPKELDTLTKKFGFPVGAATLADEVGLDVAAHIATDLAKAFGDRISGGDLSVLKDVVQAGCLGRKSGKGIFIYEKG-SK--SRDVNPEALDILK-RYSLEPK-GCFEDEDKQLRMVSRFVNDAILCLEEKILANPLEGDVGAVEGGVKFDFSDISLPKDCLSQNNDSNVDTEDEIDDSYDSETDDSKNVLQSCFKTMVDTLSKQAPETINEVQLLVKELRRIILLWDELWLGTLAQHHSEINKRQQQLELEIEKVYSNPHLSHEEKMSLVTEKHRIIIKPIIFILEQLYDITSV-EPETPHEKNFQEQYMDLIVDTLKKLKNPDNCDK-PQESWQLLKELQTRFQQKAHKKTSYSLKMQEISPVLANMRNTVISMPGLTGSS--KSRVTVSHLSNHVSILPTKTKPKKLVFYGSDGQMYTYLFKGLEDLHLDERIMQFLTITNTMMARNDEETENNLYRARYYSVIPLGPRSGLISWVDGTTPVFALYKRWQHREASKQSTKSGSSCGTVLRPSELYYNKLNPLLQEHGVKNIDNRKEWPLVVLKQVLNELMKETPSDLLANELWCHAINAATWWQMVRRYSYSVAVMSMIGYIIGLGDRHLDNVLIDLTSGDVIRRGSRCSTAKAFLRPVRMRKNLHIALNSHVTRLLINPNDKRVYGVEFRRNGRRQIVTAKKEVIISAGAINSPQILMLSGIGPQEHLASLGISVLQDLKVGENLQDHVAMGGLTFLVDKPISIVQDRFEAFGMTMYYIMKEKGPMSTLGGVEGLGFVSTKYANRS--WPDIQYHMAPASINSDNGARVKTCLGLKDSLYKAVYEPIANKDAWTIMPLLLRPKSTGWVRLRSKNPFHYPLINANYFDDPFDVQTLVEGAKIAVEISKSPAFKQFNSRVHSVPFPNCRKYPFGSDAYWECHMRTRGHYNNVSCVLFHPRQDLLLSNSEDRSIRVWDMSKRTCLYTSRREHERFWVLTSHPSLNLFAAGHDTGMIIFKLERERPAYTVHGNILYYVKERYLRKLDFTTSKDVPVMQIRGSG----KTPVYSMSFNPAENAVLLCTRA-SNVDNSTYDLYTIPRDH-DSETQVP-------EGESKRSPGITALWVARNRFAVLDRSYQLVIKNLKNEVTKKVQTPDPVTKTYGDPSRRPEVKSSTIEYIAPAEYMIRPPQPAVYLFLMDVSHLAVETGYLHTICSTLSSELTNLPGDARTQIGFLAYDSALHFYSLSEGQNQPHEMTVLDIDDGFLPCPDNLLVNLQDRMELISDLLTQLPMRYNNNYETNSALGAALQVAYKMMFATGGRITVFQASLPSIGPGALTSREDPNQRSSSDVPHLNPANDFYKRLALECSGQQIAVDLFVLNSQFVDISTISGISRFSGGCIHHFPLFRASRTLQNEAFERSFRRYITRKIGFEAVMRIRCTRGLSIKLAMIWYHR-KRNGNKE-YT-KQELETAVHNRPPGCPQLAVLSFWGAFHGRTTSSLSVTRSKPVHKLGFPLFAEWPAAHFPLYKYPLEENIRENKQIDQKSLAEVEELIHCNE-KKGW---PVAAVIVEPIQSEGGDNHGSPEFFRELQKICKKNTIALIMDEVQTGCGSTGKMWCHEWFDLPSPPDLMTFSKKMLAGGFYHTEEMLPDLPFRLCIEYEGHKDMVRTISPDPTGQYLASGSDDHTVRIWEVNTGRCLKTIETN-DI---VRCVQWCPNTALSLIAVASGNRLLLLNP-H--VGDFLICS-KTDAVLKE-AS-ETISIDAM---EISERVRNSVKW-EE--PTNEEYQN-G--IRVCIKHFKEITQVAWHCKGDYFATVMPDGQNRSVLISQLSKRRSQIPFSKSKGLVQSVLFHPLRPLLFVATQRHVRIYDLVKQQLVKKLMTNSRWISTMAIHPGGDNLLVATYDRKVLGEISEKENLPVKQLRFGDTGNALDDKEGRYILGPLICEGDDLFKNVVTFRIRDATIDLPPFDMGHSGDIYFEFRTTINDAVIFESRGPTDMIKLNIINGRQLQFEYRAGENKLVVTSETTYYLTDNKWHSVSVERNRKSGMIIIDGSRKAEVSDSEGPVRALHLPNKFVLGASYDYRDGFTGCIRAFQLNGKLIDLRSYARAGIYGITEGCVGKCESNPCLNNGTCQEMYNGYKCDCRFTSF--KGPICADEIGVNLRKTSMIKYKFEGSFRSTLAEKIRIGFTTTHPNGFLLGFSSSKSKEYLTIMISNSGHLRVVFDFGFERQEVIYP-DKIFMFGQFHDLKLSRRNAGSVLVLKMDDYDPVEFNFTVKASRIIETQLKDGAGTSGLMQQISDMMG----VSKNAG-HVFKNSN--CVVPINDIRGIEAMGYAKGEKILRCKLAAVYRLIDLYGWSQG-CSTLVTARLNQDEEHFLVNPYGMLFHEITASSLIKVDMQGNVVEQGTTNFS-VNITAFSLHAAIHSSRPDIKCIIHVHTPSVVAISALKCGLLPLSEESVVIGDISTHSHMGGVLSTEEIEKIARNLGPNNKVLLLTNQGAVCCGETIEEAFFTARNTVLACESQLKLMPMGMDNLVLISDEQRKKLYEAAHKAPESSPRPDQPS-------ILEGKV---ERKWRVGGIHTGESIVVAPSQTLNNREYNTLRTTAIKVIRHFGVVGECNIQYALNPNSEEYYIIEVNARLSRSSALASKATGYPLAYVAAKLGLGIPLPKISNSVTGVTTACFEPSLDYCVVKIPRWDLSKFSRVSTKIGSSMKSVGEVMAIGRTFEEAFQKALRMVDESVMGFDPYAKEVCDE----ELKEPTDKRMFVVAAALKSGYTVDKLYELTKIDKWFLQKMKRIVDFHVFLESKDQNN-LSHSLLLKAKQMGFSDKQIAAAVKSTELAVRMQREERGITPFVKQIDTVAAEWPASTNYLYLTYCA--DSHDVSFNEKHTMVIGSGVYRIGSSVEFDWCAVGCLRELRNLNKKTIMVNYNPETVSTDYDMSDRLYFEEISFEVVMDIYNLEAPVGIILSMGGQLPMKFVFFPIVVATIIWFWRRVCILSRTPALLEYMLLSLGGALAFLDLPIEYLTLYFDMPFMLLLSDIRQGIFYSMLLSFWLVFSGEHMLIQDNGEKNSLKM-YWKHLSAIVIGCTSLLIFDLCERGVQLRNPFYTIWVTPIGTNLALSFIILAGMSASIYFIFLCYMIWRVFRNISIKRTTLPSMSTARRLHYEGIIYRFNFLMLATVVCAAVTIITFIFGQVSDYQHNWDDGMDDIDIEIE-SFDM-KKP----LDLEVDGKLHVLFGGTKVVQHTPPSKAV-TGLRAQDNGCVAYVLRT--GFNTSQGKLLRTILFGVKRVTANNLETFGFILFLLIFAIAAAAYVWVKGCEDPDRNRYKLFLECTLILTSVIPPELPIELSLAVNTSLLALTKLGVYCTEPFRIPFAGKVEICCFDKTGTLTSDNLVVEGIA-L-AKKDST---VTPLTDVPIESVQVLATCHSLVHLEDG-LVGDPLEKATLTAVDWNLTKADAVIPKKG--KASALKIFQRFHFSSALKRMSVITGY--NQHG----TMETVYLATVKGAPEVLKDMISNPPENYDKVYIELSRRGARVLALAWKEL-GKLGSI-EIRELT-RNDVEKDLKFAGFVIISCPLKSDSKNVIKEILNASHKVVMITGDNPLTACHVAKELNFSQKNATLILTESTKGWEWESVDQNESFEHS-----KDI---LSLISKYDLCITGDGLNFLKDTDRKLFLQLLPHISIFARFAPKQKEYVVVHLKNLGYTTLETLSNRYPYSCYKQVFVDEVDEDYKSYATMSILSTNLLHSAVIIDQVYSTRRAMAQAIAEQFFGCFISMQNWSDMWLPKGISLYLSGLYCKKCFGNNEYREFVQSTLLSVVKYEEEYGGIVLDPSQPPAPVPS--SSN-VAQ-PSQK-TS-----ET-NFYFSIRNLHTMSPMYVEAMHKKALLVMRMLEHRIGQELLLQV-FNKQLSLASNAAGQKIGSGLWGHMLISTNVFTKAICYGGTAALFNAISWIESSAWDGRYALVVAGDIAVYAKGSARPTGGAGAVAMLIGPNAPLVFDRGLRASYMRHAYDFYKPDLTSEYPFVDGKLSIQCYLSALDNCYNLYKKK---AEK---TIPEPLRDRMEMIDMSGYVAEEKIAIAKQYLLPQAMKDSGLKSDNIKIDDDTLHVLIKNYCRESGVRNLQKHIEKVIRKVAYKVVKDDTQFIHVTSQNLQQFVGKPIFTQDRLYPTTPVGVVMGLAWTAMGGSTLFIETTTRKPTSEKDVDGTIELTGHIQGASSLLPVMALAPQENERILDMCAAPGGKASHIAAIMKNTGVLFVNDANRDRIKAVVGNFHRLGVINSVVSTVDGRKYPEILK-GFDRVLLDAPCSGTGVIAKDPSIKTSKDEQDIQRCFTLQRQLLLAAIDCVNAKSSTGGYIVYSTCSILPEENEAIIDYALKKRNVKLADTGLEFGTDG---FVNYRHHRFHPTMKLTKRFYPHVRCVAQMVNSQATNIKSGWKNIFSVFHLAASDTEEAIVELAFQTTGKIINELYEKQFPSMIDSFQDAVKCLSEFACNARFPDTSMEAIRFVRTCALSVHTAPQLFADH-AGIEN--DVAIAEEDRVWVRGWFPLLFSLSCVVNRCKLDVRTRALTVLFEIVKTYGDSFNGHWWKDLFKILFRIFDNMKLPEHHTEKAEWRFIKLSNNPSPGYNIEQLAKKGEKYVQLPYCVKGMDVSFSGILTYIEEKIESLLKEGYTEADLCYSLQETVFAMLVETTERALAHCESSEVLIVGGVGCNERLQEMMNQMCIERGAKLFRSEKFVTMATRTRQEYLKDLVTNFSTSTPVDTGQKFSIFSSKKKEK---IRPRFIPDACQRGAILWQVFLDDSGQS--RCIDCLLGISTDTLVILEEQTKQIVFVTPCKSILGWSAQ-SSSLRIYHHQGECTTIHMKDT-SERDELLEIMDRLKAVTQGVTVQELSLKRNIMGQLGFHVQPDGTVTLVESQGQAWQAGLRQNSRLRVEEFKLKQMWKSPNGTIRNILGGTVFREAIICSNIPRLVTCWKEPIIIGRHAHADQYKATDFVVPGAGKLELVFTP--ESGDQQKYTVHEYKG-PGVALGMFNTDESITAFAHSSFKYALDRGLPLYLSTKNTILKRYDGRFKDIFQAIYEKEYRSQFEAKKIWYEHRLIDDMVAYAMKSDGGFVWACKNYDGDVQSDSVAQGYGSLGLMTSVLICPDGKTVESEAAHGTVTRHYRLYQKGQETSTNSIWWVVLSFTWFLAAGLKWGNEAIASYAQYFHLAAWLIPTVQTVSVLLSGAVDGDPVSGICYVGNMNMENLRKFVLAPLFVYLLLGTSFLFAGFVSLFRIRSVIKKQGGTGAGAKADKLEKLMIRIGIFSVLYTVPATIVIGCYLYENAYHDDWLISTACPPGTKKVHVIINYKEKNVLINKDIRCKDDVYTHVYTLIIKPDNTYEVQIDGEKVESGELEADWDLLPPKKIKDPEAKKPEDWDDRATIPDPDDKKPDDWDKPEHIPDPDATKPDDWDDEMDGEWEPPMIDNPEYKGEWSPKQIDNPAFKGAWIHPEIDNPDYTPDPDLYKQPEICAIGYRDYLLSEQHLQSTLSLKECIANPDLALNRGILEPLAFLKRNNKIE-T-NTCIILIDALCEAEYHRPDHGDTITTFLMRHMCHFPSWLKIIATVRTQLQEVTKQLPYTRINLDSIT---TSENLQKDMLDYINFRVQNSPSIQTNITLST-A--VK-LESGNVTQH-KFSQYLLNLSQGSFLFAKLTLDLLERGHLVAKSSGYKVLPVTLAQIYLLHFNLRFPTVRSFEKVTHILSVCLSALYPLTLLEIYYSVNSLLVDRFLPWTEFLQRFKLLSGFLVKRLVRTLTYRNSMYHNKHLFTGKVVMDIGCGTGILSMFAAKAGAKQVIAIECSNIVDYAKKIVEANKLDHIITIVKGKVEEIELPPPLDSVDIIISEWMGYCLFYESMLDTVLYARDKWLKPG-GLLFPDRCSLFITAIEDRQYKDEKINWWDDVYGFDMSSIRKVAISEPLVDVVDPKQVVTNACLVKEVDLYTVQKADLEFSAPFHLQVRRNDYVQALVTFFNVEFTKCHKRVGFSTAPEAPIDKYLYSSEDHIKSGALLACGIVNCGVRNECDPALALLSDYVLHNTSTMRLGAIV---GLGLAYVGSNRDAVLTLLTPVFS--DSK---STMEVIGMAGLACGMIAVGSGNADVTDTIMQTLMEKSESDL-KDTYARFLPLGLGLCHLGRQEAVEAIIAALEVISEPFRSMAVTMVEICAYAGTGNVLKVQQLLHICSEHYESSDREESRSEKSPKDKSSKEKEEKEKDLSGRQAVAVLGIALIAMGEDIGSEMAFRTFGHLLRYCEPSIRRAVPLALGLISVSNPKLSILDTLSKFSHDSDSEVAHNAIFAMGLMAMQWVRDNIHAFGGNPDNITLFGESAGAVSVSLHLLSPLSRNLFSQAIMQSGSATAPWGIIDREESILRGLRLAEAVNCPSKRDDLPAVIDCLRKKPAQDLVENEWGTLGICEFPFVPVIDGTFLDDYPARDMINKNFKKTNILMGSNTEEGYYFIIYYLTELFRK--EEDVYVSRQEFIRAVAELNPYFNNIARQAIIFEYTNWLNPDDPISNRDALDKMVGDYQFTCNVNEFAHRYAETGNNVYMYYFKHRTISNPWPSWTLNKPLDSPVYGFIFLFRWIEERRSRRKVVEQTEV-FVKDEEIVNNIFFAQQMVPNSCATHALISILLNC--PNIHLGDTLSRLKAHTHGMSPENKGWAIGNTPELACAHNSHAMPQ-AKRRLDK----SSGVPTGR----FT--GEAFETYEWARKMAVDALEYDDDEGANPAGALEEILEAPERLKDLDLDAFAEELERQAFGNKSITLYDIRAELNCRYKDLRQPYSSATPDELFDMLTKESPETFYIGKMVTATVVGISRKKPQGEQLDQAN-PVRNDETGLWQCPFCLKNDFPELSDVWNHFDAGACCGQATGVKLRLDNGVSGYIHIKNLSDKHVSNPEERVGIGQLIHCRIMKIDVERFSVDATSKSSDLADKNHEWRPTRDPYYDQDSEDKDNLTEAEIKK-NKQRQTYIKRVIVHPAFQNISYAEAEKLMANMDQGEVIIRPSSKGANHLTITWKVAERIEQFIICNECGRKLHQICVLHSEQIWPSG-FTCDECHKKKG-TKRKENKFNAKRLPVTKLGVYIETRVNNFLKKK-EAGAGEVSIRVVSSSEKIVEVKPGMRSKFVETGEMASEFPYRAKALFAFEEIDGVDVCFFG--MHVQEYGSECPPPNCRRVYIAYLDSVHFFKPRQFRTAVYHEILLGYMDYVKQLGYTMAHIWACPPSEGDDYIFHCHPAEQKIPKPKRLQDWTLEGNMEDPSKFQWMLDWSHVWAAVFKSLFGYVCFLTFQNDTQQVITNNLHSAGFKGLVNICLVVKALLSYPLPYYAACELLERAFFKGRPKTIFPSIWALDGELKVWGLAWRIGVVVFTILMACFIPHFSILSASLDRTLKVWQLGASTANFSLEGHEKGVNCVDYYHGGDKPYLISGADDRLVKIWDYQNKTCVQTLEGHAQNISAVCFHPELPVVLTGSEDGTVRVWHANTNRLESSLNYGFERVWTICCLKGSNNVALGYDEGSILVKVGREEPAVSMDASGGKIIWARHSELQQANLKALPEGAEIRDGERLPVAVKDMGACEIYPQSIQHNPNGRFVVVCGDGEYIIYTAMALRNKAFGSAQEFVWAQDSSEYAIREAGSTVKIFKNFKEKKSFKPDYG------AEGIFGGWLLGVKSVSGLTF--YDWDSLDLVRRIEIQPRAVYWSDNGKLVCLATEDSYYILGFDQDQVQRAREA-NEVAEDGVEDAFNVLGEVNEIVRTGLWVGDCFIYTNAVNRINYYVGGELVTIAHLDRPLYVLGYVPRDDRLYLADKELGVVSYQLLLSVLEYQTAVMRRDFSTADRVLPSIPKEHRTRVAHFLEKQGFKQQALAVSTDPEHRFELALALGDMNIAKSLAVEANNPQKWSQLGELAASSNNLPLAKECMQRAQDFSGLLLVATSIGDAELVRKLGEDTLKEGKNNISFLSYFLLGDLRQCLDILIQTDRLGPDSDFEYSTQSYTGYEPTSMRAIRARYDPYLQTRHRVEQLKQLGHSVDKVEFIVMGGTFMSLPDDYRDYFIRNLHDALSGHKSSSVEEAVKYSERSNIKCIGITIETRPDYCLQRHLSDMLKYGCTRLEIGLQSIYEDVALDTNRGHTVHAVCETFCLAKDAGFKVVNAISQLPEGLLSSLNCLTSITLSRNNFSAYPSGGPSQFTNVDSINLEHNQIDKIPYGIFSRAKNLTKLNMKENQLTSLPLDVGTWVNMVELNLGTNQLTKLPDDIQCLQALEVLVLSNNILRRIPPSIGNLRKLRVLDLEENRLDQLPNEIGFLRDLQRLIVQSNQLTALPRALGHLSNLVFLSVGENNLTYLLRDARDWAISRNRYWGTPIPLWISPNGD-EVVCVGSIAELEELTGTKITDLHRENVDHLEIPSRIPGNPPLKKVPEVFDCWFESGSMPYAQQHYPFEN-VKEFEEAFPADFIAEGIDQTRGWFYTLIVISTAIFGKAPFKNLIANGLVLAADGQKMSKSKKNFPNPMDVVSRYGADALRLYLISSPVVRAENLRFKEEGVRDIIKPSIRIEPPAAVPPQDSRKRPPSEKPVEIIDEEEEEQKLREESGLSRTGVLFGGLVNDLKRKIPWYWSDFKDALAMQCIASWIFLYFACLSPIITFGGLLSEATGKNMAAMESLVSGFICGIGYGFFSGQPLTILGSTGPVL-VFETIVYNFCI-SM-GWNYMSFRFWIGTWIAVILMILVAIDASALISHYYLVVVPDDKANN----KHPDQFLTDDLIN-NKG--------QNP--NAPYIAAKFLQRSIPYTFHL---GAND-EQEGFKNKKLEKDKKYRIFVRAVVDTPQKHLYTSSPFSESLALDMREVPPGDPPLRPNPDVTT-DN--DVKVSSHRKEAGVLWVICPI-IAALVLSLFLVSLFIYKKRRQPCKT-PDQAAVTKPLIPA-DINS-S-SAPSDPVEMRRLNFQTPGMISHPPINILELANHIEKLKTNDNLKFSQEYESIEPGQQFTWDHSNMEINKPKNRYANVIAYDHSRVILQPEEGILGSDYINANYEKKLRTEVEEMRQQLKKIQESKREDRKKLADEEALRKIKQLEEQKYELQKQVASQKPVDGNWAGHNVLHQMRPFVGSHEEEALLNEMEVTGQAFEDMQEQNSRLIQQLREKDDANFKLMTERIKSNQLHKLAREEKDVLKEQVSTLTQQVETANLVVRKLEEKERILQNTLATVEKELTLRQQAMEMHKRKAIESAQSAADLKLHLEKYHSQMKEAQQVVAEKTSSLEAEAYKTKRLQEEIAQLKRKAERMKKMEMAGTTLDEVMMEEIREYKETLT-CPSCKVKRKDSVLSGSRIEAQDGINRTALREIKILQELNHRNLIGLLDVFGHVSNVSLVFDFMDTDLEVIIKDNTIILTTANIKSYMTQTLQGLEYLHLNWILHRDLKPNNLLVNAHGILKIGDFGLAKLYGSPNRINTHQVVTRWYRAPELLFGARQYSTYIDMFETKLINTLIFKFLPVPMFRNVTLKCLTEIAGV-SVSNYDDVFISLFNQTMAQLEIMLPLQTDIPSAYAGGQDQEQNFIQNLALFLCTFLKEHGNLAE--RSVGTLR-NALHYLVLISAVDEVEIFKICLEYWNSLASDLY-RAVPYAGVLYQE-------VLNKVRYIMISRMAKPEEVLVVENDNGEVVREFMKDTDSINLYKNMRETLVYLTHLDYADTERIMTEKLQNQVNGSEWSWKNLNTLCWAIGSISGAMHEEDEKRFLVTVIKDLL------GLCEQKRGKDNKAIIASNIMYVVGQYPRFLRAHWKFLKTVVNKLFEFMHETHDGVQINFLCAYYGCLQAGIVPVPIEVPITRRDAGSLQIGFLLGSCCVQVALTSEACLKGLPKNT-SGEVIQFKGWPRLQWFVTEHLTRTPKDWSP-TPRLNDDTPAYIEYSTDRDGSVMGVTITRAAMLSHCRTLTMACNYTEGENMVCVLDFKREVGLWHSVLTSVLNGMHVIYIPYALMKVNPASWMQMITKYKASVAVVKSRDLHWGLLATKDHKEINLGSLRMLLVADGANPWSLSSCDQFLTVFQSKGLRPDAICPCASSSEVLTVSVRRPGRAGAN-----STGRGVLSMQGLSYGVVRVDQENSLTSLTLQDCGQVMPGCVIVVVKMEGPAYLCKTDEVGEICVNSGPTGTFYWGLQGLSNTTFKVQPL------GADGQ--------VIG-DSEYTRSRERSLSVVNMFLDEMAKEAKNIITAICDEQCKMSDKLLPKSCAVLIAAQINRKKKDKNK-KNLADVEKPGKE-SYRKTRENLTTMDKLHMALTELCFAINYCSTINVWEYTFAPREYLHQHLENRFARALVGMVMYTQETNEIAKPSELLVSVKAYMNVLQTVENYVHIDITRVFNNCLLQQTQPFDSHGDKTIASLYTQWYSEVLLRRVSAGNICFSLNQRAFVSLTPEGSIPFNAEEYSDINELRALSELIGPYGMKQLNETLMWHIASQVQELRKLAESNKEVLVMLRTNFDKPDVMKEQFKKLSNVDNVLQRMTIVGVILSFRQLAQSSLTDVLEQRIPFLLSSILDFRHHLPSGDPLK-VVSEMTSAAGLPCKVDPTLINALKMQ-KPDMDGD-EHLLVCLLEQLSKVISVICVAVWAINIGHFNDPAHGGSWIKGAVYYFKIAVALAVAAIPEGLPAVITTCLALGTRRMAKKNAIVRSLPSVETLGCTSVICSDKTGTLTTNQMSVSRMFIFDKVEGNDSSFSEFEITGSTYEPIGEIFLKGQKIRAADFEGLHEMATICIMCNDSAIDFNEFKQAFEKVGEATETALIVLAEKMNPFNVAKTG-DRRAAAIVVRQDIETKWKKEFTLEFSRDRKSMSSYCVPLKPSKLGNGPKLFVKGAPEGVLDRCTHARVGSQKVPLTSTLKNRILDLTRQYGTGRDTLRCLALATADNPMKPDEMDLDDSSKFYTYEVNLTFIGVVGYKAIGMNLAGLCQCGAWGCFDEFNRIDISVLSVISTQLQTIRSALVLKLKKFIFEGVEINLDPKVGIFITMNPGYAGRTELPESVKALFRPVVCILPDLEMICLISLFSDGFLQAKVLAKKMTVLYKLAREQLSKQYHYDWGLRALNAVLRMAGVLKRASPDISEALVLMRALRDMNYPKFVFEDVPLFLGLIRDLFPGMDCPRVGYPDFNEAVEKAFATNNYIVLPEQVDKVVQLYETMMTRHSTMVVGPTGGGKTVVIHTLTRAQILLGLPTVIRTLNPKACSVIELYGILDPLTRDWTDGLLSNIFRDINKPTEKN---ERRYILFDGDVDALWIENSSLEDIKYVLNPTFTGNQIRNLDKSI-KLSRAIDGSLYMPGIVGLNNIKANDYCNVVLQALSHVVPLRDYFLSEQNYNRIKRPPGDSSFLLVQRFGELMRKLWNPRNFKAHVSLHYKATVIILVAFSLLVTSRQYIGDPIDCIVDDIPLNIMDTYCWIYSTFTIPNRLTGRVGNDIVQPGVASHVDGQDEVKYHKYYQWVCFTLFFQAMLFYVPRYLWKTWEGGRIKMLVLDLNCPIVNPECKADRKRLIVDYFATNLHMQNFYAIRFFICEVLNFINVVGQIFFMDFFLDGEFSTYGRDVLKFTELEPEEREDPMARVFPKVTKCTFHKYGPSGSVQKFDGLCVLPLEIYNELEENRPKVETVLAQGQDYLKK-GS--NAASNLQHNLRTLKQRWDSVTSRANDKKIKLEIALKEATEFHEALQAFVDWLTNAEKILSNLKPVSRVLETIQSQIEEHKVFQKDVSAHREVMLNLDKKGTHLKYFSQKQDVILIKNLLISIKDDYGPESRGFVENSYLAGLTPSEFYFHAMGGREGLIDTAVKTAETGYIQRRLIKAMESVMVHYDGTVRNSVGQLIQLRYGEDGLCGEMVEFQTLPTIKLSNKAFERKFRFDPSNERYLRRVFNEDVIKELMGSGEVISELEREWDQLQKDREALRQIFPSGESKVVLPCNLQRMIWNVQKIFHINKRAPTDLSPLRVIRGIRELLQRCIIVAGEDRLSKQANENATLLFQCLVRSTLCTKCVSEEFRLSTEAFEWLIGEIETRFQQAQVNPGEMVGALAAQSLGEPATQMTLNTFHFAGVSSKNVTLGVPRLKEIINISKRPKAPSLTVFLTGVAARFCLLIAYGWTLLAEKRSKKLAWLAVGILVAAHGTKTYLRNWDWESEYSIFMS-GLRVNQRNAKLFNNVGHALESQAKYTEALKYFQTAVSVQEDDVGAHINVGRTYNHLKMFKEAEEAYLKAKSLLPKAKPGESYQARIAPNHLNVFLNLANLISKNSTRLEEADMLYRQAISMRADYTQAYINRGDILIKLNRTKGRMFIFIVRKINTAIHKAKERQRRSIGVLDIFGFENFNQNSFEQFCINYANENLQQFFVRHIFKLEQEEYNLEAINWQHIEFVDNQDALDLIAVKQLNIMALIDEESKFPKGTDQTMLAKLHKTHGNHRNYLKPKSDINTSFGLNHFAGIVFYDTRAFLEKNRDTFSADLLQLITISKNVFLQHLFSDDIGMGSETRKRTPTLSTQFKKSLDSLMRTLSNCQPFFIRCIKPNELKKPMVFDRGLCCRQLRYSCMKEDDICELLKFERKMLRARIAILKNDKFIQVRLRMETGTDGKAQKVNYYFINYKSFVNVVKYKLDLMRKRLETEERDATSRASFKCPGCLKTFTDLEA---DQLFDFVTSEFRCTYCREVVEEDQSALPKKDSRLLLAKFNEQLEPLYILLREVIGSILVFAIIGTTISAFIIGFGIYFLGLADVVYKLSFLESFAFGSLISAVDPVATVAIFHALNVDPILNMLVFGESILNDAIAIVLTTAALESNDP-SI---STGEAIVLGINRFCLMFFASAGIGVVFALVSALLLKHVDLRKNPSLEFGMMLVFTYAPYVLAEGIHLSGIMAILFCGIVMSHYTHFNLSTVTQITMQQTLRTLSFIAETCVFAYLGLALFSFKHRVEPALIVWSVILCLIGRACNIFPLALLVNRFREHQITKKMMFIMWFSGLRGAISYALSLHLNFS-DETRHVIITTTLIIVLVTTLFFGGSTMPLLKFMQ-----ATKNPSRRLR-KR-KKDREVTLSKTREINDTFHFYRSMLDERKQELLKELESVFSAKQIALGVATQKGQETVEQIYKTCEFVEKVNKCASVFEVLMLRKILDGKLHSLMNYN-IDQSVQAA-CELEFVSNYQAIQVGVRNTFGYVRSNSEAVIGPSK-QPPIARPTGGSSSSGSSVNGSSGSLNGGITCPFSISGSSQSTSP-FE-S-NIISKRFSSANSLGPFS-TTIGD-LNL-NG-I-N--PYEKWSNGGTDIFQNGVSDPYPLTNGTHADP-MLDLTSKLMS-TTIFPPKSQIKRQKMIYHCKFGEFGVMEGQFTEPSGVAVNAQNDIIVADTNNHRIQIFDKEGRFKFQFGECGKRDGQLLYPNRVAVVRTSGDIIVTERSPTHQIQIYNQYGQFVRKFGANILQHPRGVTVDNKGRIIVVVFTTIEKASAHLEGGAKKVIISAPSADAPMFVVGVNLEAYDPSYKVISNASCTTNCLAPLAKVIHDNFGIVEGLMTTVHAITATQKTVDGPSGKLWRDGRGAAQNIIPASTGAAKAVGKVIPSLNGKLTGMAFRVPVPNVSVVDLTVRLEKPAKYEEIKAKVRQAAEG-PLKGILAYTEDSVVSADFIGDSHSSIELSSSLQTDINLPYLTMDSSGPKHMNLKLTRSKFEG--LVGELIKKTIQPCQK-ALKDAEVSKADVGEVLLVGGMTRMPK------VQNTVQEIFGKQPSRAVNPDEAVAVGAAVQGGVLAGDVTDVLLLDVTPLSLGIETLGGVFTKLITRNTTIPTKKSQVFSTAADGQTQV-----EIKVHQGEREMALDNKLLGQFTLVGIPPAPRGVPQIEVARFHTLDMAHRAKVELSGQYIGKFQCKIGYGKATPTTRIWVGGLGPWTSVTQLEREFDRFGAIKKIDYAKSDNQAYILYDSIDAAQAAVKEMRGFPLGG-PERRLRTDFADVTPGVTYRPKPAYPLHEDGVDYRRGVEVDYEGYDGEGYSRYRGRAPYPE--R-RAGSRGPYRYPEDDEWGRSRPADLDYDRHRSGSR---GVD--RS-RSRSP--RRS-IDSDSDSGSRR-AGLLASSRTLPEVARKCSTVWQGALILKNSLFPAKFHLIDGDTDIVDGLMKDEDGRHQLRITQRLRLYWEGT---EHPRFKLNEDTGMISMRHGTRDGRYHLRFKVYDRKHTQTDVPANVTVIVK-----EIPHEAVINSGSVRISGITDEDFIRIWNYKTQSLSKSKAEKFREKIANLLNIERDNVDVFSVQLRRKHPPVTDIRFSAHGSP-YYKPVRLNGIVLMHREEIEKEVDINITMVGIDECLYENQMCEGSCTNTLDISALPYMVNANKTSLVGVRVDVLAECTCGARNFSKDENCKNNPCYNGGRCIESRYSLQCNCPAGYNGPRCQQVSRSFRGNGWAWYPPLEMCDSSHLHFEFITRKADGLLLYNGPIVPPETEEVMVSDYIAIELERGYPRLLLDFGSGTLELRVKTKKTLDDGLAIKDDENKFDMLVRNCVAHDGKRAPIQLVDKYGCVVRPKIMSKFQKIKNFGPSASVVSFAYFQAFKFPDSMNVHFQCVI---QVCRYNCPEPKCGGHGLGLEYGPPP---PLGNTLGNTLGNTLGNALGNALGTGDFGGHAAGLSGDY--GASLLSEYP-P-AFPDPRHP--SGPAGAYSESNADVVPAPQAQTSSSSTSNPPNPSSPAPQSPPQTGNEIH----LPPPPLPG-HGNAYTSID------------E-FE----GNLATIGGRPRSVENLPAELQGARRRRNTEVLNFIV-S---H-VYKRE-A----Q-EMTDVNTSRTIQVVAVPIPKVRAQADAEVLKVVKSGKSKRKAWKRMVTKVTFVGEGFTRKPPKFERFIRPMALRFKKAHVTHPELKATFCLPIIGVKKNPSSTMFTSLGVITKGTVIEVNISELGLVTQAGQMIAKLPDMLNAEIVLGSIQSVKDAVTWLGYTYLYIRMLRQPTLYGITHDLMKQDPLLEQHRADIVHTAALHLDRSGLVKYDRKLGQFQVTELGRIASHYYCTHETMSTYNQLLKSMLSEIELFRVFSLSSEFKNITVREEEKLELQKLMERVPIPIKESMEEPSAKVNVLLQAYISQLKLEGFALMSDMV----YVTQSASRLMRAIFEIVLHRGWAQLTDKTLSLCKMIDKRMWQSMSPLRQFRKMPEEIVKKIEKKNFPWERLYDLGPNEIGELIRVPKLGKTIHKYVHQFPKLELSTHIQPITRSTLRVELTITPDFQWDEKLHGASEAFWILVEDVDSEVILHHEYFLLKAKYAADEHLVKFFVPIFEPLPPQYFLRIVPFITVSGSEFLEMFVGVGPSRVRDLFSMARRHAPCILFIDEIDAVGRKRGGRSFGGHSEQENTLNQLLVEMDGFNTTTNVVVLAATNRIDILDQALLRPGRFDRQIYVPAPDIKGRASIFKVHLNPLKTDLNKQDLARKMAALTPGFTGADIANVCNEAALIAARDLNDSINMKHFEQAIERVVAGMEKKTNVLSPEEKKTVAYHEAGHAVAGWFLQYADPLLKVSIIPRGKGLGYAQYLPKDQYLYTKEQLFDRMCMTLGGRVSEELFFGRITTGAQDDLKKITQSAYAQVVHYGMNEKVGNISFDMPRDGEMVLEKPYSENTAQIIDTEVRNLINSAHKRTTDLLSKHKEDVRKIAERLLKQEILSRGLVNTLLLNDPNTIRSNLTIQRYAVIPLSTNSGLIGWVPHCDTLHTLIRDYREKKKILLNIEHRIMLRMAPDYDHLMVIQKVEVFEQALEHTHGDDLARLLWLKSPSSEVWFDRRTNYTRSLAVMSMVGYILGLGDRHPSNLMLDRMSGKILHIDFGDCFEVAMTREKFPEKIPFRLTRMLINAMEVTGIEGTYRRTCESVMSVLHRNKDSCKGFFKRTVQKGSKYVCLADKACPVDKRRRNRCQFCRFQKCLAVGMVKEVVRTDSLKGRRGRLPSKPKSPQESPPSPPVSLITALVRAHVDTTPDLANLDYSQYC--EPIPIEPIIS-----EAEKIQQFYTLLTTSVDVIRNFAEKIPGFQELCQEDKELLFQSASLELFVLRLAYRTHPNDTKLTIHEIEKRALPEFFNGRNKSKTPEIYLAYRNFMVDTYRLNPTEYITSTACRRNLAGDVCAIMRVHAFLEQWGLINYQVDTDSRPTPIGPPPTSHFHILCDTPSGLQPINP--PKTSQPSAAKTLLDLDRAQDIKKVEGPEPISGFGLKLDQY-AKKPAALRNKSAASLARDWTEQETLLLLEGLEMYKDDWN----KVCEHVGSRTQDECILHFLRLPIEDPYLE--DPEAGGALGPLAYQPIPFSKAGNPIMSTVAFLASIVDPRVAAAAAKSAMNEFASIKDEVPTAIMDAHLKNVEASS---TDGKFDPSAGLALSGIAEEKRTFLRQSLEARLIALYFDTGMFTEALQLGSTLLKELKKLDDKNLLVEVQLLESKTYHALSNLQKARAALTSARTTANAIYCPPKMQASLDLQSGILHAADEKDFKTAYSYFYEAFEGFNSVES-PKALTALKYMLLSKIMLNNPEDVQQIVSGKLAIKYAGRDIEAMKSVAQASHKRSLADFQMAVKQYKPELEDDVIVRAHLGTLYDNTDRFIAVMYDDKEGIIPGNALVVDPKRQFRPLSKFGNAFLNRFQCSLVNSPVLKNISIVDTPGILSGEKQRVDRGYDFTGVLEWFAERVDRIILLFDAHKLDISDEFRRSIEALRGHDDKIRIVLNKADMIDHQQLMRVYGALMWSLRRAIELQPNFPDAYCNLANALKEKGQVAEAEECYNTALRLCPSHADSLNNLANIKREQGYIEEATRLYLKALEVFPEFAAAHSNLASVLQQQGKLTEALMHYKDAIRIQPTFADAYSNMGNTLKEMQDVSGALQCYTRAIQINPAFADAHSNLASIHKDSGNIPEAIQSYRTALKLKPDFPDAYCNLAHCLQIVCDWTDYDARMKKLVNIVADQLEKNRLPSVHPHHSMLYPLSHEYRKAIAARHANLCLEKIHVLHKPAYKFSYDLKSR--LKIGYVSSDFGNHPTSHLMQSVPGLHDRNKVEVFCYALSPDDGTTFRSKIAREAEHFIDLSQIPCNGKAADKIHGDGVHILVNMNGYTKGARNEIFALRPAPIQVMWLGYPGTSGASFMDYLVTDAITSPIELASQYRRNLFSTLSELISLNIVPIINTNDAVSPPPQVD------EPIGGKSGKKGISIKDNDSLAAMLAAEVQADFLILMSDVDGIYNKPPWEEGARLINTFTSDMRNTIQFGQKSKVGWSLFVFFNHALGRELIIEMFLYRPHYLNAIQTMCPHILRYLATAVIINRGRRSALKDLVKVIQQESYTY---RDPITEFVEHLYVNFDFDGARQKLHECQIVFFNDFFLISCLDEFVENARLMIFETFCRIHQCISIGMLAEKLNMNPDEIFDLNSFEQLCINYTNEKLQQLFNHTMFILEQEEYQREGIEWKFIDFGLDLQPTIDLIDKPMGIMALLDEECLFPKATDKTFVDKLVSAHTGHPKFKKSDFRGVADFSIIHYAGKVDYSADQWLMKNMDPQNENVVSLLQNSQDPFVALIWKDAESLGRPKGMFRTVSYLYKEQLANLMVTLRNTNPNFVRCIIPNHEKRAGKIDAPLVLDQLRCNGVLEGIRICRQGFPNRIPFQEFRQRYELLTPNVINKGFMDGKKACETMIRSLELDQNLYRIGQSHEMDVKLGNEVGYAIRFEDCTSERTVIKYMTDGTLHREFLSEPDLQSYSVMIIDEAHERTLHTDILFGLVKDISRFRPDLKLLISSATLDAQKFSAFFDEAPIFKIPGRRFPVDIYYTRTPEADYVDACVVSILQIHATQPLGDILVFLTGQDEIETCQELLQDRVRRLGSKLKELIILPVYANLPSDMQAKIFDPVPPGARKVVLRFLYYLGRIKAARLEYSIAHKHLVQAMRKAPQNAAIGFRQTVQKFLIVVELLLGDIPERQIFRQASMRHSLGSYFQLTQAVRMGNLQRFGEVLENFGPQFRQDHTYTLILRLRHNVIKTAIRAIGLSYSRISPQDIAKKLGLDSAEDAEFIVAKAIRDGVIEATLDPEGGYMRSKESTDIYCTKEPHSAFHQRISFCLDLHNQSVKTDPITYPMRMTRLRSMLLIAAVWVCSSAISFPAIAWWRAVR-TEPIPEYKCPFTEHLGYLIFSSTISFYLPLFVMVFTYYRIYRAAVAQTKSLRLGTKQVLLGAGELELTLRIHRGGTGKVSTPEPRNLYASQEDEPLTALQNN-GLARMAST---RIG--------PHNKNFSLSRKLAKFAKEKKAAKTLLTSDLTSGGIPFLDYCTYAMKILFPNVDDHVVLQWDRPELLKKEKGLRQFGQLIMNKTFLLLFIRTLESNRYFSMRDRVNVASLIMVTLQSKMEYCTDILKTLLAELIEKCMEGKSHPKLLLRRTESVAEKMLSAMGLKN-KESTS-NAIAVQLDAEGKVKYDVIARQGHSKDKIVYSKLSDLLPVEVMSENDPTLEKPNEDEVEDITEKTRQALQRITNSKIAAAMPVRCAEKQAPSQFIRYTPSQQGAAFNSGAKQRVIRLVEAQVDPMEPPRFKINKKIPRGPPSPPAPVLHSPTRRVTVKEQREWKIPPCISNWKNAKGYTVPLDKRLAADGRGLQQLHINENFAKLAEALYIADRKAREAVETRAQLEKKLAQKEKEQKEEHLRLLAQKARDERAGIKTGNDNISNDDEREREMLRQDRHKERARERNLARAAPDKRSKLQRERDRSTHVLLNTPALESVFTPLEITAALFAACIHDVDHPGLTNQFLINSSSELALMYNDESVLENHHLAVAFKLLQNEGCDIFCNMNKKQRQTLRKMVIDMVLSTDMSKHMSLLADLKTMVETKKVAGSGVLLLDNYTDRIQVLENLVHCADLSNPTKPLHLYKRWVDLLMEEFFLQGDREREARMDISPMCDRHSATIEKSQVGELAESRQTEVTIRDIDELAMDLLIDFCYTSHIVVEESNVQTLLPAACLLQLTEIQDICCEFLKRQLDPSNCLGIRAFADTHSCRELLRIADKFTQHNFQEVMESEEFLLLPVGQLVDIISSDELNVRTEEQVFNAVMSWVKYNVSERRQHLPQVLQHVRLPLLSPKFLVGTVGSDLLVRSDESCRDLVDEAKNYLLLPQERPLMQGPRTRPRKPTRRGEVLFAVGGWCSGDAIASVEKFDPQTIEWKMVALGAAMFWVRVGAQSMVYTGDYNMTPDR--HLGAAWIDKCRPDLLISEATYATTIRDSKRCRERDFLKKVHECIDRGGKVLIPVFALGRAQELCILLETYWERMNLKVPVYFALGLTEKANNYYKMFITWTNQKIRKTFVQRNMFDFKHIKPFDRQYIDNPGPMVVFATSHILTVACGSKIMLYTPLSTDLAQANVKAMKESI-TNNRPILRKASSLAQPMFVDDFKWMTLRKIELQTADGLPALPMQISWVRDGILVVGMDSEMHVYSQWKPSNPPQQFETSEVDGKNVREVDFRTLTQENQRK----LASIPNLGRISSINLQLL-----DRKRVSKEVDLDYMPDYGLFEASRIACPVLPQYHPKQLMELLNSGKIRWVKAILSHLVQCILG-NHES--PED--NQGWARARTLSVSY-PAG---SPEHRAS------VGE--ITLDYTEIDSVPPVPLWTLLAADKEQPLTLEE-KKDYNELFDTNLTM-DD-SLDTLLEDQ-E--V-GR-LERRPS--ERV-I-SVAHFTPRQGRILSRLLTHTHLPGLSSLQLMVNPFSGALIDRIGYDMPMMIGLTIMFLSTAIFACGRSYGLLFFARSLQGVGSAFADTSGLAMIADRFTEENERSKALGIALAFISFGCLVAPPFGGALYQFAGKEVPFLILAFVSLADGFMLLLVMKPLKTQLKESQMAKPPSVPIWRLFMDPYIAVCSGALMMSNVALAFLEPTISLWMEDNLTTDNWKIGMIWLDEESWIKEKKLLVGSDDYGRDLTGVQNLKKKHKRLEAELGSHEPAIQAVQEAGEKLMDVSNLGVPEIEQRLKALNQAWAELKQLATTRGQKLDESLTYQQFLAKVEEEEAWISEKQQLLGVEDYGDTMAAVQGLLKKHDAFEMDFQAHRERCKDIGEAGKKLVAEGNHHADSINQRCQQLQTKLDHLAALAARRKAKLIDNSAYLQFDGAPSPMMPNEARLRNLTYSAPLYVDITKTSIKEGEDPVETQHQKTFIGKIPIMLRSTYCLLNGLTDRDLTELNECPLDPGGYFIINGSEKVLIAQEKMATNTVYVFSMKDGKYAFKAEIRSCLEHSSRPTSTLWVNMMARGGQAIKKAAIGQRIIAILPYIKQEIPIMIVFRALGFVADRDILEHIIYDFEDPEMMEMVKPSLDEAFVIQEQNVALNFIGARGARPGVTKEKRIKYAREILIFRHILNYYRTGKLHYPKHECLTSYDEELAFFGILPDVIGDCCYEDYRDRKRENAERLMDDKLSENGDQNLQQLTNIRQKMWRAFENPHTSTAALVFYYVTGFFIAVSVMANVVETVPCGTRPGKAGPLPCGERYKIVFFCLDTACVMIFTAEYLLRLFAAPNRYKFVRSVMSIIDVVAIMPYYIGLGITDNDDVSGAFVTLRVFRVFRIFKFSRHSQGLRILGYTLKSCASELGFLVFSLAMAIIIFATGLRAIQCYHEARGNKHRDVCLIPVSAHGTNPASAQMAGMRVEPVRVKQDGSVDINDIKEKAEKFKNRLSCLMITYPSTNGVFEETIGDVCELIHRNGGQVYLDGANMNAQVGLCRPGDYGSDVSHLNLHKTFCIPHGGGGPGMGPIGVKSHLAPFLPGHPVVNPL---GEHSK---NYGVVSAAPFGSSAILPISWAYIKMMGPRGLRKATQVAILNANYMSKLLDPHYTTLFKSPLSTLVAHEFIIDVREFKKSANIEAADIAKRLMDYGVGIHGEDIDAVIETYNYLSEKYFTHASPTLFSAATPKPQLSSCFLLMMPEDSIEGIFTCLAQCAYISKSAGGIGVNVHNIRAKGT----YIAGTN-----GVSNGLVPMLRVFNNTARYVDQGGNKRPGAFAIYLEPWHADILDFLNLKKNTGIEEARARDLFYALWIPDLFMKRVEANGTWSLMCPHQCPGLSDCWGEEFETLYEKYESEKKYVTQIPAQQLWRAIIAAQVETGTPYMLYKDACNRKSNQQNLGTIKSSNLCTEIVEYTSKDEIAVCNLASIAVNMFVKPDRKTYDFENLKNVAKIVTRNLNKIIDINYYP--IPESKTSNMRHRPIGIGIQGLADAFILLRMPYDSEEARMLNLQIFETLYYGALEASCELAEVEGPYSTYEGSPVSKGILQYDMWN-VTPTD-LWDWSALKAKIAKHGVRNSLLLAPMPTASTAQILGNNESFEPYTSNIYTRRVLSGEFQVVNHHLLRDLTDRGLWDDDMKNQILANCGSIQNIPGIPDDIKKIIYLFGDGWRLRQEQMLRDGESEQASQLCAFIGIGNSDQDMQQLDLNNGKQYCAAKTLYISDSDKRKHFMLSVKMFYGSGHDIGVFHSKRIKVISKPSKKKQSLKNADLCIASGTKVALFNRLRSQTVSTRYLHVENGHFHASSTHGGIYVHEKGQGLIEENEVYANTLAGVWITTGSTPVLRRNRIHSGKQVGVYFYDNGHGKLEDNDIFNHLYSGVQIRTGSNPIIRGNKIWGGQNGGVLVYNGGLGLLEQNEIFDNAMAGVWIKTDSNPTLKRNKIFDGRDGGICIFNGGKGILEENDIFR----NAQAGVLISTQSHPILRRNRIFDGLAAGVEITNNATATLEFNQIFNNRFGGLCLASGVQPIVRGNKIFNNQDAVEKAVANGQCLYKISSYTDSKILQEYITQEGHKLEIQPRIPMAVTNAVSWRSEGIKYRKNEVFLDVIESVNLLANANGNVLRSEIVGAIKMRVYLSGMPELRLGLNDKVLFESTGRGKSKSVELED
Boganiidae_Paracucujus_CSR006 ANSVLVKVLEDVSQEPMVRHEA-EALGAIGSAASLEILHKFAKDPVIEVAE-TCELALERIKW-----------------VDPAPPMT-VKGIDELKQILLSENASLFERYRAMFTLRNMNTKESVLAL---LK--AG-SALFRHEIAFVLGQMQDVNSVPYLKESLEDSNENEVTNPPIDPFREKVVMSLQCPIGPEDNILQPSPKQ-VHRLWLKHPVISIADLDVLKQTTHRGWTAHVIDITFPASEG--GFLKKLQSICEEAEQASKD-NQIIVLSDRNAGTE-RVPISSLLSLGATHHHLIETRSRMKVALVVETAEAREVHHVCVLLGYGADAICPYLGLELASSLRDQGVLDTSLTDEVIYQNYAQAMQTGISKRITFSHLFLKGWD--REINSYPPTAGPLAIYKIEDFYSTIDYAYEGYAHLETAVGAYSYANEDNTMTDMLLCFYQYKEGTIFGFNESYVFNAEIIKSCLNI-------------------FSALVKAELSFSVKTVNFKAAG-RITPPNCYQFDIMITFDNEDHDGQMSLDLDAEPIRLMCKGDVQYVTDNEIDSFLRSLLNYLVIFICIMSFLLCSRAVWRAQQLKRHTNHFFKTHFGEELSQEDRLKFLNLWY????????????????KEQIERAEFTSD-QWNVCSLFLG-GNMLVWFGVLRYLGFFKTYNVVILTLQKAAPQVSRFLLCALLIYAGFTFCGWLILGPYHLKFRSLSTTSECLFSLIN?????????????-----??????????????????--??????????????????????-?????????????????-??????????????????----------------???????----------???????????????????????????????????????---?????????????????????????????????????????????????????????????????????????TAKALGVELLVHYGHSCLVPLDQTSG-IKVLYIFVDIKIDPLHFIETLKLNF-SASTKIGLVSTIQFVTTLQAVSSKLKEDGYD-VSIPQFKPLSPGEILGCTAPVL-KCADVVIYLGDGRFHLEAAMIANPKLQAYRYDPYDKKFTKEYYEHEEMETIRKQCINDAKNAGTYGVIMGTLGRQGSPKVVEHLRQRLEETNRRAVVILLSEIFPAKIDLFN-FDAFVQIACPRLSRQRGITIQSAATYTLWKEHNINIIDTPGHVDFTVEVERALRVLDGAILVLCAVGGVQSQSLTVNRQMKRYNVPCLAFINKLDRMGANPSRVLS----QMRSKMNHNAAFIQLPIGVESDCKGIIDLITQKAIYFDGSYGDQLRYDEIPKDMRTECDEKRHELVEHLSNADEKFGELYLEEKPITEKDIKEAVRRTCLKRTFTPVLVGTALKNKGVQPLLDAVLEYLPHPGEVENFALK-----EVEGQEPTKVPLDPTRTA-DQSFIALAFKLEAGRFGQLTYMRCYQGMLQKGDTIFNARTMRKVRIARLVRLHSNTMEDVNEVFAGDIFALFGVDCASGDTFVTDPKQELSLESIFVPDPVVSMSISPVNTKDRDNFSKAVARFTKEDPTFHFFFDNDNKETIVSGDIVDNVHP-GEQNCKLKAANSHKGPFEFE-KIEHVQELKDD--QEGAIWCMKFSCCGRLLATAGQDKVLRIWIIKDAYQFFD-MRTKYNAEKVS-PTPSQESEA---MNSEEASKLTFMPKPFCTYSGHTSDLLDVSWSKNYFILSSSMDKTVRLWHISRKECLCCFRDKTMDCIKIEINQEDNIISVWNNGQG---IPVVMHKDENMFVPTMIFGHLLTSSNYNDEEEKVTGGRNGYGAKLCNIFSTKFTVETASEEYSKHFKQTWGSNMTKASEPKVK-PFSGNDYTKITFSPDLAKFKMDKLDDGIVGLMSRRAFDIAASSRGVKVFLNGKRIPVKGFKDYVDLFVKGHEDDSGNALKVIHEQCGERWEVAMTLSDRGFQQMSFVNSIATTKGGRHVDYVTDMIVKQLLEVLKKKNKGGINIKPFQVKNHMWVFINCLIVNPTFDSQTKENMTLQMKNFGSKCVLSENFITRVT-KSGIVESVLSWAKFKAQNEL-------------IPKLEDANE------AGCTLILTEGDSAKSLAVSGLGVIGRDYYGVFPLRGKLLNVREATHKQILENAEINNLIKILGLQYKKKYNSEDDMKSLRYGKVMIMTITTDKTSKDTTALAVDVGLKQGKVVITVGDGPGFYTTRILSAMMAESVRLLQEGVEPKDLDSLTKKFGFPVGAATLADEVGLDVASHIGPDL---FGERFGGGDLAVMRDIVQAGFLGRKSGKGIYIYQKG-SK--NKDVNVEVLDIIK-KYSLEPK-GSFEDEDKTMRMVARFVNEAVLCLEEKILANPLEGDIGAVEGGLKFDFSEITLPKDCLSQ--------------------------LQTCFKTMVDTLSKQDPETITQVQSLVKELRRITLLWDELWLGTLAQHQSEITKRQQQLEYEISKVNENPNLDKEEKVSLISEKHRIVIKPIVFILEQLQEVTSV-EVETPHEKQFQEKYMNDINEVINKLKNPENPEK-PQESLQPLKALQKFQQKFHKRAS-YSLKMQDISPVLHSMKNTVIAMPGITTTA--TKRITISHVSNIVSILPTKTKPKKIIFYGCDGQTYTYLFKGLEDLHLDERIMQFLSIANTMMA--------NLYRARHYSVIPLGPRSGLISWVDGTTPAFALYKRWQQREIA------------KLRPSELFYNKLNPLLLEHGVKNIENRKEWPLGVLKQVLTELMAETPSDLLAKELWCNSISAGAWWQVVKRYSYSVAVMSIIGYIIGLGDRHLDNVLVDLTTGDV???????????????????????????????????????????????FFVPGRRQIVLARKEVILSAGAINTPQIMMLSGVGPKSQLQKFGIPVLKDLPVGENLQDHVGMGGLTFRVDKPVSIVQTRFQAFPMTMQYVINARGPMTTLGGVEGLAFVNTPLGNRS--WPDIQFHMAPASVNSDAGARVRKVLGLTDVLYNTVYKPIANQDVWTLMPLLLRPKSRGWVRLRSKNPFDAPVINANYFDDPFDIETLVEGAKIAIKISEAKAFKQFGSRVHSIPFPNCRDYKFGSDKYWECHIRTRGHYNNVSCVLFHPRQELLLSNSEDKSIRVWDMTKRTCLHTFRREHERFWVMTSHPNLNLFAAGHDTGMVIFKLERERPAYTVHGNLLYYVKERFLRKLDFTTSKDVPVIQIRGGG----KTPIFRMSFNPAENAVLLSTRT-SVLDNSTYDLYMIPKEQ-E---DIP-------EVESKRSSGLTALWVARNRFAVLDRAHQLVIKNLKNEVTKKVQTPDPVTKTYGDPSRRPEIKTSTIEYIAPAEYMLRPPQPAVYLFLLDISRLAIESGYLSCVCTILTEELKNLPGDARTQIGFIAYDSALHFYSLAEGLSQPHEMNVQDIEDVFLPTPDNLLVNLKDRHEMVVDLLAQLPTRYNNNFDNNSALGAALQAAYKLMSATGGRVTVFQCSLPNVGPGALTAREDPSARAGTEVANLNPANDFYKRLALECSGHQIAIDLYILNSQYVDLATISGISRFSGGCIHHFPLFRAARVLNAESFERSFRRYLTRKIGFEAVMRIRCTRGLSIKNIFMAYRRKQRGEDVS-FS-ENEMQTCMINQPPGAPNLSMLSFHGAFHGRTM-GLATTHSKAIHKLDVPSFD-WPIAHFPQYKYPLDENARENEAEDQKCL--VEELIEQYS-KKGV---PVAGIVVEPIQSEGGDNEASPEFFQALQKLAKKHGAALLIDEVQTGGGPTGKFWCHEHFNLETPPDVVTFSKKMQMGGYFHTLDMRPKEPYRLALEYKGHTDMIRSISTDKTGQFLLSGSDDGTVKIWEVNTGRCLKTIDTE-GT---VRSVEWCPNAALSLILVATNNQVLLINP-D--VGDFVVSS-KTDAVLKE-AP-Q---TDVV----VSERVRTTIQW-EE--PDEKMYDR-G--VRIVLKHFKEVTQVTWHGRGDYFASVMPDGANRSVLISQISRRRSQIPFTKSKGLVQCVLFHPTKPCLFVATQRHVRIYDLVKQTLMKKLLTNSKWISTMAIHPGGDNLLVGTYDRKMLGDLNDKESLPVKQVRFGDTGSALDEKEGRYTLGPLYCEGDDLFNNVVTFKVSDATINLPTFDMGHSGDIYFEFRTATKDAVLFHSKGPTDFIKLSIVGGNQLQFQYQAGSGPIAVIRETSYSIADDQWHTVSVERNRKEAMIVVDGALKAQVREPPGPVRALHLTSELVIGASTDYRDGFTGCVRALLINGQHVDLRGYAKRGLYGVAEGCVGKCESSPCLNNGTCHELYDGYWCDCRWTAF--KGPICADEIGVNMRQSSIVKYDFEGSWRSTISEHIRIGFTTVNPKGFLLGFTSNISGEYMTIMVSNSGSLRVVFDFGFERQEVHYP-DKHFGLGQYHDLRLSRKNSGATLVMQVDNYEPKEFNFNIKAS????????????????????????????????????????????????????????????????????????????????????????????????????????????????????????????????????????????????????????????????????????????????????????????????????????????????????????????????????????????????????????????????????????????????????????????-????????????????????????????????IHTGESIVVAPSQTLSNKEYNMLRTTAVNVIRHLGVVGECNIQYALSPFSEEYYIIEVNARLSRSSALASKATGYPLAYVAAKLALGIPLPEIKNSVTGETTACFEPSLDYCVVKIPRWDLHKFSRVSTKIGSSMKSVGEVMAIGRKFEEAFQKALRMVDENVNGFDPYIKKVDDE----DLKEPTDKRMFVVAAALRTGYSVDKLYDLTKIDRWFLQKMKNIIDFNTTMEGVDQNH-LTRSVLLKAKQNGFSDKQIATAVKSTELAIRMKREEYGICPFVKQIDTVAAEWPATTNYLYITYNA--SSHDLTFTEEHTMVIGSGVYRIGSSVEFDWCAVGCLRELRRLNRKTIMVNYNPETVSTDYDMSDRLYFEEISFEVVMDIYNIENPAGIILSMGGQLPLKTFFFPILSAIMIWFWNRVHLLSRTPALLEYMLISLGGTLALL--PIEYLSLYFNMPFMLLLSDIRQGIFYAMLLSFWLVFAGEHMLIQDNGERNCLKM-YWKHLSTIAVGCLSLLIFDLCERGVQLANPFYSIWVTPVGTNLALSFIILAGISASLYFIFLCYMIWRVFKNISIKRSVLPTMSQARRLHYEGIIYRFNFLMLATVICAAVTVISFILSQVAEGQNKW-DENMELELSIE-GLEG-KKI----LDPDSDGKLHVLFGGTKVVQNTPPPKTV-TGLRPQDNGCVAYVLRT--GFNTSQGKLLRTILFGVKRITANNKETFGFILFLLIFAIAAASYVWQKGIEDPERNRYKLFLECTLILTSVIPPELPIELSLAVNTSLLALSKLGVFCTEPFRIPFAGKVDICCFDKTGTLTSDDLIVEGVA-L-AQ????---VTPIADAPMEAVQVLATCHSLAQLDDG-LVGDPLEKATLTAIDWNITKGDAVIPKRG--KSPGMKIFQRFHFSSTLKRMSVIAGY--QPQN----STNTIYVSTVKGAPETLRSMYAEVPENYDDVYLSLSRRGARVLALGFRTL-GSLSSQ-ELRDLT-RDEIEKDLTFVGFVIISCPLKTDSKSVIKELQHASHQVCMITGDNPLTACHVAKE?-------------------?????????????-----???---??LVKSYDFCITGDGLNYLRDQKPEYLNKILPHVRVFARFSPKQKEFVVTQLNILGFTTLETLSNRYPYTCYKQVFVDETHED--SFATMSILSVNLLHSAVIVDQVYITRKVMSQAIAEQFFGCFISMQNWSDLWLNKGISQYLCGLYCKKSFGNNYYREWIQSTLLDVVKYEEKFGGIVL--SQPPAPLPV--GAN-TPQ-TSSKQQS-----EE-KFYFSIRNLHTMSPLYMEALHKKALLVMRMLEHRIGLELLLQV-FNKQLSLATNAAQQKIGSGLWVHMLISTNVFTKAICYGGTAALLNAINWIESSSWDGRYALVIAADIAIYGKGSARPTGGAGAVAMLLGPNAPLVFDRGVRATYMKHAYDFYKPDLTSEYPVVDGKLSIQCYLEALDKCYQLYKKK---AG?---TIPEPLRDRMEMIDMSGYVADEKLAIARQYLLPQAMKDSGLKDETIKVNDDALHSLIKSYCRESGVRNLQKHIEKI----------------DVTSDNLSDFVGKPVFTQERMYPVTPPGVVMGLAWTAMGS-TLYIETTTRKDT--E--GS-MELTGHIQGASSLLPVMALAPQENERVLDMSSAPGGKASHIAAIMKNTGVLFANDLNKDRIKAVVGNFHRLGVVNSVITVMDGRKYPKVMT-GFDRVLLDAPCSGTGVVAKDQSVKTSKDDQDIQRCYNLQRELLLAAIDCVNAKSSTGGYIVYSTCSVLPEENEWVVDYALKKRNVKIVETGLEFGTEG---FTNYRHYRFHPTLKLTKRFYPHVRCVAQMVNSQANNIKSGWKNIFSVFHLAASDQEEAIVELAFQTTGKIITELYEKQFPSMIDSFQDAVKCLSEFACNARFPDTSMEAIRLVRACACSVSAAPNLFAEH-GGMEN--DVNVAEEDRVWVRGWFPLLFSLSCVVNRCKLDVRTRALTVLFEIIKTYGDSFSGNWWKDLFKVLFRIFDNMKLPEQHTEKAEWRVLKLSNDPSPGYNIEQKAKGGSKFFPLPYTVKGMDVSFSGILTYIEERVESLL---YTQEDLCFSLQETIFAMLVETTERALAHCNSQEVLIVGGVGCNERLQEMMGVMCDERGAKLFRSEKFVTMATRTRQEYLKDLVLHHSTTIPVDTGQ??-----KKKDK---IRPRFIPDACQRGAILWQV-LDDSGQG--QQIECFLGISADTFVLIEEQTKQIVFVTPCKSLLGWSLQ-TNSLRVYHHQGECMTIHMRDSHGDRDELMEIMDRLKAVTQGAVALELSISRNIMGQLGFHVQPDGIVTLVESAGQAWQAGLRQNSRLRVEEFNLKQMWKSPNGTIRNILGGTVFREAIICKNVPRLVTGWDKPIIIGRHAHADQYKATDFVVPGAGKLEMVFTP--???KPIKYTVHEYKG-PGVAMGMFNTDESIIAFAHSSFQYALSRDYPLYLSTKNTILKY-DGRFKDIFQDIYDREYKPQFEAKKIWYEHRLIDDMVAYAMKSEGGFVWACKNYDGDVQSDSVAQGYGSLGLMTSVLICPDGKTVESEAAHGTVTRHYRMYQQGKETSTNSIWWVILSFTWFLAAGLKWGNEAIASYAQYFHIAAWLVPTFQTLAVLLSGAVDGDPVSGICYVGNMNMENLRTFVLAPLVVYLIVGTSFLMAGFVSLFRIRNVIRKQGGAGAGSKADKLEKLMIRIGIFSVLYTVPATIVIGCHLYENAYHEEWMKSLA-CPGTKKVHVILNHQDKNVLINKDIRCKDDVYTHAYTLIVRPDNTYEVQIDGERVEGGELEADWDLLPPKKIKDPEAQKPEDWDERATIPDPEDRKPEDWDRPEHVAD-----------------------------EWAPKQIDNPAYKG-WVHPEIDNPEYAPEPLLYRQKEICTVGYRDHLLSEQHLQSALSLKECIANPDIALTRGILEPLATLRRVGKIE-N-INCAILVDALCEAEYHRPDHGDTITSFLVKHMPSFPSWLKIVATVRTQLQEVTKQLPYPRISLDNIN---SNENIQKDILGYINFRLQNSPSIQSNITIST-S--GK-LESGSVYQH-KFSQHLLNLSHGSFLFAKLTLDLLERGQLVAKSSGYKVLPVTLAQIYLLHFNLRFPTIRSFEKVTHILSVCLSALYPLTLLEIYYSVNSLLVD-FLQWKDFLQRFKLLSGFLVKRLVRTLTYRNSMYHNKHLFQGKVVMDIGCGTGILSMFAAKAGAKHVIAVECSNIVDYARKIVETNKLDHIITIVKGKVEEITLPDGIDGVDIIISEWMGYCLFYESMLDTVLFARDKWLKPD-GLLFPDRCSLFVTAIEDRQYKDEKINWWDDVYGFDMSSIRKVAISEPLVDVVDPKQVVTGPALIKEVDLYTVRKEDLEFSSPFTLAVRRNDYVQALVTYFNVEFTKCHKRIGFTTSPDAPIDKYLYSSEDHIKSGALLACGIVNCGVRNECDPALALLSDYVLHNTNIMRIGAIV---GLGLAYVGSNREAVLSLLTPVFS--DPK---SNMEVIGMAALACGMIAVGSANSQVTNTILQTLMEKSETEL-KDTYAR-LPLGLGLCHLGKQEGVDTIIAALEVIPEPFKSMAVTMVDICAYAGTGNVLKVQHLLHICSEHY--------------------------------QAIAVLGIALISMGEDIGSEMAFRTFGHLLRYCEPVIRRAVPLALGLISVSNPKLSILDTLSKFSHDSDAEVAHNAIFAMGLMALQWIHDNIAAFGGNPNNITLFGESAGAVSVSLHLLSPLSRNLFSQAIMESGSATAPWAIISREESLLRGLRLAEAVGCPHDRDDLNGAIDCLKKKDPIDLVNNEWGTLGICEFPFVPVIDGAFLDEHPVRALANKNFKKTNILVGSNTEEGNYFIIYYLTELFRK--EENVYVNRQEFLRAVTELNPYVSSVARQAIVFEYTDWLNPDDPVSNRNALDKMVGDYHFTCNVNEFAHRYAETGNNVYMYYYRHRTIANPWPSWTLNKPLDSPVYGFIFLFRWVEERRSRRKVVEQTET-FVKDEDVVNNIFFAQQMVPNSCATHALISILLNC--PNIHLGDTLTRLKVHTHGMSPENKGWAIGNTPELACAHNSHAMPQ-AKRRLDK----SSSVTTGR----FT--GEAFETYEWARKMAVDALEYDDDEGANPAGALEEILEAPERLKDLDLDAFAEELERQGFGNKSITLYDIRAELNSRYKDLRTVFRSAN???LFNILTKETPETFYEGKLVQAT-VGIARKKPQGEQLDQAN-PVRNEETCLWQCPFCLKNDFPELSDVWNHFDAEACPGEAKGLKLKLDHDISGFIHMRNISDKTVSNPEERVAIGQLIHCRIIKIFVKMFSVECTSKSSDLLDRNHQYRPPRDPYYDQEQEDKDTRQESEQKK-NKQRQTYIKRVIVHPAFHNISYAEAEKCMVNMDQGEVIVRPSSKGADHLTITWKVAEKIEVFVHCTECSRKLHQICVLHIEAIWPQG-FACEECLKKSG-KKRRDNKFNAKRLPVTNLGIYIENRVNIYLKKK-EAGAGDVSIRVVSSSEKMVEVKPGMRSKFVETGELSNEFPYRAKALFAFEEIDGVDVCFFG--MHVQEYGSECPPPNTRRVYIAYLDSVHFFKPRQFRTAVYHEILLGYMDYVKQLGYTMAHIWACPPSEGDDYIFHCHPNEQKIPKPKRLQDWTLEGNMEDPSKFQWMLDWSHVWAAVFKSAFGYICFLTFQNDTQQVITNNLPSAGFKGLVNLSLVLKALLSYPLPYYAACELLERAFFRGKPKTPFPTIWALDGELKVWGLAWRVGVVVFTILMACFIPHFSIL????????????????????????????????????????????????????????????????????????????????????????????????????????????????????????????????????????????????????????????????????????????????????????????????????????????????????????????????????????????????????????????????????????????????????????????????????????????????????????????????????????????????????????????????????????????????????????????????????????????????????????????????????????????????????????????????????????????????????????????????????????????????????????????????????--????????????????????????????????????????????????????????????????????????????????????GPDSDFEYSTQSYTGYEPTSMRAIRARYDPYLQTRHRVEQLKQLGHSVDKVEFIVMGGTFMSLPEDYRDYFIRNLHDALSGHKSSSVEEAVKYSERSNVKCIGITIETRPDYCLQRHLSDMLNYGCTRLEIGVQSVYEDVALDTNRGHTVKAVCETFNLAKDAGFKVVNTISQLPEGLLSSLSELTSITLSRNNFSAYPSGGPSQFTNVDAINLEHNQIDKIPYGIFSRAKHLTKLNMKENQLTSLPLDVGTWLNMVELNLGTNQLSKVPDDIQCLQSLEVLVLSNNLLKRIPASIGNLRKLRTLDLEENRLEQLPNEIGYLRELKRLIVQSNQLTSLPRAIGHLSSLTYLSVGENNLSYILKEARDWAVSRNRYWGTPIPIWTN--GD-EFVCIGSIEELEELTGQKITDLHRESIDHLEIPSKIPGKAPLKRVPEVFDCWFESGSMPYAQQHYPFEN-DKDFEECFPADFIAEGIDQTRGWFYTLIVVSTAIFGKAPFKNLIANGLVLASDGQKMSKRKKNYPDPLEVVSKYGADALRLYLINSPVVRAENLRFKEEGVRDVIKPAIRIEPPAAIPSQ------------------------REESGLARSGVLFGGLRNDLKRKAPWYWSDFKDAISSQCIASWIFLYFACLSPIITFGGLLSEATGKNMAAMESLVAGFVCGMGYGFFAGQPLTILGSTGPVL-VFETIVYDFCT-TM-GWDYMSFRFWIGTWIAIILLILVAIDASALISHYFLVVVPEDKLTI--Q-KNPDQFLTDDLIG-NIQ-K-IP---QNS--KLPYIAAKFPQRNIPYTFHL---GTGE-VNDGFANYKLEQGQRYRIFVRAVVDTPQKHLYTSSPFSEFLSLDMREVPPGDPPSRPDPGYDH-ET--DVKVSSQRKEAGVLWIIGPI-IAALLLSLGLVVLFIIRKRRQPCKT-PDQAAVTRPLIPA-DLNS-S-VAPSDPVEMRRLNFQTPGMISHPPIPISELGNHIERLKANDNLKFSQEYESIEPGQQFTWDHSNMEVNKPKNRYANVIAYDHSRVILPPEDGALGSDYINANYEKKLRTDLDDMRQQLKKMQ--KKDDRRKLAED???????????????????VANQKP-----------HHMRPFVGSQEEEALLNEMEVTGQAFEDMQEQNSRLIQQLREKDDANFKLMSERIKSNQLHKLAREEKDVLKEQVTTLTTQVEATNIVVRKLEEKERILQNTLATVEKELTLRQQAMEMHKRKAIESAQSAADLKLHLGKYHSQMKEAQQVVAEKTSSLEAEAYKTKRLQEEIAQLKRKAERMKKMEMAGTTLDEVMMEEIREYKETLT-CPSCKVKRKDAVLSGSRQEAQDGINRTALREIKLLQELHHKNLIGLLDVFGHMSNVSLVFDFMDTDLEVIIKDNTIILTTANIKSYTIQTLQGLEYLHLNWILHRDLKPNNLLVNSSGVLKIGDFGLAKLFGSPNRVNTHQVVTRWYRPPELLYGAKQYGTCIDMFETKLINTLIFKFLPVPLFRNVTLKCLTEIAGV-TVSNYDDMFVNLFSQTMAQLEVMLPQNTDIKSAYACGQDQEQNFIQNLALFLCTFLKEHGNLAE-------LR-NALRYLVLISEVEEVEIFKICLEYWNSLASELY-RR-----ALYQE-------VLNKVRYIMISRMAKPEEVLVVENDNGEVVREFMKDTDSINLYKNMRETLVYLTHLDYADTERIMTNKLQNQVNGTEWSWKNLNTLCWAIGSISGAMHEEDEKRFLVTVIKDLL------GLCEQKRGKDNKAIIASNIMYVVGQYPRFLRAHWKFLKTVVNKLFEFMHETHDGVQINFLCAFYGCLQAGIVPVPIEVPITRRDAGSLQIGFLLGSCAVQVALTSEACLKGLPKTT-SGEVIQFKGWPKLTWFVTEHLTKTPRDWSP-TPRLTDETPAYIEYSTDRDGSVMGVTVTRAAMVQHCRMLTMSCNYTEGENMVCVLDFKREVGLWHSVLTSVLNGMHVIYIPYALMKVNPASWMQMITKYRACIAVVKSRDLHWGLLATKDHKDISLSSLRMLLVADGANPWSLSSCDQFLSVFQPKGLRADAICPCASSSEVLTVSVRRPGRAGVN-----ATGRGVLSMQGLSYGVVRVDQENSLTSLTLQDCGQVMPGCVIVVVKMEGPAYLCKTDEVGEICVNSGATGTQYWGLQGLSNNTFKVQPL------GSDGK--------PLS-DAEYTR?RERSLSVVNMFLDEMAKEAKNIITAICDAQCKMSDKLLPKNCAHLISQQMNRKKKEKNK-KNAAEFEKPGKE-SYRKTRENLTTMDKLHMALTELCYAINYFSNINVWEYTFAPREYLHQHLETRFAKALVGMVMYNADTNEIAKPSELLVCVRSYMNVLQTVENYVHIDITRVFNNCLLQQTQPIDSHGEKTIAANYTQWYSEVLLRRVSAGNIIFSMNQRSFVSLTGEGSIPFNPEEYSDVNELRALAELIGPYGMKQLSETLMWHIASQVIELKKLAEINKEILLTLRTNFDKPDIMKEQFKKLSNVDNVLQRMTIVGVILSFRQLAQSCLTDVLEERIPFLVSSILDFRHHLPSGDPMK-IVSEMTSAAGLTCKVDPTLIAALKLQ-KTGAEPD-DHLLVCLLEQLSKVISVICVAVWAINIGHFNDPAHGGSWIKGAVYYFKIAVALAVAAIPEGLPAVITTCLALGTRRMAKKNAIVRSLPSVETLGCTSVICSDKTGTLTTNQMSVSRMFIFEKVEGSDSSFHEFEITGSTYEPIGEVFLKGQKVKCGDYDGLQELGTICIMCNDSSIDFNEFKQAFEKVGEATETALIVLAEKMNPFAVTKSG-DRRQTAICVRQEIETKWKKEFTLEFSRDRKSMSSYCVPLKSSRLGTGPKLFVKGAPEGVLDRCTHARVGTQKVPLTSTLKNRILELTRSYGTGRDTLRCLALATADNPMKPEEMDLGDSTKFYTYEVNLTFIGVVGFKAIGTTLAGLAQCGAWGCFDEFNRIDISVLSVISTQLQTIRSALMLKLERFTFEGVEIALDSKVGIFITMNPGYAGRTELPESVKALFRPVVCISPDMEMICLISLFSDGFLEAKVLAKKMTVLYKLAREQLSKQFHYDWGLRALNSVLRMAGDFKRQSPDVKESLVLMRALRDMNHPKFVYEDVPLFLGLIRDLFPGMDCPRVPYPDFNAAVEKALDENGYILLPFQIDKVVQMYETMMTRHSTMLVGPTGGGKSVVIHTLARAQTIMNMPTKICTLNPKACSVIELYGILDPVSRDWTDGLLSNIFREMNKPTDKI---ERRYILFDGDVDALWIENSSLDDIKYVLNPTFTEEHIKNLDSST-KFSRAIDASLYMPGIVGLNNIKANDYCNVVL-QLSHVAPLRNYFLREENYSKVKRPPGDSAFLLVQRFGELMRKLWNPRNFKTHVSLHYKATVIILIAFSLLVTSRQYIGDPIDCIVDEIPLNVMDTYCWIYSTFTIPNRLTGRVGHDIVQPGVASHVDGKDEIKYHKYYQWVCFALFFQAMLFYVPRYLWKTWEGGRIKMLVLDLNCPIVNEECKADRKRLLVDYFATNLHMQNFYAFRFFICEVLNFANVVGQIFFMDFFLDGEFSTYGSDVLKFTEQEPEEREDPMSRVFPKVTKCTFHKYGPSGSVQKFDGLCVLPLEIYNEIEDNRPKVETVLAQGQEYLKR-GS--NAASNLQHNLRTLKQRWDSVTARANDKKIKLEIALKEATEFHESLQAFVDWLTNAEKILQNLKPVSRVLDTIQGQIEEHKVFQKDVSAHREIMLNLDKKGTHLKYFSQKQDVILIKN????IKDDYGPESRGFVENSYLAGLTPSEFYFHAMGGREGLIDTAVKTAETGYIQRRLIKAMESVMVNYDGTVRNSVGQLIQLRYGEDGLCGEMVEFQTLPTVKLSNKAFEKKFRFDPSNERYLRRVFNEEVIKQLMGSGEVISELEREWEQLQKDREALRQIFPSGESKVVLPCNLQRMIWNVQKIFHINKRAPTDLSPLRVIQGVRELLKKCIIVAGEDRLSKQANENATLLFQCLVRSTLCTKCVSEEFRLSTEAFEWLIGEIETRFQQAQ-NPGEMVGALAAQSLGEPATQMTLNTFHFAGVSSKNVTLGVPRLKEIINISKKPKAPSLTVFLTGAAARFCMLVGYGWHTLTRRQDKRLSWFCLSILFVTHACKTYVRNQDWESEYSIFMS-GLQVNQKNAKLYNNVGHALEGEGKYQEALEFFKIAVGVQEDDIGAHINVGRTYNHLKMFKEAEEAYLKAKSLLPKAKPGESYQARIAPNHLNVFLNLANLISKNSTRLEEADLLYRQAISMRADYTQAYINRGDILIKLNRTKGRMFILIVRKINQAIYRPKERQRSSIGVLDIFGFENFTHNSFEQFCINFANENLQQFFVRHIFKLEQEEYNVEGINWQHIEFVDNQDALDLIAIKQLNIMALIDEESKFPKGTDQTMLAKLHKTHGNHRNYLKPRSDINTSFGLNHFAGVVFYDTRGFLEKNRDTFSGDLLQLVAISSNKFLQQIFAEDIGMGSETRKRAPTLSTQFKKSLDSLMRTLSNCQPFFIRCIKPNELKKPMMFDRNLCCRQLRYSCMKEDDICELLKFERKMLRARISTLKNDKFIQVRLRMETGIDGKAQKVNYYFINYKSFVNVVKYKLDLMRKRLETVERDATSRASFKCPGCLKTFTDLEA---DQLFDFATSEFRCTYCREVVEEDSSALPKKDSRLLLAKFNEQLEPLYILLREVIGSILVFAILGTTISAFIIGFGIYFLGLADVVYRLGFVESFAFGSLISAVDPVATVAIFHALDVDPVLNMLVFGESILNDAIAIVLTTAALESNNP-EM---STGESIVMGIQRFCLMFFASAGIGVVFALVSALLLKHIDLRKNPSLEFGMMLVFTYAPYVLAEGIHLSGIMAILFCGIVMSHYTHFNLSTVTQITMQQTLRTLAFIAETCVFAYLGLALFSFQHRVEPALIIWSIVLCLIGRACNIFPLAILVNRFREHQITKKMMFIMWFSGLRGAISYALSLHLNFS-DETRHVIITTTLIIVLVTTLFFGGSTMPLLKFMQ-----ATK----RLK-RR-RKDREVTLSKTREINDTFLFYRSMLEERKQELLKELESVFSAKQISLGVAVQKGQEAVEQIQKTCEFVDRLNKCANVVEILMFRKLLDAKLQGLLSYN-IDQSVQSA-CELEFVSNYQAIQVGVRNTFGYVR--S-----PSK-QPPIARP-------------------------------SQSTSP-FE-S-NIISKRFSSANSLGPFS-ATIGD-LNL-NG-I-N--PYEKWSNGG--------------------DP-MLDLTSKLMT-TAIFPPKSQIKRQKMIYHCKFGEFGVMEGQFTEPSGVAVNAQNDIIVADTNNHRIQIFDKEGRFKFQFGECGKRDGQLLYPNRVAVVRTSGDIIVTERSPTHQIQIYNQYGQFVRKFGANILQHPRGVTVDNKGRIVVVVFTTIEKASAHIQGGAKKVIISAPSEDAPMYVVGVNLDAYNP----ISNASCTTNCLAPLAKVIHDNFEIVEGLMTTVHATTATQKTVDAPSGKHWRDGRGAGQNIIPASTGAAKAVTKVIPSLEGKLTGMAFRVPVPDVSVVDLTVRLGKTATYEEIKAKVKEASEG-SMKGIIGYSEEQLVSSDLIGNTNSS??LSSSLQTDINLPYLTMDASGPKHMNLKLSRSKFES--LVGDLIKRTIQPCQK-ALKDAEVSKSEVGEVLLVGGMSRMPK------VQQTVQDIFGKQPSRAVNPDEAVAVGAAVQGGVLAGDVTDVLLLDVTPLSLGIETLGGVFTRLINRNTTIPTKKSQVFSTAADGQTQV-----EIKVHQGEREMASDNKMLGQFSLVGIPPAPRGVPQVEVT??????????????????????????????????????????????????????????????????????????????????????????????????-?????????????-------------------------------------------???????????????---------------------???????????????????????????????????????-???????????????????????????????????????????????????????????????????HWEG---TEHPRFKLNEDTGMISMRHGTREGSYHLKFKVYDRKHTQTDVPANVTVTVK-----EIPHEAVINSGSVRIAGITDEDFIRIWDYRTQILSKSMSEKFRDKIADLLNTDRENVDVFSVQLRRKHPPVTDVRFSAHG-SPYYKPVRLNGMVLMHREEIERAVGINITMVGIDECFYENQMCEGSCTNTLDISALPYMVNANKTSLVGVRVDVLAECTCGARNFSKEENCRNTPCYNGGRCVENRYSLSCSCPAGYNGPRCQQTSRSFRGTGWAWYPALEMCDKSHLHLEFITRKPDGLLFYNGPIVPPEKDEIMVSDFIALEIEKGYPRLMIDFGSGTLEMKIKTKKTLDDGLAIKDDENKFDMLVRNCVAHDGKRAPIQLVDQYGCVVRPKIMSKFQKIKNFGPSASVVSFAYFQAFKFPDSMNVHFQCVI---QVCRYNCPEPKC-------DYGSPV---P-----------------------------------DY---I------S-P-AFPDPRHP--SGPSGAFSDPKPDVVP------------------------------EIH----LPPPPPPG-HH--FPSFK--RQ-AD--------E----GNLATLGGRPRSVENLPAELQGARRRR-------VV-S---H-VYKRE-A----Q-EMTDVNTSRTIQVVAVPIPKVRAQADAEVLKVVKSGKTKRKAWKRMVTKVTFVGEGFTRKPPKFERFIRPMALRFKKAHVTHPELKATFHLPIIGVKKNPSSPMFTSLGVITKGTVIEVNISELGLVTQAGQLVTKLPDMLNAEIVLGTIQNVRDAVTWMGYTYLYIRMLRQPTLYGISHDHLKQDPLLEQHRADLIHTAALHLDRSGLVKYDRKVGQFQVTDIGRIASHYYCTHETMQTYNQLLKPMLSEIELFRVFSLSGEFRNISVREEEKLELQKLMERVPIPIKESMEEPSAKVNVLLQAYISQLKLEGFALMSDMV----YVTQSASRLMRAIFEIVLHRGWAQLADKSLALCKMIDKRMWQSMSPLRQFRKMPEEIVKKIEKKNFPWERLYDLGPNEIGELIRVPKLGKTIHKYVHQFPKLELSTHIQPITRSMLKVELTITPDFQWDDKLHGASEAFWILVEDVDSEVILHHEFFLLKAKYCQDEHLVKFFVPIFEPLPPQYFLRIVPFITVSGSEFLEMFVGVGPSRVRDLFSMARKHAPCILFIDEIDAVGRKRGGRSFGGHSEQENTLNQLLVEMDGFNTTTNVVVLAATNRVDILDKALLRPGRFDRQIFVPAPDIKGRANIFKVHLGPLKTTLDKMELSRKMAALTP---GADIANVCNEAALIAARDLNETIKLKHFEQAIERVVAGMEKKTNVLSPEEKRTVAYHEAGHAVAGWFLEFADPLLKVSIIPRGKGLGYAQYLPKDQYLYTKEQLFDRMCMTLGGRVSEELFFKRITTGAQDDLKKVTQSAYAQVVHYGMNEKVGNVSFDMPRDGEMQLEKPYSENTAQMIDVEVRNLIDTAHKKTTQLLTLHKDKVAVVAERLLKQEVISRGLVNTLLLKDPDTFRRNLTIQRYAVIPLSTNSGLIGWVPHCDTLHTLIRDYRDKKKILLNIEHRIMLRMAPDYDHLTVIQKVEVFEHALEHTHGDDLARLLWLKSPSSEVWFDRRTNYTRSLAVMSMVGYILGLGDRHPSNLMLDRLSGKILHIDFGDCFEVAMTREKFPEKIPFRLTRMLINAMEVTGIEGTYRKTCESVMSVLHRNKDS???????????????????????????????????????????????????????????????-----------------???????????????????????????????????????????????????????????????????????????????????????????????????????????IHEVEKRAFPEFFNGRNKSKTPETF----NFMVDTYRLNPTEYITSTACRRNLAGDVCAIMRVHAFLEQWGLINYQVDTDSRPTPMGPPPTSHFHILSDTPSGLQPVNP--PKTPQPSAAKTLLDLD----------------FGLKLDQY-AKKPAALRNKSAASLTRDWTEQETLLLLEGLEMYKDDWN----KVCEHVGSRTQDECILQFLRLPIEDPYLE--DPEAGGALGPLAYQPIPFSKAGNPIMSTVAFLASIVDPRVAAAAAKSAMNEFASIKDEVPAAVMDAHLKNVEASS---AEGKYDPAANLALTGIAEERRTFLRQSLEARLIALYFDTGMFSEALLLGST-----------------QLLESKTYHALSNLPKARAALTSARTTANAIYCPPKMQAALDLQSGILHAADEKDFKTAYSYFYEAFEGFDSVEA-PRALTALKYMLLSKIMLNTPEDVQQIISGKLAIKYAGKDIDAMKAVAQASHKRSLADFQQGVKQFKHELEDDVIVRAHLGTLYDNTDRFIAVMYDEKEGMIPGNALVVDPKRQFRPLSKFGNSFLNRLQCSLVDSPVLQNISIIDTPGILSGEKQRVDRGYDFTGVLEWFAERVDRIILLFDAHKLDISDEFRRSIEALRGHDDKIRIVLNKADMIDHQQLMRVYGALMWSLRRAIELQPNFPDAYCNLANALKEKGQVSEAEECYNTALRLCPSHADSLNNLANIKREQGYIEEATRLYLKALEVFPEFAAAHSNLASVLQQQGKLNEALMHYKDAIRIQPTFADAYSNMGN---------GALQCYTRAIQINPAFADAHSNLASIHKDSGNIPEAIQSYRTALKLKPDFPDAYCNLAHCLQIVCDWTDYDARMKKLVNIVADQLEKNRLPSVHPHHSMLYPLSHEFRKAIAARHANLCLEKINVLHKPPYKFGMELKGR--LRIGYVSSDFGNHPTSHLMQSVPGLHDRSKVEVFCYALSQDDGTTFRSKISRETEHFIDLSQVACNGKAADRIYSDNIHILVNMNGYTKGARNEIFALRPAPVQVMWLGYPGTSGASFMDYLITDAVTSPIEVASQYRRNLISTLSELISLNIVPIINTNDAVSPPPQVD------EPIGGKGGKRGISIKDNDSLAAMLAAEVQSDLLILMSDVDGIYNKPPWEEGARFLHTFTSDLRHTIEFGQKSKVGWSLFVFFNHAMGRELIIEMFLYRPHYLNAIQTMCPHILRYLATAVIINRGRRSALKDLVKVIQQESYTY---RDPITEFLEHLYVNFDFDGARQKLHECQTVLFNDFFLISCLDEFVENARLMIFETFCRIHQCISIGMLAEKLNMNPEEIFDLNSFEQLCINYTNEKLQQLFNHTMFILEQEEYQREGIEWKFIDFGLDLQPTIDLIDKPMGIMALLDEECLFPKATDKTFVDKLVSAHAVHPKFKKSDFRGVADFSIIHYAGKVDYCATQWLMKNMDPQNENVVSLLQTSQDPFVVHIWKDAESLGRAKGMFRTVSYLYKEQLGNLMVTLRNTNPNFVRCIIPNHEKRAGKIDAPLVLDQLRCNGVLEGIRICRQGFPNRIPFQEFRQRYELLTPNVINKGFMDGKKACETMIKSLELDQNLYRIGQSQEMSVKLGNEVGYAIRFEDCTSERTVIKYMTDGTLHREFLSEPDLNSYSVMMIDEAHERTLHTDILFGLVKDISRFRPDLKLLISSATLDAQKFSEFFDDAPIFRIPGRRFPVDIYYTRAPEADYVDACVVSVLQIHATQPLGDILVFLTGQDEIETCQELLQDRVRRLGSKVKELLILPVYANLPSDMQAKIFEPTPPGARKVVLRFLYYLGRIKAARLEYSVAHKHLVQAMRKSPQNAAVGFRQTVQKLLVVVELLLGDIPERQIFRQAQMRHSLAPYFQLTQAVRMGNLQRFGEVLENFGPQFRTDHTFTLILRLRHNVIKTAIRSIGLSYSRISPQDIAKKLGLDSAEDAEFIVAKAIRDGVIEATLDPQGGYMRSKESTDIYCTKEPQLAFHQRISFCLDLHNQSVKTDPITYPMRMTRIRAALLIAAVWVCSSAISFPAIVWWRAVR-TEPIPANKCPFTEHLGYLIFSSTISFYLPLFVMVFTYYRIYRAAVAQTRSLRLGTKQVLLGSGELELTLRIHRGGT-------------CKEDEPLTALQNN-GLSRMAST---RLG--------PHSKNFSLSRKLAKFAKEKKAAKTLLTGDLTSGGIPFLDYRTYAMKILFPNVDDHIVLQWDRPELLCKEKGLRLFGQLIMNKTFLLLFIRTLESNRYFSMRDRVNVASLIMVTLQSKMEYCTDILKTLLAELIEKCMEGKSHPKLLLRRTESVAEKMLSAMGRKN-KDSTS-NALAVQLDAEGKVKYDVIARQGHSKDKIVYSKLSDLLPVEVVSENDPSLEKPGQEEVDDITERTRQALQKLTNSKIAAAMPVRCAD---PAEFIRYTPSQQGAAFNSGAKQRVIRLVDAQVDPMEPPRFKINKKIPRGPPSPPAPVLHSPTRRVTVKEQKEWKIPPCISNWKNAKGYTVPLDKRLAADGRGLQQLHINENFAKLAEALYIADRKAREAVETR----------------------AQKARDERAGIK---------EEQERELLRQDRHNERARERNLSRAAPNKRTKLQRERERSTHVLLYTPALESVFTPLEVTAALFAACVHDVDHPGLTNQFLINSSSELALMYNDESVLENHHLAVAFKLLSNEGCDIFCNLNKKQRQTLRKMVIDMVLSTDMSKHMSLLADLKTMVETKKVAGSGVLLLDNYTDRIQVLENLVHCADLSNPTKPLSLYSRWVELLMEEFFQQGDKEREAKMDISPMCDRHSATIEKSQVGELAESRQTEVTIRDIDELAMDLLIDFCYTSHITVEESNVQMLLPAACLLQLTEIQDICCEFLKRQLDPSNCLGIRAFADTHSCRELLRIADKFTQHNFQEVMESEEFLLLPVGQLVDIIASDELNVRTEEQVFNAVMSWVKYNVSDRRQHLPQVLQHVRLPLLSPKFLVGTVGSDLLVRSDESCRDLVDEAKNYLLLPQERPLMQ------------GEVLFAVGGWCSGDAIASVEKFDPQTMEWKMVALGAAMFWVRVGSQSIVYTGDYNMTPDR--HLGAAWIDKCRPDLLISESTYATTIRDSKRCRERDFLKKVHECIDRGGKVLIPVFALGRAQELCILLETYWERMNLKAPVYFAVGLTEKANNYYKMFITWTNQKIRKTFVQRNMFDFKHIKAFDRQYIDNPGPMVVFATSHILTVACGSKIMLYTPLSTDLAQANVKAMKESM-NNYRPILRKASSLAQPMFVDDFKWMTLRKIELQTADGLPALPMQISWVRDGILVVGMDSEMHVYTQWKPQ----------------RDVDFRTLTQENQRK----LAAVPTLGRISSVNLQIL-----DRKR-------DYMPDYGLFEASRIACPVLPQYHPKQLMELLNSGKIRWVKAILSHLVKCVGG-NQEG--PED--IQGWARSRTLSVSY-PAG---SPEHRAS------ISE--ITLDYDEINNIPPLPLWTLLEADKE-----EE-KKDYNELFDSNINM-EE-SLDTLLEDQ-E--M-SR-LERRPS--ERN-L-GLTHFTPKQGRILSRLLTHMHLPGLSSLQLMVNPFSGALIDRIGYDIPMMIGLCIMFLSTAVFACGRSYGLLFFARSLQGVGSAFADTSGLAMIADRFTEENERSKALGIALAFISFGCLVAPPFGGALYQFAGKEMPFLILAFVSLMDGFMLLLVMKPIKTQIKESQMVKPPSVPIWRLFMDPYIAVCSGALMMSNVALAFLEPTISLWMEDNLTTENWKIGMIWLDEESWIKEKKLLVGSDDYGRDLTGVQNLKKKHKRLEAELGSHEPAIQAVQEAGEKLMDVSNLGVPEIEQRLKALNQAWAELKQLAATRGQKLDESLTYQQFLAKVEEEEAWISEKQQLLSVEDYGDTMAAVQGLLKKHDAFETDFQAHRDRCKNISEDGKKLVAEGNHHADSINQRCQQLQSKLDHLASLAARRKAKLVDNSAYLQFDGAPSPMMPNEARLRNLTYSAPLYVDITKTIIKEGEDPIETQHQKTFIGKIPIMLRSTYCLLSGLTDRDLTELNECPLDPGGYFIINGSEKVLIAQEKMATNTVYVFSMKDGKFAYKSEIRSCLEHSSRPTSTLWVNMMARGGQAIKKAAIGQRIVAILPYIKQEIPIMIVFRALGFVADRDILEHIIYDFEDPEMMEMVKPSLDEAFVIQEQNVALNFIGARGARPGVTKEKRIKYAREIL--------YRTGKLHYPKHECLTSYDEELAFFGILPDVIGDCCYEDYRDRKRENAERLMDDKLSENGDQHLQQLTNIRQKMWRAFENPHTSTAALVFYYVTGFFIAVSVMANVVETVPCGSRPGGAGSLPCGERYKIVFFCLDTACVMIFTAEYLLRMFAAPNRYKFVRSVMSIIDVVAILPYYIGLGITDNDDVSGAFVTLRVFRVFRIFKFSRHSQGLRILGYTLKSCASELGFLVFSLAMAIIIFATGLRAIQCYHEAKGDKHRDVCLIPVSAHGTNPASAQMAGMRVEPVRVKADGTIDVEDLKEKAEKYKNRLSCLMITYPSTNGLFEETVADVCDIIHKNGGQVYLDGANMNAQVGLCRPGDYGSDVSHLNLHKTFCIPHGGGGPGMGPIGVKSHLAPFLPGHPVVNPL---GANST---NYGVVSAAPFGSSAILPISWAYIKMMGPKGLRKATQVAILNANYMSKVLEPYYNSLFKGRT-GLCAHEFIIDLRDFKKSANIEAADVAKRLMDYGVGIHGEDIDAAIETYNLLSEKYFTHASPTLFSAATPRPQLSSCFLLMMPDDSIQGIFQCLTQCAYISKSAGGIGVNVHNIRAKGTY----IAGTNG-----VSNGLVPMLRVFNNTARYVDQGGNKRPGAFAIYLEPWHADIFDFLNLKKNTGKEEVRARDLFYALWIPDLFMKRVESNGNWSLMCPHQSPGLSDCWGEEFEKLYEKYESEGNFIQQVPAQTLWRAIIVSQVETGTPYMLYKDACNRKSNQQNLGTIKSSNLCTEIVEYTAPDEIAVCNLASIAVNMFVKSDRQNFDFEKLKQITKVVTKNLDKIIDVNYYP--IPEAKNSNMRHRPIGIGIQGLADAFIMLRMPFDSPEAALLNKQIFETIYYGALEASCELAEKVGTYSTYEGCPVSKGILQYDMWN-VTPTK-LWDWDALKAKIAKHGIRNSLLLAPMPTASTAQILGNNESVEPYTSNIYTRRVLSGEFQIVNQHLLKDLTDLGLWDDTMKNQIIANCGSIQNIPGIPDDIKKIIYLFGDGWRLRQEQMLREGESEQASQLCAFIGIGNSDQDMQQLDLNNGKQYCAAKTLYISDSDKRKHFMLSVKMFYGSGHDIGVFHSKRIKVISKPSKKKQSLKNADLCIASGTKVALFNRLRSQTVSTRYLHVENGHFHASSTHGGIYVHEKGQGLIEENEVYANTLAGVWITTGSTPVLRRNRIHSGKQVGVYFYDNGHGKLEDNDIFNHLYSGVQIRTGSNPVIRGNKIWGGQNGGVLVYNGGLGLLEQNEIFDNAMAGVWIKTDSNPTLKRNKIFDGRDGGICIFNG--GILEENDIFR----NAQAGVLISTQSHPILRRNRIFDGLAAGVEITNNATATLEFNQIFNNRFGGLCLASGVQPIVRGNKIFNNQDAVEKAVANGQCLYKISSYTDSKILQEYITQEGHKLEIQPRIPVAVTNAVSWRSEGIKYRKNEVFLDVIESVNLLANANGNVLRSEIVGAIKMRVYLSGMPELRLGLNDKVLFESTGRGKSKSVELED
Corylophidae_Sericoderus_CSR014 AVVTLQKVLEDPKQEPMVRHEA-EALGALESKSSLDILEKYRHDSTVEVAE-TCQLALDRIAW-----------------VDPAPPLN-CKDLAELRKILISSEESLFRRYRAMFALRNLQSKEAVDVL---LK--VG-SALFKHEVAFVLGQMQSDSSVKYLIDSLEDLKENEVTNPPIDPFREKVVMSLQCPIGPEDNILQPSSRQ-VHRLWLRQPVISISDLEVLAQTNHRNWSAQVIDITFPVASG--GYLTRLKEICDESNTASQV-NQILILSDRKASAE-RVPISSLIALGAVHHHLIETRARMRVALVLETGEAREVHHICVMLGYGADAICPYLALELASSLRDQGVIDTSTTDEMIYQNYAQAMQTGISKRIAFSHLFVRGWD--REINAYPPAVGPLAIYKIDDFYSTIDYAFAGYANISQAVGSYSYTNEDNSMAPMKLCLYQFKQGTIFGFNESYVFNSEIIESCFNI-------------------FSALVRATLSFSLKTVNFKVAG-RISAPNCFLFDISILFDNEDHDGQMLLSLDVEPLRLICKGDTEYVTDDEIDFLLRSLLNYLVIATCCFSFVLCSRAVWRAQQLKKVTDHFFRMQFDKPLSCEDRNKFLNLWYIMIIVNDVLIILGSAIKEQIERKDFTSD-QWNVCSVFLG-GNMLVWFGVLRYLGFFKTYNVVILTLQKAAPQVARFLLCALLIYAGFIFCGWLVLGPYHLKFRSLSTTSECLFSLINDCDSDPCQNNGIC-----GGYTCECQPGTTGTNCEI--DSLDECASNPCRHRDAVCKDKM-GDYDCLC----PGKNCE-IYDHYSPGGV-------G----------------LERQRKE----------CLENNCPAKRGDFKCDEE-----CNKYACEFDGNDCTLG---I-NPWLNCTA-PIRCQDVFQNGVCNPECNNPQCLFDGRDCEKKLQPCNPIYDAYCQQHYANGHCDYGCDNAECTAKSLGVELLVHYGHSCLIPADQTSG-IKVLYVFVDIKIDPLHFIETVKLNF-SVGTKIGLVSTIQFVTTLQAVSTELKDSGFD-ISIPQFKPLSPGEILGCTAPVL-KCCDVVIYLGDGRFHLEAAMIANPKLEAYRYDPYEKKFTREYYEHSVMKANRQKCIQIATEAHRFGIIMGTLGRQGSPKVVDFLREKLENNDKENVIILLSEIFPSKLELF??-DAFVQIACPRLSRQRGITIQSAATYTIWKDHNINIIDTPGHVDFTVEVERALRVLDGAILVLCAVGGVQSQSLTVNRQMKRYNVPCIAFINKLDRLGANPYRVLS----QMRSKMNHNAAFLQIPIGLEGDCSGIIDLITRKAIYFDGDFGEQMRFDEIPKDMRSESEERRHELVEHLSNADEVLGEMYLEEKPIEESDLKAAVRRTCLKRTFTPVMVGTALKNKGVQPLLNGVLDYLPNPGEVHNFALK-----EQEGQESVKVPLDPQRTNA-KPFVSLAFKLEAGKFGQLTYMRCYQGKLEKGDTIYNARTGRKVRVARLVRMHSNTMEDVNEVFAGDIFALFGVDCASGDTFVTDLKGEISLESIYIPEPVVSMAISPTNSKDRDNFSKAIARFTKEDPTFHFWFDNDNKETIV??DIVDVVNP-GGESIKLKTSSSHKGPYEFE-KVEHVQEIADE--HEGPIWCMKFSGCGRLLATAGQDRVLRVWIVRDSFKFFD-MRTKYNAEKVS-PTPSQESNSGAKEMIDQNPKLVFMPKPFCTYTGHTSDLLDVAWSKNYFILSSSMDKTVRLWHISRKECLCCFRDPSMDCIKIEIRPEENMISVYNNGKG---IPVVMHKDEKMYVPTMIFGHLLTSSNYNDEEQKVTGGRNGYGAKLCNIFSTKFVVETASREYKSQFKQTWADNMAKASEPKIR-PFSGEDFTKITFCPDLTKFKMTELDSDIVNLFSRRAYDVAACARGVKVFLNGERLQIKSFKDYVDFYIKDKEDDAGNPLKVVYEQAGERWEVAVTLSEGGYKQMSFVNSIATTKGGRHVDYVTDMITKQLVEIIKKKNKKGMAIKPAQIKNHMWVFINCLIVNPTFDSQTKENMTLQSKSFGSKCTLSEKFITQV??????????????????????-------------?????????------????????????????????????????????????????????????????????????????????????????????????????ITTDKTSKETIAQAVDVGLKQGKVVITVGDGPGFYTTRILSAMMAESVRLLQEGVDPKELDRLTKAFGFPVGAATLADEVGIDVASHIGPNL---FGERFAGGDLQIMKEMVKSGFLGRKSGKGMFVYEKG-SK--SRIVNQEAVDILK-KFSVQPK-GSTTDEDRQMRMVARFVNEAVLCLEENILRNPLEGDVGAVEGGVKFDFSDIKLPKDCLSQ--------------------------LRSSFKAMVETLSKQDPETIAQVQLLVKELRRITLLWDELWMGTLSQHHSELNKRQHQLESEIERVNDNMSLDADEKMSLIAEKHRIIIKPIVHVLQQLQAITCV-EAETPHEKMFQERYGNEIDEVIEGLKKPARPDR-PQESLLPLKNLQKFQQKFNKRAS-YSLKMQDISPILASLKNTLIAMPGLDSSS--KLRVTISHISNVVSILPTKTKPKKLVFYGSDGQTYTYLFKGLEDLHLDERIMQFLSIANTMMA--------NLYRARHYSVIPLGPRSGLISWVDGTTPVFSLYKRWQQREVA------------KLRPSELFYNKLNPLLQKHGVRNLDSRKEWPLGVLKQVLTELMAETPSDLLAKEFWCNSVSANDWWQITKRYSYSVAVMSIIGYIIGLGDRHLDNMLIDLTSGDVIRRGSRCSTSKAFLRPVRQRKNIHIALNAHVTRLLINPTTKQAYGVEFVRNGRKQIVLARKEVILSAGAINSPQILMLSGIGPKEDLIKHHIPVLRDLPVGKNLQDHVGMGGLTFLIDKPISIVQDRFQAFPMTMQYVVNAKGPMTTLGGVEGLAFVNTIYGNRS--WPDIQFHMAPASINSDAGARVRKVLGLTDHLYNTVYKPIANKDVWTLMPLLLRPKSRGWVRLASKNPFEAPLINANYFDDPHDIRTLVEGAKIAIEISESKSFKQFGSRVHRIPFPNCQDHEFGADGYWECHIRT????????????????????????????????????????????????????????????????????????????????????????????????????????????????????????????????????????????????????????????????????????????????????????????????????????????????????????????DPVSRTYGDPSRRPEIRNSTIEYIAPAEYMLRPPQPAVYLFLLDVSRLAVESGYLLTFCQVLQDEIKNLPGDSRTQIGFILYDSYLHFYSFADGLSQPHEMTVMDIDDVFLPCPDNLLINLKDRMDLIMDLLSQLPMRYQNSFDDRSALGAALQAAHKLMGPTGGRVTVFQSALPNCGPGGLTSREDPSQRAGTEVQHLNPANDFYKRLALECSSQQIAVDVFFVNSQYVDIATISGISRFSGGCIYQFPLFKQTRQLQNDGFERSLRRYLTRKIGFEAVMRVRCTRGLAIKNIFMAYQNKQRGTN?N-FT-PAELDSCMINQPPGAPQLAILSFNGAFHGRTL-GLTTTHSKAIHKLDIPAFD-WPVAYFPKYKYPLSEHQRENDQEDAKSL--VEELIEAWS-KKGI---PVAGVAIEPIQSEGGDNEASPQFFQKLQEITKKHGAYLLIDEVQTGGGPTGKMWCHEHFDLKTPPDVVTFSKKMLLGGYYHTEEMKPSQAYRLSIEYKGHEGFVRTLAVDRSGQYLLSGSDDGWVKIWEVMTGRCLKSWNLE-GI---VKWVEWCPSASLSLVLVAMDCRVYLLNA-H--VGDLLVCA-KTDALLQD-FE-R---GDYI----ESERVKTTVSW-KE-??????HKQ-G--FRWVLEHFKPVSQARFHGKGDYFATLMPEGANRSVLISQISKRRSQLPFTKSKGLVQCVEFHPIKPYLFVATQRHVRIYDLMKQSLLKKLMTNSKWISSIAIHPLGDNLLVGTYDRKVL?????????????????????????????????????????????????????????????????????????????????????????????????????????????????????????????????????????????????????????????????????????????????????????????????????????????????????????????????????????????????????????????????????????????????????????????????????????????????????????????????????????????????????????????????????????????????????QMSEG-----VGPSNLMQQISDMMG----VNRQAG-NVYKNSS--CVLPINDIRGIEVMAYAKGEKLLRCKLAAVYRLIDLYGWAQG-SQVLITARLNQDEEHFLVNPYGMLFHEITASSLIKVDMQANVVEQGTTNFS-VNITSFSLHGAVHAARPDIKCIIHIHTPSVVAISALKQGILPISQESVVIGEISSHPYFGGTLDPEEKDKLARNLGPNNKILLLTNQGALCCGETIEEAFFNARNTILACESQLKLLPVGIDNLILLDEETRKRIYQTAHQAPS-TPKPDKSF-------SLENKV---ERKWRVGGIHTGESIVVAPSQTLSNREYNILRSTAIKVIRHFGIVGECNVQYALDPFSEQYYIIEVNARLSRSSALASKATGYPLAYVAAKLGLGISLVDINNSVTGNTTACFEPSLDYCVVKIPRWDLHKFTRVNTKIGSSMKSVGEVMAIGRKFEEAFQKALRMVDEKVVGFDPYLQKVDDS----ELAEPTDKRMFVVAAALKIGYTVDRLYDLTKIDRWFLQKMKNIIDWTSLMEGLDQQH-LSHDTLLTAKQLGFADKQIAQAVKSTELAIRKQRAELNISPYVKQIDTVAAEWPATTNYLYLTYNA--NAHDVGFDDEHVMVIGSGVYRIGSSVEFDWCAVGCLRELKKLGRRTIMVNYNPETVSTDYDMSDRLYFEEISFEVVMDIYNLENPFGIILSMGGQLPLKSVFFPVIIGIMVWFWRRVHMLQRTPALLEYMLMTLGGALAFL--PLEFLSLYFNMPWMLLLSDIRQGVFYAMLLSFWLVFAGEHMLIQDNGEKNSIKL-YWKHLSTIIIGCLSLLIFDLCERGVQLVNPFYSIWVTPVGTNLALTFIILAGLSASMYFVFLCYMIWCVFKNISIKRSVLPSMSQARRLHYEGIIYRFNFLMLATLICAALTIVSFILSQVAEGQHKW-DDSTDMEWSIE-TFSP-SKE----LDPDADGKLHVLFGGTKVVQHTAPAKAS-SGLRPQDGGCVAYVLRT--GFNTSQGKLLRTILFGVKRVTANNKET????????????????YVWVKGVEDPERNRYRLFLECTLILTSVIPPELPIELSLAVNTSLLALSKLGVFCTEPFRIPFAGKIDICCFDKTGTLTSDDLIVEGIA-L-ARNGLE---VTAIADAPLESVQVLATCHALAQLDDG-LVGDPLEKATLTAIDWTLTKADAVIPRKG--RAQALKIFQRFHFSSSLKRMSVVAGY--MELS----TNETVYLGTVKGAPETLRGLFRKVPEDYDEVYLSLSRRGARVLALGIRNL-GKMSSQ-ELRDLT-REQLEAELDFVGFIIISCPLKADSKSAIRELLGASHRVVMITGDNPLTACHVA???-------------------WETIDQAIRVPLE-----YNY---KDLVREYDLCITGDGLAYLRDRFNVFLNLILPYVTVFARFAPKQKEFVVVQLKNLGFS??ETLSNRYPYTCYKQVFVDETFED--SYSTMSILSVNLLHSAVVIDQVYETRRIMAQAIAEQFFGCFISMQNWSDMWINKGISQYMCGLFCKKGFGNNYYRALVQSTLDEVVKYEEKFGGIIL--SQPPAPLPV--GSG-QPQNTTQK-QV-----EE-KFYFSIRNLHTMSPMYIQTLFKKAMLVMRMLEHRIGQELLLQV-FNKQLSLAVNASATKIGGGLWGHMLISTNVFTKAICFGGTAALFNALNWVESSAWNGKYALVVAADIAVYAKGPARPTGGAGAVAMLIGAHAPLVFDRGVRSLHMRHVYDFYKPDLSSEYPTVDSKKSIEC?????????????????????---TIPEPLRDRMEMIDMSGYVAEEKLAIAKQYLLPQAMIDSGLKEETIKVEDDALTTLIKNYCRESGVRNLQKHIEKV----------------QVGSDNLQEFVGKPVFTHDRMYDQTPPGVVMGLAWTAMGS-TLYIETTTRKDG--E--GT-LELTGHIQGASSMLPVMALAPQENERILDMCSAPGGKASHIAAVMKNTGVLFANDANKDRIKAVVGNFHRLGVANSVITSMDGRKYPGILK-DFDRVLLDAPCTGTGVAAKDPSVKTNKDATDIQKCYNLQRRLLLAAIDSVNAKSKTGGYIVYSTCSILPEENEWVVDFALKKRNVKLVDTGLEFGTEG---FVNFRHFRFHPTMKLTKRFYPHVRCVAQMVNSQASNIRSGWKNIFSVFHLAASDQEEAIVELAFQTTGKIINELYEKQFATMIDSFQDAVKCLSEFACNARFPDTSMEAIRLVRTCAFCVNAAPGLFAEH-AGMEN--DVTVTEGDRVWVRGWFPLLFSLSCIVNRCKLDVRTRALTVLFEIIKTHGDSYQPHWWKDLFKVLFRIFDNMKLPEQHSEKAEWRVLKLSNDPSPGYNIEQKAKKGEKLLHLPYCVKGMDVSFSGILSHIEQKAEKLL---YSPEDLCFSLQETIFAMLVEITERALSHCDSNEVLIVGGVGCNERLQEMMGIMCEERNAKLFRSEKFVTMATRTRQEYLKDLVENCSTSTPVDTGQKF-----KKKEK---IPPRFLPDSCQRGAILWQV-LDDSNQS--QQVECFLGVSTDSVVLIDEKSHQIIFVTPCKSILGWNMQ-TNGLRIYHHQGECLTIHTRDGQGDRDELIEIVERLKAVTQGVVSQELSIDRNLMGNLGFQAQPDGIVTFVEKNGQAWQAGLRPNSRLRVEEFKLKKMWLSPNGTIRNMLGGTVFREPIICKNIPRLVTGWNQPIIIGRHAHADQYKCKDIVIPGAGKLELVFKS--ESGEETRHEIYNYEG-AGIALGMFNTDASIVDFAHASMKYALDRGYPLYLSTKNTILKY-DGRFKDIFQEIYDKQYKAQFEAKNIWYEHRLIDDMVAYAMKSEGGFVWACKNYDGDVQSDSVAQGYGSLGLMTSVLITPDGKTVEAEAAHGTVTRHYRQYQKGQETSTNSIWWVVLSFTWFLAAGLKWGNEAIASYSHFFHVAAWSIPLVQTLSVILSGRADGDPVSGICYVGNMNMENLRVFVLGPLLIYLLLGTSFLLAGFISLFRIRNVIRKQGGLGAGCKADKLEKLMIRIGIFSVLYTVPAVILIGCYLYENAYHDEWLKSLT-CPGTKKVHVIFNHKEKNHLINKEIPCKDDEFTHYYTLIVKPDNTYEVLIDGEKKESGSLEEDWDMLPPKTIKDPSAKKPEDWDDRETIPDPDDKKPEDWDKAEHIPD-----------------------------AWSPKQIDNPAYKG-WVHPEIDNPDYTPEPKLYAQKEICAVGYRDYLISEQHLQAILSLKECIANPDVALVRGILEPLTNLSKTGRIQ-D-SNYLILLDGLCEAEYHRPDHGDTITSFLVKHSSNFPGFLKVIATVRSQLKDIAKHLPYNRITLDSST---SNDNTQKDILTYIKFRL??????????????----????????VVQH-KFSQHLLSLGQGSFLFTKLLLDLLERGHLVAKSASYKVLPVNLSQIYLLHFNLRFPTSSSYEKIAPILSVCLAALYPLTLLEIYYSINSLSVG-FITWQEFLNRFKLLSGFLVKRLVRTLTYRNSMYHNKHLFAGKIVMDIGCGTGILSMFAAKAGAKKVIAVECSNIVDYARKIVEANKLDHIITIVKGKVEEITLPDGIEKVDIIISEWMGYCLFYESMLDTVLFARDKWLKTD-GLLFPDRCSLFVTAIEDRQYKDEKINWWDDVYGFDMSSIRKVAISEPLVDVVDPKQVVTNACLIKEVDLYTVQKEDLDFSAPFHLIARRNDYVQALVTFFNVEFTKCHKRIGFTTAPDAPIDKYLYSSEDHIKSGALLACGIVNCGVRNECDPALALLSDYVLHNTNIMRIGAIV---GLGLAYVGSNREAVISLLIPVLS--DSK---SSMEVIGMAALACGMIAVGSGNHQVTGAIIQTLMEKSESDL-KDTYAR-LPLGLGLCLLGKQEQVDATLAALEVIPEPFKSMAVTLVDICAYAGTGNVLKVQHLLHICSEHY--------------------------------QAIAVLGIALISMGEDIGSEMAFRTFGHLLRYCEPVIRRAVPLALGLISVSNPKLSILDTLSKFSHDSDAEVAHNAIFAMGLMALEWVKDNIAHFGGNPKNITLFGESAGAVSVSLHLLSPISRHLFSQAIMESGSCTAPWAIIPREESITRGLRLAEAVSCPHDREDLNAVIECLKTKDPKDLVNNEWGTLGICEFPFVPVIDGSFLDEHPVRALANKNFKKTNILMGSNTEEGYYFIIYYLTELFRK--EENVHVNRQEFLRAVTELNPYVNPVARQAIIFEYTDWLNPDDQISNRNALDKMVGDYHFTCNVNELAHRYAETGNNVYMYYYKHRTIANPWPSWTLNKPLDSPVYGFIFLFRWVEERRSRRKIVEAQET-FVKDEETVNNIFFAQQMVPNSCATHALISILLNC--QTIHLGDTLVRLKAHTQGMSPENKGWAIGNTPELACAHNSHAMPQ-AKRKLDK----VAGISTGR----FT--GEAYETYEWARKMAVDALEYDDDEGANPAGALEEILEAPERLKDLDLDAFAEELERQGFGNKSITLYDIRAELNCRYKDLRTAFRSANPEELFDVLTKETQETFYIGKMVTAT-VGIARKKPKGEQLDQAN-PVRNDETGLWQCPFCLKNDFPELSDVWNHFDAGSCPGSATGIRLALDNGISGYVYIKNISDKGVANPEERVKVGQLIHCRIMKIDVERFSVDCTSKSSDLLDKKHEWRPSRDPYYDQDLEEKDTRTEAEVKK-NKQRQTYIKRVIVHPAFHNISYQEAEKCMANMDQGEVIVRPSSKGADHLTITWKVADGIEAFIYCADCGRKFHQICVLHHEHIWPQG-FTCEGCCKKKG-QKRKENKFNAKRLQSTKLGVYIETRVNNFLKKK-EAGAGEVHIRVVSSSDKIVEVKPGMRSKFVESGELSGEFPYRAKALFAFEEIDGDDVCFFG--MHVQEYGSECSAPNTRRVYIAYLDSVHFFKPRQFRTAVYHEILLGYMDYVKQLGYTMAHIWACPPSEGDDYIFHCHPIEQRIPKPKRLQDWTLEGNMVDPSKFQWMLDWSHVWAAVFKALFGYICFLTFQNDTQQVITNNLQSAGFKGLVNLSLVVKALLSYPLPYYAACELLERNFFRGQPKTRFPTIWTVDHDLKVWGLAWRIGVIVFTIMMACFIPHFLILSASLDRTLKVWQLGATTANFTLAGHDKGVNCVDYYHGGDKPYLISGADDRLVKIWDYQNKTCVQTLEGHAQNVTAVSFHPELPVVLSGSEDGTVRIWHANTHRLESSLNYGFERVWTIQCLKGSNNVAFGYDEGSVMVKIGREEPAVSMDVSGGKIVWARHSEMQQANLKTLTDGAEIRDGERLPVAVKDMGACEIYPQTIQHNPNGRFVVVCGDGEYIIYTAMALRNKAFGSAQEFVWAQDSSEYAIRENSSTVRIFKNFKEKKNFKPDFG------AEGIFGGWLLGVKSVSGFAF--YDWDTLELVRRIEIQPSSVYWSDTGKLVCLATDDSYFILSYDADQVVRCREA-GQVAEDGIESAFDVLGEINESVRTALWAGDCFIYTNSVNRINYFVGGELVTIAHLDRPLYLLGYVPKDDRLYLADKELNVVSYQLLLSVLEYQTAVMRRDFETADRVLPSIPKEHRTRVAHFLEKQGFKQQALAVSTDPEHRFDLALALEDLATAKQLAHESN--QKWTQLGEIATSTNNLQLAKECMQQAQDFPGMLILATSSGDEAGLRDLSARTYEKGQNNLAFTSYLLLGDLNKCLEILVETGRLGPDSDFEYSTQSYTGYEPTSMRAIRARYDPYLQTRHRVEQLKQLGHSVDKVEFIVMGGTFMSLPEEYRDYFIRNLHDALSGHKSSSVAEAVKYSERAKSKCIGITIETRPDYCLERHLTDMLNYGCTRLEIGVQSVYEDVARDTNRGHTVEAVCETFKIAKDTGYKVVNAIAQLPEGLLSSLSELTNITLSRNSFSAYPSGGPSQFTNVDAINLEHNQIDKIPYGIFSRAKHLTKLNMKENLLTSLPLDVGTWINMVELNLGTNHLTKLPDDVQCLQSLEVLVLSNNMLKRIPPSIGNLRKLRVLDLEENKLEQLPNEIGYLRELQRLIVQSNQLTALPRAIGHLSNLIFLSVGENNLGFLLRDARDWAVSRNRYWGTPIPIWT--NGQ-ETICIGSIEELTQLSGVKVTDLHKEFVDDIEIPSKVAGNPPLRRVPEVFDCWFESGSMPYAQQHFPFEN-QKEFFESFPADFIGEGIDQTRGWFYTLIVISTLLFDQAPFKNLIANGLVLASDGQKMSKRKKNYPDPVEIVNKYGADALRLYLISSPVVRAENLRFKEEGVRDIVKPSIRIEPPAAIPSQ------------------------REESGLARTGVLFGGLINDVKRRVPWYWSDFKDALATQCIASWIFLYFACLSPIITFGGLLSEATGRNMAAMESLVSGFVCGIGYGFFSGQPLTILGSTGPVL-VFETIVYDFCM-TI-GWDYMSFRFWIGTWIAIILLLLVAIDASAFISHYYLIVVPEDPATI--N-LQPDQFLTDNLIQ-NKD-K-LD---DNP--HLPYIAAKFPHRSIPYTYQL---GTGQ-ETDSFVNRKLIRGKRYRIFVRAVVDTPQRHLYTSSPFSVYLSLDMREMPPGDIPQRPNPKDSP-DH--DVKVSSQRKEAGVLWIIGPI-IAALLLSVILVVLFIYRKRRRPRKT-PDQTAVTRPLIPT-DLNS-S-IAPSDPVEMRRLNYQTPGMISHPPISISDLSNHIERLKAGDNHKFSQEYESIEPGQQFTWDHSNMEVNKPKNRYANVIAYDHSRVILPTEDGSLGSDYINANYEKKLRSELDDMRQQMKKMQ--KRDDKRKLAEDEALRKIKQLEEQKYELQKQVASQKP-----------HQMRPFVGSHEEEALLNEMEVTGQAFEDMQEQNSRLIQQLREKDDANFKLMSERIKSNQLHKLAREEKDVLKEQVGTLTTQVDAANLVVRKLEEKERILQNTLNTVEKELALRQQAMEMHKRKAIESAQSAADLKLHLEKYHSQMKEAQQVVAEKTSSLEAEAYKTKRLQEEIAQLKRKADRMKKMEMAGTTLDEVMMEEIREYKETLT-CPSCKVKRKDAVLSGSKQEAQDGINRTALREIKLLQELHHKNLIGLLDVFGHVSNVSLVFDFMDTDLEIIIKDNTIILSTANIKSYMIQTLQGLEYLHLSWILHRDLKPNNLLVNAAGVLKIGDFGLAKLYGSPNRLNTHQVVTRWYRPPELLFGARKYGTCIDMFETNLIKTLIFKFFPVPLFRNVTLKCLTEIAGV-TVSNYNEMFMNLFTNTMTQLESMLPLSTNISEAYAQGLDQEQNFIQNLALFLCTFLKEHGTLAE-------VR-DALRYLVLISSVEEVEIFKICLEYWNSLASDLY--------------------ILGEVRYIMIYRMAKPEEVLVVENDNGEVVREFMKDTDSINLYKNMRETLVYLTHLDYADTERIMTEKLQNQVNGSEWSWKNLNTLCWAIGSISGAMHEEDEKRFLVTVIKDLL------GLCEQKRGKDNKAIIASNIMYVVGQYPRFLRAHWKFLKTVVNKLFEFMHETHEGVQINFLCAFYGCLQAGIVPVPIEVPITRRDAGSQQIGFLLGSCSVQVALTSEACLKGLPKTT-SGEIIQFKGWPKLNWFVTEHLTKTPKDWTP-QPRLTDETPAYIEYATGRDGSVMGVTVTRAAMVQHCRMLTMACNYTEGENMVCVLDFKREVGLWHSILTSVLNGMHVIFIPYALMKINPASWMQMITKYRACVAVVKSRDLHWGLLATKDHKDINLGSLRMLLVADGANPWSLSSCDQFLSVFQSKGLRPDAICPCASSSEVLTVSVRRPGRAGVN-----STGRGVLSMQGLSFGVVRVDQENSLTSLTLQDCGQVMPGCVVVVVKMEGLPFLCKTDEVGEICVNSGATGTQYWGLQGLTNNTFKVQPL------ATDGK--------AIG-DAEYTRSRERSLSVVNMFLDEMSKEAKNIITAICDNQCRMSDRLLPKNCAHLISQQL?????????-????????PGKE-SYRKTRENLTTMDKLHMALTELCFSINYFSCINVWEYMFAPREYLNQHLETRFSKALVGMVMYNPDTSEIAKPSELLVSVRAYMNVLQTVENYVHIDITRVFNNCLLQQTQQLDNHGDKTIASSYTEWYSEVLLRRVSNGNIMFSNNQKSFVGLTVEGTNPFNPEEFSDINELRALAELIGPYGMRQLNETLMWHIASQVVELKKLAELNKEVLLTLRSNFDKPEVMKEKSKQLQQVDNVLQRMTIVGVILSFRQLSQSCLTDVLEQRIPFLLSSILDFRHHLPNGDPMK-VVSEMTSAAGLICKVDPILVNAIQSQKTE-GEG-DEHLLVCLLEQLSKVISVICVAVWAINIGHFNDPAHGGSWIKGAVYYFKIAVALAVAAIPEGLPAVITTCLALGTRRMAKKNAIVRSLPSVETLGCTSVICSDKTGTLTTNQMSVSRMLIFDKVEGGDSSFHEFEITGSTYEPVGEVFLKGQKVKCSEYEGLQEMGTICIMCNDSSIDFNEFKQAFEKVGEATETALIVLAEKMNPFSVTKSG-DRRQVAICVRQDIETKWKKEFTLEFSRDRKSMSSYCVPLKPSRLGNSPKLFVKGAPEGVLDRCTHARVGSQKVPLTNTLKNRILEVTRSYGTGRDTLRCLALATADNPMRPDEMDLGDSTKFFTYEVNLTFVGVVGYKAIGTTLAGLVQCGAWGCFDEFNRIDVSVLSVISTQLQTIRSALMNKMETFMFEGAEIQMDNKVGIFITMNPGYAGRTELPESVKALFRPVVCIVPDMEMICMISLFSDGFMEAKVLAKKMTVLYKLAREQLSKQFHYDWGLRALNSVLRMAGVLKRASPDLKEALVLMRALRDMNHPKFVFEDVPLFLGLIKDLFPGMDCPRVGYPDFNAAVEKVLSDHNYIVLPYQVDKVVQFYETNMTRHSTMLVGPTGGGKSVVIHTLARAQTHLGLPTKILTLNPKACSVIELYGILDPMTRDWVDGLLSNIFREMNRPTEKA---ERRYILFDGDVDALWIENSSLDDIKYVLNPTFTQDHIKNLDTST-KLSRAVDGSLYMPGIVGLNNIKANDYCNVVL-QLSHVTPLRNFFLREENYSKIQKAPSDSSSILVQRYGELTRKLWNPRNFKAHVS???????????????????????????????????????????????????????????????????????????????????????????????????????????????????????????????????????????????????????????????????????????????????????????????????????????????????????????????????????????EIYNEIEDNRPKVETVLAQGQEYLKK-S---ASASNLQNNLRTLKQRWDSVTARANDKKIKLEIALKEATEFHEALQLFVDWLTNAEKVLSNLKPVSRVLDTIQGQIDEHKTFQKDVSAHRETMLQLDKKGTHLKYFSQKQDVILIKNLLISIKDDYGPESRGFVENSYLAGLTPSEFYFHAMGGREGLIDTAVKTAETGYIQRRLIKAMESVMVNYDGTVRNSVGQLIQLRYGEDGLCGEMVEMQSLPTIKLSNKAFERKFKFDPTNERYLRRVFTEDVIKQLMGSGEVISELEREWEQLQKDREALRQIFPSGESKVVLPCNLQRMIWNVQKIFHINKRGPTDLSPLRVIQGVRELLQKCVIVAGEDRLSKQANGNATLLFQCLVRSTLCTKCVSEEFRLSAEAFEWLIGEIETRFQQAQ-NPGEMVGALAAQSLGEPATQMTLNTFHFAGVSSKNVTLGVPRLKEIINISKKPKAPSLTVFLTGAAARFCMLVAYGWTILTEKYSRKLLWFLFTLLLLTHGTKTYQRNIDWEDEYSIFMS-GLRVNQRNAKLFNNVGHALESQGKFHEALKFFQTAVSVQQDDIGAHINVGRTYNHLKMFKEAEEAYLKAKSLLPKAKPGESYQARIAPNHLNVFLNLANLISKNSTRLEEADMLYRQAISMRADYTQAYINRGDILIKLNRTRGRLFILIVKKINSAIYRPKERQRSSIGVLDIFGFENFNHNSFEQFCINYANENLQQFFVQHIFKLEQEEYNLEGINWQHIEFVDNQDALDLIAIKQLNIMALIDEESKFPKGTDQTLLAKLHKTHGNHRNYLKPKSDINTSFGLNHFAGIVFYDTRGFLEKNRDTFSADLLQLIAMSANKFLQQIFADDIGMGSETRKRAPTLSTQFKKSLDSLMRTLSSCQPFFIRCIKPNEFKKSLMFDRNLCCRQLRYSCMKEDDICELLKFDRKMLRARIAMLKNDKFIQVRLKMETGVDGKAQKVNYYFINYKSFVNVVKYKLDLMRKRLETEERDATSRASFKCPSCLKTFTDLEA---DQLFDFMTSEFRCTYCRDVVEEDSSALPKKDSRLLLAKFNEQVDSLYILLREVIGSILVFAIFGTTISAFVIGFGVYFLGIAGVVYKLGFVESFAFGSLISAVDPVATVAIFHALNVDPVLNMLVFGESILNDAIAIVLTTAALESNNP-EM---STGEAIVQGIQSFCLMFFASAGIGVIFALISALLLKHVDLRKNPSLEFGMMLVFTYAPYVLAEGIHLSGIMAILFCGIVMSHYTHFNLSTVTQITMQQTLRTLSFIAETCVFAYLGLALFSFKHRTEPALVVWSLVLCLLGRACNIFPLAFLVNKFREHKITRKMMFIMWFSGLRGAISYALSLHLDFS-DETRHVIITTTLIIVLVTTLIFGGSTKPLLKFMQ-----ATK----RVR-RR-RKDREVILSKTHEIQDTFQFYKSMLEERKQDLLKELESVYSARQISLDVASQKGQETVDQIYKTCEFVERLNKCASVVEILMFRKILDSKLQGLLNYN-LDQNIQTV-SELEFVSNYQAIQVGVRNTFGYVR--S-----NSK-QPPIARP-------------------------------SQSTSP-FD-S-GIISKRFNSVNSLGPFS-TTV-D-LGC-S--V-N--PYEKWSNGG--------------------DP-MLDLTSKLMS-AAIFPPKSQIKRQKMIYHCKFGEFGVMEGQFTEPSGVAVNAQNDIIVADTNNHRIQIFDKEGRFKFQFGECGKRDGQLLYPNRVAVVRTSGDIIVTERSPTHQIQIYNQYGQFVRKFGANILQHPRGVTVDNKGRIVVVVFTTTDKASAHLEGGAKKVIISAPSADAPMYVVGVNLDAYDP----ISNASCTTNCLAPLAKVIHDNFEIVEGLMTTVHATTATQKTVDGPSGKLWRDGRGAAQNIIPASTGAAKAVGKVIPSLNGKLTGMAFRVPTPNVSVVDLTCRLGKAASYDEIKAKVKAAAEG-PLKGVLGYTEDEVVSTDFLGDTHSSIELSSSLQTDINLPYLTMDASGPKHMNLKLSRSKFES--LVGDLIKRTIQPCQK-ALKDGEVAKSDVGEVLLVGGMTRMP------KVQSTVQEIFGKQPSRAVNPDEAVAVGAAVQGGVLAGDVTDVLLLDVTPLSLGIETLGGVFTRLINRNTTIPTKKSQVFSTAADGQTQV-----EIKVHQGEREMASDNKMLGQFSLIGLPPAPRGVPQVEVTRFHTLDMAHRAKVELSGQYIGKFQCKIGYGKATPTTRIWVGGLGAWTSVPQLEREFDRFGAIKKIDYVKGDVQAHILYDSIDAATAAVKEMRGFALGG-PERRLRTDFADVT-------------------------------------------PYPE--R-RAGSR-----------------------RRSGSG---LGD--RS-RSRTP--HQS-ADSDSDSGSRR-AGLLASSRTLPEVARKCTNIWQGALILKNSLFPAKFHLMDGDTDIIESLMKDEDGKHQLRITQRLRLYWEGP---EHPRFKLNEDTGMISMRHGTRDGRYHLRFKVYDRKHTQTDVPANVTVTVK-----EIPHEAVVNSGSVRISGITDEDFIRIWDYRTQSLSKSKAEKFREKLAQLLEIPSENVDVFSVQLRHKHPPVTDVRFSAHGSP-YYKPVRLNGIVLMRREEIEKEVGINITMVGIDECLYENQMCEGSCTNTLDISALPYMVNANKTSLVGVRVDIIAECTCGARNFTNDENCQNTPCYNGGRCIENRFSLSCSCPAGYNGPRCQQTSRSFRGKGWAWYPPLEMCDKSHLHFEFATRKPDGLLLYNGPMVPPESEEAMVSDYVAIELERGYPRLLIDFGSGTLELRVKTKKTLDDGLAIKDDENKFDMLVRNCVAHDGKRTPIHLVDQYGCVVRPKIMSKFQKIKNFGPSASVVSFAYFQAFKFPDSMNVHFQCVI---QVCRYNCPEPKC-------EYA-PP---PL--------------------------------PAEY--GV------P-P-AFPDPRHP--SGPTGDFSENSPNVVP------------------------------DIH----LPPPPLPG-HH--YNTVK--RK-----ND-Q-FE----SNLETIGGRPRSVESLPAELQGVRRRR-------VV-S---R-VYKRE-A----Q-EMTDVNTSRTIQVVAVPIPKVRAQSDAEVLKVVKSGKTKRKAWKRMVTKVTYVGENFTRKPPKFERFIRPMALRFKKAHVTHPELKATFYLPIIGVKKNPSSPMFTSLGVITKGTVIEVNISELGLVTQAGQLITKLPDMLNAEIVLGTIQNMRDAIHWLGYTYLYIRMLRQPNLYGISHDHLKQDQFLEQHRADLIHTAALMLDKSGLVKYDRKTGQFQVTELGRIASHYYCTHDTMQTYNQLLKPMLSEIELFRVFSLSGEFRNITVREEEKLELQKLMERVPIPIKESIEEPSAKVNVLLQAYISQLKLEGFALMSDMV----YVTQSASRLMRAIFEIVLHRGWAQLADKALALCKMIDKRMWQSMSPLRQFRKMPEEIVKKIEKKNFPWERLYDIGPHEIGELIRVPKLGKTIHKYIHQFPKLELSTHIQPITRSMLKVELTITPDFQWDEKLHGQSEGFWILVEDVDSEVILHHEFFLLKQKFAQDEHLVKFFVPIFEPLPPQYFLRIVPFLSVSGSEFLEMFVGVGPSRVRDLFSLARKNAPCILFIDEIDAVGRKRGGRSFGGHSEQENTLNQLLVEMDGFNTTTNVVVLAATNRVDILDKALLRPGRFDRQIFVPAPDIKGRASIFKVHLEPLKTDLDKTDLARKMAALTP---GADIANVCNEAALIAARDLNPTISMKNFEQAIERVVAGMEKKTNVLSPEEKKTVAYHEAGHAVAGWFLEYADPLLKVSIIPRGKGLGYAQYLPKDQYLYTKEQLFDRMCMTLGGRVSEELFFKRITTGAQDDLKKVTQSAYAQVVHYGMNDKVGNVSFDMPREGEMMMEKPYSENTAQMIDIEVRSLISKAHKRTTELLTEKKDLVVKVAERLLKREIISRGLVNTLLLKDPDTFRRNLTIQRYAVIPLSTNSGLIGWVPHCDTLHTLIRDYREKKKILLNIEHRIMLRMAPNYDHLTVMQKVEVFEHALEHTNGDDLAKLLWLKSPSSEVWFDRRTNYTRSLAVMSMVGYILGLGDRHPSNLMLDRLSGKILHIDFGDCFEVAMTREKFPEKIPFRLTRMLVNAMEVTGIEGTYRRTCESVMSVLHRNKDSCKGFFKRTVQKGSKYVCLADKACPVDKRRRNRCQFCRFQKCLSVGMVKEVVRTDSLKGRRGRL-----------------LITALVRAHVDTTPDLANLDYSQYM--EPSPIEPILS-----EAEKVHQFYQLLTASIDVIKNFADKIPGFQEICPEDRDLLLQSASLELFVLRLAYRTHPNDNKLTIHEVEKRALPEFFNGRNKSKTPEIY----NFMVDTYRLNPTEYITSTACRRNLAGDVCAIMRVHAFLEQWGLINYQVDTDSRPTPMGPPPTSHFHILSDTPSGLQPVNP--PKTPQPSAAKTLLDLD----------------FGLKIDQY-AKKPAVLRNKSAASLTRDWTEQETLQLLEGLELYKDDWN----KVCEHVGSRTQDECILHFLRLPIEDPYLE--DPEAGGALGPLAYQPIPFSKAGNPIMSTVAFLASIVDPRVAAAAAKSAMNEFASIKDEVPAAVMDAHLKNVEAAS---ADGKFDPAANLALTGIAEERRTFLRQSLEARLVALYFDTGMYSNALQLGS?-----------------QLLESKTYHALSNLPKARAALTSARTTANSIYCPPKMQAALDLQSGVLHAADEKDFKTAYSYFYEAFEGFDSVES-PRALTALKYMLLSKIMLNTPEDVQQIVSGKLAIKYAGRDIDAMKSVAHASHKRSLADFQQAVKEFKHELEDDVIVRAHLGTLYDNTDRFIAVMHDDKEGIIPGNALVVDPKKQFRPLSKFGNAFLNRLQCSMVDSAVLQNISIIDTPGILSGEKQRVDRGYDFTGVLEWFAERVDRIILLFDAHKLDISDEFKRSIEALRGHDDKIRIVLNKADMVDHQQLMRVYGALMWSLRRAIELQPNFPDAYCNLANALKEKGQVAEAEECYNTALRLCPSHADSLNNLANIKREQGYIEEATRLYLKALEVFPEFAAAHSNLASVLQQQGKLNEALMHYKEAIRIQPTFADAYSNMGN---------GALQCYTRAIQINPAFADAHSNLASIHKDSGNIPEAIQSYRTALKLKADFPDAYCNLAHCLQIVCDWTDYEGRMSKLVSIVADQLDKNRLPSVHPHHSMLYPLSHDFRKAIAARHANLCLEKIHVLHKHAYKFLAEVSGR--LRIGYVSSDFGNHPTSHLMQSVPGLHDRSKVEVFCYALSQDDGTAFRSKIMREADHFVDLSQIGCNGKAADRIYQDGIQILVNMNGYTKGARNEIFALRPAPVQVMW??YPGTSGASFMDYLVTDAVTSPIELQAQYRKNLFSTLSELISLNIVPIINTNDAVSPPHEID------EPVG----KKGLSLKDNDSLAAMLAAEVQSDLLILMSDVDGIYNKPPWMQGARFLHTFASDQRHSIEYGQKSKVGWSLFVFFNHSMGAELIIDMFLYRPHYLNAIQTMCPHVLRYLATAVIINIQRRSALKDLIKVIQQESYTY---RDPITEFLEHLYVNFDFDGARKKLHECQTVLANDFFLVSCIDEFVENARLLIFETFCRIHQCISIGMLAEKLNMNPVDIFEMNSFEQLCINYTNEKLQQLFNHTMFILEQEEYQREGIEWKFIDFGLDLQPTIDLIDKPMGIMALLDEECLFPKATDRTFVDKLVNSHSVHPKFRKSDFRGVADFSIIHYAGKVDYCANQWLMKNMDPQNENVVSLLQASQDPFVVHIWKDAETIGRAKGMFRTVSYLYKEQLANLMVTLRNTNPNFVRCIIPNHEKRAGKIDAPLVLDQLRCNGVLEGIRICRQGFPNRIPFQEFRQRYELLTPNVINKGFMDGKKACEAMIKSLELEANFYRIGQSQEMNVKLGNEVGYAIRFEDCTSERTIIKYMTDGTLHREFLSEPDLQSYSVMIIDEAHERTLHTDILFGLVKDIARFRPDLKLLISSATLDVEKFSGFFDDAPIFRIPGRRFPVDIYYTKAPEADYVDACVVSILQIHATQPLGDILVFLTGQDEIETCNELLADRVRRLGSKVKELIILPVYANLPSDMQAKIFDPTPPGARKVVLRFLYYLGRIKAARLEYSVAHKHLVQAMRKAPQNAAIGFRQVVQKLLIVVELLLGDIPERQIFRQASMRRSLAPYFQLTQAVRMGNLQRFGEVLENFGPQFRQDHTFTLILRLRHNVIKTAIRSIGLSYSRISPQDIAKKLGLDSAEDAEFIVAKAIRDGVIEATLDPEGGFMRSKESSDIYCTKEPQTAFHQRISFCLDLHNQSVKTDPITYPMRMTRIRSVLLIAAVWVCSSAISFPAIVWWRAVR-TEPIPAYKCPFTEHLGYLIFSSTISFYLPLFVMVFTYYRIYRAAVAQTKSLRLGTKQILLGTGELELTLRIHRGGT-------------CKEDEPLTALQNN-GLSRLAST---RLG--------PHTKNFSLSRKLAKFAKEKKAAKTLLTGDLTSGGIPFLDYRTYAMKILFPNVDDHIVLQWEKPELLRKDKGLRLFGQLIMNKTFLLLFIRTLESNRYFSMRDRVNVASLIMVTLQSKMEYCTDILKTLLAELIEKCIEGKNHPKLLLRRTESVAEKMLSAMGRKG-KDSTS-NALAVQLDAEGKVKYDAIARQGHSKDKIVYSKLSDLLPVEVVAENDPSLEKPSQDEIEDITERTRNALMRITNSKIAAAMPVRCAD---PAEFIRYTPSQQGAAFNSGAKQRVIRLVEAQVDPMEPPKFKINKKIPRGPPSPPAPVLHSPTRRVTVKEQKEWKIPPCISNWKNAKGYTVPLDKRLAADGRGLQQLHINENFAKLAEALYIADRKAREAVETR----------------------AQKARDERAGIR---------DARERELLRQDRHKERARDRNLARAAPDKRSKLQRERERGTHVLLNTPALESVFTPLEITAALFAACIHDVDHPGLTNQFLINSSSELALMYNDESVLENHHLAVAFKLLQNEGCDIFCNMTKKQRQTLRKMVIDMVLSTDMSKHMSLLADLKTMVETKKVAGSGVLLLDNYTDRIQVLENLVHCADLSNPTKPLSLYKQWVERLMEEFFLQGDKEREAKMDISPMCDRHSATIEKSQVGELAESRQTEVTIRDIDELAMDLLIDFCYTSHIVVEESNVQMLLPAACLLQLTEIQDICCEFLKRQLDPSNCLGIRAFADTHSCRELLRIADKFTQHNFQEVMDSEEFLLLPAGQLVDIISSDELNVRNEEQVFNAVMLWVKYNVAERRPHLPQVLQHVRLPLLSPKFLVGTVGSDLLVRSDESCRDLVDEAKNYLLLPQERPLMQ------------GEVLFAVGGWCSGDAIASVEKFDPQTMEWKMVALGAAMFWIRVGSQSVVYTGDYNMTPDR--HLGAAWIDKCKPDLLITESTYATTIRDSKRCREKDFLKKVHECVDKGGKVLIPVFALGRAQELCILLETYWERMNLKAPVYFALGLTEKANNYYKMFITWTNQKIRKTFVQRNMFDFKHIKPFDRQFIDNPGPMVVFAT??????????????????????????????????-??????????????????????????????????????????????????????????????????????----------------??????????????????????????????????????????????-------??????????????????????????????????????????????????????????????--????????????????????????????------??????????????????????????????-----?????????????????????????????????????????????????????????????????????????????????QLMVNPFSGALIDRIGYDIPMMIGLCIMFLSTAVFACGRSYGLLFFARSLQGVGSAFADTAGLAMIADRFTEENERSKALGIALAFISFGCLVAPPFGGALYQFAGKEMPFLILAFISLMDGFMLLLVMKPIKEQIRQSQMAKPPSVPIWRLFMDPYIAVCSGALMMSNVALAFLEPTISLWMEDNLTTENWKIGMIWLDEESWIKEKKLLVGSDDYGRDLTGVQNLKKKHKRLEAELGSHEPAIQAVQEAGEKLMDVSNLGVPEIEQRLKALNQAWAELKQLADTRGQKLDESLTYQQFLAKIEEEEAWISEKQQLLSVDDYGDTMAAVQGLLKKHDAFETDFQAHRERCRDISDDGQNLITEGNHHSESINQRCQTLQTKLDHLAALAGRRKAKLIDNSAYLQFDGAPSPMMPNEARLRNLTYSAPLYVDITKTIVKEGEDPIETQHQKTFIGKIPIMLRSTYCLLNGLTDRDLTELNECPLDPGGYFIINGSEKVLIAQEKMATNTVYVFSMKDSKYAYKAEIRSCLEHSSRPTSTLWVNMMARGGQAIKKAAIGQRIIAILPYIRQEIPIMIVFRALGFVADRDILEHIIYDFEDPEMMEMVKPSLDEAFVIQEQNVALNFIGARGARPGVTKEKRIKYAREIL--------YRTGKLHYPKHECLTSYDEELAFFGILPDVIGDCCYEDYRDRKRENAERLMDDKLSENGDQNLQQLTNIRQKMWRAFENPHTSTAALVFYYVTGFFIAVSVMANVVETVPCGSRPGRAGSLPCGERYKIVFFCLDTACVMIFTAEYLLRMFAAPNRYKFVRSVMSIIDVVAILPYYIGLGITDNDDVSGAFVTLRVFRVFRIFKFSRHSQGLRILGYTLKSCASELGFLVFSLAMAIIIFATGLRAIQRYHEAQGHSHRNVCLIPISAHGTNPASAQMAGMQVEPVKVKQDGSIDVDDLRKKAEKFNDNLSCLMITYPSTNGVFERTVADICDIIHKHGGQVYLDGANMNAQVGLCRPGDYGSDVSHLNLHKTFCIPHGGGGPGMGPIGVKSHLAPYLPGHPVVNPL---SVEPD---THGAVSAAPWGSSAILPISWAYIKMMGPNGLRKATQVAILNANYMSKVLEPYYSTLFKCPHSHLVAHEFIIDTREFKKTANIEAVDIAKRLMDYGVGIHGEDIDKAIETYNLLSEKYFTHASPTLFSAATTKPQLSSCFLLMMPEDSIDGIFRCLTQSALISKSAGGIGINMHNIRAKGT----YIAGTN-----GVSNGLVPLLRVFNNTAHYVDQGGNKRPGAFAIYLEPWHADIFEFLNLKKNTGKEEYRARELFYALWVPDLFMKRVETNGNWSLMCPHKSPGLSDCWGDKFEELYTKYEQEGNFTRQVPAQKLWQAIISSQVETGTPYMLYKDACNSKSNQQNLGTIKCSNLCTEVVEYTAPDEVAVCNLASIALNMFVKPDRSGYDFEKLKEVTKVAAKNLNKIIDVNYYP--IPEARNSNERHRPIGIGVQGLADTFILLRMPFDSDEARLLNQQIFETLYFGALEASCEIAAVDGPYSTYAGSPVSKGLLQYDLWN-VTPTS-LWNWNELKAKIEKHGVRNSLLIAPMPTASTAQILGNNESFEPYTSNIYTRRVLSGEFQIVNHHLLKDLTDRGLWNDTMKNQIIANSGSIQNIPGVPDDLKRIIYLFGEGWRLRQEQMVREGESEQASQLCAFIGIGNSDQDMQQLDLNNGKQYCAAKTLYISDSDKRKHFMLSVKMFYGSGHDIGVFHSKRIKVISKPSKKKQSLKNADLCIASGTKVALFNRLRSQTVSTRYLHVENGHFHASSTHGGIYVHEKGQGLIEENEVYANTLAGVWITTGSTPVLRRNRIHSGKQVGVYFYDNGHGKLEDNDIFNHLYSGVQIRTGSNPIIRGNKIWGGQNGGVLVYNGGLGILEQNEIFDNAMAGVWIKTDSNPTLKRNKIFDGRDGGICIFNG--GVLEENDIFR----NAQAGVLISTQSHPILRRNRIFDGLAAGVEITNNATATLEFNQIFNNRFGGLCLASGVQPIIRGNKIFNNQDAVEKAVLNGQCLYKISSYTDSKILQEYITQEGHKLEIQPRIPVAVTNAVSWRSEGIKYRKNEVFLDVIESVNLLANANGNVLRSEIVGAIKMRVYLSGMPELRLGLNDKVLFESTGRGKSKSVE???
Eucnemidae_Anishia_CSR022 AIDVLIKVLEDTKQEPMVRHEA-EALGAIGSSEVMPILEKYLKDPVIEVAE-TCELALERIKW-----------------VDPTPPSN-TSNLEELKTVLYDENASLFNRYRAMFSLRNLRTDEAIVTL---LR--KG-SALYRHEIAFVLGQLQHELSVPFLKQSLEDCEENEVTNPPIDPFREKVVMSLQCPIGPEANILEPSSRQ-VHRLWLKQPVISIADLEVLKLTNHRGWKAYTLDTTFPISDG--GMVLRLEAICQEANKASKE-HQILILSDRKGGKE-RVPISSLLALGAVHHHLIETRSRMKVALVIESGEAREVHHICVLLGYGADAICPYLALELASSLRDQGILDCNLTDEAIFQNFAQAMQTGISKRITFSNLFLQGWD--REIKSYPPASGPLAVYKKEDFFEAIQYAYE?YANLDKTVGPYSYANEDNSMSPMVLCVYEYKKGVIYGFNESYVFNSKIIKRCMNI-------------------FSALVKVELLFAIKTVNFKAAG-PITAPDCYLFDNTILFDNQGHDGQLVLTLDTEPTRLSCKGDVKNFAQNDIYPFLRSLLNVFVIIVCATSLILCSRAIWRAQQLKQLTNQFFKLTYHRELSKTDRMEFLNMWYIMIIVNDILIIVGSAIKQQIESKDFINN-QWNVCSVFLG-GNMLVWFGVLRYLGFFETYNVVILTLKTATPTVLRFLLCAMLIYGGFTFCGWLILGPYHIKFRSLATTSECLFSLIN?????????????-----??????????????????--??????????????????????-?????????????????-??????????????????----------------???????----------???????????????????????????????????????---?????????????????????????????????????????????????????????????????????????TAKALGVNLLIHYGHSCLIPMNVQSD-LKMMYVFVDIKIDTLHTIETIKLNF-PLSKNLAMVSTIQFVSTVQAVASTLQKDGYT-VAVPQVKPLSPGEILGCTAPLL-RCSDAVIYIGDGRFHLEAVMIANPKIEAYKYDPYTKIFTREYYDYEQMISVREDNILKAQSGKTFGVIMGTLGRQGSFKVIEKLKEMLESKGKEVIVLLLSEIFPAKVNL??-?DAIVQVACPRLSRQRGITIQSAATYTLWKEHNINIIDTPGHVDFTVEVERALRVLDGAILVLCAVGGVQSQTLTVNRQMKRYNVPCVAFINKLDRLGSNPKRVLT----QMRAKLNHNAAFLQLPIGLEGEHKGIIDLIEQKAVYFRGSLGDKLEYDDIPTEMRSECGERRHELIEHLSNADDVLGEMFLEERSIQVDDIKKAIRRSCLKRTFTPVLLGTALKNKGVQPLLDAVLDYLPNPGEVENFALH-----EMD-NESKKVILNPMRDDS-NPFVGLAFKLEAGRYGQLTYMRCYQGMLKKGENIYNTRTNRKIRVSRLVRLHSNTMEDVVEVLAGDIFALFGVDCASGDTFVTNSKLQLSMESMFVPEPVVSMFIKPANNKDRDTFSKAIARFTKEDPTFQFFYDVDNKETIVSGDIEDQVHP-GEHNLKLKASNSHKSPYELE-NIQHVQELKDE--HEGPIWCMKFSCCGRLLATAGQDKVLRIWVVREAFQFFD-MRSKYNAEKVS-PTPSQES????--??ESTKH-IFVSKPFCTYSAHTSDLLDVSWSKNYFILSSSMDKTVRLWHISRKECLCCFRDKKMDCIKIDINADTNTISIWNNGKG---IPVVMHKDENMFVPTMIFGHLLTSSNYNDEEQKVTGGRNGYGAKLTNIFSTKFTLETASKEYKKQFKQIWGNNMTKTSEPKIK-DFSGEDFTRVTFCPDLSKFHMDSLDDNIIGLFSRRAFDVAATTGGVKVFLNGKRLPVKNFKDYVDLYVKNKDYQ-DNPIKVVYETPQERWEIACTVSTRGFQQVSFVNSVATTKGGRHVDYVCDMIVKQLIETIKKKNKGGINIKPFQVKNYIWLFINCLIVNPTFDSQTKENMTLQPKSFGSKCVLTEKFINNVS-KTGIVEAVLSWAKTKESIEL-------------VPKLEDANN------AGCTLILTEGDSAKSLAVSGLGVIGRDFYGVFPLRGKLLNVREATFKQVSENQEINALVKIIGLNYKTKYSSEAEMKTLRYGKVMIMTITTNKTSKETAAAAVAVGLRQGKVVITVGDGPGFYTTRILTTMLSEGLRLLQEGVDPKELDKLTKKFGFPVGTATLADEVGLDVGNHIATDL---FGERFHGADPGLLRDLVQAGFLGRKSGKGLFIYDGK-SK--DRPLNPDAVTILK-KYSLEPK-GAFENEDKQLRMVSRFVNDAVLCLEEKILASPLEGDVGAVEGGLKFEFSEF---KDCFSQ--------------------------LQGCFKTMVDTLSKQAPETIAQVQLLVRELRRITLLWDELWLGTLLQHHGEITKRQHQLEVEIEKVNENTNLNKEQKISLITEKYRIITKPIIFILEQLESVTSA-EPETSHERQFQEQYAEIIRNVMEKLKNPEHPEK-SAECWQPLRVLQKFQQKAHKRTA-YTLKMQEISPVLANLKDTVIAMP--GSST--KHTVTVSHVSNHVSILPTKTKPKKLIFYGSDGKTYTYLFKGLEDLHLDERIMQFLTIANSMMA--------NLYRARHYSVIPLGPRSGLISWVDGTTPIFALYKRWQQREAV------------KLRPSELFYNKLNPLLQEHWVKNMDNRKEWPLPVLKQVLSELMQETPKNLLANELWCHSINAGEWWQIVRNYSYSVAVMSIIGYIIGLGDRHLNNMLVDLNTGEVIRRGSRCSTAKAFLRPARLRRNLHVALEAHVTRLLVNPSTMHAYGVEFVRYGRRHIVRARKEVILSAGSINTPQILMLSGIGPRGHLSKLGIPVLKDLKVGENLQDHVGMGGLTFLVDKPVSIVQERFNAFPMTMEYVTKERGPMTTLGGVEGLGFVNTYLGNRS--WPDIQFHMAPATVSSDNGRKVRHVLGLTEELYNTVYKPIANRDTWSIIPLLLRPRSRGWVRLRSKNPFHYPLINSNYFHDPFDIQTLVEGAKIAVNLSRSNAFKQFNSRLHTIPFPNCRHAAFGTDAYWECHIRTRGHYNNVSCVLFHPRQEFLLSNSEDKSIRVWDMAKRTCLHTFRREHERFWVLTSHPSLNLFAAGHDTGMIIFKVERERPAYTVQGNLLYYVKERFLRKLDFTTSKDVPVLQLRGGG----KIPVYSISFNPAENAILVCSRP-NNLENNNYDLYTIPKDQ-ERE????-------EPENKRSAGVTALWVARNRFAVLDRSYQLVIKNLKNEVTKKVQTPDPVSKTYGDPARRPEIKSSTIEYIAPFEYMLRPPQPAVYLFLLDVSQPAIESGYLHVFCSTLQASLSNLPGDARTQVGFIAYNSSLHFYSLSEGVSQPSELTVLDIDDIFLPCPDNLVVNLQERRDLINDLLQLLPTRFVNDYDNNSALGAALQAAHKMIASTGGRVTVFQATLPTKGPGSLISREDPNQRTTADVHHLNPANDFYKRLALECSGQQIAVDLFLVNSQYVDLATLSGISRFSGGCMYHFPLFKAAHVLQAENLERAFKRYLLRKIGFEAVMRIRCTRGLSIKNMFIAYRRRERGEDAG-FT-PEELSSCMSNQPPGAPKLSILSFYGGFHGRTL-GLSTTHSKAIHKVDIPSFD-WPIAHFPDYKYPLEENQRENEAEDAKCL--VEELFEKFK-NKCV---PVAGVIVEPIQAEGGDNEASPAFFQGLQRICKKHNAGLLIDEVQTGCGPTGKMWCHEYFNLDSPPDIVTFSKKMQLGGFFHNHDM???????LALEYIGHSDMVRTISIDRSGQYLVSGSDDESVRIWEVNTGRCLKTIKTA-GI---VRSVEWCPNPSLSLILVASDNRVFLLNP-H--VGDFLICN-KTDTILSD-TP-K---SDIL-----NERVGSTVAW-KD--PEEEQMKD-G--VRFVLTHFKTVTHVTWHGKGDYFASVMPDGQNRSVLISQVSKRRSQLPFNRPKGLVQHVLFHPSKPFLFVATQRHVRIYDLVKQTLMKKLFSNSKWISTMAIHPGGDNLLVGTYDRKVLGDLTEKENLPVKQLRFGDTGNALDEKEGKYMLGPLICQGDDLFNNVVTFRLTDATINLPRFDMGHSGDIYFEFKTTIDNAVILHARGPQDFIKLMIVSGDMMQFQYQAGSGPMTISHKAAYRLADDRWHSVQVERNRKGARLVVDGALNSELREPPGPVRALHLTSELILGASLDYRDGYTGCIRALLLNGQLVDLKSYAQRNLYGVREGCVGKCMSGPCMNNGTCYEKYNGYSCDCRWTAF--KGPICADEIGVHLRKNSMIKYDFMGSWRSTISEHIRVGFTTVNAKGFLLGFFSDISGEYMTIMVSNSGHLRVVFDFGFERQEVIYP-TKHFDLGQYHDVKLSRRAFGSILIIEVDNYEPVEFKFNIKASQLKEG-----IGTSNLMQQITDMMG----VSKHAG-STFKNSN--CVVPINDIRGTEAMGYAKGEKILRCKLAALFRLLDLHGWSQG-VNSQITARLNQDEEHFLVNPFGILFHEVTASSLIKVDMQGNVIEQGTTNFG-VNLSGFSLHAAIHAARPDIRCIIHVHTPSVVAASALKGGILPISQESVVIGEVSTHSYIGSLNDPEEKEKIARNLGPINKVLLLTNQGAVCCGGTIEEAFFNVRNTVLACETQIKLINVGIEHLILLPDETRKKLYESVRKPPS-TPRTDQPS-------ILEEKV---ERKWRVGGIHTGESIVVAPSQTLSNRDYNMLRTTAINVIRNFGIVGECNIQYAVNPNSEEYYIIEVNARLSRSSALASKATGYPLAYVAAKLSLGIPLPNIKNTVTGVTTACFEPSLDYCVVKIPRWDLSKFSRVSTKIGSSMKSVGEVMAIGRKFEEAFQKALRMVDENINGFDPYLKEVNEA----DLEEPTDKRMFVVAAALKNGYTIDKLYELTKIDRWFLQKMKNIVDLYQVLESSSQHP--NKDLMRKSKQLGFSDKQIAAAVKSTELAIRMQREELQITPYVKQIDTVAAEWPATTNYLYLTYNG--KSHDLKFETEHIIVLGSGVYRIGSSVEFDWCAVGCLRELRRLHKNTVMINYNPETVSTDYDMSDRLYFEEISFEVVMDIYNIENPTGIILCMGGQLPLKTIFFPVIVGIMVWFWNRVHNLSRTPVLLEYMLVYLGGALVFL--PLEYLTLFFNMPYTLLLGDIRQGVFYAMLLSFWLVFAGEHMLIQSSGERDTLKR-YWRHLSAILIGCISLLIFDLSERGVQLYNPFFSIWVTPLGANFALSFIILAGISASIYFLFLCYMVWKVFKNISVKRTVLPSMSTARRLHYEGIIYRFNFLMLTTLICAGTTVVSFILTQITEGQTKW-DESMDLEMSLE-NREA-KDV----LDIENDGKLCILFGGTKVVQNTAPSKTV-SGLRANDNGCIAYVLRT--GFNTSQGKLLRTILFGVKRVTANNAETFGYVPVL???????????WIKGSEDPNRNRYKLFLECTLILTSVIPPELPIELSLAVNTSLVSLSRLGVYCTEPFRIPFAGKIEICCFDKTGTLTSDDLVVEGVS-L-AKDDST---ITPIADIPLETAQALATCHSLAHIDDG-LVGDPLEKAILTAIEWNLTKSDAVIPKRG--KSPGMKIFHRNHFSSCLKRMSVIAGY--NVLG----STDTVYVVTVKGAPETLKSMFSNCPDNYDNIYLELSRRGARVLALGWREL-GKLSAH-EMRDLT-REDVETKLKFAGFVIISCPLKVDSKNVIKEILNASHKVVMITGDNPLTACHVAKEL-------------------WETINQCERFTIE-----FIN---GKLFNKYDLCITGDGLNFLFDQHRPFLFELLPHITVFARFAPKQKEFVIISLKSLGFTTLEVLSNRYPYSCYKQVFVDEAAYE--SYATMSILNTNLLHSAVIIDQCYITRRVMAQAIAEQFFGCFISMQNWSDMWLPKAISQYLSGLYCKKCFGNNEYREWVQSNLKDAIRYEEQYGGIIL--SQPPAPLPI--ASN-QGS-GHTK-HT-----EN-QFYFSIKNLHTLSPLYIEAMHKKGLLVMRMLEHRIGQELLLQV-FNKQLSLATNAAGQKIGSGLWGHMLISTNTFSKAICYGGTAALFNAIAWVESSAWDGRYALVVTGDIAVYAQGPARPTGGAGAIAMLIGPHAPLVFDRGVRGTYMRHTYDFYKPNLSSEYPVVDGMLSIKYYLSALDQCYQTYLQK---AAK---TIPEPLRDRMEMIDMSGYVAEEKLAIAKQYLLPQAMKDSGLKDKNIRVEDSTLKILIKNYCRESGVRNLQKHIEKV----------------SVSPENLAQFVGKPVFTHDRMYTITPPGVVMGLAWTAMGS-TLYIETTTRKEN--E--GT-LELTGHIQGACSLLPVMALTPQENERILDMCAAPGGKASHISSLMKNTGVLFANDANKERVKAVSGNFQRLGVVNSVVCVHDGRKLPNILK-GFDRVLLDAPCTGTGVVAKDPSVKTSKNQQDIQKCFTLQRELLLAAIDCLNAKSSTGGYLVYSTCSILPEENECVIDYALKKRNVKLVSTGLNFGTEG---FTHYLGMRFHPTLKLTRRFYPHVRCVAQMVNSQANNIKSGWKNIFSVFHLAASDQEEAIVELAFQTTGKIITDLYEKHFPSMIDSFQDAVRCLSEFACNARFPDLSMEAIRLVRTCALSVHSAPHLFAEY-AGIEN--DIAVTEEDRVWVRGWFPLLFSLSCVVNRCKLDVRTRALTVLFEIVKTYGDSFQSNWWRDLFKVLFRIFDNMKLPEQYTEKAEWRLLHVSNDPSPGYNIELLARDGAQYVPLPYSVKGMDVSFSGILTQIE???????---YKDTDLCYSLQETVFAMLVEITERALAHCDAHQVLIVGGVGCNVRLQQMMHVMCAERGAQLYRSEKFITMATRTRQEYLKDLVANFSTTTPVETGQKF-----KKKEK---IRPRFIPDSCQRGAILWQV-LDDSGQS--QQVECFLGISADTLVLIEEQMKQIVFVSPCKSVLGWWPQ-TNSLRIYHHQGECMTIHIRDSHCERDELMEIVDRLKAVTQGIQVQELSLQRNIMGQLGFHVQPDGIVTLVESAGHAWQAGLRQNSRLRVKEFNLKQMWKSPNGTIRNILGGTVFREAIICKNIPRLVSGWIKPIIIGRHAHADQYKATDFVVPGPGKVEMIFTG--DDGKQIKYTVNQYTG-PGIALGMYNTDESIRDFAHSSLQYALSKELPLYMSTKNTILKY-DGRFKDIFQEIYDTEYKLKYEAKNIWYEHRLIDDMVAQAMKSEGGFVWACKNYDGDVQSDSVAQGYGSLGLMTSVLICPDGKTVEAEAAHGTVTRHYRLYQKGQETSTNSIWWVILSFTWLLAAGLKWGNEAIANYAHYFHMAAWITPTIQTVSVLLSGAVDGDPISGICYVGNMNMDNLRSFVLAPLLVYLILGTFFLLAGFVSLFRIRNVIKKQGG-DGGNKADKLEKLMIRIGIFSVLYTVPATIVIGCYLYETTYHEEWLRPLA-CHGTKKVHAILNYKGKNVLINKEVRCKDDVYTHAYTLVLKPDNSY????????????????DWDLLPPQKIKDPEAKKPEDWDDRATIPDPNDKKPEDWDKPEHIFD-----------------------------EWSPKQIDNADYKG-WVHPEVSNPEYTPDANLYKYNEICAIG???????????????????????????????????????????????N-QNYIILIDALCDAEYHRPDHGETITSFLAKHIHNFPSWLKVMATVRTQLQEITKQLPFNRISLDKLS----NDSIQKDLIDYINFRLYNSPSIQTNITSST-S--GK-LESGNISQH-KFSQHLLQLSQGSFLFGKLTLDLLERGHLVAKSSGYKVLPVNLAQIYLLHFNLRFPTVRSFEKVTHILSVCLAALYPLTLVEIYYSINSLLVD-FLPWEEFLQRFKLLSGFLVKRLIRTITYRNSMYHNRHLFNGKVVIDIGCGTGILSMFAAKAGAKRVFAIECSNIVDYAQQIVKANNLDSVITIVKGKVEEVVLPDGVEKVDIIISEWMGYCLFYESMLDTVLYARDKWLKPD-GMLFPDRCSLFLTAIEDRQYKDEKINWWDDVYGFDMSSIRKVAISEPLVDVVDPKQVVTNACLIKEVDLYTVTKADLDFTSPFCLQVRRNDYVQALVTFFNVEFSKCHKRVGFSTAPEA??DKYLYSSEDHIKSGALLACGIVNCGVRNECDPALAILSDYVLHNTNIMRIGAIV---GLGLAYVGSNREAVLSLLTPVFS--DPK---SNMEVIGMAALACGMIAVGSGNPDVIATIMQTLMEKTYHDL-RDTYAR-LPLGLGLCYLGKQEAVEAIIAALEVIPEPFKSMAVTMVEVCAYAGTGNVLKVQQLLHICSEHY--------------------------------QAIAVLGIALISMGEDIGSEMAFRTFGHLLRYCEPVIRRAVPLALGLISVSNPKLSILDTLSKFSHDSDAEVAHNAIFAMGLMAIQWVRDNIEFFGGNPNNITLFGESAGAVSVSLHLLSPLSRNLFSQGIMESGSATAPWAIISREESIIRGLRLAEAVNCPHDRNDLRAVIDCLKKKDALELVNNEWGTLGICEFPFVPVIDGVFLDEHPVRAMANKNFKKTNVLMGSNTEEGYYFIIYYLTELFKR--EENIYVNRQEFLRAVTELNPYVNAVGRQAIIFEYTEWLNPDDPVSNRIALDKMVGDYQFTCNVNEFAHRYAETGNNVYMYYFKHRTIANPWPSWTLHKPLDSPVYGFIFLFRWIEERRSRRKVVEATEI-FVKDEEIVNNIFFAQQMVPNSCATHALISILLNC--PNIHLGDTLSRLKAHTHGMCPENKGWAIGNTPELACAHNSHAMPQ-AKRKLDK----?SAVSTGR----FT--GEAFETYEWARKMAVDALEYDDDEGANPAGALEEILEAPERLKDLDLDAFAEELERQGFGNKSITLYDIRAELNSRYKDLRTYFTSANAEELFDMLTKETPETFYIGKMIICT-VGITHRKPQGEQLDQAN-PVRNDETGLWQCPFCLKNDFPELSDVWNHFDAGACPGQATGIRLRLDNGISGYIHIKNLSDKHVTNPEERVGIGQLVHCRIIKIDVERFSIDCTSKSSDLADKNHEWRPPKDPYYDQESEDKDIRTEQEITK-NKQRQTYIKRVIVHPAFHNISYAEAEKSMASVDQGEVIIRPSSKGSDHLTITWKVADKIEQFVHCNECGRKFHQICVLHLDCIWLNG-FTCNECHEKKA-SKRKDNKFSAKRLPTTKLGVYIETRVNNFLKKK-EAGAGEVHIRVVSSSEKLVEVKPGMRSKFVDSGDLPAEFPYRAKALFAFEEIDGVDVCFFG--MHVQEYGSDCPPPNTRRVYIAYLDSVHFFRPRQFRTAVYHEILLGYMDYVKQLGYTMAHIWACPPSEGDDYIFHCHPPEQKIPKPKKLQDWTLEGSMEDPSKFQWMLDWSHIWAAIFKSVFGYVCFLTFQNATKQEITNNLESAGFKGLVNFFLVAKALLSYPLPYYAACELLERILFRGRPKTTFPTIWALDGELKVWGLAWRVGVIISTIIMACVIPHFTILSASLDRTVKVWQLGSGTANFTLEGHEKGVNCVDYYHGGDKPYLISGADDRLVKIWDYQNKTCVQTLEGHAQNISAVCFHTALPVILTGSEDGTVRIWHANTNRLESSLNYGFERAWTICCLKGSNNVALGYDEGTILVKIGREEPAVSMDASGGKIIWAKHSEMQQANLKALPEGAELRDGERLPVAVKDMGACEIYPQTIQHNPNGRFVVVCGDGEYIIYTAMALRNKAFGSAQEFVWAQDSSEYAIRETGATIRIFKNFKEKKNFKPDFG------TEGIFGGWLLGVRAVSGLTF--YDWETLSLIRRIDIQPKAVYWSDSGKLVSLATDEGFFILSYDAEEVLRAKEN-GEVAEDGIETAFSVLGEVSEIVKTGLWVGDCFIYTNAVNRINYYVGGELVTIAHLDRPLYLLGYVPRDDRIYLVDKELAVVSYQLLLSVLEYQTAVMRKDFTTADRVLPSIPKEHRTRVAHFLEKQGFKQQALSVSTDIEHRFELAVVLENIKIAEEIAKEAN--QKWTQLAELATTLNNFVLAKECMRKAQNFGGMLLLASSTGDRSMMEELAKTTLEKGQYNIAFLASFILADVKQCLDILVLTHR?GPDSDFEYSTQSYTGYEPTSMRAIRARYDPYLQTRHRVEQVKQLGHSVDKVEFIVMGGTFMSLPEDYRDYFIRNLHDALSGHKSSTVDEAVKYSERSCTKCIGITIETRPDYCLERHLSDMLKYGCTRLEIGIQSVYEDVARDTNRGHTVRAVCETFNLAKDSGFKVVNGISTLPDGLLSNLSELTSITLSRNYFTAFPCGGPGQFINVDSLNLEHNQIDKIPYGIFSRAKHLTKLNMKENLLTSLPLDIGTWVNMVELNLGTNQLFKLPDDIHTLQALEVLILSNNLLRKLPGTIGSLRRLRVLDLEENRLEQLPNEIGFLRDLQKLVVQSNQLTSLPRAIGHLANLVYLGVGENNLAF?LREARDWAISRNRYWGTPIPIWTSSTG--EIVCVGSIAELEQLTATKITDLHRENIDHLTIPSKIPGNPPLKRISAVFDCWFESGSMPYAQQHYPFEH-VKDFNGIFPADFIAEGIDQTRGWFYTLLVVSTALFGKAPFKNLIANGLILASDGQKMSKRKKNYPDPIEIISKYGADALRLYLVNSPVVRAENLRFKEEGVRDVVKPTIRIEPPAAIPSQ------------------------REETGLARTGHLFGGLINDIKRKRPWYWSDFKDALALQCIASWIFLYFACLSPIITFGGLLAEATGKNMAAMESLISGFVCGMGYGFFSGQPLTILGSTGPVL-VFETIVFDFCD-YM-EWDYLSFRFWIGSWITLILLILVAIDASALISHYYLIVVPEDKITS--N-RNPDSFLTDKIIE-DYK-N-AP---DDP--NIPYIAAKFPQRNIPYTFHL---GTGE-ESDSFVNKKLEAGKKYRIFIRAVVDTPQHGLYTSSPFSESLALDMREAPPGDPPLRPNPNVPS-DI--DVKMSSQPTEASVFWIVGPV-VAVVMASFILVGFFLLKKRRQPCKT-PDQAAVTRPLIAA-DMNN-T-TAPSDPVEMRRLNFQTPGMLSHPPIPITELGNQIERLKANDNLKFSQEYESIEPGQQFTWEHSNREINKPKNRYANVIAYDHSRVILQPEDGALGSDYINSNYEKKLRNEIEDMRQQLKKMQ--KREDRKKLADEEALRKIKQLEEQKYELQKQVASQKP-----------HHMRPFVGSLEEEALLNEMEVTGQAFEDMQEQNSRLIQQLREKDDANFKLMTERIKSNQLHKLAREEKDVLKEQVGTLTTQVDSANLVVRKLEEKERILQNTLATVEKELSLRQQAMEMHKRKAIESAQSAADLKLHLEKYHSQMKEAQQVVAEKTSSLEAEAYKTKRLQEEIAQFKRKVERMKKMEMAGTTLDEVMMEEIREYKETLT-CPSCKVKRKDAVLSGSSIEVRDGINRTALREIKILQEVHHRNLIGLLDVFSHISNVSLVFDFMDTDLEVIIKDNTIILTTSNIKAYMIQTLQGLEYLHHNWILHRDLKPNNLLVNANGILKITDFGLAKLYGSPNRVNTHQVVTRWYRSPELLFGAKQYGICIDMFETKLINTLVFKFLTVPLFRNVTLQCLTEIAGV-KVSNYDDVLVTLFNETMGQLELMLPLQTDIRSAFASGQSQEQNFIQNLAMFLCAFLKEHGALVE-------LQ-NALHYLVLISEVEDKEIFKICLEYWNALAAELY-RK-----SIYRE-------VLNKVRYIMISRMAKPEEVLVVETDNGEVVREFMRDTDSINLYRNMRETLVYLTHLDYGDTERIMTEKLQNQVNGTEWSWKNLNTLCWAIGSISGAMHEEDEKRFLVTVIKDLL------GLCEQKRGKDNKAIIASNIMYVVGQYPRFLRAHWKFLKTVVNKLFEFMHETHDGVQINFLCAFYGCLQAGIVPVPIEVPITRRDAGSQQIGFLLGSCSVPVALTSEACLKGLPKSA-SGEVIQFKGWPRLQWFVTEHLARTPKDWMP-PPKLTDETPAYIEYSTDRDGSVMGVTITRAAMLQHCRMLTMACNYTEGEIMVCVLDFKREVGLWHSVLSSILNGMHVIYIPYALMKVNPASWMQMITKYKASTAVVKSRDLHWGLLATKDHKDINLTSLRMLLVADGANPWSLSSCDQFLSVFQAKGLRADAICPCASSSEVLTVSVRRPGRAGAN-----ATGRGVLSMQGLSYGVVRVDQENSLTSLTLQDCGQVMPGCVIVVVKMEGPSYLCKTDEVGEICVNSGSTGTQYWGLQGLSNSTFKVQPL------TADGK--------PLS-DADYTRSRERSLSVVNMFLDEMAKEAKNIITAICDEQCKLSDKLLPKYCSILIAQQMNRKKKDKNK-KNAIEIEKPGKE-SYRKTRENLTTMDKLHMALTELCYAINYFSTINVWEYTFAPREYLYQHLENRFSKALVGMVMYNADTNEIAKPSELLVSVRAYMNVLQTVENYVHIDITRVFNNSLLQQTQA-DNHTEKTIASLYTQWYSEVLLRRVSAGNICFSMNQRAFVSLTAEGALPFNTEEFSDINELRSLAELIGPYGMKLLNETLMWHIASQVQELKKLAEVNKDVLLSLRTNFDKPEIMKEQFKKLTNVENVLQRMTIIGVILAFRNLAQSCLTDVLEERIPFLLSSIKDFRHHLPSGDPLK-VVSEMTSAAGLPCKVDPTLTNALRIQ-KPELDGE-EHLLVCLLEQLSKVISVICVAVWAINIGHFNDPAHGGSWIKGAIYYFKIAVALAVAAIPEGLPAVITTCLALGTRRMAKKNAIVRSLPSVETLGCTSVICSDKTGTLTTNQMSVSRMFAFDKVEGNDSSFHEFEITGSTYEPIGEVFLKGQKVKCTEYDILHELSTVCIMCNDSAIDFNEFKQCFEKVGEATETALIVLAEKMNPFGVIKSG-DRRASAIVVRQDIETKWKKEFTLEFSRDRKSMSSYAVPLKPSRLGNGPKLFCKGAPEGVLDRCTHARVGTQKVPLTSSLKNRILELTRQYGTGRDTLRCLALATADNPLRPDEMDLGDSSKFYTYEINLTFVGVVGFKAVGTTLAGLAQCGAWGCFDEFNRIDISVLSVISTQLQTIRSALVNKAKIFNFEGVEISLDSKVGIFITMNPGYAGRTELPESVKALFRPVVCILPDLEQICMISLFSDGFLCAKVLAKKMTVLYKLAREQLSKQSHYDWGLRALNSVLRMAGVMKRTSPDISETLVLMRALRDMNYPKFVFEDMPLFLGLIQDLFPGMSCPRLGYPDFNAAVETVLLNGSYAILPIQIDKVVQMYETMMTRHSTMLVGPTGGGKSVVIHTLCNAQIVMGLPTKLFTLNPKACSVIELYGILDPVTRDWTDGLLSNIFRDMNKPTLKN---ERRYVLFDGDVDALWIENSSLDDIKYVLNPTFTEDHIQCLDAST-KLSRAVDGSLYMPGIVGLNNIKANDYCNVVL-QLSHVAPLRDYFLREENYSKIRRPPGDSSYTLVQRFGELMRKLWNPRNFKAHVSLHYKATVIILVAFSLLVTSRQYIGDPIDCIVDEIPLNIMDTYCWIYSTFTIPNRLTGRIGQELVQPGVASHVDGKDEVKYHKYYQWVCFALFFQAMLFYIPRYLWKTWEGGRIKMLVLDLNCPIVADSCKDDRKKLLVEYFAANLRLQNFYAYRFFICEILNFINVVGQIFFMDFFLDGEFSTYGRDVLRFTEMEPEERDDPMARVFPKVTKCTFHKYGPSGSVQKFDGLCVLPLEVYNEIEENRPKVETVLAQGHEYLKR-GA--NAASNLQHNLRTLKQRWDSVTSRANDKKIKLEIALKEATEFHDALQTFVDWLTNAEKYLSTLRPVSRILDTIQTQIEEHKVFQKDVSAHRETMLNLDKKGTHLKYFSQKQDVILIKNLLISIKDDYGPESRGFVENSYLAGLTPSEFYFHAMGGREGLIDTAVKTAETGYIQRRLIKAMESVMVHYDGTVRNSVGQLIQLRYGEDGLCGEMVEFQTLPTVKLSNKAFERKFRFDASNERYLRRIFNEEVIRQLMGSSEVVSELEREWDQLQKDREALRQIFPSGESKVVLPCNLQRMIWNVQKIFHINKRAPTDLSPLRVIQGVRELLQKCIIVAGDDRLSKQANENATLLFQCLVRSTLCTKCVSEEFRLSTEAFEWLIGEIETRFQQAQ-NPGEMVGALAAQSLGEPATQMTLNTFHFAGVSSKNVTLGVPRLKEIINISKKPKAPSLTVFLTGAAARFCLLVAYGWSLLERKSGRRIAWSIFSVLLLVHGTKTFYRNSDWEDEYTIFMS-GLQVNQRNAKLFNNVGHALESQGKYTDALKFFHTAVSVQEDDIGAHINVGRTYNHLKMFKEAEEAYLKAKSLLPKAKPGESYQTRVAPNHLNVFLNLANLISKNATRLEEADMLYRQAISMRADYTQAYINRGDILIKLNRTKGRLFILIVKKINSAIYKPKERSRTAIGVLDIFGFENFNHNSFEQFCINYANENLQQFFVRHIFKLEQEEYNLETINWQHIEFVDNQEALDLIAIKQLNIMALIDEESKFPKGTDQTLLAKLHKTHGHNKNYLKPKSDINTSFGLNHFAGVVFYDTRGFLEKNRDTFSADLLQLIAISSNRFLQQIFAEDIGMGSETRKRAPTLSTQFKKSLDSLMKTLSNSAPFFIRCIKPNEYKKPNMFDRELCCRQLRYSCMKEDDICELLKFDRKQLRARIATLRNDKFIQVRLRMETGYDGKAQKINYYFINYKSFVNVVKYKLDLMRKRMETEERDATSRASFKCPGCFKTFTDLEA---DQLYDFGSDEFRCTFCRELVEEDQSAMPKKDSRLLLAKFNEQLESLFVLLREVIGSILVFAIFGTIISAFVIGFGVYFLGLADVVYKLNFVESCAFGSLISAVDPVATIAIFHALNVDPVLNMLVFGESILNDAIAIVLTTAVLESDSP-GM---STGEAIVQGFNRFCLMFFASAGIGVLFALVSALLLKHVDLRKNPSLEFGMMLVFTYAPYVLAEGIHLSGIMAILFCGIVMSHYTHFNLSTVTQITMQQTLRTLAFIAETCVFAYLGLALFSFKHRIEPALVVWSIILCLLGRACNIFPLAILVNRFREHQITKKMMFIMWFSGLRGVISYALSLHVNFS-DETRHVLITTTLFIVLFTTLIFGGSTMPLLKFMQ-----ATK----RSR-RR-KRDRTVTLSKTREINDTFLFYRSMLDERKQELLKELESVFSAKQISLGLATQKGQDVVEQIYKTCEFVEKLNKCASVMEILMLRKLLDGKLQSLLSYS-VDQSVQSA-GELEFVSNYQAIQVGVRNTFGYVR--S-----PSK-QPPIARP-------------------------------SQSTSP-FE-S-NIISKRFSSANSLGPFS-TTIGD-LNI-NG-I-N--PYEKWSNGG--------------------DS-MLELTSKLMS-TTIFPPKSQIKRQKMIYHCKFGEFGVMEGQFTEPSGVAVNAQNDIIVADTNNHRIQIFDKEGRFKFQFGECGKRDGQLLYPNRVAVVRTSGDIIVTERSPTHQIQIYNQYGQFVRKFGANILQHPRGVTVDNKGRIVVVVFTTIPKAEAHLVGGAKKVIISAPSADAPMFVCGVNLDSYDP----VSNASCTTNCLAPLAKVINDNFEILEGLMTTVHATTATQKTVDGPSGKLWRDGRGAQQNIIPAATGAAKAVGKVIPSLNGKLTGMAFRVPVANVSVVDLTCRLGKKVSYADLTAKVKEAAEG-PLKGILGYTEDEVVSTDFIGDTRSSIELSSALQTDINLPYLTMDSSGPKHMNLKLTRAKFEN--LVADLVKKTVQPCQK-ALKDAEVAKSDIGEIILVGGMSRMPK------VQSTVQEIFGKQPSRSVNPDEAVAVGAAVQGGVLAGDVTDVLLLDVTPLSLGIETLGGVFTRLIGRNTTIPTKKSQVFSTAADGQTQV-----EIKVHQGEREMANDNKLLGQFTLVGIPPAPRGVPQIEVT??????????????????????????????????????????????????????????????????????????????????????????????????-?????????????-------------------------------------------???????????????---------------------???????????????????????????????????????-???????????????????????????????????????????????????????????????????YW-DG--TEHPHFKLNEDTGMITMRHGTKDGKYHLRFKVYDRKHTQTDVGANVTITVK-----EIPHEAVINSGSVRIAGITDEDFIRIWSYKTQSLLKSKTEKFKDKIADLLSTDRDNVDVFSVQLRRKHPPVTDVRFSAHGSP-YYKPVRLNGLILMHREEIEKDVGINITMVGIDECLYENQMCEGSCTNTLDISALPYMVNANKTALVGVRVDVLAECTCGARNFSKEENCRNNPCYNGGRCIETRYSITCSCPAGYTGPRCQQTTRSFKGTGWAWYPALEMCDKSHLSFEFITRKADGLLLYNGPIVPPETEEVMVSDYVAVEIERGFPRLLIDFGSGTLELRVKTKKTLDDGLAIKDDENKFDMLVRNCVAHDGKRAPIQLVDEYGCVTRHRVISKFQKIKNFGPSASVVSFAYFQAFKFPDSMNVHFQCVI---QVCRYNCPEPKC-------EYGPPP---PH--------------------------------Q-EY--GL------P-P-AFPDPRHP--TGPTGAYSENNPDVVP-----------------------------NDVH----LPPPPPPGIHH--YTTVK--RK-SG-IAD-E-LDGNGGGNLVTLGGRPRSVENLPAELQGVRRRR-------HV-SST-R-IYKRE-A----Q-EMTDVNTSRTIQVVAVPIPKVRAQSDAEVLKVFRSGKSKRKAWKRMVTKVTYVGEGFTRKPPKFERFIRPMALRFKKAHVTHPELKATFYLPIIGVKKNPNSAMFTSLGVITKGTVIEVNISELGLVTQAGQLVSKMPDMLNAEIVLGTIQNVKDAVTWLGYTYLYVRMLRQPTLYGIGHDQLKQDQLLEQYRADLIHTAALHLDRSGLVKYDRKTGNFQVTELGRIASHYYCTFETMSTYNQLLKPTLSEIELFRVFSLSGEFKNIAVREEEKLELQKLMERVPIPIKESIEEPSAKVNVLLQAYISQLKLEGFALMSDMV----FVTQSASRLMRAIFEIVLHRGWAQLADKSLALCKMIDRRMWQSMSPLRQFRKMPEEIVKKIEKKNFPWERLYDLGPNEIGELIRVPKLGKTIHKYVHQFPKLELSTHIQPITRSTLRVELTITPDFQWDDKLHGQSEAFWILVEDVDSEVILHHEFFLLKAKYASDEHLIKFFVPVFEPLPPQYFLRI??????????????????????????????????????????????????????????????????????????????????????????????????????????????????????????????????????????????????---?????????????????????????????????????????????????????????????????????????????????????????????????????????????????????????????????????????????????????????????????????????????????????????????????????????????????????????????GLVNTLLLKDPDTFRRNLTIQRYAVIPLSTNSGLIGWVPHCDTLHTLIRDYREKKKILLNIEHRIMLRMAPDYDHLTLMQKAEVFEQALEHTNGDDLAKLLWLKSPSSEVWFDRRTNYTRSLAVMSMVGYILGLGDRHPSNLMLDRLSGKILHIDFGDCFEVAMTREKFPEKIPFRLTRMLINAMEVIGIEGTYRCTCELVMSVLHRNKDS???????????????????????????????????????????????????????????????-----------------???????????????????????????????????????????????????????????????????????????????????????????????????????????IHEIEKRALPEFFNARNKSKTPEIY----NFMLDTYRFN--EYLTSTACRRNLAGDVCAIMRVHAFLEQWGLVNYQVDTDSRPTPMGPPPTSHFHILSDTPSGLQPVNP--PKTSQPSAAKTLLDLD----------------FGLKLDQY-AKKPAALRNKTAASLTRDW?????????????MYKDDWN----KVCEHVGSRTQDECILHFLRLPIEDPYLE--DPEAGGALGPLSYQPIPFSKAGNPIMSTVAFLASIVDPRVAAAAAKSAMNEFATIKDEVPAALMDAHMKNVEASS---TEGKFDPGAGLALSGIAEEKRTFLRQSLESRLVALYFDTGMYPEALALGSI-----------------QLLESKTYHALSNLPKARAALTSARTTANAIYCPPKMQAALDLQSGILHAADEKDFKTAYSYFYEAFEGYDSVES-PKALTALKYMLLSKIMLNQPEDVQQIVSGKLAIKYAGKDIDAMKNVAQASHKRSLADFQQAVKQFKHELEDDVIVRAHLGTLYDNTDRFIAVMYDDKEGIIPGNALVVDSKKQFRPLSKFGNAFLNRLQCSLVPSPVLKNISIVDTPGILSGEKQRVDRGYDFTGVLEWFAERVDRIILLFDAHKLDISDEFRRSIEALRGHDDKIRILLNKADMIDHQQLMRVYGALMWSLRRAIELQPNFPDAYCNLANALKEKGQVVDAEECYNTALRLCPSHADSLNNLANIKREQGYIEEATRLYVKALEVFPEFAAAHSNLASVLQQQGKLNEALMHYKEAIRIQPTFADAYSNMGN---------GALQCYTRAIQINPAFADAHSNLASIHKDSGNIPEAIQSYRTALKLKPDFPDAYCNLAHCLQIVCDWTDYDARMKKLVNIVAEQLEKNRLPSVHPHHSMLYPLSHDYRKAIAARHANLCLEKIHVLHKHPYKFGMDLKGR--LKIGYVSSDFGNHPTSHLMQSVPGLHDRVRVEVFCYALSSDDGTTFRSKIARESEHFVDLSQIPCNGKAADRIYADGIHILVNMNGYTKGARNEIFALKPAPLQVMWLGYPGTSGASFMDYLITDAVTSPLEVADQYRRNLFSTLSELISLNIVPIINTNDAVEPPPQVD------EPIGGKPGRRGISLKDNDSLAAMLAAEVQADLLILMSDVDGIYNKPPWQDGARMIHTFTSELRNTIEYGRKSKVGWSLFVFFNHGTGRELIIEMFLYRPHYLNAIQTMCPHILRYLATAVIINRGRRSALKDLVKVIQQESYTY---RDPITEFLEHLYVNFDFDGARQKLHECQTVLFNDFFLISCLEEFVENARLMIFETFCRIHQCISIGMLAEKLNMNPDEIFELNSFEQLCINYTNEKLQQLFNHTMFILEQEEYQREGIEWKFIDFGLDLQPTIDLIDKPMGIMALLDEECLFPKATDKTFVEKLVSAHSTHPKFKKSDFRGVADFSIIHYAGKVDYSANQWLMKNMDPQNENVVSLLQASQDPFIVHIWKDAESIGRAKGMFRTVSYLYKEQLANLMVTLRNTNPNFVRCIIPNHEKRAGKIDAPLVLDQLRCNGVLEGIRICRQGFPNRIPFQEFRQRYELLTPNVIIKGFMDGKKACETMIKSLELDQNLYRIGQSQEMSVKLGNEVGYSIRFEDCTSERTIIKYMTDGTLHREFLSEPDLQSYSVMIIDEAHERTLHTDILFGLVKDIARFRPDLKLLISSATLDAQKFSEFFDDAPIFRIPGRRFAVDIYYTKAPEADYVDACVVSILQIHATQPLGDILVFLTGQDEIETCQELLQDRVRRLGSKLKELLVLPVYANLPSDMQAKIFMRTPPGARKVVLRFLYYLGRIKAARLEYSIADKHLVQALRKAPQNAAVGFRQTVQKLLIVVQLLLGDIPERQVFRQASLRHSLAPYFQLTQAVRMGNLQRFGEVLENFGPQFRQDHTFTLILRLRHNVIKTAIRSIGLSYSRISPQDIAKKLGLDCAEDAEFIVAKAIRDGVIEATLDPVGGYMRSKESSDIYCTKEPQNAFHQRIVFCLDLHNQSVKTDPIAYPMRMTRIRAALLIAAVWVCSSAISFPAIAWWRAVR-TEPIPAYKCPFTEHLGYLIFSSTISFYLPLFVMVFTYYRIYRAAVMQTRSLRLGTKQVLLGSGELELTLRIHRGGT-------------CKEDEPLTALQNN-GLARIASN---RYVEH--------GKNFSLSRKLAKFAKEKKAAKTLLTGDLTTGGIPFLDYRTYAMKILFPNVEEHSVLQWERPELLRRDKGLRFFGQLIMNKTFLLLFIRTLESNRYFSMRDRVNVASLIMVTLQSKMEYCTDILKTLLAELIEKCMEGKSHPKLLLRRTESVAEKMLSAMGQKG-KESTS-NSLAVQLDAEGKVKYDAIARQGHSKDKIVYSKLTDLLPAEVVAEDDPSLQKPDQEEVDEITEKTRQSLQRLTNSKIAAAMPVRCAE---PAQYIRYTPSQQGAAFNSGAKQRVIRLVEAQVDPMEPPRFKINRKIPRGPPSPPAPVLHSPTRRVTVKEQKEWKIPPCISNWKNAKGYTVPLDKRLAADGRGLQQLHINENFAKLAEALYIADRKAREAVETR----------------------AQKARDERSGIR---------EERERDVLRQDRHKERARERNLARAAPDKRTRLQKERERSTHVLLNTPALESVFTPLEITAALFAACIHDVDHPGLTNQFLINSSSELALMYNDESVLENHHLAVAFKLLQNEGCDIFCNMNRKQRQTLRKMVIDMVLSTDMSKHMSLLADLKTMVETKKVAGSGVLLLDNYTDRIQVLENLVHCADLSNPTKPLALYRRWVDLLMEEFFRQGDREREAKMDLSPMCDRHSATVEKTQVGELAESRQTEVTIRDIDEVAMDLLIDFCYTSHIVVEESNVQTLLPAACLLQLTEIQDICCEFLKRQLDPSNCLGIRAFADTHSCRELLRIADKFTQHNFQEVMESEEFLLLPVSQLVDIISSDELNVRTEEQVFSAVMSWVKYNVSERRQHLSQVLQHVRLPLLSPKFLVGTVGSDLLVRSDELCRDLVDEAKNYLLLPQERPLMQ------------GEVLFAVGGWCSGDAIASVEKFDPQTMEWKMVALGAAMFWIRVGSQSVVYTGDYNMTPDR--HLGAAWIDKCRPDLLISESTYATTIRDSKRCRERDFLKKVHECIDRGGKVLIPVFALGRAQELCILLETYWERMNLKAPVYFALGLTEKANNYYKMFITWTNQKIRKTFVQRNMFEFKHIKPFDRQFIDNPGPMVVFATSHILTVACGNKIMLYTPLSSDLAQANVKAMKESM-NTNRPILRKASSLAQPLFVDDFKWMTLRKIELQTADGLPALPMQISWVRDGLLIVGMDSEMHVYTQWRPQ----------------RDFDIRTLTQENQRK----LAAIPTLGRISSVNLQIL-----DRKR-------DYMPDYGLFEASRIACPVLPQYHPKQLMDLLNSGKIRWVKAILAHLVKCIGG-NQDN--IEE--MQGWARARTLSVSY-VAG---SPEHRAS------ISE--ITLDYAEITNIPPLPLWTLLAADKE-----EE-KKDYNVLFDNNAVM-EE-SLDTLLEDQ-D--Q-PR-HERRMS--ERQ-T-GIAHFTPKQGKVLSRMLTHTHLPGLSSLQLMINPFSGALIDRIGYDMPMMIGLCIMFLSTATFACGRSYGLLFFARSLQGVGSAFADTSGLAMIADRFTEESERSKALGIALAFISFGCLVAPPFGGALYQFAGKEMPFLILAFVSLMDGFMLLLVMKPVKAQIKEAQRAKPPSVPIWRLFMDPYIAVCAGTLMMANVALAFLEPTISLWMEDNITTDNWKIGMIWLDEESWIKEKKLLVGSDDYGRDLTGVQNLKKKHKRLENELASHEPAIQAVQEAGEKLMDVSNLGVPEIEQRLKALNQAWAELKQMAANRGQKLDESLTYQQFLAKVEEEEAWISEKQQLLSVEDYGDTMAAVQGLLKKHDAFETDFQAHRDRCKDITEDGRKLVGESNHHADSINQRCQQLQTKLDHLAALAARRKAKLVDNSAYLQFDGAPSPMMPNEARLRNLTYSAPLYVDITKTIIKDGDDPIETQHQKTFIGKIPIMLRSTYCLLSGLTDRDLTELNECPLDPGGYFIINGSEKVLIAQEKMATNTVYVFAMKDGKYAFKAEIRSCLEHSSRPTSTLWVNMMARGGQAIKKAAIGQRIIAILPYIKQEIPVMIVFRALGFVADRDILEHIIYDFEDPEMMEMVKPSLDEAFVVQEQNVALNFIGTRGARPGVTKEKRIKYAREIL--------YRTGKLHYPKHECLTSYDEELAFFGILPDVIGDCCYEDYRDRKRENAERLMDDKLSENGDQNLQQLTNIRQKMWRAFENPHTSTAALVFYYVTGFFIAVSVMANVVETVPCGIRPGRAGALPCGERYKIVFFCLDTACVMIFTAEYLLRLFAAPNRVKFVRSVMSIIDVVAILPYYIGLGITDNDDVSGAFVTLRVFRVFRIFKFSRHSQGLRILGYTLKSCASELGFLVFSLAMAIIIFATGLRAIQCYHEARGDRHRDVCLIPVSAHGTNPASAQMAGMRVEPVKVKQDGSIDIEDLIAKAEKYKNRLSCLMITYPSTNGVFEETVADVCDVIHKNGGQVYLDGANMNAQVGLCRPGDYGSDVSHLNLHKTFCIPHGGGGPGMGPIGVKEHLAPFLPGHPVVNPL---GNK-----ELGAISAAPFGSSAILPISWAYIKMMGPQGLRKATQVAILNANYMSKRLDGFYETLFKSPTSHLVAHEFIIDVRGFKKTANIEAADIAKRLMDYGVGIHGEDIDSAIETYNYMSQKYFTHASPTLFNSATPRPQLSSCFLLMMPEDSIEGICKCLTQCSYISKSAGGIGVNIHNIRAKGS?????IAGTN-----GESNGLVPLLRVFNNVARYVDQGGNKRPGAFAIYLEPWHADVFDFLNLRKNTGKEEMRARDLFYALWVPDLFMKRVEADTTWSLMCPHESPGLSDCW?????????????????VRQVQAQALWRAIFTSQVETGTPYMLYKDACNRKSNQQNLGTIKSSNLCTEIVEFTSPDEVAVCNLASVAVNMFVKPDKGGYDFDKLKEVTKVIAKNLNRIIDVNYYP--IPEARTSNMRHRPIGIGVQGLADAFILMRMPFDSTEAALLNQQIFETLYYGALEASCELAERDGPYSSYEGSPVSKGILQYDMWG-KRPTD-LWNWSELKIKIKKHGIRNSLLLAPMPTASTAQILGNNESVEPYTSNIYTRRVLSGEFFVVNQHLINDLSELGLWDDVMRNQIIANYGSIQNIPAIPSNIKDIIYLFGDGWRLRQEQMLREGESEQAAQLCAFIGIGNSDQDMQQLDLNNGKQYCAAKTLYISDTDKRKHFMLSVKMFYGSGHDIGVFHSKRIKVISKPSKKKQSLKNADLCIASGTKVALFNRLRSQTVSTRYLHVENGHFHASSTHGGIYVHEKGQGLI????VYANTLAGVWITTGSTPVLRRNRIHSGKQVGVYFYDNGHGKLEDNDIFNHLYSGVQIRTGSNPVIRGNKIWGGQNGGVLVYNGGLGLLEQNEIFDNAMAGVWIKTDSNPTLKRNKIFDGRDGGICIFNG--GILEENDIFR----NAQAGVLISTQSHPILRRNRIFDGLAAGVEITNNATATLEFNQIFNNRFGGLCLASGVQPIVRGNKIFNNQDAVEKAVAGGQCLYKISSYTDSKILQEYITQEGHKLEIQPRIPMAVTNAVSWRSEGIKYRKNEVFLDVIESVNLLANANGNVLRSEIVGAIKMRVYLSGMPELRLGLNDKVLFESTGRGKSKSVELED
Monotomidae_Mimemodes_CSR034 ANSILIKVLEDETQEPMVRHEA-EALGAIGSESNMEILQKYKNDPVVEVAE-TCELALDRIKW-----------------VDPAPPCP-TKTPNELKTILLDEKATLFDRYRAMFALRNMRSKEAVLAL---LT--CG-SALFRHEVAFVLGQLQDEASVPYLKQSLENTGENEVTNPPIDPFREKVVMSLQCPIGPEANILQPSSRQ-VHRLWLKNPVISISDLEVLKQTSHRNWGAHVIDITFPVGEG--GYINKLKSICDEAEEASKS-KQIIVLSDRKAGVD-RVPISSLLALGATHHHLIETRHRMKVALVVESAEAREVHHICVLLGYGADAICPYLALELASSLRDQGILDTSLTDEVIFQNYAQAMQTGISKRITFSHLFLKGWD--REINAYPPGIGPLAIYKEQDFYEALDYAYQGYANVTDAVGSYSYANEDNTMTPMELCLFQYKEGIIYGFNESYVFNSEIVKNCLNI-------------------FSALVRAELGFSLKTVNLKVAG-RISAPNCYKFDVKIIFNNEDHDGQMLLSLDAEPIRLMCKGDVRYITDNEIDSFLRSLLNYLVIIICITSFILCSRAVWRAQQLKTITNNFFITHFGERLNSEDKLKFLNLWYIMIIINDFLIIVGSAIKEQIERKEFTSD-QWNVCSLFLG-GNMLVWFGVLRYLGFFKTYNVVILTLEKAAPQVARFLLCALLIYSGFTFCGWLILGPYHIKFRSLSTTSECLFSLIN?????????????-----??????????????????--??????????????????????-?????????????????-??????????????????----------------???????----------???????????????????????????????????????---?????????????????????????????????????????????????????????????????????????TAKALGVELLVHYGHSCLIPVDQTSG-IKVLYVFVDIKIDPLHFIETIKLNF-EKNSRLCLVSTIQFVTTLQSVSNKLKEEGYD-VSIPQFKPLSPGEILGCTAPVL-RCSEVVVYLGDGRFHLEAIMIANPKIQAYRYDPYDKKFTKEYYDHEAMYNVRQEFIEQAKCAEKIGVIMGTLGRQGNPHVVDHLVKRLEEMNKKVTVILLSEIFPDKLDLFD-LDAFVQIACPRL?RQRGITIQSAATYTLWKEHNINIIDTPGHVDFTVEVERALRVLDGAILVLCAVGGVQSQSLTVNRQMKRYNVPCLAFINKLDRLGANPERVLS----QMRSKMNHNAAFIQLPIGLENDCKGIVDLVTQKAIYFEGEFGEQLRIDDIPSELKSKSEEKRHELIEHLSNADEAIGELYLEEKPIEEKDLKAALRRTCLKRSFTPVLVGTALKNKGVQPLLDAVLDYLPHPGEVENFALI-----EKQGQESQKVLLDPKRSD-DKPFVALAFKLEAGRFGQLTYMR???????????????????????????????????????????????????????????????????????????????????????????????????????????????????????????DIIDNVHP-GDQNCKLKASNSHKGPYEFE-KIEHVQELSDQ--HEGPIWCMKFSCCGRLLATAGQDKILRIWVIKDAYPFFD-MRTRYNAEKVS-PTPSQESES---MSAEEANRLTFMPKPFCTYSGHTSDLLDVSWSKNYFILSSSMDKTVRLWHISRKECLCCF???????????????????????????????????????????????????????????????????????????????????????????????????????????????????????????????????????????????????????????????????????????????????????????????????????????????????????????????????????????????????????????????????????????????????????????????????????????????????????????????????????????-------------?????????------????????????????????????????????????????????????????????????????????????????????????????ITTPQTSKETTAVAVDVGLKQGKVVITVGDGPGFYTTRILSAMMAESIRLLQEGVDPKLLDSLTKKFGFPVGAATLADEVGLDVASHIGPDL---FGERFGGGDHAVLRDIVQAGFLGRKSGKGIYIYQKG-SK--SRDVNAEVLDILK-RYSLEPK-GAFDDEDKTLRMVTRFVNEAVLCLEEKILANPLEGDIGAV????????????????????--------------------------??????????????????????????????????????????????????????????????????????????????????????????????????????????????????????????????????????????????????????????????????????????????????????????????????????????????????????????????????????????????????????????????????--------??????????????????????????????????????????------------???????????????????????????????????????????????????????????????????????????????????????????????????????????????????????????????????????????????????????????????????????????????????????????????????????????????????????????????????????????????????????????????????????????????????????????????????????????????????????????????????????????????????????????????????????????????????????????????????????????????????????RGHYNNVSCVLFHPRQELLLSNSEDKSIRVWDMTKRTCLHTFRREHERFWVMTSHPNLNLFAAGHDSGMVIFKLERERPAYTVHGNLLYYIKERFLRKLDFTTSKDVPVIQIRGGG----KIPIFNMSFNPAENAVLLSIRT-SNLDNSTYDLYMIPKEN-ERDDHIP-------EAESKRSSGLTALWVARNRFAVLDRQHQLIIKNLKNEVTKKVQTPDPVTKSYGDPSRRPEIKSSTIEYIAPSEYMLRPPQPAVYLFLLDISRLAIESGYLSTVVGILQEEVKNLPGDARTQIGFLAYDSALHFFSFAEGLSQPHEMIVLDIDDVFLPCPDNLLVNLKDRMELVVDFLNLLPTKYMNNFDGNSALGSALQAAYKLMGATGGRVTVFQAALPNIGPGALTAREDPSQRSGTEVAHLNPANDFYKRLALECSGQQIAVDLFVLNSQYVDIATLSGISRFSGGCIHHFPLFKYSRSLCVDGFEKCFRRYLTRKIGFEAVMRVRCTRGLSIKSLFMTYRRKQRGENVD-FS-QEEMESCMVNKPPGAPDLSLLSFHGGFHGRTF-GLATTHSKPIHKLDIPSFD-WPIASFPKYKYPLEEHVKENNAEDEKCL--VEDLIVKYN-KKGK---DVAGIIVEPIQSEGGDNEASPEFFRGLQKIAKKYNAGYLIDEVQTGAGATGKMWCHEYFNLESPPDIVTFSKKMLSGGYYHNLDMK??????LALEYKGHKDMVRCISTDKTGQFLLSGSDDCTVKIWEVNTGRCLKTVPVD-GV---VRSVEWCPNAALSLVLVAAGNQVLLINP-D--VGDFVVSS-KTDQVLKE-AP-Q---SDVV----ISERVRTTVQW-TD--PDDDQYKC-G--IRLILKHFKEVTQVTWHGKGDYFASVMPDGANRSVLISQISRRRSQLPFTKPKGLVQCVLFHPTKPCLFVATQRHVRVYDLVKQALIKKLLTNSKWISSMAIHPGGDNILVGTYDRKMLGDITEKDNLPVKQLRFGDTGNALDDKEARYTLGPLICEGDDLFNNVVTFRISDATINLPTFDMGHSGDIYFEFRTAVENAVLFHSSGPQDFIKLSIVGGNQLQFTYQAGSGPMAVIRETSYKLADDRWHSVSVERNRKEAMIIVDGALKAEVREPPHPVRALHLTSDLVIGASVEYRDGFTGCIRALLINGEHVDLRSYARRGIYGISEGCVGKCQSNPCLNNGTCHERYDGYWCDCRWTAF--KGPICADEIGVNMRQSSMVKYTFEGSWRSTISENIRVGFTTTNPRGFLLGFSSNISGEYLTIMVSNSGHLRVVFDFGFERQEVIYP-EKHFALGQYHDLRLRRKNGGSALVLQVDNYKPKEFSFNIKASQLKDG-----TGPSGLLQQISDMVG----VNNKAG-NVFKNSN--CVVPINDIRGIEAMGYAKGEKILRCKLASVARLVDLYGWTNG-SSTLVTARLNQDDEQFLVNPYGMLFHEMTASSLLKIDMQGNVLEQGTTNFS-VNISAFSLHAAVHSARPDIKCIIHVHTPSVVAVSSLKQGLLPLSQESVVIGEISTHTYLSGLLDPEEKDKLGRNLGPINKVLLLSNIGALCCGETIEEAFFNAKNTVLASETQLKLLPVGLDNLVLLNEEVRKRMYEAAHKAPS-SPRPDQPS-------ILEGKV---ERKWRVGGIHTGESIVVAPSQTLSNKEYNMLRTTAINVIRHFGVVGECNIQYALNPNSEEYYIIEVNARLSRSSALASKATGYPLAYVAAKLALGIPLPKINNSVTGDTTACFEPSLDYCVVKIPRWDLAKFTRVSTKIGSSMKSVGEVMAIGRKFEEAFQKALRMVDEGVNGFDPHLKEVNDE----ELKEPTDKRMFVLAAALRKGYTIDRLYDLTKIDKWFLQKFKNIIDYNSYLEQQK-HP-LSINALLRAKQIGFSDKQIAASVQSTELAVRKQREEYSIVPYVKQIDTVAAEWPATTNYLYLTYNA--SEHDLSFDEQHTMVIGSGVYRIGSSVEFDWCAVGCLRELRRLNRKTIMVNYNPETVSTDYDMSDRLYFEEISFEVVMDIYNLEEPTGVILSMGGQLPLKSVFFPILISIILWFWRRVHILSRTPALLEYMLLSLGITLAVL--PIEYLTLYFDMPYMLLLSDIRQGVFYAMLLSFWLVFAGEHMLIQDNGEKNSIKL-YWKHLSTIAIGCLSLLIFDLCERGVQLINPFYSIWVTPIGTNLALSFIILAGISAGIYFLFLCYMIWKVFKNISIKRNVLPSMSQARRLHYEGIIYRFNFLMLATLICAAVTIISFILSQVAEGQSKW-DENMDFEVTIE-SFEG-NKV----LDPDNDGKLHVLFGGTKVVQHTAPAKAT-SGLRPQDNGCVAYVLRT--GFNTSQGKLLRTILFGVKRVTANNKETFGFIMFLLIFAIAAAWYVWTKGVEDPERSRYKLFLECTLILTSVIPPELPIELSLAVNTSLLALSKLGVFCTEPFRIPFAGKIDICCFDKTGTLTSDNLIVEGVA-L-AK-DGR---VTPIGEAPMEAVQVLATCHSLAQLDDG-LVGDPLEKATLTAIDWNVTKADAVVPKRG--KSPALKIFIRHHFSSALKRMSVIAGY--NPIG----STETVYIATVKGAPETLKTMFAEVPDKYDEVYLDLSRRGARVLALGYKEI-GGLTSA-ELRELS-REQVEENLRFAGFVIISCPLKTDSKAVIKELQSASHKVVMITGDNPLTACHVAKEL-------------------WQSIDQTETLPLD-----YDY---KQLIKKYDLCITGDGLDYLRKNYMTFLNRILASITVFARFAPKQKEFVVVQLKWLGYVTLETLSNRYPYSCYKQVFVDETHED--SFATMSILSVNLLHSAVIVDQVYISRRAMAQAIAEQFFGCFISMQNWSDMWLNKGISQYLCGLYCKKSFGNNEYREWVQSTLQDVVKYEEQFGGIIL--SQPPAPLPV--GGN-QPQ-QSTKHQV-----EE-KFYFSIRNLHTLSPLYIEALHKKALLVMRMLEHRIGLELLLQV-FNKQLSLATNAAQQKIGSGLWGHMLISTNVFTKAI?????????????????????????????????????????????????????????????????????????????????????????????????????????????????????---TIPEPLRDRMEMIDMSGYVADEKLAIAKQYLLPQAMNDSGLKTDNIKVEDEALQILIKNYCRESGVRNLQKHIEKV----------------QVQSGNLSEFVGKPVFTQDRMYPITPPGVVMGLAWTAMGS-TLYIETTTRKEV--E--GS-IELTGHIQGASSLLPVMALAPQENERILDMSAAPGGKASHIAAVMKNTGVLFANDLNRDRIKAVVGNFHRLGVINSVITCMDGRNYPKVIS-NFDRVLLDAPCSGTGVVAKDPSVKTSKDDQDIQRCYNLQRQLLLAAIDCTNAKSATGGYIVYSTCSVLAEENEWVIDYALRKRNVKLVDTGLDFGSDG---FVNYRHHRFHPTLKLTKRFYPHVRCVAQMVNSQATNIKSGWKNIFSVFHLAAGDQEEAIVELAFQTTGKIITELYEKQFPSMIDSFQDAVKCLSEFACNARFPDTSMEAIRLVRACAGSVSGSPHLFAEH-GGMEN--DVAVTEEDRVWVRGWFPLLFSLSCVVNRCKLDVRTRALTVLFEIIKTYGDTFSPHWWKDLFKVLFRIFDNMKLPEKHTEKAEWRVLKLSNNPSPGFNIEQMAKKGHKFVTLPYCVKGMDVSFSGILSYIEERVQSLL---YTPEDLCFSLQETLFAMLVETTERALAHCNSSEVLIVGGVGCNLRLQEMMGQMCAERGAKLFRSEKFVTMATRTRQEYLKEMVQSYSTTTSIDAGQKF-----KKKEK---IRPRFIPDSCQRGAILWQV-LEDSGQS--EKVECFLGISTDTFVLIEEQSKQIIFVTPCKSILGWSPQ-TNGLRIYHHQGECMTIHMQRT--ERDELVEVMERLVAVTQGTQAQELTVNRNFMGQLGFHVQPDGIVTLVESAGEAWHAGLRQNSRL??????????????????????????????????????????????????????????????????????????????????????????????????????????????????????????????????????????-?????????????????????????????????????????????????????????????????????????????????????????????????????????????????????????????????????????????????????????????????????????????????????????????????????????????????????????????????????????????????????????????????????????????????????????????????NQCFPFQDDVYTHAYTLIIKPDNTYEVQIDGEKVESGELEADWDLLPPKKIKDPEAKKPEDWDDRATIPDPDDKKPEDWDKPEHIPD-----------------------------EWSPKQIDNPAYKG-WVHPEIDNPEYTPDESLYKQK??????YREHLLTEQHLQSVLSLKECIANPDVALVRGILEPLICLKKTGKLE-N-INCVILIDALCEAEYHRPDQGDTIISFLAKHVNSFPTWLKVVATVRSQLQDVAKQLPYAKINLDD-N----TDNIQKDVLGYIQFRLQNSPNIQSNITINT----GK-LESGSVTQH-KFSQHLLNLSQGSFLFAKLTLDLLERGQLVAKSSGYKVLPVTLAQIYLLHFNLRFPTIRSFEKVTHILSVCLSALYPLTLLEIYYSVNSLLVD-FLPWAEFLQRFKLLSGFLVKRLVRTTTYRNSMYHNKHLFNGKVVMDIGCGTGILSMFAAKAGAKKVIAVECSNIVDYARKIVEANKLDHIITIVKGKVEEIELPEDVDKVDIIISEWMGYCLFYESMLDTVLFARDKWLRPE-GLLFPDRCSLFITAIEDRQYKDEKINWWDDVYGFDMSSIRKVAISEPLVDVVDPKQVVSSPALVKEVDLYTVKKEDLEFSSPFTLSVRRNDYVQALVTYFNVEFTKCHKRIGFTTAPDAPIDKYLYSSEDHIKSGALLACGIVNCGVRNECDPALALLSDYVLHNTNIMRIGAIV---GLGLAYVGSNREAVLSLLTPVFN--DPK---SNMEVIGMAALACGMIAVGSGNPVVTTAITTTLIEKPEADL-KDTYAR-LPLGLGLCHLGKQEGVETIIAALQAIPEPFGSMACTMVDICAYAGTGNVLKVQHLLHICSEHY--------------------------------QAIAVLGIALISMGEDIGSEMAFRTFGHLLRYCEPVIRRAVPLALGLISVSNPKLSILDTLSKFSHDSDAEVAHNAIFAMGLMALQWVRDNIAAFGGNPNNITLFGESAGAVSVSLHLLSPLSRNLFSQAIMESGSATAPWSIISREESLLRGLRLAEAVGCPHERSDLTAAIECLKKKDPVDLVNNEWGTLGICDFPFVPVIDGAFLDEHPVRALANKNFKKTSILMGSNTEEGYYFIIYYLTELFKK--EENVYVNRQEFIRAVSELNPYVNAIGRQAIVFEYTDWLNPDDPVANRNALDKMVGDYHFTCNVNEFAHRYAETGNNVYMYYYKHRTVANPWPSWTLNKPLDCLVYGFIFLFRWVEERRSRRKVVEQTET-FVKDEDVVNNIFFAQQMVPNSCATHALISILLNC--PNIHLGDTLQRLKQHTHGMSPENKGWAIGNTPELACAHNSHAMPQ-AKRRLEK----GSGVSTGR----FT--GEAFETYEWARKMAVDALEYDDDEGANPAGALEEILEAPERLKDLDLDAFAEELERQGFGNKSITLYDIRAELNCRYKDMRTPYRSANPEELFDMLTKETPETFYIGKLVTAT-VGIARRKPQGEQLDQAN-PVRNDETGLWQCPFCLKNDFPELSDVWNHFDAGSCPGQATGVKLKLDNGIQGYIYIKNISDKNVSNPEERVGVGQLIHCRITKIDVERFSVDCTSKSSDLLDKNLEWRPPRDPYYDQEAEEKDTKQEAEQKK-NKQRQTYIKRVIVHPSFHNISYSEAEKCMEKSDQGDVIIRPSSKGADHLTITWKVSDGIEAFVLCTDCGRKLHQICVLHHEAIWPQG-FTCESCLKKKG-QKRRENKFNAKRLSVTHLAMYIENRVNSYLKKK-EAGAGEVSIRVVSSSEKLVEVKPGMRSKFVENGELAGEFPYRAKALFAFEEIDGTDVCFFG--MHVQEYGSECPPPNTRRVYIAYLDSVHFFKPRQFRTAVYHEILLGYMDYVKQLGYTMAHIWACPPSEGDDYIFHCHPNEQKIPKPKRLQDW?LEGNMEDPSKFQWMLDWSHVWAAVFKAVFGYVCFLTFQNDTQQVITNNLPSAGFKGLVNICLVAKALLSYPLPYYAACELLERSFFRGKPKTPFPTIWALDGELKVWGLAWRVGLVTFTILMACFIPHFAILSASLDRTIKVWQLGASTANFTLEGHDKGVNCVDYYHGGDKPYLISGADDRLVKIWDYQNKTCVQTLEGHSMNVSAVCFHPELPVVMTGSEDGTVRVWHANTHRLESSLNYGLERVWTICCLKGSNNVALGYDEGSILVKVGREEPAVSMDASGGKIIWARHSELQQANLKALPEGAEIRDGERLPVAVKDMGACEIYPQTIQHNPNGRFVVVCGDGEYIIYTAMALRNKAFGSAQEFVWAQDSSEYAIRESGSTIRIFKNFKEKKNFKSDFG------AEGIFGGFLLGVKSVSGLNF--YDWDSLDLVRRIEIQPKAVYWSDNGKLVCLATDESYYILSYDAEQVQLAKEH-NQIAEDGVEGAFDVLGEVNEVVRTGLWVGDCFIYTNAVNRINYFVGGELVTVAHLDRPLYVLGYVPKDDRLYLADKELGVVSYQLLLSVLEYQTAVMRRDFETADRVLPSIPKEHRTRVAHFLEKQGFKQQALAVSTDPEHRFELAVALDDLVTARALAQEAN--HKWTQLGEAASASNNLQLAKECMQKAQ?????????????????VRALGESTAAEGKFNLSFLSFFLLGDLNKCLEILVETGRL????????????????????????????????????????????GHSVDKVEFIVMGGTFMSLPEEYRDYFIRNLHDALSGHRSNSVSEAVKYSERSHTKCIGITIETRPDYCLQRHLTDMLNYGCTRLEIGLQSIYEDVALDTNRGHTVESVCETFHLAKDAGFKVV???????????????????????RNNFSAYPSGGPSQFTNVDSINLEHNQIDKIPYGIFSRAKHLTKLNMKENQLTSLPLDVGSWVNMVELNLGTNQLSKLPDDIQNLQSLEVLVLSNNLLRKIPPSIGNLRKLRVLDLEENRLEQLPNEIGYLKELQRLIVQSNQLTALPRAIGHLSNLLFLSVGENNLGYLLKDARDWAVSRNRYWGTPIPIWMNS--E-EMVCVGSIAELEELTGQKISDLHRESIDHLEIPSRN-GGAPLRRIPEVFDCWFESGSMPYAQQHYPFDK-LAEFDDLFPADFIAEGIDQTRGWFYTLMVISTALYGKAPFKNLIANGLVLAADGQKMSKRKKNYPDPLEVVSKYGADALRLYLINSPVVRAENLRFKEEGVRDIVKPAIRIEPPAAVPSQ------------------------REESGLARTGVLFGGLINDVKRKTPWYWSDFKDSLSTQCIASWIFLYFACLSPIITFGGLLAEATGKNMAAMESLVSGFVCGMLYGFFSGQPLTILGSTGPVL-VFETIVYDFCQ-RV-GWDYMSFRFWIGTWVSVILLILVAIDASALISHYFLVVVPEDKQTV--Q-MHPDQFLTDNLMN-NIA-K-IP---EDP--TLPYIAAKFPQRNIPYTFHL---GTGE-VNDGFHNYKLEHGKRYRIFVRAVVDTPQKHLYTSSPFSEFLSLDMREVPPGDPPIRPNPNIPT-DI--GVSVSSHRKEAGIFWIVGPI-IAALVLSAIFVIVFLYRKKRQPCKT-PDQAQVTRPLISA-DLSS-T--APSDPVEMRRLKFQTPGMISHPPIHISDLANHIERLKANDNMKFSQEYESIEPGQQFTWDHSSMEVNKPKNRYANVIAYDHSRVILPLENNVLGSDYINANYEKKLRTDLEDLRMQMKKMQ--KRDDKRKLAED???????????????????VANQKP-----------HQMRSFVGSQEEEALLNEMEVTGQAFEDMQEQNSRLIQQLREKDDANFKLMSERIKSNQLHKLAREEKDVLKEQVSTLTTQVEAANLVVRKLEEKERILQNTLATVEKELTLRQQAMEMHKRKAIESAQSAADLKLHLGKYHSQMKEAQQVVAEKTSSLEAEAYKTKRLQEELAQYKRRADRIKRIELAGTTLDEVMMEEIREYKETLT-CPSCKVKRKDAVLS???????????????????????????????????????????????????????????????????????????????????????????????????????????????????????????????????????????????????????FETKLINTLIFKFLPVPLFRNITLNCLTEIAGV-TVGSYDEMFVNLFTQTMVQLEVMLPLQTDIKSAYACGQDQEQNFIQNLALFLCTYLKEHSQLAE-------LR-NALRYLVLISEVEEVEIFKICLEYWNNLASELY-RR-----ALYQD-------VLNKVRYIMISRMAKPEEVLVVENDNGEVVREFMKDTDSINLYKNMRETLVYLTHLDYADTERIMTSKLQNQVNGTEWSWKNLNTLCWAVGSISGAMHEEDEKRFLVTVIKDML------GLCEQKRGKDNKAIVASNIMYIVGQYPRFLRAHWKFLKTVVNKLFEFMHETHDGVQINFLCAFYGCLQAGIVPVPIEVPITRRDAGSLQIGFLLGSCMVQVALTSEACLKGLPKTT-SGEVIQFKGWPKLNWFVTEHLGKTPKDWSP-QPRLTDETPAYIEYSTDRDGSVMGVTVTRSSMVQHCRMLTMSCNYTEGENMVCVLDFKREVGLWHSVLTSVLNGIHVVFIPYALMKVNPASWMQMITKYRASVAIVKSRDLHWGLLATKDHKDINLGSLRMLLVADGANPWSLSSCDQFLSVFQSKGLRADSICPCASSSEVLTVSVRRPGRAGVN-----STGRGVLSMQGLSYGVVRVDQENSLTSLTLQDCGQVMPGCVIVVVKMEGPAYLCKTDEVGEICVNSAASGAEYWGLQGLSNSTFKVQAL------GTDGK--------PIN-DAEYTRSRERSLSVVNMFLDEMAKEAKNIITAICDAQCKMSDKLLPKNCASLISVQL?????????-????????PGVE-SYRKTRENLTTMDKLHMALTELCYAINYFSNINVWEYTFAPREYLHQHLETRFAKALVGMVMFNSDTNEIAKPSELLVCVRSYMNVLQTVENYVHIDITRVFNNCLLQQTQPQDSHGEKTIAAIYTQWYSEVLLRRVSAGNIVFSMNQRSFVSLTGEGSIPFNPEEYSDVNELRALAELIGPYGMKQLSETLMWHIASQVVELKKLAEINKDTLMQLRTNFDKPDVMKDQFKKLSNVDNVLQRMTIVGVILSFRQLAQSCLTDVLEERIPFLVSSILDFRHHLPSGDPMK-IVSEMTTAAGLPCKVDPTLLTALKHAKPETQEQE-EHLLVCLLEQLSKVISVICVAVWAINIGHFNDPAHGGSWIKGAVYYFKIAVALAVAAIPEGLPAVITTCLALGTRRMAKKNAIVRSLPSVETLGCTSVICSDKTGTLTTNQMSVSRMFVFDKVEGSDSSFHEFEITGSTYEPIGEVFLKGSRVKGSDYEILHELGTICIMCNDSSIDFNEFKQAFEKVGEATETALIVLAEKMNPFNVSKTG-DRRAAAICVRQEIETKWKKEFTLEFSRDRKSMSSYCVPTKPSKLGTGPKLFVKGAPEGVLDRCTHARVGTQKVPLTSTLKNRILELTRQYGTGRDTLRCLALATADNPMRPDEMDLGDSTKFYTYEVNLTFVGVVGFKAIGMTLAGLAQCGAWGCFDEFNRIDISVLSVISTQLQTIRSALLLHLERFTFEGVEINLDSKCGIFITMNPGYAGRTELPESVKALFRPVVCVVPDMELICMISLFSDGFLESKMLAKKMTVLYKLAREQLSKQFHYDWGLRALNAVLRMAGVLKRASPDIKETLVLMRALRDMNNPKFIFEDVPLFLGLIRDLFPGMDCPRVGYPDFNAAVEQALTKDKFIVLPYQVDKVVQLYETMMTRHSTMIVGPTGGGKTVVITILAKAQIILNIPTKIHVLNPKACSVIELYGVLDPFTRDWTDGLLSCIFREMNKPTEKT---ERRYIMFDGDVDALWIENSSLDDIKYLLNPTFMEEHIKYLDSST-KMSRAIDGSLYMPGIVGLNNIKANDYCNVVL-QLSHVTPLRNYFLREENYSKIKRPPGDSSFLLVQRFGELMRKLWNPRNFKTHVSLHYKATVIILVAFSLLVTSRQYIGDPIDCIVDEIPPNIMDTYCWIYSTFTIPNRLTGRVGHDVVQPGVASHVDGKDEVKYHKYYQWVCFALFFQAMLFYVPRYLWKTWEGGRIKMLVLDLNCPIVNDDCKNDRKKLLVEYFAANLHLQNFYALRFFICEVLNFINVVGQIFFMDFFLDGEFSTYGSDVLKFTELEPEEREDPMARVFPKVTKCTFHKYGPSGTVQKFDGLCVLPLEVYNEIEDNRPKVETVLAQGQEYLKK-SG--NTASNLQHNLRTLKQRWDSVTARANDKKIKLEIALKEATEFHESLQAFVDWLTNAEKHLSNLKPVSRVLETIQEQIEEHKHFQKDVSAHREVMLNLDKKGTHLKYFSQKQDVILIKNLLISIKDDYGPESRGFVENSYLAGLTPSEFYFHAMGGREGLIDTAVKTAETGYIQRRLIKAMESVMVNYDGTVRNSVGQLIQLRYGEDGLCGEMVEFQTLPTVKLSNRAFERKFRFDTSNERYLRRVFNEDVMKQLMGSGEVISELEREWEQLQKDREALRQIFPTGDSKVVLPCNLQRMIWNVQKIFHINKRAPTDLSPLRVIQGVRELLNKCVIVAGDDRLSKQANENATLLFQCLVRSTLCTKCVSEEFRLSTEAFEWLIGEIETRFQQAQ-NPGEMVGALAAQSLGEPATQMTLNTFHFAGVSSKNVTLGVPRLKEIINISKKPKAPSLTVFLTGAAARFCMLIGYGCHVLSKKSHKKLTYLLLSLLLISHASKTYLRNQDWENEYTIFMS-GLRVNQRNAKLFNNVGHALEGQNKFQEALEYFKTAVSVQEDDVGAHINVGRTYNHLKMFKEAEEAYLKAKSLLPKAKPGESYQARIAPNHLNVFLNLANLISKNSTRLEEADMLYRQAISMRADYTQAYINRGDILIKLNRTKGRMFVLIVKKINTAIYKPRDRLRSSIGVLDIFGFENFSHNSFEQFCINYANENLQQFFVRHIFKLEQEEYNVEGINWQHIEFVDNQDALDLIAIKQLNIMALIDEESKFPKGTDQTMLAKIHKTHGHHKNYLKPKSDINTSFGLNHFAGVVFYDTRGFLEKNRDTFSNDLLQLVTISNNKFLKQIFAEDIGMGSETRKRAPTLSTQFKKSLDSLMRTLANCQPFFIRCIKPNELKKPMMFDRNLCCRQLRYSCMKEDDICELLKFEKKMLRARIAVLKSDKFIQVRLRMETGEDGKAQKVNYYFINYKSFVNVVKYKLDLMRKRLETEERDATSRASFKCPGCLKTFTDLEA---DQLFDFATSEFRCTYCREVVEEDLSALPKKDSRLLLAKFNEQLEPLYILLREVIGSILVFAILGTTISAFIIGFGIYFLGLAQVVYQLSFVESFAFGSLISAVDPVATVAIFHALNVDPVLNMLVFGESILNDAIAIVLTTAALESNNP-LM---STGEAIVLGIQRFCLMFFASAGIGVVFALISALLLKHVDLRKNPSLEFGMMLVFTYAPYVLAEGIHLSGIMAILFCGIVMSHYTHFNLSTVTQITMQQTLRTLAFIAETCVFAYLGLALFSFRHRTEPALIVWSIILCLIGRACNIFPLAILVNRFREHQITKKMMFIMWFSGLRGAISYALSLHLNFS-DETRHVIITTTLIIVLVTTLFFGGSTMPLLKLMQ-----ATK----RLK-RK-RKDREVTLSKTREINDTFLFYRSMLDERKQEILKELESVFSAKQIALGVATQKGQETVDQIQKTCEFVERVNKCANVVEIIMFRKLLDAKLQGLLSYN-IDQSVQSA-CELEFVSNYQAIQVGVRNTFGYVR--S-----PSK-QPPIARP-------------------------------SQSTSP-FE-S-NIISKRFSSANSLGPFS-TTMGD-LNL-NA-L-N--PYEKWSNGG--------------------DT-MLDLTSKLMS-TAIFPPKSQIKRQKMIYHCKFGEFGVMEGQFTEPSGVAVNAQNDIIVADTNNHRIQIFDKEGRFKFQFGECGKRDGQLLYPNRVAVVRTSGDIIVTERSPTHQIQIYNQYGQFVRKFGANILQHPRGVTVDNKGRIVVVVFTTIEKASAHLENGAKKVVITAPSADAPMYVCGVNLENYNP----ISNASCTTNCLAPLAKVIHDNFEIVEGLMTTVHATTATQKTVDGPSGKNWRDGRGAGQNIIPASTGAAKAVGKVIPSLNGKLTGMAFRVPTPNVSVVDLTCRLGKGASLDQIKAKVKEASEG-ALKGILGYTDEQVVSTDFVGDVRSSIELSSSLQTDINLPYLTMDASGPKHMNLKLSRSKFES--LVGELIKRTITPCQK-ALKDAETSKADVGEVLLVGGMTRMP------KVQQTVQDIFGKQPSRAVNPDEAVAVGAAVQGGVLAGDVTDVLLLDVTPLSLGIETLGGVFTRLINRNTTIPTKKSQVFSTAADGQTQV-----EIKVHQGEREMATDNKLLGQFSLVGIPPAPRGVPQIEVTRFHTLDMAHRAKVELSGQYIGKFQCKIGYGKATPTTRIWVGGLGPWTSVPQLEREFDRFGAIKKIDYVKGDNQAYILYDSIDAAQAAVKEMRGFPLGG-PERRLRTDFADVT-------------------------------------------PYPE--R-RAGSRGP---------------------RRSTSR----GG--RS-RSRSP--RRS-PDSDSDSGSRR-AGLLASSRTLPEVARKCTTLWQGALILKNSLFPAKFHLIDGDTDIVEGLMKDEDGKHQLRITQRLRLYWEG---PEPSQFKLNEETGMISMKQGTRDGTYQLRFKVYDRKHTQTDVPANVTVTVK-----EIPHEAVVNSGSVRIAGITDEEFIRIWDYKTQSLSKSMAEKFKDKISDLLNIDRENVDVFSVQLRRKHPPVTDVRFSAHG-SPYYKPVRLNGMVLMHREEIERAVGINITMVGIDECLYENQMCEGSCTNTLDISALPYMVNANKTALVGVRVDVLAECTCGARNFSKEENCRNTPCYNGGRCIETRYSLSCSCPAGYNGPRCQQTSRSFRGSGWAWYPALEMCDKSHLHFEFITKKPDGLLLYNGPIVPPEKDEVMVSDYIAVELERGYPRLLLDFGSGTLELRVKTKKTLDDGLAIKDDENKFDMLVRNCVAHDGKRAPIQLVDQYGCVVRPKIMSKFQKIKNFGPSASVVSFAYFQAFKFPDSMNVHFQCVI---QVCRYNCPEPKC-------EYG-PP---PA--------------------------------A-EY--GV------P-P-AFPDPRHP--SGPTGSYSEPNADVVP-----------------------------NDIH----LPPPPPPG-HH--YNTVK--RK-SS-IAD-E-FE----GNLATLGGRPRSVENLPAELQGARRRR-------VV-S---H-VYKRE-A----Q-EMTDVNTSRTIQVVAVPIPKVRAQADAEVLKVVKSGKTKRKAWKRMVTKVTFVGEGFTRKPPKFERFIRPMALRFKKAHVTHPELKATFCLPIIGVKKNPSSPMFTSLGVITKGTVIEVNISELGLVTQAG???????????????????????????????????????????????????????????????????????????????????????????????????????????????????????????????????????????????????????????????????????????????????????????????????????????????????????????????????????????????????????????????????????????????????????????????????????????????????????????????????????????????????????????????????????????????????????????????VPFITVSGSEFLEMFVGVGPSRVRDLFAMARKHAPCILFIDEIDAVGRKRGGRSFGGHSEQENTLNQLLVEMDGFNTTTNVVVLAATNRIDILDKALLRPGRFDRQIFVPAPDIKGRASIFKVHLGPLKTDLDKADLARKMAALTP---GADIANVCNEAALIAARDLNDSINMKHFEQAIERVVAGMEKKTNVLSPEEKRTVAYHEAGHAVAGWFLEYADPLLKVSIIPRGKGLGYAQYLPKDQYLYTKEQLFDRMCMTLGGRVAEELFFKRITTGAQDDLKKVTQSAYAQVVHYGMNEKVGNVSFDMPREGEMMLEKPYSESTAQMIDVEVRCLIETAHQRTTQLLQEHKENVAKVAERLLKQEIISRGLVNTLLLKDPDTFRRNLTIQRYAVIPLSTNSGLIGWVPHCDTLHTLIRDYRDKKKILLNIEHRIMLRMAPDYDHLTVMQKVEVFEHALEHTHGDDLAKLLWLKSPSSEVWFDRRTNYTRSLAVMSMVGYILGLGDRHPSNLMLDRLSGKILHIDFGDCFEVAMTRDKFPEKIPFRLTRMLINAMEVTGIEGTYRCTCESVMSVLHRNKDSCKGFFKRTVQKGSKYVCLADKACPVDKRRRNRCQFCRFQKCLAVGMVKEVVRTDSLKGRRGRL-----------------LITALVRAHVDTTPDLSNLDYSQYL--EPSPIEPVIS-----EAEKIQQFYTLLTTSVDVIKNFADKIPGFQDLGPEDRELLFQSASLELFVLRL????????????IHEVEKRALPEFFNNRNKSKTPEIY----NFMIDTYRLNPSEYITSTACRRNLAGDVCAIMRVHAFLEQWGLINYQVDTDARPAPMGPPPTSHFHILSDTPLGLQPVNP--PKTPQPSAAKALLDLD----------------FGLKLDQY-AKKPAALRNKTAASLTRDWTEQETLLLLEGLEMYKDDWN----KVCEHVGSRTQDECILHFLRLPIEDPYLE--D--A-GALGPLAYQPIPFSKAGNPIMSTVAFLASIVDPRVAAAAAKSAMQEFASIKDEVPAAVMDAHLKNVESSA---LEGKFDPVASLATTGIAEERRTFLRQSLEARLIALYFDTGMFSDALQLGST-----------------QLLESKTYHALSNLPKARAALTSARTTANAIYCPPKMQAALDLQSGILHAADEKDFKTAYSYFYEAFEGFDSVES-PKALTALKYMLLSKIMLNNPEDVQHIVSGKLAIKYAGRDIDAMKAVAQASHKRSLADFQQAVKQFKHELEDDVIVRAHLGTLYDNTDRFIAVMYDEKESVIPGNALVVDPNRQFRPLSKFGNAFLNRFQCSLVSSPVLQNISIIDTPGILSGEKQRVDRGYDFTGVLEWFAERVDRIILLFDAHKLDISDEFRRSIEALRGHDDKIRILLNKADMIDHQQLMRVYGALMWSLRRAIELQPNFPDAYCNLANALKEKGQVSEAEECYNTALRLCPSHADSLNNLANIKREQGYIEEATRLYLKALEVFPEFAAAHSNLASVLQQQGKLNEALMHYKEAIRIQPTFADAYSNMGN---------GALQCYTRAIQINPAFADAHSNLASIHKDSGNIPEAIGSYRTALKLKPDFPDAYCNLAHCLQIVCDWTDYDSRMKKLVNIVADQLDKNRLPSVHPHHSMLYPLSHEFRKAIAARHANLCMEKINVLHKPPYKFPNEIKGR--LRIGYVSSDFGNHPTSHLMQSVPGLHDRGRVEVFCYALSQDDGTTFRSKISRESEHFIDLSQIPCNGKAADRIYQDNIHILVNMNGYTKGARNEIFALRPAPVQVMWLGYPGTSGASFMDYLVTDAVTSPLDLAAQYRKNLMSTLSELISLNIVPIINTNDAVSPPPQID------EPIGGRPGKKGISLKDNDSLAAMLAAEIQSDLLILMSDVDGIYNKPPWEEGARFLHTFTSDLRHTIEFGQKSKVGWSLFVFFNHAMGRELIIEMFLYRPHYLNAIQTMCPHILRYLATAVIINRGRRSALKDLVKVIQQESYTY---RDPITEFLEHLYVNFDFDGARQKLHECQTVLFNDFFLISCLDEFVENARLMIFETFCRIHQCISIGMLAEKLNMNPDEIFELNSFEQLCINYTNEKLQQLFNHTMFILEQEEYQREGIEWKFIDFGLDLQPTIDLIDKPMGIMALLDEECLFPKATDKTFVDKLVSAHASHPKFKKSDFRGVADFSIIHYAGKVDYTANQWLMKNMDPQNENVVSLLQGSQDPFVVHIWKDAESLGRAKGMFRTVSYLYKEQLANLMVTLRNTNPNFVRCIIPNHEKRAGKIDAPLVLDQLRCNGVLEGIRICRQGFPNRIPFQEFRQRYELLTPNVINKGFMDGKKACEQMIKNLDLDQNFYRIGQSQEMSVKLGNEVGYAIRFEDCTSERTVIKYMTDGTLHREFLSEPDLESYSVMIIDEAHERTLHTDILFGLVKDIARFRPTLKLLISSATLDAQKFSEFFDDAPIFRIPGRRFPVDIYYTRAPEADYVDACVVSVLQIHATQPLGDVLVFLTGQDEIETCQEMLQDRVRRLGSKVKELIILPVYANLPSDMQAKIFDPTPFGARKVVLRFLYYLGRIKAARLEYSVAHKHLVQAMRKAPQNAAVGFRQTVQKLLVVVELLLGDIPERQIFRQASMRHSLAPYFQLTQAVRMGNLHRFGEVLENFGPQFRQDHTFTLILRLRHNVIKTAIRSIGLSYSRISPQDIAKKLGLDSAEDAEFIVAKAIRDGVIEATLDPQGGYMKSKDSTDIYCTKEPQSAFHQRISFCLDLHNQSVKTDPITYPMRMTRIRSALLIAAVWVCSSAISFPAIVWWRAVR-TEPIPAYKCPFTEHLGYLIFSSTISFYLPLFVMVFTYYRIYRAAVAQTRSLRLGTKQVLLGSGELELTLRIHRGGT-------------CKEDEPLTALQNN-GLTRMAST---RLN--------PHSKNFSLSRKLAKFAKEKKAAKTLLTSDLTSGGIPFLDYRTYAMKILFPNVDDHVVLQWEKPELLCKEKGLRLFGQLIMNKTFLLLFIRTLESNRYFSMRDRVNVASLIMVTLQSKMEYCTDILKTLLAELIEKCMEGKNHPKLLLRRTESVAEKMLSAMGRKN-KESTS-NALAVQLDSEGKVKYDVIARQGHSKDKIVYSKLSDLLPVEVVAENDPSLEKPNQEEVEEITERTRMALQKLTNNKIAAAMPVRAAD---PAEFIRYTPSQQGAAFNSGAKQRVIRLVDAQVDPMEPPKFKINKKIPRGPPSPPAPVLHSPTRRVTVKEQKEWKIPPCISNWKNAKGYTVPLDKRLAADGRGLQQLHINENFAKLAEALYIADRKAREAVETR----------------------AQKARDERAGIK---------EEQERETLRQDRHKERARERNLSRAAPDKRSKLQRDRERSTHVLLNTPALESVFTPLEVTAALFAACIHDVDHPGLTNQFLINSSSELALMYNDESVLENHHLAVAFKLLSNEGCDIFCNMTKKQRQTLRKMVIDMVLSTDMSKHMSLLADLKTMVETKKVAGSGVLLLDNYTDRIQVLENLVHCADLSNPTKPLSLYKRWVELLMEEFFQQGDKEREAKMDISPMCDRHSATVEKSQVGELAESRQTEVTIRDIDEIAMDLLIDFCYTSHIVVEESNVQMLLPAACLLQLTEIQDICCEFLKRQLDPSNCLGIRAFADTHSCRELLRIADKYTQHNFQEVMESEEFMLLPVGQLVDIIASDELNVRTEEQVFSAVMSWVKYNVSERRQHLPQVLQHVRLPLLSPKFLVGTVGSDLLVRSDESCRDLVDEAKNYLLLPQERPLMQ------------GEVLFAVGGWCSGDAIASVEKFDPQTMEWKMVALGAAMFWIRVGNQSVVYTGDYNMTPDR--HLGAAWIDKCRPDLLISESTYATTIRDSKRCRERDFLKKVHECIDRGGKVLIPVFALGRAQELCILLETYWDRMNLKAPVYFALGLTEKANNYYKMFITWTNQKIRKTFVQRNMFDFKHIKPFDRQYIDNPGPMVVFATSHILTVACGSKIMLYTPLSTDLAQANVKAMKESM-NNFRPILRKASSLAQPLFVDDFKWMALRKIELQTADGLPALPMQISWVRDGILVVGMDSEMHVYTQWKPQ----------------REMDFRTLTQENQRK----LAAIPTLGRISSVNLQIL-----DRKR-------DYMPDYGLFEASRIACPVLPQYHPKQLMELLNSGKIRWVKAILAHLVKCIGG-NQEV--PED--MAGWARARTLSVSY-PAG---SPEHRAS------IGE--IALDYDEINNIPPLPLWTLLSADKE-----EE-KKDYNELFDNNIIM-DD-SLDTLLEDQ-E--A-VR-LERRPS--ERN-L-GLTHFTPKQGRILSRLLTHMHLPGLSSLQLMVNPFSGALIDRIGYDIPMMIGLCIMFLSTAVFACGRSYGLLFFARSLQGVGSAFADTSGLAMIADRFTEENERSKALGIALAFISFGCLVAPPFGGALYQFAGKEMPFLILAFVSLMDGFMLLLVMKPLKTQIKESQMVKPPSVPIWRLFMDKYIAVCAGALMMSNVALAFLEPTISLWMEDNLTTDNWKIGMIWLDEESWIKEKKLLVGSEDYGRDLTGVQNLKKKHKRLEAELGSHEPAIQAVQETGEKLMDVSNLGVPEIEQRLKALNQAWAELKQLAATRGQKLDESLTFQQFLAKVEEEEAWISEKQQLLGVEDYGDTMAAVQGLLKKHDAFETDFQAHQDRCQNICDDGKKLVSEGNHHAESINQRCQQLQNKLDHLAALAGRRKAKLRDNSAYLQFDGAPSPMMPNEARLRNLTYSAPLYVDITKTIVKFEEDPIETQHQKTFIGKIPIMLRSTYCLLNGLVDRDLTELNECPLDPGGYFIINGSEKVLIAQEKMATNTVYVFSMKDGKYAYKSEIRSCLEHSSRPTSTLWVNMMARGGQAIKKAAIGQRIIAILPYIKQEIPIMIVFRALGFVADRDILEHIIYDFDDPEMMEMVKPSLDEAFVIQEQNVALNFIGARGARPGVTKDKRIKYAREIL--------YRTGKLHYPKHECLTSYDEELAFFGILPDVIGDCCYEDYRDRKRENAERLMDDKLSENGDQHLQQLTNIRQKMWRAFENPHTSTAALVFYYVTGFFIAVSVMANVVETVPCGNRAGGAGSLPCGERYKIVFFCLDTACVMIFTAEYLLRMFAAPNRYKFVRSVMSIIDVVAILPYYIGLGITDNDDVSGAFVTLRVFRVFRIFKFSRHSQGLRILGYTLKSCASELGFLVFSLAMAIIIFATGLRAIQCYHEARGDPHRTICLIPVSAHGTNPASAQIAGMKVEPVRVRSNGTIDIADLKAKAEKFRDNLSCLMITYPSTNGVFEETVADVCNIIHENGGQVYLDGANMNAQVGLCRPGDYGSDVSHLNLHKTFCIPHGGGGPGMGPIGVKKHLAPFLPGHPVVNPL---GSDST---SYEVVSAAPYGSSAILPISWAYIKMMGPRGLRKATQVAILNANYMSKVLEPYYNTLFKSATSDLVAHEFIIDIREFKKTANIEAADIAKRLMDYGVGIHGDDIDSAIETYNLLSEKYFTHASPTLFSAATPRPQLSSCFLLMMPEDSIQGIFQCLTSCAYISKSAGGIGVNVHNIRAKGTY----IAGTNG-----VSNGLVPMLRVFNNTAKYVDQGGNKRPGAFAIYLEPWHADIFQFLDLKKNTGKEEYRARDLFYALWIPDLFMKRVEENGMWSLMCPHQSPGLSECWGEEFEKLYIKYEEEGNFIEQVPAQKLWRAIIVAQVETGTPYMLYKDACNRKSNQQNLGTIKSSNLCTEIIEYTAPDEIAVCNLASIAVNMFVKPDRKTYDFEKLKEITKVVTRNLDKIIDVNYYP--VPEAKNSNMRHRPIGIGIQGLADAFILMRIPFESDAASLLNKQIFETIYYGALEASSEIAEVKGTYATYEGSPVSKGILQYDMWN-VTPTS-LWDWSALKQKISKHGVRNSLLLAPMPTASTAQILGNNESIEPYTSNIYTRRVLSGEFQVVNQHLLRDLTELNLWDDTMKNQIIANCGSIQNIPGIPDDIKAIIYLFGDGWRLRQEQMLREGESEQASQLCAFIGIGNSDQDMQQLDLNNGKQYCAAKTLYISDSDKRKHFMLSVKMFYGSGHDIGVFHSKRIKVISKPSKKKQSLKNTDLCIASGTKVALFNRLRSQTVSTRYLHVENGHFHASSTHGGIYVHEKGQGLIEENEVYANTLAGVWITTGSTPVLRRNRIHSGKQVGVYFYDNGHGKLEDNDIFNHLYSGVQIRTGSNPVIRGNKIWGGQNGGVLVYNGGLGLLEQNEIFDNAMAGVWIKTDSNPTLKRNKIFDGRDGGICIFNG--GILEENDIFR----NAQAGVLISTQSHPILRRNRIFDGLAAGVEITNNATATLEFNQIFNNRFGGLCLASGVQPIVRGNKIFNNQDAVEKAVANGQCLYKISSYTDSKILQEYITQEGHKLEIQPRIPVAVTNAVSWRSEGIKYRKNEVFLDVIESVNLLANANGNVLRSEIVGAIKMRVYLSGMPELRLGLNDKVLFESTGRGKSKSVELED
Brentidae_Apion_CSR075 ???????????????????????????????????????????????????-???????????-----------------??????????????????????????????????????????????????????--??-???????????????????????????????????????????????????????????????????????????????????????????????????????????????--?????????????????????????????????????????????????????????????????????????????????????????????????????????????????????????????????????????????--??????????????????????????????????????????????????????????????????????????????????????-------------------??????????????????????????????????????????????????????????????????????????????????????????????????????????????????????????????????????????????????????????????????????????????-??????????????????????????????????????????????????????????????????????????????????????????-----??????????????????--??????????????????????-?????????????????-??????????????????----------------???????----------???????????????????????????????????????---?????????????????????????????????????????????????????????????????????????TAKALGVELLIHYGHSCLIPVDQMAG-IKVLYIFVDIKIDPLHFIETVKMNF-KTTDKIGLVSTIQFVTTLQAVSKILKEQEYD-VSIPQFKPLSPGEILGCTAPLL-KCSDVIIYLGDGQFHLEAAMIANPKIKAYKYDPYNKKFTQEDYDHIKMKTNRKGCIDKAKLVKRFGIVMGTLGRQGSSKVVEHLRKRLKDTGKTAVVILLSEIFPKKIELFS?-EAFVQIACPRLS??????????????????????????????????????????????????????????????????????????????????????????????????????????????????????????????????????????????????????????????????????????????????????????????????????????????????????????????????????????????????????????????????????????????????????????????????????????????????????????????????????????????????????????????????????????????????????????????????????????????????????????????????????????????????????????????????????????????????????????????????????????-???????????????????????????????????????????????????????????????????????????????????????????????????????????????????????????????????????????????????????????????????????????????????????????????????????????????????????????????????????????????????????????????????????????????????????????????????????????????????????????????????????????????????????????????????????????????????????????????????????????????????????????????-------------?????????------????????????????????????????????????????????????????????????????????????????????????????????????????????????????????????????????????????????????????????????????????????????????????---???????????????????????????????????????????????????????????????????????????????????????????????????????????????????????????--------------------------??????????????????????????????????????????????????????????????????????????????????????????????????????????????????????????????????????????????????????????????????????????????????????????????????????????????????????????????????????????????????????????????????--------??????????????????????????????????????????------------????????????????????????????????????????????????????????????????????????????????????????????????????????????????????????????????????????????????????????????????????????????????????????????????????????????????????????????????????????????????????????????????????????????????????????????????????????????????????????????????????????????????????????????????????????????????????????????????????????????????????????????????????????????????????????????????????????????????????????????????????????????????????????????????????????????????????????????????????????????????????????????????????????????????????????????????????????????????????????????????????????????????????????????????????????????????????????????????????????????????????????????????????????????????????????????????????????????????????????????????????????????????????????????????????????????????????????????????????????????????????????????????????????????????????????????????????????????????????????????????????????????????????????????????????????????????????????????--??????????????---?????????????????????????????????????????????????????????????????????????????????????????????????????????????????????????????????????????????????---??????????????????????????????????????????????????????---??????????????????????????????????--????????????????????????????????????????????????????????????????????????????????????????????????????????????????????????????????????????????????????????????????????????????????????????????????????????????????????????????????????????????????????????????????????????????????????????????????????????????????????????????????????????????????????????????????????????????????????????????????????????????????????????????????????????????????????????????????????????????????????????????????????????????????????????????????????????????????????????????????????????????????????????????????????????????????????????????????????????????????????????????????????????????????????????????????????????????????????????????????????????????????????????????????????????????????????????????????????????-???????????????????????????????????????????????????????????????????????????????????????????????????????????????????????????????????????????????????????????????????????????????????????????????????????????????????????????????????????????????????????????????????????????????????????????????????????????????????????????????????????????????????????????????????????????????????????????????????????????????????????????????????????????????????MKTVFFPIIVSIMVWFWNRVHILSRTPALLEYMLVFLGGTLAFL--PIEYLSLYFEMPYMLLLSDIRQGIFYAMLLSFWLIFAGEHMLIQDSGEKNSLKL-YWKHLSTVAVGCISLLIFDLCERGVQLVNPFYSIWVTPVGTNLALTFIILAGLSASIYFIFLCYMIWCVFKNISIKRSILPSMSQARRLHYEGIIYRFHFLMLATITCAAVTVISFILSQVAEGHNKW-DENMDIELS???????-??????????????????????????????????????????????????????????????????????????????????????????????????????????????????????????????????????????????????????????????????????????????????????????????????????????????????????????????????-???????????????????????????????????????????????????????????????----?????????????????????????????????????????????????????????-???????????????????????????????????????????????????????????????-------------------???????????????????????????????????????????????????????????????????????????????????????????????????????????--????????????????????????????????????????????????????????????????????????????????????????????????????????????--???????-??????????????-???????????????????????????????????????????????????????????????????????????????CYGGTAALFNALAWVESSLWNGRYALVVAADIAVYSKGSARPTGGAGAIAMIVGPNAPLVIDRGVRGFYFQHAYDFYKPDLTSEYPVVDGKLSVQCYLSALDKCYQQYKEQ---VKK---????????????????????????????????????????????????????????????????????????????----------------????????????????????????????????????????-???????????????--??????????????????????????????????????????????????????????????????????????????????????????????????????????????????????????????????????????????????????????????????????????????????????????????????????????????????????????VRCVTNMVNSQAHNIKSGWKNIFSVFHLAASDQEEAIVELAFQTSGKVITELYVVQFPAMIDSFQDAVKCLSEFACNASFPDTSMEAIRLVRSCAASVSASPKLFAEH-IDMET--DITIAEEDRVWVRGWFPILFSLSCVVNRCKLDVRTRALTVLFEIIKTYGNTFKPHWWKDLFKVLFRIFDNTKLPETQTEKAEW??????????????????????????????????????????????????????---??????????????????????????????????????????????????????????????????????????????????????????????????-?????????---???????????????????????????--?????????????????????????????????????????????????????????????????????????????????????????????????????????????????????????????????????????????????????????????????????????????????????????????????????????????????????????????????????????????????????????????????????????-????????????????????????????????????????????????????????????????????????????????????????????????????????????????????????????????????????????????????????????????????????????????????????????????????????????????????????????????????????????????????????????????????????????????????????????????????????????????????????????????????????????????????????????????????????????????????????-----------------------------??????????????-???????????????????????????YREHLINEPHLQAILSLNECIANPDIAFTRGVLEPLASLRRIGRID-N-TNCAILIDGLCEAEYHRPDYGNTITTFLVKHMPNFPPWLKIVATVRTQLQELTKQLPYTRITLDASP---SNDNIQKDILGYINFRLQNSPSIQNNVTISV-N--GK-QESPSVTQH-KFAQHLLSLSHGSFLFTKLTLDLLERGQLVAKSTGYKVLPVTLSQIYQLHFNLRFPTVKSFEKVAQILAVCLAALYPLTLLEIFYSVNALLVD-FIQWKDFLQRFKLLSGFLVKRLVRTLTYRNSMYHNKHLFAGKVVMDIGCGTGILSMFAAKAGAKKVIAVECSNIVEYARKIVEANKLDHIITIVKGKVEEITLPDGIEKVDIIISEWMGYCLFYESMLDTVLFARDKWLKPD-GLLFPDRCSLFITSIEDRQYKDEKINWWDDVYGFDMSSIRKVAISEPLVDVVDPKQVVSGPALVKEVDLYTVKKEDLDFSSNFTLSVRRNDYVQALVTYFTVEFTKCHKRIGFTTAPDAPIDKYLYSSEDHIKSGALLACGIVNCGVRNECDPALALLSDYVLHNTIMMRIGAII---GLGLAYVGSNREAVLNLIYPVFS--DPK---STMEVIGMAALACGMIAVGSGNAQVTSTILQTLMERFEADL-KDTHAR-LPLGLGLTHLGKQEAVDTIIVALEVIPEPFRSMASTMVEICAYAGTGNVLKVQHLLHICSEHY--------------------------------QAIAVIGIALISMGEDIGAEMAFRTFGHLLRYCEPVIRRAVPLALGLISVSNPKLSILDTLSKFSHDSDAEVAHNAIFAMGL????????????????????????????????????????????????????????????????????????????????????????????????????????????????????????????????????????????????????????????????????????????????????????????????????????????????????????????????????????????????????????????????????????????????????????????????????????????????????????????????????????????????????????????????????????????????????????????????????????????????----?????????????????????????????????????????????????????????????????????????????????????????????????????????????????????-??????????????????????????????????????????????????????????????????????????????????????????????????????????????????????????????????????????????????????????????????????????????????????????????????????????????????EEFVHCNDCGRKLHKICVLHHESIWPSG-FTCDECLKFKN-IKRKDNRYNAKRLSVTNLGQYIESRVNVFLKRK-EAGAGDVHIRVVSSSEKMVEVKPGMRSKFVENGDLSAEFPYRAKALFAFEEIDGVDVCFFG--MHVQEYGSECPPPNTRRVYIAYLDSVHFFRPKQLRTAVYHEILLSYLDYVKRLGYTMAHIWACPPSEGDDYIFHCHPPDQKIPKPKRLQD?TLEGNMEDPSKFEWMLDWSHVWAAVFKAGFGYICFLTFQNDTQQVITNNLHSPGFKGLVNTCLVVKAILSYPLPYYAACALLERAFFRGPPKTKFPSIWDPEGDLKVWGLAWRVGVVLFTILMACFIPHFQIL????????????????????????????????????????????????????????????????????????????????????????????????????????????????????????????????????????????????????????????????????????????????????????????????????????????????????????????????????????????????????????????????????????????????????????????????????????????????????????????????????????????????????????????????????????????????????????????????????????????????????????????????????????????????????????????????????????????????????????????????????????????????????????????????????--?????????????????????????????????????????????????????????????????????????????????????????????????????????????????????????????????????????????????????????????????????????????????????????????????????????????????????????????????????????????????????????????????????????????????????????????????????????????????????????????????????????????????????????????????????????????????????????????????????????????????????????????????????????????????????????????????????????RYWGTPIPIWMSPSGD-EIRCIGSIKELEELTGKKVTDLHREYVDLLEIPSVKPGSPPLRRIPEVFDCWFESGSMPYAQQHYPFEN-PKDFEENFPADFIAEGIDQTRGWFYTLTVISTALFGKAPFKNLVASGLILAGDGQKMSKSKRNYPDPMEVVNKYGADALRLYLINSPVVRAENLRFKEEGVRDIIKPTIRIEPPAAIPSQ------------------------RELTG??RTGILFGGLRNDLKRKLPWYWSDFKDALSTQSIASWIFLYFACLSPTITFGGLLGEATGHNMGAMESMVSSFICGVGYGLFAGQPLTILGSTG???-VFEAIIYDFCM-TY-SWDYLTFRFWIGTWVTVILLILVAIDASAY??????????????????????????????????????????????????????????????????????---???????????????????????????????????????????????????????????????????????--????????????????????-?????????????????????????????????????????????????????????????????????????????????????????????????????????????????????????????????????????????????????????????????????????--????????????????????????????????????-----------?????????????????????????????????????????????????????????????????????????????????????????????????????????????????????????????????????????????????????????????????????????????????????????????????????????????????-?????????????????QEDQDGINRTALREIKLLQELHHKNLIGLLDVFGYMSNVSLVFDFMDTDLEVIIKDNTIILSPANIKAYMLQTLQGLEYLHLNWILHRDLKPNNLLVDALGVLKIGDFGLAKLYGSPNRINTHHVVTRWYRSPELLFGAKQYSTGIDM??????????????????????????????????????????????????????????????????????????????????????????????????????????????????????????????????????????????????????????-------??????????????????????????????????????????????????????????????????????????????????????????????????????????????????????????????????????????????????????????????????????????????????????????????????????????????????????????????????????????????????????????????????????????????????????????????????????????????????????????????????????????????????????????????????????????????????????????????????????????????????????????????????????????????????????????????????????????????????????????????????????????????????????????????????????????????????????????????????????????????????????????????????????????????????????????????????????????????????????????????????????????????????????????????????????????????????????????????????????????????????????????????????????????????????????????????????????????????????????????????????????????????????????????????????????????????????????????????????????????????????????????????????????????????????????????????????????????????????????????????????????????????????????????????????????????????????????????????????????????????????????????????????????????????????????????????????????????????????????????????????????????????????????????????????????????????????????????????????????????????????????????????????????????????????????????????????????????????????????????????????????????????????????????????????????????????????????????????????????????????????????????????????????????????????????????????????????????????????????????????????????????????????????????????????????????????????????????????????????????????????????????????????????????????????????????????????????????????????????????????????????????????????????????????????????????????????????????????????SSLDDIKYVLNPTFTEEHIKNLDTST-KLSRAIDGSLYMPGIVGLNNIKANDYCNVVL-QLSHVTPLRNYFLREENYSKIKRPPGDSSYLLVQRFGELMRKLWNPRNFKAHVSLHYKATVIILVVFSLLVTSRQYIGDPIDCIVDEIPLNVMDTYCWIYSTFTIPNRLTGRVGQDMVQPGVASHVDGKDEVKYHKYYQWVCFVLFFQAMLFYIPRYLWKTWEGGRIKMLVLDLNCPIVNEDCKADRKKLLIDYFTTNLHLQNFYAFRFFICEVLNFANVVGQIFFMDFFLDGEFSTYGSEVLRFTEMEPEEREDPMARVFPKVTKCTFHKYGPSGSVQKFDGLCVLPL????????????????????????????????????????????????????????????????????????????????????????????????????????????????????????????????????????????????????????IKDDYGPESKGFVENSYLAGLTPSEFYFHAMGGREGLIDTAVKTAETGYIQRRLIKAMESVMVNYDGTVRNSVGQLIQLRYGEDGLCGEMVEFQSLPTIKLSNKSFEKKFRFDPTNERYLRRIFNEDIIKEIMSSGEVIAELEKEWEQLQKDREALRQIFPSGDSSVVLPCNLQRMIWNVQKIFHINKKSTTDLSPLKVIQGVRDLLKKCVIVVGDDRLSIQANENATLLFQCLVRSTLCSKLVSEQYRLTTEAFEWLLGEIETRFQQAQ-NPGEMVGALAAQSLGEPATQMTLNTFHFAGVSSKNVTLGVPRLKEIINVSKKPKAPSLTVFLTGAAAR????????????????????????????????????????????????????????????????????????????????????????????????????????????????????????????????????????????????????????????????????????????????????????????????????????????????????????????????????????????????????????????????????????????????????????????????????????????????????????????????????????????????????????????????????????????????????????????????????????????????????????????????????????????????????????????????????????????????????????????????????????????????????????????????????????????????????????????????????????????????????????????????????????????????????????????IGSILVFAIFGTAISAFVIGFGIYFLGLADVVYKLSFVESFAFGSLISAVDPVATVAIFHALNVDPVLNMLVFGESILNDAIAIVLTTAALESNNP-LV---STGEAIVIGIQRFCLMFFASALIGVVFALISALLLKHIDLRKNPSLEFGMMLVFTYAPYVLAEGIHLSGIMAILFCGIVMSHYTHFNLSTVTQITMQQTLRTLSFVAETCVFAYLGLALFSFKHRFEPALTVWSIILCLIGRAFNIFPLAILVNRFREHQITKKMMFIMWFSGLRGAISYALSLHLNFS-DETRHVIITTTLIIVLFTTLFFGGSTMPLLKFMQ-----ATK----RVR----KKKKEVTLSKTREINDTFLFYRSMLDERKQELLKELESVFSAKQISLGVATQKGQEVVEQIYKTCEFVEKLNKCANVVEMLMFRKLLDGKLQSLLTYN-IDQSIQSA-GELEFVSNYQAIQVGVRNTFGYVRSNS-----PSK-QPPIARP-------------------------------SQSTSP-FE-S-NIISKRFSSANSLGPFS-TTIGD-LNL-NG-I-N--PYEKWSNGG--------------------DP-MLDLTSKLMS-TTIFPPKSQIKRQKMIYHCKFGEFGVMEGQFTEPSGVAVNAQNDIIVADTNNHRIQIFDKEGRFKFQFGECGKRDGQLLYPNRVAVVRTSGDIIVTERSPTHQIQIYNQYGQFVRKFGANILQHPRGVTVDNKGRIVVV??????????????????????????????????????????----???????????????????????????????????????????????????????????????????????????????????????????????????????????????????????????????????????????????????????????????????????????????????????????????????????????????????????????????????????????????????????????????????????????????????????????????????????????????????????????????????????????????????????????????????????????????RFSTLDMAHRAKVELSGQYIGKFQCKIGYGKATPTTKIWIGGLGVWTSVTQLEREFDRFGAIKKIEYTKGDNQAYILYDSIDAATAAVKEMRGFPLGG-ADKRLRTDFADVA-------------------------------------------PYPE--R-RATSRGP---------------------RRSGSR--------IS-RSRSP--RRT-PDSDTDSGSRR-AGLLASSRTLPEVARKCTTVWQGALILKNSLFPAKFHLMEGDTDIVESLMKDEEGKHQLRITQRLRL??????????????????????????????????????????????????????????????????????????????????????????????????????????????????????????????????????????????????????????????????????????????????????????????????????????????????????????????????????????????????????????????????????????????????????????????????????????????????????????????????????????????????????????????????????????????????????????????????????????????????????????????????????????????????????????????????????????????????---??-------------------------------?????--??------?-??????????--????????????????-----------------------------????----????????-??????????????????????-?????????????????????????????????--???????-?---?-?????-??????????????????????VPIPKVRAQADAEVFKVVASGKTKRKAWKRMVTKVTFVGEGFTRKPPKFERFIRPMALRFKKAHVTHPELKATFHLPIIGVKKNPSSPMYTSLGVITKGTIIEVNISELGLVTQAG?????????????????????????????????????????????????????????????????????????????????????????????????????????????????????????????????????????????????????????????????????????????????????????????????????????????????????????????????????????????????????????????????????????????????????????????????????????????????????????????????????????????????????????????????????????????????????????????????????????????????????????????????????????????????????????????????????????????????????????????????????????????????????????????????????????????????---?????????????????????????????????????????????????????????????????????????????????????????????????????????????????????????????????????????????????????????????????????????????????????????????????????????????????????????????GLVNTLLLKDPDTFRRNLTIQRYVVIPLSTKSGLIGWVPHCDTLHTLIRDYRDKKKILLNIEHRIMLRMAPDYDHLTVMQKVEVFEHALEHTHGDDLAKLLWLKSPSSEVWFDRRTNYTRSLAVMSMVGYILGLGDRHPSNLMLDRLTGKILHIDFGDCFEVAMTRDKFPEKIPFRLTRMLINAMEVTGIEGTYRRTCESVMSVLRRNKDS???????????????????????????????????????????????????????????????-----------------???????????????????????????????????????????????????????????????????????????????????????????????????????????IHEVEKRALPEFFNARNKSKTPEIY----NFMIDTYRLNPTEYITSTACRRNLAGDVCAIMRVHAFLEQWGLINYQVDTDSRPSAMGPPPTSHFHILSDTPSGLQPVNP--PKTPQPSAAKALIDLD----------------FGLKLDQY-SKKPAVLRNKAAASLTREWTEQETLLLLEGLEMYKDDWN----KVCEHVGSRTQDECILHFLRLPIEDPYLE--DPEAG-ALGPLAYQPIPFSKAGNPIMSTVAFLASIVDPRVAAAAAKSAMQEFANIKDEVPATVMDAHLKNVEASS---AEGKFDPAANLALTGIA??????????????????????????????????-----------------?????????????????????????????????????????????????????????????????????????????????????????????????????????????????????????????????????????????????????????????????TDRFIAVMYDEKEGIIPGNALVVDPKRQFRPLSKFGNAFLNRLQCSLVNSPVLQNLSIVDTPGILSGEKQRVDRGYDFTGVLEWFAERVDRIILLFDAHKLDISDEFRRSIEALRGHDDKIRIVLNKADMVDHQQLMRVYGALMWSL?????????????????????????????????????????????????????????????????????????????????????????????????????????????????????????---------???????????????????????????????????????????????????????????????????????????????????????????????????????????????????????????????????????????????????????????????????????????????????????????????????????????????????????????????????????????????????????????????????????????????????????RRNLMSTLSELISLNIVPIINTNDAVSPPPQID------EPIGGKPGKKGISLKDNDSLAAMLAAEIQSDLLILMSDVDGIYNKPPWEPGARFLHTFSSEQRNDIEFGKKSKVG?????????????????????????????????????????????????????????????????????????????????????????????????????????????????????????????????????????????????????????????????????????????????????????????????????????????????????????????????????????????????????????????????????????????????????????????????????????????????????????????????????????????????????????????????????????????????????????????????????????????????????????????????????????????????????????????????????????????????????????????????????????????????????????????????????????????????????????????????????????????????????????????????????????????????????????????????????????????????????????????FLYYLGRIKAARLEYSLAHKHLLQATRKAPQNTAVGFKQTVQKLLVVVELLLGEIPERQIFRHANMRQSLAPYFQLTQAVRMGNLHRFGEVLENFGPQFRQDHTYTLILRLRHNVIKTALRAIGLSYSRISPQDIAKKLGLDSAEDAEFIVAKAIRDGVLEATLDPQGGFMRSKESTDIYCTKEPQMAFHQRISFCLDLHNQSVK????????????????????????????????????????????????????????????????????????????????????????????????????????????????????????------??????????????????????????????????????????????????????????????????LTSDLTSGGIPFLDYRTYAMKILFPNVDDHAVLQWERPELICKEKGLRLFGQLIMNKTFLLLFIRTLESNRYFSMRERVNVASLIMVTLQSKMEYCTDILKTLLAELIEKCMEGKSHPKLLLRRTESVAEKMLSA???????????-??????????????????????????????????????????????????????????????????????????????????????---?????????????????????????????????????????????????????????????????????????????????????????????????????????????????????????????????????----------------------????????????---------????????????????????????????????????????????????????????????????????????????????????????????????????????????????????????????????????????????????????????????????????????????????????????????????????????????????????????????????????????????????ELAESRQTEVTIRDIDELAMELLIEFCYTSHVVVEESNVQMLLPAACLLQLTEIQDICCEFLKRQLDPSNCLGIRAFADTHSCRELLRIADKFTQHNFQEVMESEEFLLLPVGQLIDIISSDELNVRSEEQVFNAVMSWVKYNVSERRPHLASVLQHVRLPLLSPKFLVGTVGSDLLVRSDDSCRDLVDEAKNYLLLPQERPLMQ------------GEVLFAVGGWCSGDAIASVEK????????????LGAAMFWVRVGSQSIVYTGDYNMTPDR--HLGAAWIDKCKPDLLISESTYATTIRDSKRCRERDFLKKVHECIDRGGKVLIPVFALGRAQELCILLETYWERMNLKAPVYFAVGLTEKANNYYKMFITWTNQKIRKTFVQRNMFDFKHIKPFDRQFIDNPGPMVVFAT??????????????????????????????????-??????????????????????????????????????????????????????????????????????----------------??????????????????????????????????????????????-------??????????????????????????????????????????????????????????????--????????????????????????????------??????????????????????????????-----???????????????????????????????????????????????????????????????????????????????????????????????????????????????????????????????????????????????????????????????????????????????????????????????????????????????????????????????????????????????????????????????????????????????????????????????????????????????????????????????????????????????????????????????????????????????????????????????????????????????????????????????????????????????????????????????????????????????????????????????????????DGAPSPMMPNEARLRNLTYSAPLYVDITKTILKEGEDPIDTQHQKTFIGKIPIMLRSTYCLLSGLTDRDLTELNECPLDPGGYFIINGSEKVLIAQEKMATNTVYVFSMKDGKYAYKSEIRSCLEHSSRPTSTLWVNMMAKGGQAIKKAAIGQRIVAILPYIKQEIPIMIVFRALGFVADRDILEHIIYDFEDPEMMEMVKPSLDEAFVIQEQNVALNFIGSRGARPGVTKERRIKYAREIL--------YRTGKLHYPKHECLTSYDEELAFFGILPDVIGDCCYEDYRDRKRENAERLMDDKLSENGDQNLQQLTNLRQKMWRAFENPHTSTAALVFYYVTGFFIAVSVMANVVETVPCGSRPGGAGSLPCGERYKIVFFCLDTACVMIFTAEYLLRMFAAPNRYKFVRSVMSIIDVVAILPYYIGLGITDNDDVSGAFVTLRVFRVFRIFKFSRHSQGLRILGYTLKSCASELGFLVFSLAMAIIIFATGLRAIQCYHEAKGDKHRDVCLIPVSAHGTNPASAQMAGMRVEPVKVKQDGTIDVDDLKTKAEKFRNRLSCLMITYPSTNGVFEDTVADVCNIIHENGGQVYLDGANMNAQVGLCRPGDYGSDVSHLNLHKTFCIPHGGGGPGMGPIGVKSHLAPFLPGHPVVNPL---GENVP---SYGVVSAAPFGSSAILPISWAYIKMMGPRGLRKATQTAILNANYMSKVLEPYYTTLFKSNSSGLVAHEFIIDVREFKKTANVEVVDIAKRLMDY??????????????????????????????????????????????????????????????????????????????????????????????????????????????????????????????????????????????????????????????????????????????????????????????????????????????????????????????????????????????????????????????????????????????????????????????????????????????????????????????????????????????????????????????????????????????????????????????????????????????????????????????????????????????????????????????????????????????????????????????????????????????????????????????????????????????????????????????????????????????????????????????????????????????????????????????????????????????????????????????????????????????????????????????????????????????????????????????????????????????????????????????????????????????????????????????????????????????????????????????????????????--?????????????????????????????????????????????????????????????????????????????????????????????????????????DSKILQEYITQEGHKLEVQVRIPVAVTNAVSWRSEGIKYRKNEVFLDVIESVNLLANANGNVLRSEIVGAIKMRVYLSGMPELRLGLNDKVLFESTGRGKSKSVELED
Cantharidae_Heteromastix_CSR077 ANCILIKVLEDKNQEAMVRHEA-EALGAIGSAHVVDVLKKYVKDPIEEVAE-TCEIALQRLEW-----------------VDPAPPAT-IVDVSQLKGILMDDRAGLFDRYRAMFALRNMRTKEAVAVL---LF--CG-SALFRHEIAFVLGQLQDETSVPFLKRSLEDSTENEVTNPPIDPFREKVVMSLQCPIGPEANILQPTAKQ-VHRLWLKQPVISISDLEVLKLTSHRGWSSHVIDTTFPASEG--GVCPKLQAICEEADRASKK-HEILVLSDRLIGPD-RVPISSLLVLGAVHHYLIETRSRMKVALVVESGEVREVHHICVLLGYGADAICPYLALELAASLRDQGVLDCNLTDDIIFQNYAQAMQTGISK?????????????--??????????????????????????????????????????????????????????????????????????????????????-------------------??????????????????????????????????????????????????????????????????????????????????????????????????????????????????????????????????????????????????????????????????????????????-?????????????????????????????????????????????????????????????????????????????DCDSDPCQNGGVC-----GGYRCECPKGTDGTNCEL--DSLNECDNNPCRHPDATCQDKL-GDYACYC----PGKNCE-IYDRNSPGGL-------G----------------LEMLRKQ----------CTKNNCPSKRGNFKCDEE-----CNTYACDFDGNDCSLG---I-NPWGNCTA-PISCWEVFMDGNCDEECYNAQCLFDGRDCEKTLQLCNPVYDAYCQKHYANGHCDYGCNNAECTAKALGVDLLVHYGHSCLVPIDPASG-LKILYVFVDIKIDYLHFVQTLQLNF-DKYTKLGLVSTIQFVSTLHVVANQLRDEGYV-VKVPQFKPLSPGEILGCTAPVL-VDTDAVVYLGDGRFHLEAAMIANPKLKAYKYDPYGKKFTQEFYEHDLMQAVRKQSIDRAKLAGKFGVIMGTLGRQGSAKVVDGLTKRLHECNRKTVVILLSEIFPAKLELF?-?DAFVQIACPRLSRQRGITIQSAATYTIWRDHNINIIDTPGHVDFTVEVERALRVLDGAILVLCAVGGVQSQTLTVNRQMKRYSVPCLAFINKLDRLGANPKRVIT----QMKSKLNHNAAFIQLPIGLEGRCKGLIDLVTQKALYFEGEYGEMIKYDEIPQDMRTESDERRHELIESLSNVDDTLGELFLEEKTITEEDIKCAIRRSCIRRTFTPVLVGTALKNKGIQPLLDAVLDYLPNPGQVENFALR-----ENANKEAKPIVLSPARDGT-NPFVSLAFKLEAGRYGQLTYMRCYQGCLKKGDSIYNTRTLRKVRIARLVRLHSNTMEDVSEVYAGDIFALFGVDCASGDTFVTDNKLNLSMESIYVPDPVVSMSINPKNNKDRDNFAKAVARFTKEDPTFHFYFDPDNKETIVSG??????????????????????????????????????????????????????????????????????????????????-???????????????????????????????????????????????????????????????????????????????????????????????????????????????????????????????????????????????????????????????????????????????????????????????????????????????????????????????????????????????????????????????????????????????????????????????????????????????????????????????????????????????????????????????????????????????????????????????????????????????????????????????-------------?????????------????????????????????????????????????????????????????????????????????????????????????????ITTEKTSKDTTASAVAVGLKQGKIVITVGDGPGFYTTRILSTMLSEAIRLLQEGVDPQDLDKLTKKFGFPVGAATLADEVGLDVGSHIAADL---FGERLSGGNLGVMKDIVQAGFLGRKSGKGIYIYQKQ-SK--HREVNPEAMDILK-KYSLEPK-GAFEDEDKTLRMVSRFVNDAVLCLEEKILASPTEGDVGAVEGGVKFDFSEISMPKDCFSQ--------------------------LQSCFKSMVETLSKLAPETITQVQLLVKELRRITLLWDELWLGTLAQYHTEIIQRQHQLEVEIDKVNENSNLDSDEKISLITEKYRIIMKPIVFILEQLQSITSI-ECETPHEKQFQERYADVIKEVLEKLKNPDHPDK-PQECWQPLKVLQKFQQRAHKRTA-YTLKMHDISPLLANMKDTDIAMPGLAMSS--KPPITISSVSNHVSILPSKTKPKKLMFYGSDGQTYTYLFKGLEDLHLDERIMQFLSIANTMMA--------NLYRARHYSVIPLGPRSGLISWVDGTTPVFALYKRWQQREAV------------KLRPSELFYNKLNPLLQEHGVKNPENRKEWPLAILKQVLTELMNETPNDLLAKELWCHSINAGEWWQVIRNYSYSVAIMSTLGYIIGLGDRHLDNVLVDLSSGEVIRRGSRCSTAKAFLRPVHLRKNLHIALNSHVTRILINPTTMKAYGVEFIRNGVKQLILARKEIILSAGAINSPQILMLSGIGPRDQLNKFNIPVLKDLQVGENLQDHVGMGGLTFLVDKPVAIVQDRFKAIAMTMQYAVNSRGPMTTLGGVEGLGFINTYLGNRS--WPDVQFHMAPASINSDAGKRVRKVLGLTDHLYNTVYKPIANRDTYTIMPLLLRPRSRGWVRLRSKNPFHYPVINANYFEDPLDIKTLVEGAKIAFKMGNSEAFKQFGARPHRIKFPNCKQFKFASDEYFECHIRTRGHYNNVSCVLFHPRQDLLLSNSEDKSIRVWDMTKRTCLHTFRREHERFWVLTSHPLLNLFAAGHDTGMIIFKLERERPAYTIHGNFLYYVNEKYLRRLDFTTSKDIPVIQIRGGG----KVSVYGISFNPAENAVLLCTRT-NNLDNSVYDLSVIPKEQ-DRDVQVT-------EAESKRSAGITALWVARNRFAVLDRSYQVVIKNLKNEVTKKVQTPDPVTKTYGDPSRRPEIKSSTIEYIAPSEYMLRPPQPAVYLFLLDVSRAAIESCYLHTFCSVLIANLSSLPGDGRTQIGFIAYNSAIHFYSFADGLNRPHEMTMLDIDDIFLPCPDNLVVNLNERKELILDLLSQLPVRFNNSYDTGSALGAALQIAHKLISSTGGRVTVFQSSLPNCGPGLLTVREDPNQRSGNEIHHLNPANDFYKRLALDCSAQQIAVDLFIVNSQYIDLATISGISKFSGGCIHHFPLFKASRIIQSESLERCLKRYLTRKIGFEAVMRVRCTRGLSIKNLFIAYRRKERGENVT-FT-QEEMESCMINAAPGSPNLSLLSFHGAFHGRTL-GLSTTHSKAIHKIDIPAFD-WPIANFPKYKYPLEENKRENDDEDRKCL--VEDLIVQYQ-KKGS---PVAGIIIEPIQSEGGDNEASSEFFQKLQRIGKKYGAGLLMDEVQTGCGPTGKMWCHEHFNLDSPPDIVTFSKKMQLGGYYHT???RPKESYRLSVEFEGHTDMVRTIDTDKTGQYLVSGSNDCTVKVWEINTGRCLKTVKFD-DV---VRSVKWCPNAALSLILVAAGNKVVLLNP-H--LGDFLVNS-KTDAVLKD-SP-Q---SDVI----INERVRTTVEW-KE--PGEEEYKM-G--YRIVLVHFKEVAQVTWHGKGDYFASVMRDGQNRSILISQLSKRRSQLPTSKSKGLVQCVLFHPSKPFFFIATQRYIRIYDLMKQTLVKKLLTNSRWISSIDIHPGGDNLIVGTYDRKVLGDLTEKENLPVKQLRFGDTGNALDEKEGRYTLGSLICEGDDLFDNVVTFRVTDSSIDLPTFDMGHSGDIYLEFKTTIDNGVILHSTGPSDYIKLSISSGDMIQFQYQAGSAPLTVNYKTSYRLADNRWHSISVERNRKGGRLVIDGALKSELREDTGPVRALHLTSKLIIGATVDYRHGFTGCIRALLLNGKLIDLRSYAQRGIYGVSDGCIGKCDSYPCLNNGTCLEQYDNYLCDCRWTAF--KGPICADEIGINLRQSSMVKYDFMGSWRSTLSENIRVGFTTTNPKGFLLGFTSNISKEYMTIMVSNSGHLRIVFDFGFERQEIIYP-QKHFGLGQYHDLRVSRKNSGATLVMQVDGYEPKEFHFNIKAS????????????????????????????????????????????????????????????????????????????????????????????????????????????????????????????????????????????????????????????????????????????????????????????????????????????????????????????????????????????????????????????????????????????????????????????-????????????????????????????????IHTGESIVVAPSQTLSNKDYNMLRTTALNVIRHLGVVGECNIQYALSPTSEEYYIIEVNARLSRSSALASKATGYPLAYVAAKLSLGIPLPEIKNSVTGITTACFEPSLDYCVVKIPRWDLSKFTRVSTKIGSSMKSVGEVMAIGRKFEEAFQKALRMVEEKIIGFDPYLKEVSDD----DLKEPTDKRMFVVAAALKNGYSIDKLYDLTKIDRWFLNKMKNIVDYNNYLETFDQHD-LTQKVLLKAKQLGFSDKQIAVAVESTELAIREQRKNLEVIPFVKQIDTVAAEWPATTNYLYITYNA--SSHDVTFDDPHVMVIGSGVYRIGSSVEFDWCAVGCLKELRRLNKKTIMVNYNPETVSTDYDMSDRLYFEEISFEVVMDIYTLENSSGIILSMGGQLPLKAVFFPVVVGILIWFWRRVHMLSRTPALLEYMLVTLGGTLVFL--PVEFLTLHFDMPYMLLFSDIRQGIFYAALLSFWLIFAGEHMLIQDGSGKNSLKK-YWPHLSGIVVGCFSLLVFDLCERGVQLYNPFFSIWVTPVGTNLALSFIILAGISASIYFIFLCYMIWKVFKNISIKRSVLPSMSTARRLHYEGIIYRFNFLMLATVVCAAVTIVSFILSQVAEGQNKW-DENMELELSIE-FVDQ-KKY----LDIETDGKLHILFGGTKVVQHTAPAKSI-SGLRAQDNGCVAYVLRT--GFNTSQGKLLRTILFGVKRVTANNWETFGFILFLLIFAVAAAIYVWQKGSENPDRNKYKLFLECTLIITSVIPPELPIELSLAVNTSLLALSKLGVYCTEPFRIPFAGKIEICCFDKTGTLTSDNLVVEGVA-L-AKDGSK---VTPLVDVPIESIQVLATCHSLAHVDEG-LVGDPLEKATLTAIDWNLTKADAVIPKKG--KSPGFKIFQRHHFSSALKRMSVVAGY--NPIG----STETVYVVTVKGAPETLKTMLLEVPSNYDEVYLELSRRGARVLALASREI-GKLTTQ-ELRDLS-REDIETDLNFAGFVIISCPLKMDSKNVIREILNASHKVAMITGDNPLTACHVAKEL-------------------WESIDQRHK????-----???---?TSLKKYDLCITGDSLNYLREHFNSFLLKLLPHITVFARFAPKQKEFIIVTLKSLGYTTL???????????????????????--????????????????????????????????????????????????????????????????????????????????????????????????????????????--???????-??????????????-???????????????????????????????????????????????????????????????????????????????CYGGTAALFNAIAWIESSSWDGRYAIAVAGDIAVYAKGPARPTGGAGAVAMLIGPRAPLVFDRGVRATYMRHTYDFYKPDLTSEYPVVDGKLSIECFLNALDNCYQLYCKK---LSK---????????????????????????????????????????????????????????????????????????????----------------????????????????????????????????????????-???????????????--?????????IQGASSLLPVMALAPQENERILDMCAAPGGKASHIAATMKNTGVLFANDVHKDRIRAVVGNFHRLGIVNSVICALDGRKFPQILK-GFDRVLLDAPCTGTGVVAKDQSVKTSKDRQDVQRCYNLQRELLLAAIDSTNANSATGGYVVYSTCSVLPEENEWVIDYALKKRNVKLVSTGLDFGTEG---FTNFRQFRFNPTMNLTRRYYPH???????????????????????????????????????????????????????????????????????????????????????????????????????????????????????????????????????????????????????????????????????????????????????????????????????RILKLSNAPSPGYNIEQLAKTGKKYVSLPYCVKGMDVSFSGILSYMEERANKLL---YTKEDLCFSLQETVFAMLVETSERALAHCNSKEVLIVGGVGCNERLQQMMDVMCKERDAVLF????????????????????????????????????-?????????---???????????????????????????--?????????????????????????????????????????????????????????????????????????????????????????????????????????????????????????????????????????????????????????????????????????????????????????????????????????????????????????????????????????????????????????????????????????-?????????????????????????????????????????????????????????????????????????????????????????????????????????????SIWWVILSFTWFLAAGLKWGNEAITNYSHYFHLAAWMIPTVQTVSVLLSGAVDGDPISGICYVGNMNMDNLRTFVLAPLLVYLVLGTTFLLAGFVSLFRIRNVIKKQG--DGGCKADKLEKLMIRIGIFSVLYTVPATIVIGCYLYECAFHEEWLKPLA-CPGTKKVHVILNYKDKNVLINKDVRCKDDVYTHVYTLIIKPDNTYEVQIDGERVEGGDLESDWDLLPPKKIKDPEAKKPEDWDDRATIPDPDDQKPEDWDKPEHIAD-----------------------------EWSAKQIDNPSYKG-WVHPEIDNPEYTSDANLYHRGDVCAVGYRDYLLNEPHLQGMVSLRECIANPDLALNRGILEPLASLKRVGKID-T-KTCVILIDALCDAEYHKPDHGDTITSFLLKHTPNFPSWLKVITTVRTQLQDITKQLPYTRISLDKMN----NENVQKDMLDYINFRLQNSPSIQSNVTLSA-T--GK-PESGNITQH-KFSQHLLHLSQGSFLFAKLTLDLLERGHLVAKSSSYKVLPVTLAQIYLLHFNLRFPTVRSFDKVTHILSVCLAALYPLTLVEIYYSVNSLLVD-FLPWDEFLQRFKLLSGFLVKRLVRTLTYRNSMYHNKHLFAGKTVIDIGCGTGILSMFAAKAGAKRVFAIECSNIVDYAKQIIERNKLDHIITIIKGKVEDVVLPEGIEQVDIIISEWMGYCLFYESMLDTVLFARDKWLKPD-GLLFPDRCSLFVTGIEDRQYKDEKINWWDDVYGFDMSSIRKVAISEPLVDVVDPKQVVTNACLIKEVDLYTVQKNDLEFTAPFNLQVRRNDYVQAIVTFFNVEFTKCHKRIGFSTAPEAPIDKYLYSAEDHIKSGALLACGIVNCGVRNECDPALALLSDYVLHNTNIMRIGAIV---GLGLAYVGSNRDAVLGLLTPVFT--DPK---SSMEVIGMAGLACGMIAVGSGNAEVTSTIVQTLMEKSDTEL-KDTYA--LPLGLGLCYLGKQEAVEAIVAALEIIPEPFKSMAVTLVEICAYAGTGNVLKVQQLLHICSEHF--------------------------------QAVAVLGIALISMGEEIGSEMAYRTFGHLLRYSEPVIRRAVPLALGLISVSNPKLNILDTLSKFSHDSDPEVAHNAIFAMGLMAIQWVHDNIAAFGGNPNNITLFGESAGAVSISLHLLSPLTRNHFSQAIMQSGSATAPWAIISREESILRGLRLAEAVNCPAERDDLQAVIDCLKKQDPRTLVNNEWGTLGICEFPFVPVIDGAFLDEYPVRALANKNFKKTNILMGSNTEEGFYFIIYYLTELFRN--EENVYINRQEFLQSVAELNPYMNAVARQAIVFEYTDWSNPDDPVNNRNALDKMVGDYQFTCNVNEFAHRYAETGNNVYMYYYKHRTIAHMWPSWTLHKPLDSPVYGFIFLFRWIEERRSRRKIVEQTEI-FVKDEEIVNNIFFAQQMVPNSCATHALISILLNC--PNIHLGDTLSRLKQHTHGMSPENKGWAIGNTPELACAHNSHAMPQ-AKRRLDK----SSSVSTGR----FT--GEAFETYEWARKMAVDALEYDDDEGANPAGALEEILEAPERLKDLDLDAFAEELERQGFGNKSITLYDIRAELNSRYKDLRTQFSSANPEELFDTLTKETPETFYIGKMVTAT-VGITHKKPQGEQLDQAN-PVRNDETGLWQCPFCLKNDFPELSDVWNHFDAGACPGQATGVRLRLDNGISGYIHIKNLSDKHVTNPEERVSVGQLIHCRIIKIDVERFSVDCTSKSSDLADKNHDWRPNKDPYYDQESDEKDVRTEQEIKK-NKQRQTYIKRVIVHPAFQNISFAEAEKYMTTMDQGEVLIRPSSKGSDHLTITWKVADKIEQFVNCNECGRKLHQICVLHSDCIWPTG-FACDECYKKKG-SKRKDNKFNAKRLPTTKLGVYIETRVNNFLKKK-EAGAGEVHIRVVSSSEKVVEVKPGMRNKFVENGDLSPEFPYRAKALFAFEEIDGVDVCFFG--MHVQEYGSDCPAPNMRRVYIAYLDSVHFFKPRLYRTAVYHEILLGYMDYVKQLGYTMAHIWACPPSEGDDYIFHCHPLEQKIPKPKRLQDWTLEGNMEDPSKFQWMLDWSHIWAAIFKSLFGYICFLTFQNDTQQVITNNLHSTGFKGFVNLCLVVKALLSYPLPYYAACELLERVLFKGRPKSPFPTIWALDGELKVWGLAWRVGVILFTILMACFIPHFSIL????????????????????????????????????????????????????????????????????????????????????????????????????????????????????????????????????????????????????????????????????????????????????????????????????????????????????????????????????????????????????????????????????????????????????????????????????????????????????????????????????????????????????????????????????????????????????????????????????????????????????????????????????????????????????????????????????????????????????????????????????????????????????????????????????--????????????????????????????????????????????????????????????????????????????????????????????????????????????????????????????????????????????????????????????????????????????????????????????????????????????????????????????????????????????????????????????NAIFQLPDGLLSSLSELTSITLSRNNFTAYPSGGPSQFINVDSINLEHNQIDKIPYGIFSRAKHLTKLNMKENQLTSLPLDVGTWLNMVELNLGTNQLSKLPEDIQCLQTLEVLVLSNNLLRKLPPTVGNLRKLRVLDLEENRLEQLPNEIGFLRDLQRLIVQSNQLTCLPRAIGHLSNLVFLGIGENNLTFLLRDARDWAVSRNRYWGTPIPIWMND--T-EICCVGSIKELEDLTGNKITDLHRESIDHLVISSKISGNPPLRRISEVFDCWFESGAMPYAQQHYPFEN-VKVFEEQFPANFISEGIDQTRGWFYTLLVISVALFGKAPFKNLIANGLVLAGDGQKMSKRKKNYPDPLDVVDKYGADALRLYLINSPVVRAENLRFKEEGVRDIVKPTIRIEPPAAIPSQ------------------------REESGLSRSGRLFGGLLNDIKRKTPWYWSDFKDALAIQCVASWIFLYFACLSPIITFGGLLAEATDKNMAAMESLVAGFVCGIGYGFFSGQPLTVLGSTGPVL-VFETIVFDFCA-SV-GWNYLAFRFWIGTWISIILIILVAIDASALISHYYLIVVPEEKETI--N-RNPDEFLTDAIID-NQK-K-NP---SDP--NAAYIAAKFPQRNIPYTFHL---GTGE-EYDGFRNRKLEVGIKYRIFVRAVVDTPQQDLYTSSPFSKPLSLDMPGVPPGEPPSRPNPNVPQ-EN--DVKVSSQHKEAGVVWVIGPI-IAALLLSIILVLLFIIKKRRQPCKT-PDQAAVTRPLIAT-DLNN-S-TAPSDPVEMRRLNFQTPGMISHPPIPITELSNHIDRLKLNDNLKFSQEYESIEPGQQFTWEHSNMEINKPKNRYANVIAYDHSRVILQPEEGMLGSDYINSNY???????????????????--????????????????????????????????????-----------?????????????????????????????????????????????????????????????????????????????????????????????????????????????????????????????????????????????????????????????????????????????????????????????????????????????????-??????????????GTRIEVQDGINRTALREIKILQELNHKNCIGLLDVFSQMSNVSIVFDFMDTDLEVIIKDNSIILTTGNIKAYIIQTLQGLEYLHANWILHRDMKPNNLLVNSSGILKIADFGLAKLYGSPNRINTHQVVTRWYRPPELLFGAKQYSVGIDM??????????????????????????????????????????????????????????????????????????????????????????????????????????????????????????????????????????????????????????-------????????????????????????????????????????????????????????????????????????????????????????????????????????????????????????????????????????????????????????????????????????????????INFLCAFYGCLQAGIVPVPIEVPITRRDAGSQQVGFLLGSCSVQVALTSEACLKGLPKST-SGDVIQFKGWPRLQWFVTEHLARTPKDWLP-PLKLTDETPAYIEYSTDRDGSVMGVTITRAAMLSHCRTLTMACNYTEGEIMVCVLDFKREVGLWHSVLASILNGMHVIYIPYALMKVNPASWMQMITKYRASVAVVKSRDLHWGLLATKDHKEISLSSLRMLLVADGANPWSLSSCDQFLSVFQAKGLKPDAICPCASSSEVLTVSVRRPGRAGVN-----ATGRGVLSMQGLSYGVVRVDQENSLTSLTLQDCGQVMPGCVIVVVKMEGPSYLCKTDEVGEICVNSGSTGTQYWGLQGLSNNTFKIQPL------AADGK--------PIS-DAEYTRSRERSLSVVNMFLDEMAKEAKNIITAICDEQCKLSDKLLPKYCAILISQQMNRKKKDKSK-KNAPEIEKPGKE-SYRKTRENLTTMDKLHMALTELCYAINYFSTINVWEYTFAPREYLYQHLENRFARALVGMVMYNADTNEIAKPSELLVSVRAYMNVLQTVENYVHIDITRVFNNCLLQQTQSVDTHGDKTIASLYTQWYAEVLLRRVSAGNICFSMNQRAFVSLTAEGTIPFNPEEFSDINELRALAELIGPYGMKLLNETLMWHIASQVQELKKLAETNKDILLSLRTNFDKPDIMKEQFKKLSNVDNVLQRMTIIGVILSFRNLSQSCLTDVLEERIPFLLSSILDFRHHLPSGDPMK-VVSEMTSAAGISCKVDPTLTNALKLQ-KPELDVD-EHLLVCLLEQLSKVISVICVAVWAINIGHFNDPAHGGSWIKGAIYYFKIAVALAVAAIPEGLPAVITTCLALGTRRMAKKNAIVRSLPSVETLGCTSVICSDKTGTLTTNQMSVSRMFAFDKVEGNDSSFHEFEITGSTYEPIGEVFLKGQKVKGSDYDILHELGTICIMCNDSAIDFNEFKQAFEKVGEATETALIVLAEKVNPFGVSKTG-DRRSSAIVVRQDLETKWKKEYTLEFSRDRKSMSSYCVPLKPSRIGNGPKLFVKGAPEGVLDRCTHCRVGSQKVPLTSTLKNRILELTRQYGTGRDTLRCLALATADNPLKSEEMDLGDSTKFYTYEVNLTFVGVVGFKAIGTTLAGLAQCGAWGCFDEFNRIDISVLSVISSQLQTIKSALVMKLKRFNFEGIEIELDAKVGIFITMNPGYAGRTELPESVKALFRPVVCILPNLEMICLISLFSDGFLDAKVLAKKMTVLYKLAREQLSKQFHYDWGLRALNSVLRMAGVLKRSSPDISETLVLMRALRDMNYPKFVFDDVPLFLGLIQDLFPGLDCPRVGYPDFNAAVEQVLTSNGYVLLPIQIDKVVQMYETMMTRHSTMLVGPTGGGKSVVIQTLSRAQTVLNIPTKIFTLNPKACSVIELYGILDPVSRDWTDGLLSNIFREINKPTEKV---ERRYILFDGDVDALWIENSSLDDIKYVLNPTFTEPHIKNLDSST-KLSRAIDGSLYMPGIVGLNNIKANDYCNVVL-QLSHVAPLRDYFLREENYKKVKRPPGDSAYTLVQRFGELMRKLWNPRNFKAHVSLHYKATVIVLIAFSLLVTSRQYIGDPIDCIVDEIPLNVMDTYCWIYSTFTIPNRLTGRVGQDLVQPGVASHVDGKDQVKYHKYYQWVCFALFFQAMLFYIPRYLWKTWEGGRIKMLVLDLNCPIVNEDCKQDRKKLLVDYFTTNLHMQNFYAFRFFICEILNFINVVGQIFFMDFFLDGEFSTYGSDVLRFTEMEPEERDDPMARVFPKVTKCTFHKYGPSGSVQKFDGLCVLPLEIYNEIEDTRPKIETVLAQGNEYLRK-GS--NAASNLQHNLRTLKQRWDSVTARANDKKIKLEIALKEATEFHEALQSFVDWLTNAEKVLSNLKPVSRVLEVVQEQIEDHKSFQKDVSSHRETMLNLDKKGTHLKYFSQKQDVILIKNLLISIKDDYGPESRGFVENSYLAGLTPSEFYFHAMGGREGLIDTAVKTAETGYIQRRLIKAMESVMVHYDGTVRNSVGQLIQLRYGEDGLCGEMVEFQTLPTVKLSNKAFERKFRFDPSNERYLRRIFNEDVSRQLMGSGEVISELEREWEQLQRDREALRQIFPSGESKVVLPCNLQRMIWNVQKIFHINKRAPTDLSPLRVIQGVRELLNRCIIVAGDDRLSTQANENATLLFRCLVRSTLCTKCVSEEFRLSTEAFEWLIGEIETRFQQAQ-NPGEMVGALAAQSLGEPATQMTLNTFHFAGVSSKNVTLGVPRLKEIINISKKPKAPSLTVFLTGAAARFCMLIAYGWSMCVEKKFKKLSWLALVILILTHSSKTYTRNWDWESEYSIFIS-GLRVNQRNAKLFNNVGHALESQGEYTEALRYFHTAVSVQEDDVGAHINVGRTYNHLKMFKEAEDAYLRAKSLLPKAKPGESYQARIAPNHLNVFLNLANLISKNSTRLEEADMLYRQAISMRADYTQAYINRGDILIKLNRTKGRMFILIVRKINNAIYRPKEKQRTAIGVLDIFGFENFNHNSFEQFCINYANENLQQFFVRHIFKLEQEEYNIEGINWQHIEFVDNQDALDLIAIKQLNIMALIDEESKFPKGTDQTLLAKLHKTHGGNKNYLKPKSDINTSFGLNHFAGVVFYDTRGFLEKNRDTFSADLLQLITVSNNHFLQQIFANDIGMGSETRKRAPTLSTQFKKSLDSLMKTLSNSQPFFIRCIKPNEFKKPNMFDRELCCRQLRYSCMKEDDICELLKFDRKQLRARIATLKSDKYIQVRLRMETGQDGKAQKVNYYFINYKSFVNVIKYKLDLMRKRMETEERDATSRASFKCPGCFKTFTDLEA---DQLFDYASGEFRCTYCGECVEEDQSALPKKDSRLLLAKFNEQLEPLFILLREVIGSILVFAIFGTMISAFVIGFGIYFLGLADVVYKLGFVESCAFGSLISAVDPVATIAIFHALNVDPVLNMLVFGESILNDAIAIVLTTAILESDNP-TM---SSGEAILQGINRFCLMFFASAGIGVLFALVSALLLKHVDLRKNPSLEFGMMLVFTYAPYVLAEGIHLSGIMAILFCGIVMSHYTHFNLSTVTQITMQQTLRTLAFIAETCVFAYLGLALFSFKHRVEPALVIWSIVLSLIGRACNIFPLAFLVNKFREHQITKKMMFIMWFSGLRGAISYALSLHLNFS-DETRHVIITTTLIIVLFTTVIFGGSTMPLLKCMQ-----ATK----RTR-RR-RRDRAVIISKTQEINDTFLFYRSMLDERKQELLKELESVFSAKQIALGVATQKGQDLVEQIYKACDFVDKMNKTANFVEILMFRKLLDQKLQTLMNSN-IDQTVQSA-GELEFVSNYQAIQVGVRNTFGYVRSNS-----PSK-QPPIARP-------------------------------SQSTSP-FE-S-NVISKRFSSANSLGPFS-TTIGE-LNL-NG-I-N--PYEKWSNGG--------------------DS-MMELTSKLMS-TTIFPPKSQIKRQKMIYHCKFGEFGVMEGQFTEPSGVAVNAQNDIIVADTNNHRIQIFDKEGRFKFQFGECGKRDGQLLYPNRVAVVRTSGDIIVTERSPTHQIQIYNQYGQFVRKFGANILQHPRGVTVDNKGRIVVV??????????????????????????????????????????----????????????????????????????????????????????????????????????????????????????????????????????????????????????????????????????????????????????????????IELSSALQTDINLPYLTMDASGPKHMNLKLTRSKFEG--LVGDLIKRTVQPCQK-ALKDAEVAKSDIGEVILVGGMTRMPK------VQGTVQDIFGKQPSRSVNPDEAVAVGAAIQGGVLAGDVTDVLLLDVTPLSLGIETLGGVFTRLIGRNTTIPTKKSQVFSTAADGQTQV-----EIKVHQGEREMALDNKLLGQFTLVGIPPAPRGVPQVEVTRFQTLDMAHRAKVELSGQYIGKFQCKIGYGKVTPTTRIWVGGLGPWTSSTQLEREFDRFGAIKKIDYVKGDNQAYILYDSIDAATAAVKEMRGFPLGG-SERRLRTDFSDVN-------------------------------------------PYPE--R-RGGSRGP---------------------RRSGSR---AAD--RS-RSRSA--GRS-PDSDSDGGSRR-AGLLASSRTLPEVARKCSTVWQGALILKNSLFPAKFHLIDGDTDIVDGLMKDEDGKHQLRITQRLRLYW-EG--VEHPQFKLNEDTGMIIMKHGTKDGKYHLRFKVYDRKHTQTDVPANVTITVK-----EIPHEAVVNSGSVRIAGITDEDFIRIWHYKTQSLSKSKAEKFKDKIADLLSTDRDNVDVFSVQLRRKHPPVTDVRFSAHSSP-YYKPVRLNGLVLMHREEIEKDVGINITMVGIDECLYENQMCEGSCTNTLDISALPYMVNANKTALVGVRVDVLAECTCGARNFSKEENCRNNPCYNGGRCIESRYSLSCSCPAGYSGPRCQQTSRSFRGNGWAWYPALEMCDRSHLSFEFITRKTDGLLLYNGPIVPPEIEETMVSDYIAVELERGYPRLLIDFGSGTLELRVKTKKSLDDGLAIKDDENKFDMLVRNCVAHDGKRAPIQLVDQYGCVVRPKIMSKFQKIKGFGPSASVVSFAYFQAFKFPDSMNVHFQCVI---QVCRYNCPEPKC-------DYG--A---PN-------------------------------LQ-DY--GI------P-P-AYPDPRHP--SGPTGAYSEQNAEIVA-----------------------------NDIH----MQPPPLPG-HH--YNTVK--RK-SS-ISD-E-LE----GNLATLGGRPRSVENLPAQLQGVRRRR-------VT-V---R-VYKRE-A----Q-EMTDVNTSRTIQVVAVPIPKVRAQADSEVLRVLKSGKTKRKAWKRMVTKVTYVGEGFTRKPPKFERFIRPMALRFKKAHVTHPELKATFYLPIIGVKKNPSSPMFTSLGVITKGTVIEVNISELGLVTQAGQMVSKLPDMLNAEIVLGTIQNVNDAVAWLGYTYLYVRMKRQPALYAISSDKTEQNDLFEQHMADLIHTAALLLDRSGLVKYDRKTGHFQVIELGRIASHYYCTHETMSTYNQLLKPMLSEIELFRVFSLSGEFKHIAVRAEEKMELQKLMERVPIPIKESIEEPSAKVNVLLQAYISQLKLEGFALMSDMV----FITQSASRLMRAIFEIVLHHGWAQLADKSLALCKMIDRRMWQSMSPLRQFRKMPEEIVKKIEKKNFPWERLYDLGPSEIGELIRVPKLGKTIHKYVHQFPKLELSTHIQPITRSTLRVELTIAPDFQWDDKLHGSSEAFWILVEDVDSEVILHHEYFLLKSKFSADEHLIKFFVPVFEPLPPQYFLRIVPFLTVSGSEFLEMFVGVGPSRVRDLFSMARKHAPCILFIDEIDAVGRKRGGRSFGGHSEQENTLNQLLVEMDGFNTTTNVVVLAATNRVDILDKALLRPGRFDRQIFVPAPDIKGRASIFKVHLGPLKTNLDKNDLARKMAALTP---GADIANVCNEAALIAARDLNDSINMKHFEQAIERVVAGMEKKTNVLSPEEKKTVAYHEAGHAVAGWFLEYADPLLKVSIIPRGKGLGYAQYLPKDQYLYTKEQLFDRMCMTLGGRVSEELFFGRITTGAQDDLKKVTQSAYAQVVQFGMNEKVGNVSFDMPREGEMMMEKPYSENTAQIIDSEVRDLIENAHKRTTELLIEHKSNVQKVAERLLKKEIISRGLVNTLLLKDPDTFRRNLTIQRYAVIPLSTNSGLIGWVPHCDTLHTLIRDYREKKKILLNIEHRIMLRMAPDYDHLSLMQKVEVFEHALEHTHGDDLARLLWLKSPSSEVWFDRRTNYTRSLAVMSMIGYILGLGDRHPSNLMLDRLSGKILHIDFGDCFEVAMTREKFPEKIPFRLTRMLINAMEVTGIEGTYRGTCESVMAVLHYNKDSCKGFFKRTVQKGSKYVCLADKACPVDKRRRNRCQFCRFQKCLAVGMVKEVVRTDSLKGRRGRL-----------------LITALVRAHVDTTPDLANLDYSLYC--DPSPIEPAMS-----EAEKIQQFYTLLTTSVDVIRNFAEKIPGYQDLCREDKELLFQSASLELFVLRLAYRTHSNDTKL?IHDLEKRALPEFFNARNKSKTPEIY----NFMIDTYRLNPTEYITSTACRRNLAGDVCAIMRVHALLEQWGLINYQVDTDSRPTPMGPPPTSHFHILSDTPSGLQPVNP--PKTPQPSAAKTLLDLD----------------FGLKLDQY-AKKPVIMRNKTAASLTRDWTEQETLLLLEGLEMYKDDWN----KVCEHVGSRTQDECILHFLRLPIEDPYLE--DPEAGGALGPLAYQPIPFSKAGNPIMSTVAFLASIVDPRVAAAAAKSAMNEFASIKDEVPAALMDAHMKNVEASS--TD-GKFD???????????EERRTFLRQSLEARLVALYFDTGMYTEALQLGST-----------------QLLESKTYHALSNLPKARAALTSARTTANSIYCPPKMQASLDLQSGILHAADEKDFKTAYSYFYEAFEGFDSVES-GKALTALKYMLLSKIMLKNPEDVQQIVSGKLAIKYAGRDIDAMKNVAQASHKRSLADFQQAVKQYKHELEDDVIVRAHLGTLY??TDRFIAVMFDEKEGMIPGNALVVDPKKQFRPLSKFGNAFLNRLQCSMVPSPVLQNISIVDTPGILSGEKQRVDRGYDFTGVLEWFAERVDRIILLFDAHKLDISDEFRRSIEALRGHDDKIRIVLNKADMIDHQQLMRVYGALMWSLRTALKLKPDFPDAYCNLANALKEKGQVADAEECYNTALRLCPSHADSLNNLANIKREQGYIEEATRLYLKALEVFPEFAAAHSNLASVLQQQGKLNEALMHYKEAIRIQPTFADAYSNMGN---------GALQCYTRAIQINPAFADAHSNLASIHKDSGNIPEAIQSYRTALKLKPDFPDAYCNLAHCLQIVCDWTDYDTRMKKLVGIVADQLDKNRLPSVHPHHSMLYPLSHEFRKAIAARHANLCLEKIHVLHKHPYKFAAEIKGR--LKVGYVSSDFGNHPTSHLMQSVPGLHERNKIEVFCYALSPDDGTTFRSKIAREAEHFVDLSQVACNGKAADRIFADGIHVLVNMNGYTKGARNEIFALRPAPVQVMWLGYPGTSGASFMDYLITDIVTSPMELYSQYRNNLYSTLAELISLNIVPIINTNDAVEPPPTSDPQ------LGEKITKKGLNLKDNDSLAAMLAAEVQADLLILMSDVDGIYTKPPWEEGARFINTFTTDTRNTVTFGKKSKVGWSLFVFFNHAMGRELIIEMFLYRPAYLNAIQTMCPHILRYLATAVIINRGRRSALKDLVKVIQQESYTY---RDPITEFLEHLYVNFDFDGARQKLHECQTVLFNDFFLISCLEEFVENARLMIFETFCRIHQCISIGMLAEKLNMNPDE????????????????????????????????????????????????????????????????????????????????????????????????????????????????????????????????????????????????????????????????????????????????????????????????????????????????????????????????????????????????????????????????????????????????????????QEMGVKLGNEVGYCIRFEDCTSERTIIKYMTDGTLHREFLSEPDLQSYSVMIIDEAHERTLHTDILFGLVKDISRFRPDLKLLISSATLDAQKFSEFFDDAPIFRIPGRRFDVDIYYTRAPEADYVDACVVSVLQIHATQPLGDILVFLTGQDEIETCQELLQDRMRRLGSKMRELLILPVYANLPSDMQAKIFMPTPPGARKVVLRFLYYLGRIKAARLEYSVAHKHLVQAMRKAPQNAAIGFRQTVQKLLVVVELLLGDIPERQVFRQASMRHSLAPYFQLTQAVRMGNLQRFGEVLENFGPQFRQDFTFTLILRLRHNVIKTAIRSIGLSYSRIAPQDIAKKLGLDSAEDAEFIVAKAIRDGVIEATLDPEGGFMRSKESSDIYCTKEPQNAFHQRIAFCLDLHNQSVKTDPIAYPMRMTRIRAVLLIAAVWVCSSAISFPAIAWWRAVR-TEPIPAFKCPFTEHLGYLIFSSTISFYLPLFVMVFTYYRIYRAAVMQTRSLRLGTKQVLLGSGELELTLRIHRGGT-------------CKEDEPLTALQNN-GLPQIASN---RYG-----------KNFSLSRKLAKFAKEKKAAKTLLTGDLTSGGIPFLDYRTYAMKILFPNMDDHAVLQWERPELLRKEKGLRLFGQLIMNKTFLLLFIRTLESNRYFSMRDRVNVASLIMVTLQSKMEYCTDILKTLLAELIEKCMEGKSHPKLLLRRTESVAEKMLSS???????????-??????????????????????????????????????????????????????????????????????????????????????---?????????????????????????????????????????????????????????????????????????????????????????????????????????????????????????????????????----------------------????????????---------???????????????????????????????????????STHVLLNTPALESVFTPLEVTAALFAACVHDVDHPGLTNQFLINSSSELALMYNDESVLENHHLAVAFKLLQNDGCDIFCNMSKKQRQTLRKMVIDMVLSTDMSKHMSLLADLKTMVETKKVAGSGVLLLDNYTDRIQVLENLVHCADLSNPTKPLSLYRRWVDLLMEEFFLQGDREREAKMDLSPMCDRHSATIEKTQVG?????????????????????????????????????????????????????????????????????????????????????????????????????????????????????????????????????????????????????????????????????????????????????????????????????????????------------?????????????????????????????????LGAAMFWIKVGSQSVVYTGDYNMTPDR--HLGAAWIDKCRPDLLISESTYATTIRDSKRCRERDFLKKVHECIDRGGKVLIPVFALGRAQELCILLETYWERMNLKAPVYFALGLTEKANNYYKMFITWTNQKIRKTFVHRNMFEFKHIKPFDRQFIDNPGPMVVFAT??????????????????????????????????-??????????????????????????????????????????????????????????????????????----------------??????????????????????????????????????????????-------??????????????????????????????????????????????????????????????--????????????????????????????------??????????????????????????????-----?????????????????????????????????????????????????????????????????????????????????QLMVNPFSGALIDRIGYDLPMMVGLCIMFLSTATFACGRSYSLLFFARSLQGVGSAFADTAGLAMIADRFTEENERSKALGIALAFISFGCLVAPPFGGALYQFAGKEMPFLILAFVSLLDGFMLLLVMKPLKDQIKDSQRAKPPSVPIWRLFMDPYIAVCSGALMMSNVALAFLEPTISLWMEDNITTDNWKIGMIWL??????REKKLLVGSDDYGRDLTGVQNLKKKHKRLEAELGSHEPAIQAVQEAGEKLMDVSNLGVPEIEQRLKALNQAWAELKQLAATRGQKLDESLTYQQFLAKVEEEEAWISEKQQLLSVEDYGDTMAAVQGLIKKHDTFEMDFQAHRDRCKDIGETGQKLVSEGNHHADSINQRCQQLQTKLDHLAALADRRKAKLVDNSAYLQFDGAPSPMMPNEARLRNLTYSAPLYVDITKTIIKRNEDPIETQHQKTFIGKIPIMLRSTYCLLSGLTDRDLTELNECPLDPGGYFIINGSEKVLIAQEKMATNTVYVFAMKDGKYAFKSEIRSCIEHSSRPTSTLWVNMMARGGQAIKKAAIGQRIIAILPYIKQEIPVMIVFRALGFVADRDILEHIIYDFEDPEMMEMVKPSLDEAFVVQEQNVALNFIGTRGARPGVTKEKRIKYAREIL--------YRTGKLHYPKHECLTSYDEELAFFGILPDVIGDCCYEDYRDRKRENAERLMDDKLSENGDQNLQQLTNIRQKMWRAFENPHTSTAALVFYYVTGFFIAVSVMANVVETVPCGTRPGRAGPLPCGERYKIVFFCLDTACVMIFTAEYLLRLFAAPDRVKFVRSVMSIIDVVAILPYYIGLGITDNDDVSGAFVTLRVFRVFRIFKFSRHSQGLRILGYTLKSCASELGFLVFSLAMAIIIFATGLRAIQCYHEARGDKHRDVCLIPVSAHGTNPASAQMAGMCVEPVKIKQDGSIDMSDLQAKAEKYRNRLSCLMITYPSTNGVFEETVADVCDIIHKNGGQVYLDGANMNAQVGLCRPGDYGSDVSHLNLHKTFCIPHGGGGPGMGPIGVKQHLAPFLPGHPVVQPM---GTRAC---GLGAVSAAPFGSSAILPISWAYIKMMGPRGLRKATQVAILSANYMSKLLESHYQTLFKSGTSGLVAHEFIIDVRELKKTANIEAADIAKRLMDYG??????????????????????????????????????????????????????????????????????????????????????????????????????????????????????????????????????????????????????????????????????????????????????????????????????????????????????????????????????????????????????????????????????????????????????????????????????????????????????????????????????????????????????????????????????????????????????????????????????????????????????????????????????????????????????????????????????????????????????????????????????????????????????????????????????IYLIGDGWRLRQEQMLREGESEQAAQLCAFIGIGNSDQDMQQLDLNNGKQYCAAKTLYISDSDKRKHFMLSVKMFYGSGHDIGVFHSKRIKVISKPSKKKQSLKNADLCIASGTKVALFNRLRSQTVSTRYLHVENDHFHASSTHGGIYVHEKGQGLIEENEVYANTLAGVWITTGSTPVLRRNRIHSGKQVGVYFYDNGHGKLEDNDIFNHLYSGVQIRTGSNPVIRGNKIWGGQNGGVLVYNGGLGLLEQNEIFDNAMAGVWIKTDSNPTLKRNKIFDGRDGGICIFNG--GVLEENDIFR----NAQAGVLISTQSHPILRRNRIFDGMAAGVEITNNATATLEFNQIFNNRFGGLCLASGVQPIVRGNKIFNNQDAVEKAVANGQCLYKISSYTDSKILQEYITQEGHKLEIQPRIPMAVTNAVSWRSEGIKYRKNEVFLDVIESVNLLANANGNVLRSEIVGAIKMRVYLSGMPELRLGLNDKVLFESTGRGKSKSVELED
Eucnemidae_Hemiopsida_CSR104 AVGVLVKVLQDLKQEPMVRHEA-EALGAIGSPEVIPVLKTYLQDPVIEVAE-TCELALGRIKW-----------------VDPTPPAE-STDIQNLKTVLYDENAPLFDRYRAMFSLRNMRTDEAVLIL---LN--KG-SALYRHEVAFVLGQLQHKLSIPFLKAALEDEEQNEVTNPPIDPFRERVVMSLQCPIGPEANILEPSAKQ-VHRLWLKQPVISIADLQILKLTSHRGWKSYTLDTTFTVNDG--GLESRLQAICEEAGKASKE-HQILVLSDRKAGKD-RVPI????SVGAVHHYLIEARARMKVALVVESGEAREVHHICVLLGYGADAICPYLALELASSLRDQGILDCSLTDEVLYQNYAQAMQTGISK?????????????--??????????????????????????????????????????????????????????????????????????????????????-------------------??????????????????????????????????????????????????????????????????????????????????????????????????????????????????????????????????????????????????????????????????????????????-?????????????????????????????????????????????????????????????????????????????DCDSDPCQNGGIC-----DGYKCDCPEGTSGTNCEI--DSLNECDSNPCRHSDAMCQDKL-GDYACYC----PGKNCE-IYDRNFPGGL-------G----------------LEMQRKQ----------CLKSNCPLKRGDSKCDEE-----CNTYACDFDGNDCSLG---I-NPWSNCTA-PIRCWKVFMDGVCNQECNNPQCLYDGRDCEKSLQPCNPVYDAYCQKHYANGHCDYGCNNAECTAKALGVSLLIHYGHSCLIPMNVQSD-LKIMYVFVDIKIDTLHAIETLKCNF-LLSKSLAIVSTIQFVSAVQAIGNELQKVGYN-IAIPQVKPLSPGEILGCTAPVL-KCSDAVIYIGDGRFHLEAAMIANPKLEAYKYDPYTKLFTREYYDYQKMVSIRLKNISQAESARKVGVIMGTLGRQGSFKVIQYLKGMLENKGKEAVIILLSEIFPAKLNL??-?DAFVQVACPRLSRQRGITIQSAATYTLWKDHNINIIDTPGHVDFTVEVERALRVLDGAILVLCAVGGVQSQTLTVNRQMKRYNVPCLAFINKLDRLGSNPNRVLS----QMRAKLNHNAAFLQLPIGLEGSHKGLIDLVQEKAIYFEGTYGEDLKYDEIPKNMRMESLEKRHELIEHLSNVDEILGELFLEEKSISENDVKGAIRRTCLKRTFTPVLVGSALKNKGVQPLLDAVLDYLPNPDDVENFALK-----EIEGKEPERIPLDSKRDDS-NPFLALAFKLEAGRYGQLTYMRCYQGVLKKGDNIFNTRTSRKVRVARLVRLHSNTMEDVNEVYAGDIFALFGVDCASGDTFVTNNKLQLSMESIYVPDPVVSMAINPANSKDRDSFSKAIARFTKEDPTFQFHYDPDNKETIVS???????????????????????????????????????????????????????????????????????????????????-????????????????????????????????????????????????????????????????????????????????????RDKRMDCIKVEIDAEENTISIWNNGKG---IPVVMHKDENMYVPTMIFGHLLTSSNYNDEEQKVTGGRNGYGAKLCNIFSTKFTVETASKEYKRKFRQTWGNNMTNASEPKIK-EFFGDDYTQITFSPDLKKFKMEKLDNDIVGLMSRRAFDVAASTGGVRVLLNGTRVPVKNFKDYVDLYIKDKKDDTGNALKVLYENPNDRWEVACTLSDGKFQQISFVNSIATTKGGRHVDYIVEMIVKQLIETIKKKNKGGVNIRPFQVRSHMWVFINCLVVNPSFDSQTKENMTLQPKNFGSKCTLSEKFLNAFC-KSGIIESVLSWAKHKAQNEL-------------IPKLEDANE------AGCTLILTEGDSAKSLAVSGLGVIGRDYYGVFPLRGKLLNVREATHKQILENPEINNLIKILGLQYKKKYNTESDMKTLRYGKVMIMT????????????????????????????????????????????????????????????????????????????????????????????---???????????????????????????????????????????????????????????????????????????????????????????????????????EGGLKFEFSEF---KDCFSQ--------------------------LQGCFKTMVDTLSKQAPETISQVQLLVRELRRITLLWDELWLGTLLQHHGEITKRQHQLEMEIEKVNENTNLSKEQKISLIAEKYRIITKPIIFILEQLESVTNA-EPETPHEKQFREQYSEVIREVLEKLKNPEHPEK-LVECWQPLRVLQKFQQKAHKRTA-YTLKMQDISPVLANMKDTVIAMP--GCST--KTTVTISYVSNHVSILPTKTKPKKLVFYGSDGKTYTYLFKGLEDLHLDERIMQFLSIANSMMA--------TNLRARHYSVIPLGPRSGLISWVDGTTPIFALYKRWQQREAA------------KLRPSELFYNKLNPLLQDHWVKNVDNRREWPLPVLKQVLTELMSETPGDLLAKELWCHSVNAGEWWQIVRNYSYSVAVMSIIGYIIGLGDRHLNNMLVDLNTGEVIRRGSRCSTAKAFLRPTRLRKNLHVALEAHVTRILINPTTMRAFGVEFVRNGRRQTVRARKEVVMSAGSLNTPQLLMLSGIGPKEHLREMGIPVLRNLKVGDNLQDHVGMGGLTFLIDKPVSIIQDRFNAFPMTMEYVLRGRGPMTTLGGVEGLGFVNTYLGNRS--WPDIQFHMAPATVSSDNGKRVRHVLGLTEELYNTVYKPIAQMDTWSIIPLLLRPRSKGWVRLRSKNPFQYPLINSNYFRDPFDIKTLVEGAKIAVNLSRSNAFKQFNSRLHTIPFPNCRHVEFASDAYWECHIRT????????????????????????????????????????????????????????????????????????????????????????????????????????????????????????????????????????????????????????????????????????????????????????????????????????????????????????????DPVSKTYGDPSRRPEIKSSTIEYIAPSEYMLRPPQPAVYIFLLDVSQPAVESGYLLTFCNVLLSNLTNLPGDARTQVGFIAYNSALHFYSLSEGVSQPHEMTVLDIEEIFLPCPDNLVVNLQERMELISDLLRLLPTRFLHDYDNSSALGAALQAAHRMISSTGGRITVFQATLPTVGPGALTQREDPSQRAGVEVQHLNPANDFYKRLALECSGQQIAVDIFLVNSQYVDLATMSGISRFSGGCIYHFPLFKASRPLQAESFERALKRYLTRKIGFEAVMRIRCTRGLSI??????????????????????????????????????????????????????????????????????????????????????????????????????--??????????????---????????????????????????????????????????????????????????????????????????????????????????????LAVEYVGHSDMVRCISVDKTGQYLLSGSDDETCKIWEVNTGRCLKTVKTG-GT---IRSVDWCPNAAISLILVASDNNVILLNP-H--VGDYLVCN-KTDTLLSE-TP-N---SDVI----LNERVKTTVNW-KD--PETDQYQK-G--FRFILNHFKEVTQVTWHGKGDYFASVMPDGQNRSVLISQVSKRRSQLPFSKPKGLVQNVLFHPSKPFLFVATQRHVRIYDLVKQSLVKKLMSNSKWISAMAVHPGGDNLLVGTYDRKVLGDLTEKENLPVKQLRFGDTGNALDEKEGKYMLGPLMCEGDDLFNNVVTFRVTDATINLPRFDMGHSGDIYFEFKTTADNAVILHAKGPQDFIKLMIVSGDMMQFQYQAGSGTMTISYKASYRLADDRWHSVQVERNRKGARLVVDGALNSELREPPGPIRALHLTSELVIGATLDYRDGYTGCIRALLLNGQLVDLKSYARRGLYGIGEDCVGKCLSNPCLNNGTCYEKYNGYSCDCRWTAF--KGPICADEIGVNMRQNSMIKYDFMGSWRSTISENIRVGFTTTNPKGFLLGFFSNISGEYMTIMVSNSGHLRVVFDFGFERQEVIYP-TKHFGLGQYHDLRLSRRSSGSILVMQVDSYEPVEFKFNIKASQLKEG-----IGTTNLMQQITDMMG----VSRHGG-TTFKNSN--CVIPINDIRGVEAMGYAKGEKILRCKLAAVFRLLDLYGWSQG-VNSQITARLNQDEEHFLVNPFGVLFHEVTASSLIKIDMQGNVVEQGTTNFG-VNLLGYSLHAAIHAARPDIRCIIHIHTPAVVAVSALKCGLLPLSQESVVVGEVSTHSYVGSLNDPEEKEKITRNLGPINKVLLLSNQGAVCCGETIEETFFNVRNTVLACETQLKLINVGVDNLILLPDETRKKLYESIRKPPS-TPRADQPS-------ILEEKV---ERKWRLGGIHTGESIVVAPSQTLSNKDYNMLRTTAINVIRNFGIVGECNIQYAVNPNSEEYYIIEVNARLSRSSALASKATGYPLAYVAAKLALGIPLPKIKNSVTGVTTACFEPSLDYCVVKIPRWDLSKFSRVSTKIGSSMKSVGEVMAIGRKFEEAFQKALRMVDENVNGFDPYVKEVNEA----DLKEPTDKRMFVLAAALKNGYTIDKLYELTKVDRWFLQKMKNITDFYSVLEKIEQHS-MDSQLMLKAKQLGFSDKQIAAAVKSTELAVRMQREEFNITPFVKQIDTVAAEWPATTNYLYVTYNA--RSHDINFDEEHIMVLGSGVYRIGSSVEFDWCAVGCLRELRRLQKKTIMINYNPETVSTDYDMSDRLYFEEISFEVVMDVYNLENPTGIILCMGGQLPLKALFFPVIAAIMVWFWNRVHKLCRTPVLLEYMLIYLGAALLFL--PIEYLTLFFNMPYTLLLGDIRQGIFYAMLLSFWLVFAGEHMLIQNSGEKNTLKR-YWKHLSAILIGCVSLLIFDLSERGMQLYNPFFSIWVTPIGANLALSFIILAGISACMYFVFLCYMVWRVFKNISVKRTVLPSMSTARRLHYEGIIYRFNFLMLTTLVCAGTTVVSFILSQITEGQTKW-DENMDLEMS???????-??????????????????????????????????????????????????????????????????????????????????????????????????????????????????????????????????????????????????????????????????????????????????????????????????????????????????????????????????-???????????????????????????????????????????????????????????????----?????????????????????????????????????????????????????????-???????????????????????????????????????????????????????????????-------------------????????????????????????????????????????????????????????????????????????????????????ETLSNRYPYSCYKQVFVDEAAYD--SYATMSILNTNLLHSAVIIDQCYITRRVMAQAIAEQFFGCFISMQNWSDMWLPKAISQYLCGLHCKKCFGNNEYREWIQSNLNNVVHYEEQYGGIIL--SQPPAPLPT--AAN-QGG-GHTK-HT-----ET-QFYFSIKNLHTLSPLYIEAMYKKALLVMRMLEHRIGQELLLQV-FNKQLSLATNAASQKIGSGLWIHMLISTNTFSKAICYGGTAALFNAIAWVESSSWDGRYALVVTGDIAVYAQGPARPTGGAGAVAMLIGPNAPLVFDRGLRGTYMKHAYDFYKPDLASEYPVVDGMLSIQCYLEALDECYNTYLKK---ATK---TIPEPLRDRMEMIDMSGYVAEEKLAIAKQYLLPQAMKDSGLKDKNIRVEDSTLNMLIKNYCRESGVRNLQKHIEKV----------------PVTPDNLAEFVGKPVFTHDRMYATTPPGVVMGLAWT-LGS-TLYIETTTRKET--E--GT-MELTGH?????????????????????????????????????????????????????????????????????????????????????????????????????????????????????????????????????????????????????????????????????????????????????????????????????????????????VRCVAQMVNSQANNIKSGWKNIFSVFHLAASDQEEAIVELAFQTTGKIITDLYEKHFPSMIDSFQDAVKCLSEFACNSRFPDLSMEAIRLVRTCALSVHSAPHLFSEY-AGMEN--DVAISEDDRVWVRGWFPLLFSLSCVVNRCKLDVRTRALTVLFEIVKTYGDSFYPNWWKDLFKVLFRIFDNMKLPEHHTEKAEWRILKLSNEPSPGYNIEQLAKKGSNYISLPYCVKGMDVSFSGILTYIEECINDSS---YSPEDLCFSLQETVFAMLVETTERALAHCNSREVLIVGGVGCNERLQEMMGIMCKERGAMLFRSEKFVTMATRTRQEYLKDLVSNFSTTTPVDTGQKF-----KKKEK---IRPRFIPDACQRGAILWQV-LDDSGQS--QQIECYLGVSTDTLVLIEEQSKQIVFVTPCKSVLGWWPQ-TNSLRIYHHQGECMTIHIRDSHCERDELMEVLFRLKAVTQGIQVQELSLQRNIMGQLGFHVQPDGIVTLVESAGHAWQAGLRQNSRL??????????????????????????????????????????????????????????????????????????????????????????????????????????????????????????????????????????-?????????????????????????????????????????????????????????????????????????????????????????????????????????????SIWWVILSFTWFLAAGLKWGNEAIANYAHYFHMAAWVTPTIQTVSVLLSGAVDGDPISGICYVGNMNMENLRTFVLGPLLVYLVLGTTFLLAGFVSLFRIRNVIKKQGG-DGGSKADKLEKLMIRIGIFSVLYTVPATIVIGCYSYEVTYHEEWLRPLA-CHGTKKVHAILNYKGKNVLINKDVRCKDDVHTHAYTFVIKPDNSYEVLIDGEKIESGEIESDWDLLPPKMIKDPAAKKPEDWDDRATIPDPDDKKPEDWDQPEHIPD-----------------------------EWSPKQIDNPNYKG-WVHPEIPNPEYKPDSDLYKRPEICAIGYRDYLMNEPHLQGSVSLKECIANPSLALNRGILEPLASLRRAGKIV-S-QNYIILIDALCDAEYHRPDHGETITSFLTKHMHNFPSWLKVVATVRTQLQETTKQLPFTRINLDKVS----CENIQKDLLDYINFRLYNSPSIQSNITSST-S--GK-MESGNISQH-KFSQHLLQLSQGSFLFAKLTLDLLERGHLVAKSSGYKVLPVSLAQIYLLHFNLRFPTVRSFEKVTHILSVCLAALYPLTLVEIYYSVNSLLVD-FLPWEEFLQRFKLLSGFLVKRL????????????????????????????????????????????????????????????????????????????????????????????????????????????????????????????????????????????????????????????????????????????????????????????????????????????????????????????????????????????????PIDKYLYSSEDHIKSGALLACGIVNCGVRNECDPALALLSDYVLHNTNIMRIGAIV---GLGLAYVGSNREAVLSLLTPVFS--DPK---SNIEVIGMAGLACGMISVGSGNSDVTATIMQTLMEKSESDL-KDTYAR-LPLGLGLCYLGKQEGVETIVAALEVIPEPFKSMAVTMVEICAYAGTGNVLKVQQLLHICSEHY--------------------------------QAIAVLGIALISMGEDIGSEMAFRTFGHLLRYCEPVIRRAVPLALGLISVSNPKLSILDTLSKFSHDSDAEVAHNAIFAMGLMAIQWVHDNIAAFGGNPNNITLFGESAGAVSVSLHLLSPLSRNLFSQGIMESGSATAPWAIISREESLIRGLRLAEAVNCPHERDDLHAVIECLRKKDSRELVNNEWGTLGICEFPFVPVIDGAFLDEHPVRALANKNFKKTNILMGANTEEGYYFIIYYLTELFRK--EENVYVNRQEFLRAVTELNPYVNAVGRQAIIFEYTDWLNPDDPVSNRVALDKMVGDYQFTCNVNEFAHRYAETGNNVYMYYYKHRTVANPWPSWT????????????????????????????????????????????????????????????????????????????????????????????????????????????????????????????????????????----?????????????????????????????????????????????????????????????????????????????????????????????????????????????????????-??????????????????????????????????????????????????????????????????????????????????????????????????????????????????????????????????????????????????????????????????????????????????????????????????????????????????EQFVHCNECGRKLHQICVLHLDCIWPSG-FACDECHKKKS-TKRKENKFNAKRLPTTRLGAYIETRVNNFLKKK-EAGAGEVSIRVVSSSEKLVEVKPGMRSKFVDNGDLPSEFPYRAKALFAFEEIDGVDVCFFG--MHVQEYGSDCPPPNTRRVYIAYLDSVHFFKPRQFRTAVYHEILLGYMDYVKQLGYTMAHIWACPPSEGDDYIFHCHPLEQKIPKPKRLQDWTLEGNMEDPSKFQWMLDWSHIWAAVFKSIFGYVCFLTFQNDTQQVITNNLHSAGFKGLVNLCLVVKALLSYPLPYYAACELLEKVLFRGKPKTPFPTIWALDGELKVWGLAWRIGVVVFTILMACFIPHFSILSASLDRTVKVWQLGSGTANFTLEGHDKGVNCVDYYHGGDKPYLISGADDRLVKIWDYQNKTCVQTLEGHAQNISAVCFHPALPVILTGSEDGTVRIWHANTNRLESSLNYGFERVWTICCLKGSNNVALGYDEGSILVKVGREEPAVSMDASGGKIIWAKHSELQQANLKALPEGSELKDGERLPVAVKDMGACEIYPQTIQHNPNGRFVVVCGDGEYIIYTAMALRNKAFGSAQEFVWAQDSSEYAIRETGSTIRIFKNFKEKKSFKPDFG------TEGIFGGWLLGVRAVSGLTF--YDWETLNLVRRIDIQPKAVYWSDSGKLVCLATDEGFFILSYDADEVQRAKDH-EEVAEDGVEAAFSVLGEVSEIVKTGLWVGDCFIYTNAVNRINYYVGGEIVTIAHLDRPLYLLGYVPRDDRLYLIDKELAVVSYQLLLSVLEYQTAVMRKDFATADRVLPSIPKEHRTRVAHFLEKQGFKQQALSVSTDMEHRFELAVALDDLKTAEEIAREAN--QKWTQVAELATNLNKFGLAKQCMRKAQNFGGMLLLASSTGDRKMMEELAETTLEQGQYNIAFLAYFILADVRKCLDILIHTDRL????????????????????????????????????????????????????????????????????????????????????????????????????????????????????????????????????????????????????????????????????????NAISSLPDGLLSSLNELTSITLSRNYFTAYPSGGPAQFINVDSVNLEHNQIDKIPYGIFSRAKHLTKLNMKENLLTSLPLDVGTWVNMVELNLGTNQLFKLPDDIHTLQALEVLILSNNLLRRLPPTIGSLRRLRVLDLEENRLEQLPNEIGFLRDLQKLVVQSNQLTSLPRAIGHLSNLVYLGIGENNLSYLLREARDWAISRNRYWGTPIPIWTSSAG--EIVCVGSIAELEELTGTKITDLHRENIDGLKIPSRVKGNPDLTRVSEVFDCWFESGSMPYAQQHYPFDN-QKEFDEAFPADFIAEGIDQTRGWFYTLLVVSTALFGKAPFKNLISNGLVLASDGQKMSKRKKNYPDPMEVVSKYGADALRLYLINSPVVRAENLRFKEEGVRDVIKPTIRIEPPAAIPSQ------------------------REETGLARTGRLFGGLINDIKRKKPWYLSDFKDALALQCIASWIFLYFACLSPIITFGGLLAEATGKHMAAMESLVSGFVCGMGYGFFSGQPLTVLGSTGPVL-VFETIVFDFCE-SI-GWDYLSFRFWIGTWITIILLILVAIDASALISHYYLIVVPEDKNTA--H-RNPDSYLTDTIIE-NFK-K-NP---EDP--NAPYIAAKFPQRNIPYTFHL---GTGE-IYDGFKNKKLEAGKKYRIFVRAVVDTPQHGLYTSSPFSESLALDMREVPPGDPPLRPNPNVPT-DI--HVKVSSPYKEASVFWIVGPV-VAAIMVSIILVVFFLLKKRRQPCKT-SDQAAVTRPLIAA-DLNT-T-TAPSDPVEMRRLNFQTPGMLSHPPIPISELGNHIERLKANDNLKFSQEYESIEPGQQFTWEHSNREVNKPKNRYANVIAYDHSRVILQPEDGALGSDYINSNYEKKMRGELEDMRQQLKKMQ--KREDRKKLADEDALRKIKQLEEQKYELQKQVASQKP-----------HHMRPFVGSLEEEALLNEMEVTGQAFEDMQEQNSRLIQQLREKDDANFKLMTERIKSNQLHKLAREEKDVLKEQVGTLTTQVDSANLVVRKLEEKERILQNTLATVEKELSLRQQAMEMHKRKAIESAQSAADLKLHLGKYHSQMKEAQQVVAEKTSSLEAEAYKTKRLQEEIAQLKRKVERMKKMEMAGTTLDEVMMEEIREYKETLT-CPSCKVKRKDAVLSGSSIEARDGINRTALREIKILQEVHHKNLIGLLDVFGTISNVSLVFDFMDTDLEVIIKDNTIILTTANIKAYMIQTLQGLEYLHYNWILHRDLKPNNLLVNSGGILKITDFGLAKLYGSPNRVNTHQVVTRWYRSPELLFGAKQYGVGIDMFETKLIHTLVFKFLTVPLFRNVTLQCLTEIAGV-KVSNYDDMFMTLFSQTMGQLEVMLPLQTDIKGAFAMGQSQEQNFIQNLAMFLCTFLKEHGALAE-------LR-NALHYLVLISEVEDKEIFKICLEYWNALAAELY-RR-----NLYQE-------VLNKVRYIMISRMAKPEEVLVVETDNGEVVREFMKDTDSINLYKNMRETLVYLTHLDYGDTERIMTEKLQNQVNGTEWSWKNLNTLCWAIGSISGAMHEEDEKRFLVTVIKDLL------GLCEQKRGKDNKAIIASNIMYVVGQYPRFLRAHWKFLKTVVNKLFEFMHETHDGVQ??????????????????????????????????????????????????????????????????????????????????????????????????????????????????????????????????????????????????????????????????????????????????????????????????????????????????????????????????????????????????????????????????????????????????????????????????????????????????????????????????????????????????????????????????????????????????????????????????????????????????RERSLSVVNMFLDEMAKEAKNIITAICDEQCKLSDKLLPKYCSILIAQQMNRKKKDKNK-KNAMEIEKPGKE-SYRKTRENLTTMDKLHMALTELCYAINYFSTINVWEYTFAPREYLYQHLENRFSKALVGMVMYNPDTNEIAKPSELLVSVRAYMNVLQTVENYVHIDITRVFNNCLLQQTQA-DNHSEKTIASLYTQWYSEVLLRRVSAGNICFSMNQRAFVSLTAEGALPFNTEEFSDINELRALAELIGPYGMKLLNETLMWHIASQVQELKKLAEVNKEVLLSLRTNFDKPEIMKEQFKKLTNVENVLQRMTIIGVILAFRNLSQSCLTDVLEERIPFLLSSIKDFRHHLPSGDPLK-VVSEMTSAAGLPCKVDPTLTNALRIQ-KPELDGE-EHLLVCLLEQLSKVISVICVAVWAINIGHFNDPAHGGSWIKGAIYYFKIAVALAVAAIPEGLPAVITTCLALGTRRMAKKNAIVRSLPSVETLGCTSVICSDKTGTLTTNQMSVSRMFVFDKVEGNDSSFHEFEITGSTYEPIGEIFLKGQKVKCTEYDILHEMATVCIMCNDSAIDFNEFKQCFEKVGEATETALIVLAEKMNPFGIIKSG-DRRASAIVVRQDIENKWKKEFTLEFSRDRKSMSSYCVPLKPSRLGNGPKLFCKGATEGVLERCTHARVGTQKVPLTTTLKNRILDLTKQYGTGRDTLRCLALATADNPLRPEDMDLGDPTKFYTYEVNLTFIGVVGFRAVGTILAGLAQCGAWGCFDEFNRIDISVLSVISTQLQTIRSALVNQAKIFNFEGVEISLDPKVGIFITMNPGYAGRTELPESVKALFRPVVCILPDLEKICMISLFSDGFLYAKVLAKKMTVLYKLAREQLSKQSHYDWGLRALNSVLRMAGVMKRASPDISETLVLMRALRDMNYPKFVFEDVPLFLGLIQDLFPGMSCPRLGYPDFNAAVEKVLTNGGYDLLPIQVDKVVQMYETMMTRHSTMLVGPTGGGKTVVIQTLCNAQGILGLPTKLYTLNPKACSVIELYGILDPVSRDWTDGLLSNIFRDINKPTVKQ---ERKYILFDGDVDALWIENSSLDDIKYVLNPTFTEEHIQNLDSST-KLSRAVDGSLYMPGIVGLNNIKANDYCNVVL-QLSHVAPLRDYFLREENYSKVKRPPGDSSYTLVQRFGELMRKLWNPRNFKAHVSLHYKATVIILIAFSLLVTSRQYIGDPIDCIVDEIPLNIMDTYCWIYSTFTIPNRLTGRVGQELVQPGVASHVDGKDEVKYHKYYQWVCFALFFQAMLFYIPRYLWKTWEGGRIKMLVLDLNCPIVNEECKEDRKKLLVDYFTTNLHLQNFYAIRFFICEILNFINVVGQIFFMDFFLDGEFTTYGRDVLRFTEMEPEERDDPMARVFPKVTKCTFHKYGPSGSVQKFDGLCVLP?EVYNEIEENRPKVETVLAQGQEYLKR-GA--NAASNLQHNLRTLKQRWDSVTARANDKKIKLEIALKEATEFHDALQTFVDWLTNAEKYLSHLKPVSRVLETVQTQIEEHKVFQKDVSAHRETMLNLDKKGTHLKYFSQKQDVILIKNLLIS??????????????????????????????????????????????????????????????????????????????????????????????????????????????????????????????????????????????????????????????????????????????????????????????????????????????????????????????????????????????????????????????????????????????-????????????????????????????????????????????????????????????????????FCLLVAYGWTLLERMNGKMIAWSIFGTLLLVHSTKTYLRNWDWETEYTIFTS-GLQVNQRNAKLFNNVGHALESQGKYSEALKFFHTAVSVQEDDIGAHINVGRTYNHLKMFKEAEEAYLKAKSLLPKAKPGESYQARVAPNHLNVFLNLANLISKNATRLEEADMLYRQAISMRADYTQAYINRGDILIKLNRTK??????????????????????????????????????????????????????QQFFVRHIFKLEQEEYNLEAINWQHIEFVDNQEALDLIAIKQLNIMALIDEESKFPKGTDQTMLAKLHKTHGGNKNYLKPKSDINTSFGLNHFAGVVFYDTRAFLEKNRDTFSADLLQLIAISSNRFLQQIFAEDIGMGSETRKRAPTLSTQFKKSLDSLMKTLSNSAPFFIRCIKPNEFKKPNMFDRELCCRQLRYSCMKEDDICELLKFDKKQLRARIATLRNDKFIQVRLRMETGLDGKAQKVNYYFINYKSFVNVVKYKLDLMRKRMETEERDATSRASFKCPGCFKTFTDLEA---DQLFDFATSEFRCTFCREVVEEDQSAMPKKDSRLLLAKFNEQLEPLFVLLREVIGSILVFAIFGTTISAFVIGFGVYFLGLADVVYRLNFVESCAFGSLISAVDPVATIAIFHALNVDPVLNMLVFGESILNDAIAIVLTSAVLESDSP-GM---STGEAIVQGFNRFCLMFFASAGIGVLFALVSALLLKHVDLRKNPSLEFGMMLVFTYAPYVLAEGIHLSGIMAILFCGIVMSHYTHFNLSTVTQITMQQTLRTLAFIAETCVFAYLGLALFSFKHRIEPALVVWSIILCLLGRACNIFPLAFLVNRFREHQITKKMMFIMWFSGLRGVISYALSLHVNFS-DETRHVIITTTLIIVLFTTLVFGGSTMPLLKFMQ-----ATK----RSR-RR-RRDRTVTLSKTREINDTFLFYRSMLDERKQELLKELESVFSAKQISLGVATQKGQDVVEQIYKTCDFVEKLNKCANVMEILMLRKLLDSKLQSLMGYS-VDQSVQSA-GELEFVSNYQAIQVGVRNTFGYVR--S-----PSK-QPPIARP-------------------------------SQSTSP-FE-S-NIISKRFSSANSLGPFS-TTIGD-LNI-NG-I-N--PYEKWSNGG--------------------DS-MLELTSKLMS-TTIFPPKSQIKRQKMIYHCKFGEFGVMEGQFTEPSGVAVNAQNDIIVADTNNHRIQIFDKEGRFKFQFGECGKRDGQLLYPNRVAVVRTSGDIIVTERSPTHQIQIYNQYGQFVRKFGANILQHPRGVTVDNKGRIVVVVFTTIPKAEAHLAGGAKKVIISAPSADAPMFVCGVNLEAYDP----VSNASCTTNCLAPLAKVVNDNFEIVEGLMTTVHATTATQKTVDGPSGKLWRDGRGAQQNIIPASTGAAKAVGKVIPALNGKLTGMAFRVPVPNVSVVDLTCRLGKKASYADIKAKVKEAAEG-PLKGILGYTEDQVVSSDFIGDRRSSIELSSSLQTDINLPYLTMDNSGPKHVNMKLTRAKFES--LVADLIKRTVQPCQK-ALKDADVSKADIGEIILVGGMSRMPK------VQNTVQEIFGKQPSRSVNPDEAVAVGAAVQGGVLAGDVTDVLLLDVTPLSLGIETLGGVFTRLIGRNTTIPTKKSQVFSTAADGQTQV-----EIKVHQGEREMATDNKLLGQFTLVGIPPAPRGVPQIEVTRFQTLDMAHRSKVELSGQYIGKFQCKIGYGKVTPTTRIWVGGLGPWTSVPQLEREFDRFGAIKKIDYVKGDVQAYILYDSIDAATAAVKEMRGFPLGG-PDRRLRTDFADVN-------------------------------------------PYPE--R-RGGSRGP---------------------RRSGSR---GAV--RS-RSRSP--RRS-ADSDSDGGSRR-AGLLASSRTLPEVARKCSTIWQGALILKNSLFPAKFHLIDGDTDIVEGLMKDEDGKHQLRITQRLRLYW-EG--TEHPRFKLNEDTGMITMRHGTRDGKYHLRFKVYDRKHTQTDVAANVTITVK-----EIPQEAVLNSGSVRIAGITDEDFIRIWNYKTQSLSKSKAEKFKDKIADLLSTDRDNVDVFSVQLRRKHPPVTDVRFSAHGSP-YYKPVRLNGLVLMHREEIEKDVGINITMVGIDECLYENQMCEGSCTNTLDISALPYMVNANKTALVGVRVDVLAECTCGARNFSKEENCRNNPCYNGGRCIETRYSITCSCPAGYTGPRCQQTTRGFKGTGWAWYPALEMCDKSHLSFEFITRKADGLLLYNGPIVPPETEEVMVSDYIAVEIERGFPRLLIDFGSGTLELRVKTKKTLDDGLAIKDDENKFDMLVRNCVAHDGKRAPIQLVDEYGCVTRHRVISKFQKIKNFGPSASVVSFAYFQAFKFPDSMNVHFQCVI---QVCRYNCPEPKC-------EYGPPP---PP-------------------------------PHQEY--GL------P-P-AFPDPRHP--TGPTGAYSENNPDVVP-----------------------------NDIH----LPPPPPPGIHH--YTTVK--RK-SG-VAD-E-LESSGGGNLATLGGRPRSVENLPAELQGVRKRR-------HM-ATTGR-IYKRD-A----Q-EMTDVNTSRTIQVVAVPIPKVRAQADAEVLKVVKSGKSKRKAWKRMVTKVTFVGEGFTRKPPKFERFIRPMALRFKKAHVTHPELKATFYLPIIGVKKNPSSAVFTSLGVITKGTVIEVNISELGLVTQAGQLVSKMPDMLNAEIVLGTVQSVKDAVTWLGYTYLYIRMLRQPTLYGISHDHFKQDPLLEQYRADLIHTAALHLDRSGLIKYDRKTGNFQVTEIGRIASHYYCTYETMSTYNQLLKPTLSEIELFRVFSLSGEFKNIAVREEEKLELQKLMERVPIPIKESIEEPSAKVNVLLQAYISQLKLEGFALMSDMV----FVTQSASRLMRAIFEIVLHRGWAQLADKSLALCKMIDRRMWQSMSPLRQFRKMPEEIVKKIEKKNFPWERLYDLGPSEIGELIRVPKLGKTIHKYVHQFPKLELSTHIQPITRSTLRVELTITPDFQWDDKLHGQSEAFWILVEDVDSEVILHHEFFLLKAKYATDEHLIKFFVPVFEPLPPQYFLRI??????????????????????????????????????????????????????????????????????????????????????????????????????????????????????????????????????????????????---?????????????????????????????????????????????????????????????????????????????????????????????????????????????????????????????????????????????????????????????????????????????????????????????????????????????????????????????GLVNTLLLKDPDTFRRNLTIQRYAVIPLSTNSGLIGWVPHCDTLHTLIRDYREKKKILLNIEHRIMLRMAPDYDHLTLMQKAEVFEQALEHTNGDDLAKLLWLKSPSSEVWFDRRTNYTRSLAVMSMVGYILGLGDRHPSNLMLDRLSGKILHIDFGDCFEVAMTREKFPEKIPFRLTRMLINAMEVTGIEGTYRCTCESVMSVLHRNKDS???????????????????????????????????????????????????????????????-----------------????????????????????????????????????????????????????????????????????????????????????????????????????????????????????????????????????----??????????????????????????????????????????????????????????????????????????????????????????????????----------------??????????????????????????????????????????????????????????????????????????????????????????????????????????????????????????????????????????????????????????????????????????????????EERRTFLRQSLESRLVALYFDTGMYPEALALGST-----------------QLLESKTYHALSNLPKARAALTSARTTANAIYCPPKMQAALDLQSGILHAADEKDFKTAYSYFYEAFEGYDSVES-PKALTALKYMLLSKIMLNQPEDVQQIVSGKLAIKYAGKDIEAMKSVAQASHKRSLADFQLAVKQFKHELEDDVIVRAHLGTLYDNTDRFIAVMYDDKEGIIPGNALVVDPKKQFRPLSKFGNAFLNRLQCSLVPSPVLKNISIVDTPGILSGEKQRVDRGYDFTGVLEWFAERVDRIVLLFDAHKLDISDEFRRSIEALRGHDDKIRILLNKADMIDHQQLMRVYGALMWSLRRAIELQPNFPDAYCNLANALKEKGQVVDAEECYNTALRLCPSHADSLNNLANIKREQGYIEEATRLYVKALEVFPEFAAAHSNLASVLQQQGKLSEALMHYKEAIRIQPTFADAYSNMGN---------GALQCYTRAIQINPAFADAHSNLASIHKDSGNIPEAIQSYRTALKLKPDFPDAYCNLAHCLQIVCDWTDYDSRMKKLVNIVAEQLEKNRLPSVHPHHSMLYPLSHEFRKAIAARHANLCLEKIHVLHKHPYKFSIEIKSR--LKIGYVSSDFGNHPTSHLMQSIPGLHDRHRVEVFCYALSPDDGTTFRSKIARESEHFIDLSQIPCNGKAADRIHADGVHILVNMNGYTKGARNEIFALRPAPVQVMWLGYPGTSGASFMDYLITDAVTSPLDLANQYRRNLFSTLSELISLNIVPIINTNDAVEPPPQVD------EPIGGKAGRKGISLKDNDSLAAMLAAEVQADLLILMSDVDGIYNKPPWQEGARIVHTFTSDLRNTIEFGQKSKVGWSLFVFFNHGTGRELIIEMFLYRPHYLNAIQTMCPHILRYLATAVIINRGRRSALKDLVKVIQQESYTY---RDPITEFLEHLYVNFDFDGARQKLHECQTVLFNDFFLISCLEEFVENARLMIFETFCRIHQCISIGMLAEKLNMNPDEIFDLNSFEQLCINYTNEKLQQLFNHTMFILEQEEYQREGIEWKFIDFGLDLQPTIDLIDKPMGIMALLDEECLFPKATDKTFVEKLVSAHSAHPKFKKSDFRGVADFSIIHYAGKVDYSANQWLMKNMDPQNENVVSLLQASQDPFIVHIWKDAESIGRAKGMFRTVSYLYKEQLANLMVTLRNTNPNFVRCIIPNHEKRAGKIDAPLVLDQLRCNGVLEGIRICRQGFPNRIPFQEFRQRYELLTPNVINKGFMDGKKACETMIKSLELDQNLYRIGQSQEMSVKLGNEVGYSIRFEDCTSERTVIKYMTDGTLHREFLSEPDLQSYSVMIIDEAHERTLHTDILFGLVKDIARFRPDLKLLISSATLDAQKFSEFFDEAPIFRIPGRRFPVDIYYTKAPEADYVDACVVSVLQIHATQPLGDVLVFLTGQDEIETCQELLQDRVRRLGSKLKELIILPVYANLPSDMQAKIFMPTPPGARKVILRFLYYLGRIKAARLEYSVADKHLVQALRKAPQNAAVGFRQTVQKLLIVVQLLLGDIPERQVFRQASLRHSLAPYFQLTQAVRMGNLQRFGEVLENFGPQFRQDHTFTLILRLRHNVIKTAIRSIGLSYSRISPQDIAKKLGLDCAEDAEFIVAKAIRDGVIEATLDPVGGFMRSKESSDIYCTKEPQNAFHQRIVFCLDLHNQSVKTDPIAYPMRMTRIRAALLIAAVWICSSAISFPAIAWWRAVR-TEPIPAYKCPFTEHLGYLIFSSTISFYLPLFVMVFTYYRIYRAAVMQTRSLRLGTKQVLLGSGELELTLRIHRGGT-------------CKEDEPLTALQNN-GLARIASNRLNRYG-----------KNFSLSRKLAKFAKEKKAAKTLLTGDLTTGGIPFLDYRTYAMKILFPNVEEHSVLQWERPELLRRDKGLRFFGQLIMNKTFLLLFIRTLESNRYFSMRDRVNVASLIMVTLQSKMEYCTDILKTLLAELIEKCMEGKSHPKLLLRRTESVAEKMLSA???????????-??????????????????????????????????????????????????????????????????????????????????????---?????????????????????????????????????????????????????????????????????????????????????????????????????????????????????????????????????----------------------????????????---------???????????????????????????????????????STHVLLNTPALESVFTPLEITAALFAACVHDVDHPGLTNQFLINSSSELALMYNDESVLENHHLAVAFKLLQNEGCDIFCNMNRKQRQTLRKMVIDMVLSTDMSKHMSLLADLKTMVETKKVAGSGVLLLDNYTDRIQVLENLVHCADLSNPTKPLSLYRRWVDLLMEEFFRQGDREREAKMDLSPMCDRHSATVEKTQVG?????????????????????????????????????????????????????????????????????????????????????????????????????????????????????????????????????????????????????????????????????????????????????????????????????????????------------?????????????????????????????????LGAAMFWIKVGSQSVVYTGDYNMTPDR--HLGAAWIDKCRPDLLISESTYATTIRDSKRCRERDFLKKVHECIDRGGKVLIPVFALGRAQELCILLETYWERMNLKAPVYFALGLTEKANNYYKMFITWTNQKIRKTFVQRNMFDFKHIKPFDRQFIDNPGPMVVFAT??????????????????????????????????-??????????????????????????????????????????????????????????????????????----------------??????????????????????????????????????????????-------??????????????????????????????????????????????????????????????--????????????????????????????------??????????????????????????????-----?????????????????????????????????????????????????????????????????????????????????QLMVNPFSGALIDRIGYEMPMMVGLCIMFLSTATFACGRSYGLLFFARSLQGVGSAFADTSGLAMIADRFTEETERSKALGIALAFISFGCLVAPPFGGALYQFAGKEMPFLILAFVSLMDGFMLLLVMKPIKDQIKESQRAKPPSVPIWRLFMDPYIAVCSGALMMANVALAFLEPTISLWMEDNITTDNWKIGMIWL??????REKKLLVGSDDYGRDLTGVQNLKKKHKRLESELASHEPAIQAVQEAGEKLMDVSNLGVPEIEQRLKALNQAWAELKQLAATRGQKLDESLTYQQFLAKVEEEEAWISEKQQLLSVEDYGDTMAAVQGLLKKHDAFETDFQAHRERCKDISEDGKKLVAEGNHHADSINQRCQQLQTKLDHLAALAGRRKARLVDNSAYLQF??????????????????????????????????????????????????????????????????????????????????????????????????????????????????????????????????????????????????????????????????????????????????????????????????????????????????????????????????????????????????--------YRTGKLHYPKHECLTSYDEELAFFGILPDVIGDCCYEDYRDRKRENAERLMDDKLSENGDQNLQQLTNIRQKMWRAFENPHTSTAALVFYYVTGFFIAVSVMANVVETVPCGIRPGRAGPLPCGERYKIVFFCLDTACVMIFTAEYLLRLFAAPNRVKFVRSVMSIIDVVAILPYYIGLGITDNDDVSGAFVTLRVFRVFRIFKFSRHSQGLRILGYTLKSCASELGFLVFSLAMAIIIFATGLRAIQCYHEARGDKHRDVCLIPVSAHGTNPASAQMAGMRVEPVRVKQDGSIDVEDLKAKAEKHRNRLSCLMITYPSTNGVFEETVAEVCDITHKNGGQVYLDGANMNAQVGLCRPGDYGSDVSHLNLHKTFCIPHGGGGPGMGPIGVKQHLAPFLPGHPVVNPL---GNK-----ELGAVSAAPFGSSAILPISWAYIKMMGPYGLRKATQVAILNANYMSKLLEGYYDTLFKSPSSKLVAHEFIIDVRGFKKSANIEAADIAKRLMDYG??????????????????????????????????????????????????????????????????????????????????????????????????????????????????????????????????????????????????????????????????????????????????????????????????????????????????????????????????????????????????????????????????????????????????????????????????????????????????????????????????????????????????????????????????????????????????????????????????????????????????????????????????????????????????????????????????????????????????????????????????????????????????????????????????????????????????????????????????????????????????????????????????????????????????????????????????????????????????????????????????????????????????????HGGIYVHEKGQGLIEENEVYANTLAGVWITTGSTPVLRRNRIHSGKQVGVYFYDNGHGKLEDNDIFNHLYSGVQIRTGSNPVIRGNKIWGGQNGGVLVYNGGLGLLEQNEIFDNAMAGVWIKTDSNPTLKRNKIFDGRDGGICIFNG--GILEENDIFR----NAQAGVLISTQSHPILRRNRIFDGLAAGVEITNNATATLEFNQIFNNRFGGLCLASGVQPIVRGNKIFNNQDAVEKAVAGGQCLYKISSYTDSKILQEYITQEGHKLEIQPRIPMAVTNAVSWRSEGIKYRKNEVFLDVIESVNLLANANGNVLRSEIVGAIKMRVYLSGMPELRLGLNDKVLFESTGRGKSKSVELED
Melyridae_Carphurus_CSR117 AVPVLIAVLEDVNQEPMVRHEA-EALGAIGSPEVLPILEKYKQDPVVEVAE-TCEIAIDRIKW-----------------VDPAPPSV-VKNVAELKSVLLDENASLFDRYRAMFTLRNLQSKEAVLAL---LK--CK-SALFRHEIAFVLGQLQDVNGIPFLKESLEDSSE??????????????????????????????????????????????????????????????????????????????--????????????????????????????????????????????????????????????????????????????????????????????????????????????????????????????????RLSFSHLFLEGWD--REVNAYPPAIGPLAVYKIDEFYSAIDYAYDAYANLSQAVGSYSYASDDNTMVPMVLCLDRYKHAEIYGFNESYVYDAEIVTSCSNI-------------------FASLVQAHLKFTLKTVNFKAAG-RISPPNCYQFDVVITFDNQDHDGQVLLTLDAVPTRLECKGDVNYVMNDEIEKIFRSILNYFVISICIVSLILCSRAVWRGQQLRGITQRFFKLHFSKDLTCHDKLKFYNLWYIMIIVNDAFIICGSAIKEQIERNNFTTD-HWTFCSLLLG-GNMLVWFGVLRYLGFFKTYNVIILTLERATPNVARFLLCALLIYAGFTFCGWLILGPYHLKFRSLSTTSECLFSLINDCDSNPCENNGAC-----GGYICDCPAGTSGTNCEI--DSFNECSSNPCQHPDATCQDKL-GDYACYC----PGKNCE-LYDSNSIGGI-------G----------------LEAKRQQ----------CLQNNCPSKLHNGKCDEE-----CNTYACEFDGNDCSLG---I-NPWANCTA-PIKCSEVFMDGVCNKECNNPECLFDGRDCEKSLQPCNPIYDAYCQKHYANGHCDYGCNNAECTAKALGVELLIHYGHSCLIPVDQTSG-IKVLYIFVDIKIDPLHLIETIKFNF-NQSTKIGLVSTIQFVTTLQAVALDLREAGFD-VSIPQFKPLSPGEVLGCTAPVL-KCVDTVVYLGDGRFHLEAVMIANPNLKFYCYNPYDKKFTKEYYNQTEMIDDRESAISKAKLAGRFGVVMGTLGRQGSPKVVEYLVKRLSDIKRECVIILLSEIFPSKLELF??-DAFVQIGCPRLSRQRGITIQSAATYTIWNEHNINIIDTPGHVDFTVEVERALRVLDGAILVLCAVGGVQSQSLTVNRQMKRYKIPCLAFINKLDRMGSNPNRVLQ----QMRQKMNHNAAFVHLPIGLEKDCLGVVDLIKQQAVYFEGPFGEQIRYDEIPQQMRAESKDRRSEMIEHIANADMQLFELYAEDKPISDQQIKDAIRRSCLTRSFTPVFMGTALKNKGVQLLLDAVIDYLPHPGEVENYALK-----ETKGEEAVKVLLDSTRSDA-KPFVSLAFKLEAGRYGQLTYMRCYQGMLKKGDTIYNARTMRKVRVARLVRMHSNNMEDVEEVYAGDIFALFGVDCASGDTFLTDPKLELSLESIYVPDPVVSMAIKPANNKDRDNFSKAVSRFTKEDPTFHFFFDNDNKETIVSGDIVDVVHP-GEQNIKLKASNSHKGPYEFE-KVEHVQELNDE--HEGPIWCMKFSGCGRLLATAGQDKVLRIWIVKDAFRFF?-??????AEKVS-PTPSQESEAM---RLDDNSKTVFMPKPFCTYSGHTSDLLDVSWSKNFFILSSSMDKTVRLWHISRKECLCCF???????????????????????????????????????????????????????????????????????????????????????????????????????????????????????????????????????????????????????????????????????????????????????????????????????????????????????????????????????????????????????????????????????????????????????????????????????????????????????????????????????????-------------?????????------????????????????????????????????????????????????????????????????????????????????????????ITTDKTSKDTTAAAVDVGLKQGKVVIIVGDGPGFYTTRILSAMMAESVRLLQEGVDPKDLDKLTKQFGFPVGAATLADEVGIDVASHIGPNL---FGDRFDGGNLGIMSDMVQAGFLGRKSGKGIYVYQKN-SK--SRDINPEALDIIK-RYSVEPK-GSFEVEDKQLRMVTRFVNEAIICLEEKILANPLEGDVGAVEGGLKFDFSEISLPKDCLSQ--------------------------LQSCFKSMVDTLSKQDPETIDQVQILVKELRRITLLWDELWLGTLAQHNAEIQKRQTQLEFEIEKVNDNHNLTKEEKISLIAEKHRIIIKPIIFILEQLQDVTSV-EAETPHEKTFQERYSLEIAECIQKLKNPEAPE?-??????????????????HKRAS-YSLKMQEISPILNSVKNTVIAMPGLSTTS--KTRVTISHVSNMVSILPTKTKPKKLIFYGSDGQTYAYLFKGLEDLHLDERIMQFLSIANTMMA--------NLYRAKHYSVIPLGPRSGLISWVDGTTPIFSLYKRWQQREVA------------KFRPSELFYSKLNPLLQEHGVKNKENRKEWPLVALKQVLTELMAETPSDLLTKELWCNSANAAAWWQVIKRYSYSVALMSIIGYIIGLGDRHLDNVLVDLSSGEVIRRGSRCSTAKAFLRPIRRRRNIHVALNSQVTRVLINPTTMRAYGVEFMRNGRKETVYAQKEVIMSAGSLNTPQIMMLSGIGPKEHLSKLGIPVLKDLPVGENLQDHVAMGGVTFTVEKPIAIVQNRFQAFPMTMEYVLREKGPMTTLGGVEGLAFVSTPYSNRS--WPDIQFHMAPASISSDGGAKVRHVLGITDTLYNTVYKPIANKDVWTIMPLLLRPKSRGWVRLRSSNPFDKPLINANYFDDPRDIRTLVEGAKIAINVSEANAFRQFGSKLHRIPLPNCRDFQFGSDEYWECHIRTRGHWNNVSCVLFHPRQELLLSNGEDRSIRVWDLSKRTCLHCFKREQERFWVLTSHPTLNLFAAGHDGGMFIFKLERERPAYTIHGNLLYYVKDRFLRKLDFITAKDVPVIQIRGGG----KSPVYKMSFNPAENAVLLSIRN-D---NSTYDLYIIPKDN-EREDQIP-------EVESKRSPGLTALWVARNRFAVLDRSHQLVIKNLKNEVTKKVQTPDPVSKTYGDPSRRPEVRSSTIEYIAPAEYMLRPPQPAIYLFLLDISRLAVESGYLQAFSGILLSELQNIPGDARTQVGFLAYDSHLHYFSLAEGLSQPHEMVVFDVDEAFLPCPDNLLVNLKDRIELITDLLNQLPMRYANNYDTNSALGAALQAAYKMMAPTGGRVTVFQASLPNTGPGAVKAREDPNQRASVDVSLLNPATDFYKRLALDCSAQQIAVDLFTVNSQYIDIATISGISRFSGGCMYHFPLFKLSKVLHAESFERCFKRYLTRKIGFEAVMRIRCTRGLSIKALFIAYQKKQRGEKVD-FS-AEEMESCMVNKPPGAPNLSLLSFHGAFHGRTL-GLATTHSKAIHKIDIPSFD-WPIADFPQYKYPLESNKRENEAEDKRCL--VEDLIVRYN-KKGL---PVAGIVIEPIQSEGGDNEASPEFFQQLQKIAKKYNAGYLIDEVQTGGGATGKMWCHEYFNLDTPPDVVTFSKKMLLGGFYHTIDMR??????MVMEYLGHTDMVRSISVDRTGQYLVSGSDDGTVKVWCVNTGRCMRTIHIDGSI---IRCVEWTPSAALSLILVAAGTKVLLINP-K--LNDDSVTSSKTDSVLSE-AP-A---MKPV----MSASVQRTVQW-SE--PEEEEYKR-G--YRLVITHFKEVTQATFHGKGDYFATVMPDAQNRSVLIHQISKRRSQVPFSKAKGLVQKVLFHPREPLLFVATQRHVRIYDLLKQSLVKKLLTSAKWISSMAIHSGGDNLLVGTYDRKMLGDILEKENLPVKQLRFGDTGNIIDGKEGRYTLGPLYCEGDDMFENIITFRVSDAVIKLPTFDMGHSGDIYFEFRTAASDAVLFHSIGITDYIKLSIVSGNQLQFEYQAGSGRMAVIRELSYSVADDRWHSVMVERNRKEAMIVVDGALRASVREPLGPVRPLQLTTPLIFGANIDETDGFTGAMRAMFINGEYVDLRQYARQKTYGISEGLVGKCQSNPCLNNGTCFEEYHGYHCDCRFTAF--KGPICADEIGISMRGGSMVKYDFMSSWRSTISEHIRVGFITTHAQGFLLGFTSAVSKEYMTILVSNSGSLKVVFDFGFERQEVIYP-DKHFNLGQYHDLLLSRKEGGSILVMQVDNYDPVEFRFDVKASQLREG-----SGTSALMQQISDMMG----VTKQAG-NVFKSSS--CVVPINDIRGIESMGYAKGEKILRCKLAAVYRLIDLYGWSTS-PSTLVTARLNQDDEHFLVNPYGMLFHEMTASSLIKVDMQGNVVEQGTTNFS-VNITAFSLHAAVHAARPDIKCIIHVHTPSVVAVSALKQGLLPISKESVVIGEISTHTFLGGLMDHEEIDKLARNLGPNNKVLLLCNQGALCCGETIEEAFFNARNTVLASESQLKLIPVGIENLTLLSDEVRKRIYEAAHKAPS-SPRPDHPS-------ILETKV---ERKWRVGGIHTGESVVVAPSQTLSNKEYNMLRTAAIKVIRHFGVIGECNIQYALNPDSDEYYIIEVNARLSRSSALASKATGYPLAYVAAKLGLGIPLPKINNSVTGKTTSCFEPSLDYCVVKIPRWDLHKFSRVSTKIGSSMKSVGEVMAIGRKFEEAFQKALRMVDENVNGFDPYIKEVNEE----ELTEPTDKRTFVIAAALKSGYSIDKLYELTKIDRWFLQKMKNIIDCVTLLESLDQHQ-LTYTHLLKAKQIGFSDKQIAAAITTTELFVRKKRDELNIKPFVKQIDTVAAEWPASTNYLYLTYNA--DSHDLTFNDQHIAVIGSGVYRIGSSVEFDWCAVGCLRELRKLGKKTIMINYNPETVSTDYDMSDRLYFEEISFEIVMDIYNLENPTGIILSMGGQLPLKTVFCPIVTAILVWFWHRVHILARKPALIEYMLLSLGATLAFL--PVEYLTLHFDMPYMLLLSDIRQGVFYATLLSFWLVFAGEHMLVQDNGEKNSIKL-YWKHLSTIIIGCLSLLVFDLCERGVQLVNPFYSIWVTPVGTNLALTFIILAGISASIYFIFLCYMIWKVFKNISIKRAILPSMSQARRLHYEGIIYRFNFLMLATVVCAGVTIISFILSQIAEGQNKW-DEDMELELSIE-AFDG-SKI----LDPEADGKLHVLFGGTKVVQHTPPTKAT-SGLRPQDNGCVAYVLRT--GFNTSQGKLLRTILFGVKRVTANNKET????????????????YVWTKGIEDPERNRYKLFLECTLILTSVIPPELPIELSLAVNTSLMALSKLGVFCTEPFRIPFAGKVDICCFDKTGTLTSDNLVVEGVA-L-AQGDSK---ITPTFEAPIESVQVLATCHSLAQLDDG-MVGDPLEKATLTAIDWNLTKSDAVIPKKG--KSPGLKLFHRYHFSSALKRMSVIAGY--NPLG----SSDTVYIATIKGAPETLRPMFSSVPEKYDEVYLEYSRRGARVLALGWREL-GKLSPQ-EIRDFT-RESIEQDFQFAGFVIISCPLKLDSKAVVKELQIASHRVVMITGDNPLTACHVAKEL-------------------WESINQAKRLDLD-----YDL---DELVKEYDLCITGDGLAYLREHEYEYLNQLLPHISVFARFDPKQKEFVVVQLKNLGVTSLETLSNRYPYSCYKQVFVDEVQED--PFATMSILSVNLLHSAVIIDQVYTTRRIMAQSIAEQFFGCFISMQNWSDMWLNKGISQYLSGLYCKKSFGNNEYREWVQSNLNDVVKYEETFGGIIL--SQPPAPIPV--GAG-TPQ-SSHK-HTE----EE-EFYFSIKNLHTLSPMYIEACHKKALLVLRMLEHRIGQELLLQV-FNKQLALATNAAQQKIGSGLWGHMLISTNVFTKAICYGGTAALFNAINWVESASWNGRLAIVVAADIATYAKGPARPTGGAGAIAMLVGPNAPLSFDRGVHATYVKHAYDFYKPDPSSEYPVLDGKLSIQCYLDALDHCYQLYCKR---VAK---TIPEPLRDRMEMIDMSGYVAEEKLAIAKQYLLPQAMKDSGLKEDTINVMDSALQTLIKKYCRESGVRNLQKHIEK?----------------??SDGNLQEFVGKPMFTHDRMYDTTPPGVVMGLAWTAMGS-TLYVETTVRKEN--D--GT-IELTGH??????????????????????????????????IASLMKNTGALLANDINGDRIKAIVGNFHRLGINNAAITCLDGRNYTKLFN-SFDRVLLDAPCTGTGVIGKDPSVKTNKDERDVQRCFNLQRELLLAAIDCVNAKSKTGGIIVYSTCSVLPEENEWVIDYALKKRNVKLVETGLNLGIDEVPGFVKYRQLKFHPTMHLSRRFYTHVRCVAQMVNSQANNIRSGWKNIFSVFHLAASDQEESIVELAFQTTGKIITNLYQKQFPAMIDSFQDAVKCLSEFACNARFPDTSMEAIRLVRACACSVSSAPHLFAEH-AGMES--DITVAEEDRVWVRGWFPLLFSLSCVVNRCKLDVRTRALTVLFEIIKTHGDTFQPHWWRDLFKILFRIFDNMKLPEQHTEKAEWRVLKLSNDPSPGYNIEQLAKNGKRFVQLPYSVKGMDVSFSGILSFIEERAETFL---YTPEDLCYSLQETLFAMLVETTERALAHCGSDEVLIVGGVGCNLRLQEMMEKMCEERGAKLF????????????????????????????????????-?????????---???????????????????????????--???????????????????????????????????????????????????????????????????????????????????????????????????????????????????????????????RVKEFKLKEMWKSPNGTIRNILGGTVFREAIICKNIPRLVTGWNKPIIIGRHAHADQYKATDFVVPGAGKLELVFKG--ANGEVISHVVNDYKG-PGVALGMFNTDESIIDFAHSSFNYALDKGYPLYLSTKNTILKY-DGRFKDIFQDIYDNQYKAKFEAKKIWYEHRLIDDMVAYAMKSEGGFVWACKNYDGDVQSDSVAQGYGSLGLMTSVLICPDGKTVESEAAHGTVTRHYRLHQKGEETSTNSIWWVILSFTWFLAAGLKWGNEAIAGYAQLFHLAAWLIPSVQTIAVLISGAVDGDPISGICYVGNMDMDNLRSFVLIPLITYLVIGFSFLLAGFVSLFRIRNVIKKQGGAGAGSKADKLEKLMIRIGIFSVLYTVPATIVIGCYLYENAYHDEWLRSQA-CPGTKKVHVILNYKDKNVLINKDIRCKDDVYTHAYTLIIKPDNTYEVQIDGEKVEGGELEADWDLLPPKKIK???????????????????????????????????-----------------------------EWSPKQIDNPAYKG-WVHPEIDNPEYKPDENLYKQKEICALGYRDHLLNEQHLQSCLALKECIANPDVALTRGILEPLASLKRIGKIS-N-SNCVILIDGLCEAEYHRPDHGDTLTSFLIKHLSSFPSWLKVMATVRSELLDITKLLPFTRISLDVSG----SDNVHKDISAYINFRLQNSPTLQSNIASTS-S-----SESGSVSQH-KFSMHVLHLSQGSFLFAKLTLDLLERGHLVVKSSGFKVLPVTLAQIYSLHFNLRFPTIRSFEKVTHILSVCLAALYPLTLLEIYYSVNSLLVD-FLPWSEFLQRFKLLSGFLVKRLVRTLTYRNSMYHNKHLFNGKVVMDIGCGTGILSMFAAKAGAKQVLAVECSNIVDYARKIVKANKLDHIITIIKGKVEEITLPEGVDGVDIIISEWMGYCLFYESMLDTVLFARDKWLKPG-GLLFPDRCSLFITAIEDRQYKDEKINWWDDVYGFDMSSIRKVAISEPLVDVVDPKQVVSNACLIKEVDLYTVKKEDLEFSAPISLACRRNDYVQALVTFFNVEFTKCHKRIGFTTAPDAPIDKYLYSSEDHIKSGALLACGIVNCGVRNECDPALALLSDYVLHNTNIMRIGAIV---GLGLAYVGSNREAVLSLLAPVFS--DPK---SSMEVIGMAALACGMISVGSGNSQVTTTIIQTLMEKSESDL-KDTYAR-LPLGLGLCYLGKQESIEAIIAALEVIPEPFKSMAVTMVDICAYAGTGNVLKVQHLLHICSEHY--------------------------------QAVAVLGIALISMGEDIGSDMSFRTFGHLLRYCEPVIRRAVPLALGLISVSNPKLNILDTLSKFSHDSDAEVAHNAIFAMGLMAIQWVHDNIAAFGGNPNNITLFGESAGAVSVSLHLLSPLSRNLFSQAIMESGSATAPWAIISREESLLRGLRLAEAVSCPHERSDLNSVIECLRKKSAVDLVNNEWGTLGICEFPFVPVIDGAFLDELPARALQNSNFKKTNILMGSNTEEGYYFIIYYLTELFRK--EENVYVNRQEFLRAVTELNPYVNAVARQAIVFEYTDWLNPDDPVSNRDALDKMVGDYHFTCNVNEFAHRYAETGNNVYMYYYKHRTVSNPWPSWTLNKALDCPVYGFIFLFRWVEERRSRRKVVDQADT-FVRDEEVVNSIFFAQQMVPNSCATHALLSILLNC--PSLPLGDTLHRLKAHTQGMSPENKGWAIGNTPELACAHNRHAMPQ-AKRKLDK----?SGVSTGR----FT--GEAFETYEWARKMAVDALEYDDEEGGTPASALEEILESPEKLKDLDLDAFAEELKRQNLGNKSITLYDIRAELNCRYKDLRTPFKSANPEELFDMLTKETPETFYIGKMVTAS-VGIARKKPQGEQLDQAN-PVRNAESGLWQCPFCLKNDFPELSDVWNHFDAGACLGQATGVKLRLDNGISGYIFIKNLSDKPVSNPEERVKIGQLITCRIMKIDVERFSVECTSKSSDLADKKHEWRPPRDAYYDIEQEEKDLRTEADLKK-NKQRQTYIKRVIVHPSFHNISYAEAEKCMENMDQGEVIIRPSSKGADHLTITWKVAPNIEAFVYCTDCGRKNHQICVLYNESIWSQG-YTCEECLKRKG-EKRKENKFNAKRLPVTNLSVYIENRVNVFLKKK-EAGAGEVHIRVVSSSEKVVEVKPGMRSKFVETNDMSGEFPYRAKALFAFEEIDGVDVCFFG--MHVQEYGSECPTPNARRVYIAYLDSVHFFKPRQFRTAVYHEILLGYMDYVKKLGYTMAHIWACPPSEGDDYIFHCHPPEQKIPKPKRLQDWTLEGNMEDPSKFQWMLDWSHVWAAIFKSVFGYICFLTFQDDTQHVITNNLPSEGFRGLVNICLVVKALLSYPLPFYAACELLERNFFRGKPKTPFPTIWNVDGDLKVWGLSWRVGVVVFTILMACFIPHFSILSASLDRTIKVWQLGAPTANFTLDGHEKGVNCVDYYHGGDKPYLISGADDRLVKIWDYQNKTCVQTLEGHAFNVSAVCFHPELPVALTGSEDGTVRVWHANTNRLESSLNYGFERVWTMCCLKGSNNVAIGYDEGSVLVKVGREEPAVSMDASGGKIIWARHSELQQANLKALPEGAEVRDGERLPVAVKDMGACEIYPQTIQHNPNGRFVVVCGDGEYIIYTAMALRNKAFGSAQEFVWALDSSEYAIRESGSVVRIFKNFKEKKNFKPDFG------AEGIFGGWLLGVKSVSGLSF--YDWETLELVRRIEIQPRAVYWSDNGKLVCLATEDSYFILSYDSEQVQKAKEL-NQIAEDGVETAFDVLGEVNESVRTGLWVGDCFIYTNAVNRINYFVGGELVTIAHLDRPLYVLGYVPKDDRLYLADKELGVVSYQLLLSVLEYQTAVMRRDFATADKVLPSIPKEHRTRVAHFLEKQGFKQQALDVSTDPEHRFELALALEDLETARGLANEAN--HKWRQLGEMAAATNNLSLAKECMHKAQDYGGLLLLGTSSGDEDLIQRLGASTHEEGKHNLAFLSYFLLGNLQKCLDILIDTGRLGPDSDFEYSTQSYTGYEPTSMRAIRARYDPYLQTRHRLEQLKQLGHSVDKVEFIVMGGTFMSLPDEYRNYFIINLHDALSGHKSSSVEEAVKYSERANCKCIGITIETRPDFCLQRHLSDMLKYGCTRLEIGVQSVYEDVARDTNRGHTIKAVCDTFCLAKDSGFKVV???????????????????????RNNFSAYPSGGPSQFTNVDSINLEHNQIDKIPYGIFSRAKHLTKLNMKENQLTSLPLDVGTWVNMVELNLGTNQLSKLPDDIQCLQSLEVLVLSNNLLRRIPTSIGNLRKLRVLDLEENRLEQLPNEIGFLRDLQKLIVQSNQLTSLPRAIGHLSNLVYLGVGENNLAYVLREARDWAISRNRYWGTPIPIWMSPDGT-EVKCIGSIKELEELVGMKVTDLHRESIDHLEIPSKTKGNPPLKRVTEVFDCWFESGSMPYAQQHYPFE--AKDFEEKFPADFIAEGIDQTRGWFYTLTVISTALFGKAPFKNLIANGLVLASDGQKMSKRKKNYPDPMEVVNKYGADALRLYLINSPVVRAENLRFKEEGVRDIIKPAIRIEPPAAIPSQ------------------------REESGLARSGVLFGGLINDVKRKVPFYFSDFKDALATQCIASWIFLYFACLSPIITFGGLLSEATGRNMAAMESLVSGFVSGMVYGLFSGQPLTILGSTGPVL-VFETIVYDFCQ-TM-SWDYLSFRFWIGTWIAFILLILVAIDASALISHYFLVVVPEDKDTV--N-LNPDQFLTANLIN-NKD-K-VE---ENP--NVPYIAAKFPQRNIPYTFHL---GTGE-DNDGFTNYKLEPTKRYRIFVRAVVDTPQKHLYTSSPFSEFLSLDMREVPPGDPPLRPNPNVPT-DN--DVKVSSQRKEAGVLWIVGPI-IAAFLLSIIMVILFLIKKRRQPCKT-PDQAAVTCPLIPA-DINN-S-IAPTDPVEMRRLNFQTPGMISHPPIPISELGNHIERLKANDNLKFSQEYESIEPGQQFTWDHSNMEVNKPKNRYANVIAYDHSRVILPTENGQLGTDYINANYEKKLRTELEDYRQQLKKLQ--KRDDKRKMAEDEAVKKIKQLEERLYELQKQVSSQKP-----------HQMRPFVGSHEEEALLNEMEVTGQAFEDMQEQNSRLIQQLREKDDANFKLMSERIKSNQLHKLAREEKDVLKEQVITLTTQVDSANLVVRKLEDKERILQNTLATCEKELTLRQQAMEMHKRKAIESAQSAADLKLHLGKYHSQMKEAQQVVAEKTSSLEAEAYKTKRLQEEIAQLKRKAERMKKMELAGTTLDEVMMEEIREYKETLT-CPSCKVKRKDAVLSCTREEAQDGINRTALREIKILQELHHKNVIGLLDAFGHMSNVSLVFDFMDTDLEVIIKDTTIILSTAHIKAYTIQTLQGLEYLHKNWILHRDLKPNNLLVDSAGILKIADFGLAKLYGSPNRVHTHQVVTRWYRAPELLFGAKQYAVCIDMFETKLINTLIFKFLPVPMFRNVTLKCLTEIAGV-TVGNYDDMFVTLFTQTMTQLEAMLPLPTDIRRAYACGTDQEQNFIQNLALFLCTFLKEHGNLVE-------LR-TALKYLVSISEVDEVEIFKICLEYWNALASELY-RR-----CLYQE-------VLKEVRYTMISRMAKPEEVLVVENDNGEVVREFMKDTDSINLYKNMRETLVYLTHLDYADTERIMTEKLQNQVNGTEWSWKNLNTLCWAIGSISGAMHEEDEKRFLVTVIKDLL------GLCEQKRGKDNKAIIASNIMYVVGQYPRFLRAHWKFLKTVVNKLFEFMHETHDGVQINFLCAFYGCLQAGIVPVPIEVPITRRDAGSLQIGFLLGSCSVQVALTSEACLKGLPKTT-SGEVIQFKGWPKLTWFVTEHLAKTPKDWTP-APRLTDETPSYIEYSTDRDGSVMGVTITRTAMVQHCRMLTMACNYTEGENMVCVLDFKREVGLWHSVLTSVLNGMHVVYIPYALMKVNPASWMQMITKYRATVAIVKSRDLHWGLLATKDHKDINLSTLRLLLVADGANPWSLSSCDQFLSVFQSKGLRPDAICPCASSSEVLTVSVRRPGRAGVN-----ATGRGVLSMQGLSYGVVRVDQENSLTSLTLQDCGQVMPGCVIVVVKMDGPAYLCKTDEVGEICVNSGATGTQYWGLQGLSNNTFKVQPL------GLDGK--------PFT-DAEYTRSRERSLSVVNMFLDEMAKEAKNIITAICDAQCKMSDKLLPKNCAQLISQQM?????????-????????PGKE-SYRKTRENLTTMDKLHMALTELCYAINYFSNINVWEYTFAPREYLHQHLENRFARALVGMVMYNADTNEIAKPSELLVSVRAYMNVLQTVENYVHIDITRIFNNCLLQQTQTLDSHGEKTIAAIYTQWYSEVLLRRVSAGNIIFSMNQRSFVSLTAEGSIPFNPEEYSDVNELRALAELIGPYGMKQLSETLMWHVTRQVIELKKLAEMNKEILQSLRTNFDKPEVMKEQFKKLTHVENILQRMTIVGVILSFRQLSQSCLTDVLEERIPFLLSSIVDFQHHFPGGDPLK-VVSEMVSAAGLPCKVDPTLVSTLKVQ-KPEIDSD-EHLIVCLLEQLSKVISVICVAVWAINIGHFNDPAHGGSWIKGAVYYFKIAVALAVAAIPEGLPAVITTCLALGTRRMAKKNAIVRSLPSVETLGCTSVICSDKTGTLTTNQMSVSRMFIFEKVEGSDSSFHEFEITGSTYEPIGEVFLKGQKVKCAEFDALHEIGVICIMCNDSAIDFNEFKQAFEKVGEATETALIVLAEKMNPFNVTKVG-DRRQTAICVRQDIESKWKKEFTLEFSRDRKSMSSYCVPLKPSRLGTGPKLFVKGAPEGVLDRCTHARVGTQKVPLTSTLKNRILELTRTYGCGRDTLRCLALATADNPMRPDEMDLGDSTKFYTYEVNLTFIGVVG????????????????????????????????????????????????????????????????????????????????????????????????????????????????????????????????????????????????????????????????????????????????????????????????????????????????????????????????????????????????????????????????????????????????????????????????????????????????????????????????????????????????????SSLEDIKYVLNPTFTEEHIKNLDSAT-KLSRAIDGSLYMPGIVGLNNIKANDYCNVIL-QLSHVPPLRNYFLREENYSQIKRPPGDSLFLLVQRFGELMRKLWNPRNFKAHVSLHYKATVIILIAFSLLVTSRQYIGDPIDCIVDEIPLNVMDTYCWIYSTFTIPNRLTGRIGHDIVQPGVASHVDGKDEVKYHKYYQWVCFTLFFQAMLFYIPRYLWKTWEGGRIKMLVVDLNYPIVSEDCKTDRKRLLVDYFATNLHMQNFYAFRFFICEVLNFINIVGQIFFMDYFLDGEFSTYGSDVLRFTEMEPEEREDPMAKVFPKVTKCTFHKYGPSGSVQKFDGLCVLPLEVYNEIEQNRPKVEAVLAQGQEYLSR-GS--NAASNLQHNLKTLKQRWDAITARANDKKIKLEIALKEATEFHEALQLFVDWLTQAEKHLTNLKPVSRILDVIQTQIEEHKTFQKDVSAHREVMLNLDKKGTHLKYFSQKQDVILIKNLLISIKDDYGPESRGFVENSYLAGLTPSEFYFHAMGGREGLIDTAVKTAETGYIQRRLIKAMESVMVHYDGTVRNSVGQLIQLRYGEDGLCGEMVEFQSLPTVKLSNKSFERKFRFDPSNERYLRRVFNEDVIKQLMGSGEVISELEREWEQLQKDREALRQIFPSGESKVVLPCNLQRMIWNVQKIFHINKRAPTDLSPLRVIRGVRELLQKCVIVAGDDRLSRQANENATLLFQCLVRSTLCTKCVSEEFRLSTEAFEWLIGEIEARFQQAQ-NPGEMVGALAAQSLGEPATQMTLNTFHFAGVSSKNVTLGVPRLKEIINVSKSPKAPSLTVFLTGAAARFCMLTAYGWQTLSERKYKKTSCLFLIFLLLSHGSKTYTRNLDWENEYSIFMS-GLKVNQRNAKLFNNVGHALESQGRYDEALQYFRTAVSVQGDDVGAHINVGRTYNHLKLYKEAEEAYLKAKSLLPKAKPGESYQARIAPNHLNVFLNLANLISKNTTRLEEADMLYRQAISMRADYTQAYINRGDILIKLNRTKGRLFVLIVKKINSAIYRPKERQRSSIGVLDIFGFENFTHNSFEQFCINYANENLQQFFVRHIFKLEQEEYNLEAINWQHIEFVDNQDSLDLIAIKQLNIMALIDEESKFPKGSDQTMLAKLHKTHGGNRNYLKPKSDINTSFGLNHFAGVVFYDTRGFLEKNRDTFSADLLQLVTISKNKFLQQIFASDINMGSETRKRTPTLSTQFKKSLDSLMRTLSACQPFFIRCIKPNEYKKPGMFDRNLCCRQLRYSCMREDDICELLKFERKQLRARIAILRNDKFLQVRLRMETGLDGKAQKVNYYFINYKSFVNMVKYKLDMMRKRLETEERDATSRASFKCPGCFKTFTDLEA---DQLFDVQTCEFRCTYCREEVQEDSSALPKKDSRLLLAKFNEQLEPLYVLLRGVIGSILVFAIFGTTISAFVIGFGIYFLGLAEFVYRLSFVESFAFGSLISAVDPVATVAIFHALNVDPVLNMLVFGESILNDAIAIVLTTAALESNNP-VM---STGEAIVIGIQRFCLMFFASAGIGVVFALVSALLLKHVDLRKNPSLEFGMMLVFTYAPYVLAEGIQLSGIMAILFCGIVMSHYTHFNLSTVTQITMQQTLRTLAFIAETCVFAYLGLALFSFKHRVEPALIVWSIILSLIGRACNIFPLAFLVNKFREHQITKKMMFIMWFSGLRGAISYALSLHLNFS-DETRHVIITTTLVIVLVTTLFFGGSTMPLLKFMQ-----ATK----RL--RR-KKDREVTLSKTREINDTFIFYRSMLEERKQDILKELESVFSAKQISLGVATQKGQDTIEQLYKSCDTADKITKYGSISDILTVRKHLDSKLQSLLNCN-IDQAIQTA-GELEFVSNYQAIQVGVRNTFGYVRSNS-----PSK-QPPIARP-------------------------------SQSTSP-FE-S-NIISKRFSSANSLGPFS-ASM-D-LNL-NG-I-N--PYEKWSNGG--------------------EH-MMELTSKLMT-TGLFPPKSQIKRQKMIYHCKFGEFGVMEGQFTEPSGVAVNAQNDIIVADT?????????????????????????????????????????????????????????????????????????????????????????VFTTVEKASAHLAGGAKKVIISAPSADAPMFVCGVNLDAYDP----ISNASCTTNCLAPLAKVIHDNFEIVEGLMTTVHAVTATQKTVDGPSGKLWRDGRGAAQNIIPASTGAAKAVGKVIPSLNGKLTGMAFRVPVPNVSVVDLTVRLGKPATYDEIKAKVKAAAEG-PLKGILGYTDDDVVSADFVGDTHSSIELSSSLQTDVNLPYLTMDTSGPKHMNLKLSRSKFEG--LVADLIKRTVQPCQK-ALKDAEVAKSDVGEVLLVGGMTRMPK------VQTTVQEIFGKQPSRAVNPDEAVAVGAAVQGGVLAGDVTDVLLLDVTPLSLGIETLGGVFTRLINRNTTIPTKKSQVFSTAADGQTQV-----EIKVHQGEREMASDNKLLGQFTLVGIPPAPRGVPQIEVTRFHTLDMAHRAKVELSGQYIGKFQCKIGYGKATPTTRIWVGGLGPWTSVTQLEREFDRFGAIKKIDYVKGDIHAYVLYDSADAATAAVKEMRGFPLGG-PERRLRTDFADVT-------------------------------------------PYPE--R-RAGSRGP---------------------RRSGSR----AD--RS-RSRSP--RRS-PDSDSDSGSRR-AGLLASSRTLPELARKCTTIWQGALILKNSLFPAKFHLIDGDTDIIEGLMKDEDGKHQLRITQRLRLYWESA---EHPRFKLNEDTGMISMRHGTGDGKYHLRFKVYDRKHTQTDVPANVTVTVK-----KIPHEAVINSGSVRIAGITDEDFIRIWDYKTQSLSKSKAEKFRDKIADLLNTERDNVDVFSVQLRRKHPPVTDVRFSAHGSP-YYKPVRLNGIVLMHREEIEKDVGVNITMVGIDECLYENQMCEGSCTNTLDISALPYMVNANKTSLVGVRVDVLAECTCGARNFSKEENCRNNPCYNGGRCVETRYSLSCSCPAGYNGPRCQQTSRGFRGNGWAWYPALEMCDKSHLHFEFITRKADGLLLYNGPIVPPEIEEVMVSDYIAVELERGYPRLLLDFGSGTLELRVKTKKTLDDGLAIKDDENKFDMLVRNCVAHDGKRAPIQLVDQYGCVVRPKIMSKFQKIKNFGPSASVVSFAYFQAFKFPDSMNVHFQCVI---QVCRYNCPEPKC-------EYG-PP---PL---------------------------------GEY--GV------P-P-AFPDPRHP--SGPTGAYSEPKPDVVP------------------------------EVH----LPPPPPPG-HH--YNTVK--RK-SD-VAP-E-FE----GNLATLGGRPRSVENLQAELQGARRRR-------VV-S---H-VYKRE-A----Q-EMTDVNTSRTIQVVAVPIPKVRAQADAEVLRVVKSGKTKRKAWKRMVTKVTYVGEGFTRKPPKFERFIRPMALRFKKAHVTHPELKATFHLPIIGVKKNPNSAMFTSLGVITKGTVIEVNISELGLVTQSGQMISKLPDMLNAEIVLGTVQNVRDAVTWLGYTYLYIRMLRKPAIYGISHDHFKQDPLLEQHRADLIHTAAMHLDRSGLLKYDRKTGQFQVTELGRIASHYYCTHDTMATYNQLLKPMLSEIELFRVFSLSGEFRNITVRDEEKLELQKLMERVPIPIKESIEEPSAKVNVLLQAYISQLKLEGFALMSDMI----YVTQSAMRLIRAIFEIVLHRGWAQLADKALSLCKMIDKRMWQSMSPLRQFRKMPEEIVKKIEKKYFPWERLYDLEPNEIGELIRVPKLGKTIYKYVHQFPKLELATHIQPITRSMLKVELTITPDFDWETKVHGASEAFWILVEDVDSEVILHHEFFLLKQKYCKDEHLVKFFVPIFEPLAPHYFLRI??????????????????????????????????????????????????????????????????????????????????????????????????????????????????????????????????????????????????---?????????????????????????????????????????????????????????????????????????????????????????????????????????????????????????????????????????????????????????????????????????????????????????????????????????????????????????????GLVNTLLLKDSDTFRCNLTIQRYAVIPLSTNSGLIGWVPHCDTLHTLIRDYRDKKKILLNIEHRIMLRMAPDYDHLTVMQKVEVFEHALEHTHGDDLARLLWLKSPSSEVWFDRRTNYIRSLAVMSMVGYILGLGDRHPSNLMLDRLTGKILHIDFGDCFEVAMTREKFPEKIPFRLTRMLINAMEVTGIEGTYRCTCEKVMSVLHRNKDSCKGFFKRTVQKGSKYVCLADKACPVDKRRRNRCQFCRFQKCLAVGMVKEVVRTDSLKGRRGRL-----------------LITALVRAHVDTTPDLANLDYSQYL--DPSPIEPVIS-----EAEKIQQFYTLLTTSVDVIKNFADKIPGFHDLCPEDRELLFQSASLELFVLRLAYRTHPTDSKLTIHEIEKRAMPEFFNSRNKSKTPEI-----NFMIDTYRLNPTEYITSTACRRNLAGDVCAIMRVHAFLEQWGLVNYQVDTDSRPTPVGPPPTSHFHILSDTPSGLQPVNP--PKTTQPSAAKTLLDLD----------------FGLKLDQY-VKKPTVLKNKNAASLTRDWTEQETLLLLEGLEMYKDDWN----KVCEHVGTRTQDECILHFLRLPIEDPYLE--DPEA-GALGPLAYQPIPFSKAGNPIMSTVAFLASIVDPRVASAAAKAAMNEFAQIK--VPTAVMDAHLKNVEVAS---AEGKYDPAANLALTGIAEEKRTFLRQSLEARLVALYFDTGMYEEALQLGST-----------------QLLESKTYHALSNLPKARAALTSARTTANAIYCPPKMQAALDLQSGVLHAADEKDFKTAYSYFYEAFEGFDSVES-PKALTALKYMLLSKIMLNNPEDVQQIVSGKLAIKYAGRDIDAMKAVAQASHKRSLADFQLAVKNYKHELEDDVIVRAHLGTLYDNTDRFIAVMYDEKEGIIPGNALVVDPKRQFRPLSKFGNSFLNRLQCSLVNSPVLQNITIIDTPGILSGEKQRVDRGYDFTGVLEWFAERVDRIILLFDAHKLDISDEFRRSIEALRGHDDKIRIVLNKADMIDHQQLMRVYGALMWSLRRAIDLQPNFPDAYCNLANALKEKGQVSDAEDCYNTALRLCPSHADSLNNLANIKREQGYIEEATRLYLKALEVFPEFAAAHSNLASVLQQQGKLNEALMHYKEAIRIQPTFADAYSNMGN---------GALQCYTRAIQINPAFADAHSNLASIHKDSGNIPEAIQSYRTALKLKPDFPDAYCNLAHCLQIVCDWTDYDSRMKKLVNIVADQLEKNRLPSVHPHHSMLYPLSHEFRKAIAARHANLCLEKIHVLHKPPYKFVHELKGR--IRIGYVSSDFGNHPTSHLMQSVPGLHNRNLVEVFCYALSQDDGTTFRGKISREAEHFVDLSQIPCNGKAADRIHADGIHILVNMNGYTKGARNEIFALRPAPVQVMWLGYPGTSGASFMDYLVTDAVTSPVEYASQY??????????????????????????????????????????????????????????????????????????????????????????????????????????????????WSLFVFFNHAMGRELIIEMFLYRPHYLNAIQTMCPHILRYLATAVIINRGRRSALKDLVKVIQQESYTY---RDPITEFLEHLYVNFDFDGARQKLHECQMVLFNDFFLISCLDEFVENARLMIFETFCRIHQCISINMLAEKLNMNPDEIFELNSFEQLCINYTNEKLQQLFNHTMFILEQEEYQREGIEWKFIDFGLDLQPTIDLIDKPMGIMALLDEECLFPKATDKTFVDKLVSAHSGHLKFKKSDFRGNADFSIIHYAGKVDYCANQWLMKNMDPQNENVVSLLQNSQDPFVVHIWKDAESLGRAKGMFRTVSYLYKEQLANLMVTLRNTNPNFVRCIIPNHEKRAGKIDAPLVLDQLRCNGVLEGIRICRQGFPNRIPFQEFRQRYELLTPNVINKGFMDGKKACETMIKSLELDQNLYRIGQS??????????????????????????????????????????????????????????????????????????????????????????????????????????????????????????????????????????????????????????????????????????????????????????????????????????????RFLYYLGRIKAARLEYSVAHKHLVQAMRKAPQNAAVGFRQTVQKLLVVVELLLGDIPERQIFRQASMRHSLAPYFQLTQAVRMGNLQRFGEVLENFGPQFRQDHTYTLILRLRHNVIKTAIRAIGSSYSRISPQDIARKLGLDSAEDAEFIVAKAIRDGVIEATLDPEGGYMRSKESMDIYCTKEPQMAFHQRISFCLDLHNQSVKTDPITYPMRMTRIRSVLLIAAVWVCSSAISFPAIVWWRAVR-TEPIPDYKCPFTEHLGYLIFSSTISFYLPLFVMVFTYYRIYRAAAAQTRSLRLGTKQVLLGSGELELTLRIHRGGT-------------CKEDEPLTALQNN-GLARMAST---RLG--------PHSKNFSLSRKLAKFAKEKKAAKTLLTGDLTSGGIPFLDYRTYAMKILFPNVSDHVVLQWEKPELIRKEKGLRLFGQLIMNKTFLLLFIRTLESNRYFSMRDRVNVASLIMVTLQSKMEYCTDILKTLLAELIEKCMEGKSHPKLLLRRTESVAEKMLSS???????????-??????????????????????????????????????????????????????????????????????????????????????---?????????????????????????????????????????????????????????????????????????????????????????????????????????????????????????????????????----------------------????????????---------????????????????????????????????????????THVLLNTPALESVFTPLEITAALFAACIHDVDHPGLTNQFLINSSSELALMYNDESVLENHHLAVAFKLLQNEGCDIFINMTKKQRQTLRKMVIDMVLSTDMSKHMSLLADLKTMVETKKVAGSGVLLLDNYTDRIQVLENLVHCADLSNPTKPLALYRRWVDLLMEEFFQQGDKEREAKMDISPMCDRHSATIEKSQVGELAESRQTEVTIRDIDELAMDLLIDFCYTSHIVVEESNVQMLLPAACLLQLTEIQDICCEFLKRQLDPSNCLGIRAFADTHSCRELLRIADKFTQHNFQEVMESEEFLLLPVGQLVDIISSDELNVRTEEQVFNAVMSWVKYNVSERRQHLSQVLQHVRLPLLSPKFLVGTVGSDLLVRSDESCRDLVDEAKNYLLLPQERPLMQ------------GEVLFAVGGWCSGDAIASVEKFDPQSMEWKMVALGAAMFYIRVGNQSVVYTGDYNMTPDR--HLGAAWIDKCHPDLLITESTYATTIRDSKRCRERDFLKKVHECIDRGGKVLIPVFALGRAQELCILLETYWERMNLKAPVYFALGLTEKANNYYKMFITWTNQKIRKTFVQRNMFDFKHIKPFDRSYIDNPGPMVVFATSHVLTVACGSKIMLYTPLSTDLAQANVKAMKESI-SNYRPILRKASSLAQPMFVDDFKWMTLRKIELQTADGLPALPMHISWVRDGILVVGMDSEMHVYTQWKPE----------------REVDFRTLTQENQRK----LAAIPTLGRISSVNLQIL-----DRKR-------DYMPDYGLFEASRIACPVLPQYHPKQLMELLNSGKIRWVKAILAHLVKCMGG-NQET--PEE--MQGWARARTLSISY-PAG---SPEHRAS------IGE--IALDYDEVNSIPPLPLWTLLAADKE-----EE-KKDYNELFDTNLHL-EE-SLDTLLEDQ-E--L-GR-LDRKQE--EKK-M-GLAHFTPRQARMLSRLMTHMHLPGLSSLQLMVNPFSGALIDRIGYDVPMMIGLCIMFLSTAVFACGRSYGLLFFARSLQGVGSAFADTAGLAMIADRFTEENERSKALGIALAFISFGCLVAPPFGGALYQFAGKEVPFLILAFVSLMDGFMLLLVMKPLKEQIKLSQMARPPSVPIWRLFMDPYIAVCSGALMMSNVALAFLEPTISLWMEDNLTTENWKIGMIWLDEESWIKEKKLLVGSDDYGRDLTGVQNLKKKHKRLEAELGSHEPAIQAVQEAGEKLMDVSNLGVPEIEQRLKALNQAWAELKQLAATRGQKLDESNTYQQFLAKVEEEEAWISEKQQLLSVEDYGDTMAAVQGLLKKHDAFETDFQAHRERCHDITEDSKKLISDGNHHSDSISQRCQQLQSKLDHLNALAARRKAKLVDNSAYLQFDGAPSPMMPNEARLRNLTYSAPLYVDIIKTIVREGDDPIETQHQKTFIGKIPIMLRSTYCLLNGLNDRDLTELNECPLDPGGYFIINGSEKVLIAQEKMATNTVYVFSMKDGKYAFKSEIRSCLEHSSRPTSTLWVNMMARGGQAIKKAAIGQRIIAILPYIKQEIPIMIVFRALGFVADRDILEHIIYDFEDPEMMEMVKPSLDEAFVIQEQTVALNFIGARGARPGVTKDKRVKYAREIL--------YRTGKLHYPKHECLTSYDEELAFFGILPDVIGDCCYEDYRDRKRENAERLMDDKLSENGDQNLQQLTSIHQKMWRAFENPHTSTAALVFYYVTGFFIAVSVMANVVETVPCGSRPGRAGSLPCGERYKIVFFCLDTACVMIFTAEYLLRLFAAPNRYKFVHSVMSIIDVVAILPYYIGLGITDNDDVSGAFVTLRVFRVFRIFKFSRHSQGLRILGYTLKSCASELGFLVFSLAMAIIIFATGLRAIQCYHEARGQSYRDVCLIPVSAHGTNPASAQMAGMNIEPVRVRSDGSIDVDDLKTKAEKFRDKLSCLMITYPSTNGVFEETIADVCDIIHQNGGQVYLDGANMNAQVGLCRPGDYGSDVSHLNLHKTFCIPHGGGGPGMGPIGVKSHLAPFLPGHPVVNPL---DTDSS---SGAVVSAAPFGSSAILPISWAYIKMMGPRGLKKATQVAILNANYMSKVLEPYYTTLFKSPTTGFVAHEFIIDTRELKKTAKIEAADIAKRLMDYGIGIHGEDIESAIETYNLLSEKYFTHASPTLFLAATPRPQLSSCFLLMLPSDTLEGILECMTRCAYISKNAGGIGVNIHNLRAKGTLCS----TLQD-----GSKGIMPVLKLFNETARYIDQGGNKRPGAFAIYLEPWHADIFEFLNARKNTGEEKDRARDLFYALWIPDLFMKRVEDNSTWSLMCPHQSPGLSDCWGEEFNKLYEKYEAEGKFVKQLDARKLWRAIVTSQVETGLPYMLYKDACNSKSNQQNLGTIKSSNLCTEIIEYTSEDEVAVCNLASIALNMFVKPDGKTYDFENLKKIAKVVTKNLNKVIDINYYP--IPEAKKSNMRHRPIGIGVQGLADAYILMRLPYESEEAKLLNRQIFETIYYGALEASCELAERDGPYSTYEGSPVSKGILQYDMWN-VTPTD-LWDWSVLKQKIAKYGVRNSLLIAPMPTASTAQILGNNESFEPYTSNIYTRRVLSGEFVVVNHHLLKDLTKLGLWDNTMKNQIIANYGSIQNIPTIPDDLKAI?YLFGDGWRARQEQMLREGEPEQTAQLCAFIGIGNSDQDMQQLDLNNGKQYCAAKTLYISDSDKRKHFMLSVKMFYGTGHDIGVFHSKRIKVISKPSKKKQSLKNADLCIASGTKVALFNRLRSQTVSTRYLHVENGHFHASSTHGGIYVHEKGQGLIEENEVYANTLAGVWITTGSTPVLRRNRIHSGKQVGVYFYDNGHGKLEDNDIFNHLYSGVQIRTGSNPVIRGNKIWGGQNGGVLVYNGGLGLLEQNEIFDNAMAGVWIKTDSNPTLKRNKIFDGRDGGICIFNG--GILEENDIFR----NAQAGVLISTQSHPILRRNRIFDGLAAGVEITNNATASLEMNQIFNNRFGGLCLASGVQPIVRGNKIFNNQDAVEKAVANGQCLYKISSYTDSKILQEYITQEGHKLEIQPRIPVAVTNAVSWRSEGIKYRKNEVFLDVIESVNLLANANGNVLRSEIVGAIKMRVYLSGMPELRLGLNDKVLFESTGRGKSKSVELED
Nitidulidae_Brachypeplus_CSR121 ANPVLIKVLENTSEEAMVRHEA-EALGAIGSPESLEILEKYKGDSVVDVAE-TCEIALDRIKW-----------------VDPAPPTK-DQSVDDLKRILLDTTLPLFERYRAMFSLRNMRTKESVIAL---LE--HG-SALFKHEVAFVLGQLQDESAVPFLKKSLEDEQESAVTNPPIDPFREKVVMSLHCPIGPESNILQPSPKQ-VHRLWLKNPVISIADLDVLKNTTHRDWSSYVIDTTYDASEG--GYIKKLQQICEEAEKASMK-NQIIILSDRKAGAE-RIPISSLLALGKVHHHLIETRHRMRVALVVETGEAREVHHICVLLGYGVDAVCPYLALELASSLRDQGILDTSLTDEVIFQNYAQAMQTGISKRITFSHLFLMGWD--REINAYPPGVGPLALYKEDDFYSAIDYAYGGYANLSNAIGPYSYANEDNTMTDMELCLFRYRKGTIFGFNESYVFDGEIVEKCFNI-------------------FSALVRAELKFSLKTVNFKAAG-RISPPNCYRFDVKVMFDNEDHDGQMLLSLDAEPIRLMCKGDVEYITDDEIETILRSLLNYLVIIICIISFVLCSRAVWRAQQLKIITNDFFKSHFGQPLTHDDKMKFLNLWYIMIVINDVLIIIGSAIKEQIERKEFTSD-QWNVCSLFLG-GNMLVWFGVLRYLGFFKTYNVVILTLQKAAPQVARFLLCALLIYAGFTFCGWLILGPYHLKFRSLSTTSECLFSLIN?????????????-----??????????????????--??????????????????????-?????????????????-??????????????????----------------???????----------???????????????????????????????????????---?????????????????????????????????????????????????????????????????????????TAIALGVELLVHYGHSCLIPVDQTSG-IKVLYIFVDIKIDPLHFIDTIKLNF-QKTSKIGLVSTIQFVTTLQAVARNLREDGYD-ISIPQFKPLSPGEILGCTAPVL-RCAEVVIYLGDGRFHLEAAMIANPKIQAYRYDPYDKKFTREYYEHEQMETIRKNCVDQATSAGKFGVIMGTLGRQGSSKVVDHLRKRLEEENKQTVVILLSEIFPNKLELFS-LDAFVQIACPRLSRQRGITIQSAATYTIWKDHNINIIDTPGHVDFTVEVERALRVLDGAILVLCAVGGVQSQSLTVNRQMKRYNVPCLAFINKLDRMGANPNRVLS----QMRSKMNHNAAFIQLPMGIESNCKGIIDLITQKAIYFDGSYGEAIRYDEVPQDYRTQVQERRHELIEHLSNADEHLGELYLEEKPIEETEIKAALRRTCLKRTFTPVLVGTALKNKGVQPLLDAVLDYLPNPGEVQNYALK-----EREGEEPEKILLNPARSP-DESFVALAFKLEAGKFGQLTYMRCYQGMLKKGDTIYNARTQRKVRIARLVRMHSNNMEDVNEVYAGDIFALFGVDCASGDTFVTDLKLELSLESIFVPEPVVSMAINPVNSKDRDNFSKAVARFTKEDPTFHFFFDNDNKETIVSGDIVDNVHP-GEQSCKLKASNSHKGPYEFE-KIEHVQELKDE--LEGPIWCMKFSSCGRLLATAGQDRILRIWIVKDAFPFFD-MRTKYNAEKVS-PTPSQES??---??TEEISKLTFMPKPFCTYTGHTSDLLDVSWSKNYFILSSSMDKTVRLWHISRKECLCCFRDKQMDCIKIEINAETNVISVWNNGKG---IPVAMHQDEKMFVPTMIFGHLLTSSNYNDEEAKVTGGRNGYGAKLCNIFSTKFTVETASKEYKKQFKQVWGDNMSKTSEPKVK-EFKGEDYTKVTFSPDLKKFKMEKLDDDIIGIMSRRAYDVAASSRGVKVFLNGVRVPVKNFKDYVDLYIKGNDDDGGNALKVVHEVCNERWEVALTMSDRGFQQMSFVNSIATTKGGRHVDYVTDMIVKQLIEVLKKKNKGGINIKPFQVKNHMWVFVNCLIVNPTFDSQTKENMTLQTKNFGSKCQLSDKFITAVT-KSGIVEAVLSWAKFKAQNEL-------------IPKLEDANE------AGCTLILTEGDSAKSLAVSGLGVIGRDYYGVFPLRGKLLNVREATHKQILENAEINNLIKILGLQYKKKYNSEDDMKSLRYGKVMIMTITTDKTSKETTAVAVDVGLKQGKVVITVGDGPGFYTTRILSAMMAESVRLLQEGVEPKDLDKLTKKFGFPVGAATLADEVGLDVASHIGPDL---FGERFGGGDLGVMRDIVQAGFLGRKSGKGIYIYEKG-SK--SRDVNQDALAIVK-KYSLEPR-GSFEDEDKTLRMVTRFVNEAVLCLEEKILANPLEGDIGAVEGGLKFDFSEITLPKDCLSQ--------------------------LQACFKTMVDTLSKQDPETIGQVQTLVKELRRITLLWDELWLGTLAQHQSEINKRQQQLEFEIEKVNENTNLSDVEKTSLIAEKHRIIIKPIIFILEQLLDVTSV-EAETPHEIDFQEKYLDDIKDVIAKLKNPECPEK-PQESLQPLKALQKFQQKFHKRAS-YSLKMQDISPVLHNIKDTVIAMPGIATSA--KN-VTIAHVSNIVSILPTKTKPKKLVFFGSDGQTYTYLFKGLEDLHLDERIMQFLSIANTMMA--------NMYRARHYSVIPLGPRSGLISWVDGTTPAFALYKRWQQREMA------------KLRPSELFYKKLKPLLHEHGVKNIENRKEWPLAVLKQVLTELMAETPSDLLAKELWCNAISAGAWWEIVKRYSYSVAVMSIIGYIIGLGDRHLDNVLVDLSTGDV??????????????????????????????????????????????????????????????????????????????????????????????????????????????????????????????????????????????????????????????????????????????????????????????????????????????????????????????????????????????????????????????????????????????????????????????????????????????RGHYHNVSCVLFHPRQELLLSNSEDKSIRVWDLTKRTCLHTFRREHERYWVMTSHPNLNLFAAGHDNGMMIFKLERERPAYTVHGNLLYYVKDRSLRKLDFTTAKDVAVIQIRGGG----KVPIYKMSFNPAENAVLLSTRL-ANVDNSSYELYTIPKDK-EREDIVP-------ELECKRGTGLTALWVARNRFAVLDRSHQLVIKNLKNEVTKKVQTPDPVSKSYGDPSRRPEIKSSTIEYIAPAEYMLRPPQPAVYLYLLDVSRLAVESGYLISVCNILLEELQNLPGDARTQIGFIAYDSALHFYSMAEGLSQPREMTVLDINDVFLPCPDNLLVNLKDRMEMVNDLLGQLPSRYNNTFDTNSALGAAIQAGYKMMCATGGRMTVFQAALPNVGPGSLAAREDPSQRASVEVSHLNPANDFYKRLALECSGQQIAVDLFIVNSQYVDVATISGISRFSGGCIHHFPLFKASRALQSDGFEKTFRRYLTRKIGFEAVMRIRCTRGLSIKSLFITYRKHERGEKAD-FS-KEELDSCMINKPPGAPDLSLLSFHGGFHGRTM-GLATTHSKAIHKIDVPSLD-WPMAQFPSYKYPLEDNVRENKAQDEKCL--VEDLIVKYQ-KKGK---PVAGIIVEPIQSEGGDNEASPEFFQGLQKIAKKYGAGFLIDEVQTGAGATGKMWCHEHFNLETPPDIVTFSKKMLTGGFYHNADQRPQQPYRLAIEYKGHSDMVRSISTDKTGQYLVSGSDDCTVKIWEVNTGRCLKTIKTE-GI---VRCVEWCPNSALSLVLVASGNQVLLINP-D--VGDSLVCT-KTDAVLKE-VP-Q---SDQV----VSERIRTTVQW-EE--PEEELYER-G--YRIVLKHFKEVTHVTWHGKGDYFASVMPDGANRSVLISQISRRRSQIPFAKSKGLVQHVLFHPTKPFLFVATQRHVRIYDLVKQTLMKKLMTNSKWISTMAIHPGGDNLLVGTYDRKMLGDIVDKDNLPVKQLRFGDTGSALDERVGRYTLGPLICEGDDLFNNAVTFRISDATINLPTFDMGHSGDIYFEFRTAVENAVIFHSKGPEDFIKLSIVGGNQLQFQYQAGSGPMAVIRETSYKLSDDRWHSVLVERNRKQAMLVVDGALKAEVREPPGPVRALHLTSELVLGASFDYRDGFTGCIRALLINGEHVDLRRYARMGLYGVSEGCVGKCASNPCLNNGTCHERYDGYWCDCRWTAF--KGPICADEIGVNLRQSSLVRYEFDGSWRSTIAEHIRVGFTTTNPKGFLLGFSSNISGEYLTIMVSNSGHLRVVFDFGFERQEVIYP-EKHFGLGQFHDLRLSRKNAGSTLVMQVDNYEPKEFNFNIKASQMKDG-----TGPSGLLQQISDMVG----VNKQAG-NVFKNSS--CVIPINDIRGIEAMGYAKGEKILRCKLASVFRLIDLYGWTQG-ASTLITARLNQDDEQFLVNPYGMLFHEITASSLIKIGMQGNVIEQGTTNFS-VNISAFSLHAAVHAARPDIKCIIHVHTPSVVAISALKQGLLPLSQESVVIGEVSTHTLLGGMLDPEEKDKLARNLGPINKVLLLTNQGALCCGETIEEAFFNARNTVLASESQLKLLPLGLDNLVLLNDEIRKKLYDAAHRAPS-TPRPDQPS-------VLEGKV---ERKWRVGGIHTGESIVVAPSQTLSNKEYNMLRTTALKVIRHFGVVGECNIQYALNPHSEEFYIIEVNARLSRSSALASKATGYPLAYVAAKLALGTPLPEIKNSVTGVTTACFEPSLDYCVVKIPRWDLHKFSRVSTKIGSSMKSVGEVMAIGRKFEEAFQKALRMVDENVNGFDPYIKMVDDE----ELKEPTDKRMFVVAAALKSGYSVDKIYNLTKIDKWFLQKMKNIVDWTIYMESRDQQY-LSYTNLLKAKQLGFSDKQIAMAVKSTELAIRKQRQEYNILPYVKQIDTVAAEWPASTNYLYLTYNA--SSHDLSFKEEHTMVIGSGVYRIGSSVEFDWCAVGCLRELRNLNRKTIMVNYNPETVSTDYDMSDRLYFEEISFEVVMDIYDLENPHGIILCMGGQLPLKTVFFPIILGILAWFWRRVFILDRTPALLEYMLLSLGITLAVL--PLEYFSLYFDMPYMVVLSDIRQGVFYAMLLSFWLVFAGEHMLIQDNGEKNYLKM-YWKHLSTIAIGCSSLLIFDLCERGIQLANPFYSIWATPAGTHLALTFVIVAGISASIYFLFLCYMIWRVFKNISIKRSVLPSMSQARRLHYEGLIYRFNFLMLATVICAGVTVVSFILSQVNEGQIKW-DDEVDIELS???????-??????????????????????????????????????????????????????????????????????????????????????????????????????????????????????????????????????????????????????????????????????????????????????????????????????????????????????????????????-???????????????????????????????????????????????????????????????----?????????????????????????????????????????????????????????-???????????????????????????????????????????????????????????????-------------------????????????????????????????????????????????????????????????????????????????????????ETLSNRYPYTCYKQVFVDETDVD--SYATMSILSVNLLHSAVIIDQIYITRRAMAQAIAEQFFGCFISMQNWSDMWLNKGISQYLCGLYCKKSFGNNYYREHVQSTLLDVVKYEEQYGGIVL--SQPPAPLPVGAGAN-TSQ-TTSK-QTEEKFYEE-KFYFSIRNLHTMSPMYIEALYKKAFLVMRMLEHRIGLELLLQV-FNKQLSLATNAASSKIGQGLWSHMLISTNVFTKAICYGGTAALLNAISWVESSAFNGRYALVVAGDIAVYAKGPARPTGGAGAVAILVGPNAPLVFDRGIRATYMKHAYDFYKPDLTSEYPTVDGKLSIECYLSSLDNCYQLYCKN---VAK---TIPEPLRDRMEMIDMSGYVADEKLAIAKQYLLPQAMKDSGLKPDHISVSDDALNVLIRNYCRESGVRNLQKHIEKV----------------PVDKTNLSEFVGKPVFTQDRMYPVTPPGVVMGLAWTAMGS-TLYIETTTRKEV--E--GS-LELTGHIQGASSFLPVMALAPQENERVLDMSAAPGGKASHIAAVMKNTGVLFANDLNRDRIKAVVGNFHRLGVVNSVITCMDGRKYPGVLK-GFDRVLLDAPCTGTGVVAKDQSVKTSKDEQDIQRCYNLQRELLLAAIDCVNAKSSTGGYIVYSTCSVLPEENEWVIDYALKKRNVKLVDTGLEFGTEG---FTNYRHFRFHPTLKLTRRFYPHVRCVSQMVNSQANNIKSGWKNIFSVFHLAASDQEEAIVELAFQTTGKIITELYVKQFPSMIDSFQDAVKCLSEFACNARFPDTSMEAIRLVRSCAHSVNGAPQLFADH-AGMEN--DGAVAEEDRVWVRGWFPLLFSLSCVVNRCKLDVRTRALTVLFEIIKTYGDSFHPNWWRDLFKVLFRIFDNMKLPEKHTEKAEWRVLKLPNDPSPGYNIEQAAKKGQKYVSLPYCVKGMDVSFSGILSYMEERTENLL---YTPEDLCFSLQETIFAMLVETTERALAHCNSREVLIVGGVGCNLRLQEMMGIMCKERGGTLFRSEKFVTMATRTRQEYLKDLVQNYSSNTPVDTGQKF-----KKKDK---IRPRFIADRCQRGAILWQV-LDDSGQR--EQIECFLGISSDTFVLIEERSKQIVFVTPCKSILGWSPQ-SNSLRIYHHQGECMTIHMRDANADRDELVEVMERLKAVTKGVPALEFSVSRNIMGQLGFHVQPDGIVTLVESQGQAWQAGLRQNSRLRVEEFKLKEMWKSPNGTIRNILGGTVFREAIICKNIPRLVTGWEKPIIIGRHAHADQYKATDFVVPGEGKLEMIFTS--KSGSTIRHTVHDYKA-PGVALGMFNTDESIVDFAHCCFKYALNREYPMYLSTKNTILKY-DGRFKDIFQKIYDTEYKTQYEAKKIWYEHRLIDDMVAYAMKSEGGFVWACKNYDGDVQSDSVAQGYGSLGLMTSVLICPDGKTVESEAAHGTVTRHYRMYQKGQETSTNSIWWVILSLTWFLAAGLKWGNEAITSYSQYFHIAAWVIPSLKTLAVLLSGAVDGDPVSGICYVGNMNMDNLRTYVLAPLVCYLILGTSFLFAGFVSLFRIRNVIKKQGGAGAGTKADKLEKLMIRIGIFSVLYTVPATIVIGCHLYENSYHEEWLKSLA-CPGTKKVHVILNYKDKNVLINKDIRCKVDVYTHAYTLIIRPDNTYEVQIDGEKVEGGDLEADWDLLPPKKIKDPEAKKPEDWDDRATIPDPDDTKPEDWDKPEHIPD-----------------------------EWQPKQIDNPAYKG-WVHPEIDNPEYTPDPDLYKQKEICKIGYRDHLLNEPHLQSALSLKECIANPDVALTRGILEPMASLRRVGKID-N-VNCVILVDGLCEAEYHRPDHGDTITTFLVKHMPSFPSWLKIIGTVRTQLQDISKQLPYTRVSLDSVS---SNENINKDVSAYINFRIQNSPSIQTNTTITN-S--GK-AESYSVTQH-KFSQHLLNLSQGSFLFAKLTLDLLEKGQLVAKSSGYKVLPVTLAQIYLLHFNLRFPTIRSFEKVTHILSVCLTALYPLTLLEIYYSVNSLLVN-FLPWKEFLQRFKLLSGFLVKRLVRTLTYRNSMYHNKHLFAGKVVMDIGCGTGILSMFAAKAGAKQVIAIECSNIVDYARKIVEANSLDHIITIVKGKVEEITLPDGIEKVDIIISEWMGYCLFYESMLDTVLFARDKWLKSD-GLLFPDRCSLYVTAIEDRQYKDEKINWWDDVYGFDMSSIRKVAISEPLVDVVDPKQVVTTPALIKEVDLYTVTKKDLEFSSNFVLGVRRNDYVQALVTYFNVEFTKCHKRIGFTTSPDAPIDKYLYSSEDHIKSGALLACGIVNCGVRNECDPALALLSDYVLHNTNIMRIGAIV---GLGLAYVGSNREAVLSLLFPVFS--DPK---SNMEVIGMAALACGMIAVGSANAQVTTTIMQTLMEKSETEL-KDTYAR-LPLGLGLCHLGKQEGVDTIIAALEVIPEPFKSMATTMVDICAYAGTGNVLKVQHLLHICSEHY--------------------------------QAIAVLGIALISMGEDIGAEMAFRTFGHLLRYCEPVIRRAVPLALGLISVSNPKLSILDTLSKFSHDSDAEVAHNAIFAMGL????????????????????????????????????????????????????????????????????????????????????????????????????????????????????????????????????????????????????????????????????????????????????????????????????????????????????????????????????????????????????????????????????????LNKPLDSTVYGFIFLFRWVEERRSRRKVVEQTET-FVKDEDVVNNIFFAQQMVPNSCATHALISILLNC--PNIHLGDTLTRLKVHTHGMSPENKGWAIGNTPELACAHNSHAMPQ-AKRRLEK----GSGVSTGR----FT--GEAFETYEWARKMAVDALEYDDEEGTNPAGALEEILEAPERLKDLDLDAFAEELERQGFGNKSITLYDIRAELNCRYKDLRVPFRTASPEELFDMLTKETPETFYTGKMVTAT-VGIARRKPQGEQLDQAN-PVRNDETGLWQCPFCLTKDFPELSDVWNHFDAGSCPGQATGVKLRLDNGISGYIYIKNISDKNVSNPEERVGIGQLIHCRITKIDVDRFSVDCTSKSSDLLDKNHEWRPTRDPYYDTEQEEKDTRTEVEQKK-NKQRQTYIKRVIVHPAFHNISYAEAEKCMANMDQGEVIIRPSSKGANHLTITWKVADRIEAFVLCTDCGRKLHQICVLHHESIWSQG-FTCDACFAKKG-HKRRENRYNAKRLPVTHLGMYIENRVNMYLKKK-EAGAGDVSIRVVSSSEKVVEVKPGMRSKFVENGELSNEFPYRAKALFAFEEIDGTDVCFFG--MHVQEYGSECPPPNTRRVYIAYLDSVHFFKPRQFRTAVYHEILLGYMDYVKQLGYTMAHIWACPPSEGDDYIFHCHPSEQKIPKPKRLQDWTLEGNMEDPSKFQWMLDWSHVWAAIFKALFGYICFLTFQNDTQQVITNNLPSAGFKGLVNICLVAKALLSYPLPYYAACELLERSFFRGRPKTPFPTIWALDGELKVWGLAWRVGIVLFTILMACFIPHFSILSASLDRTLKVWQLGASTANFTLEGHEKGVNCVDYYHGGDKPYLISGADDRLVKIWDYQNKTCVQTLEGHSLNVSAVCFHPELPVVLTGSEDGTVKVWHANTHRFETTLNYGFERVWAIACLKGSNNVALGYDEGSILVKVGREEPAVSMDASGGKIIWAKHSELQQANLKALPEGAEIRDGERLPVAVKDMGACEIYPQTIQHNPNGRFVVVCGDGEYIIYTAMALRNKAFGSAQEFVWAQDSSEYAVRESGSTVKIFKNFKEKKTFKSDFS------AEG????????VKSVSGLSF--YDWETLELIRRIEIQPRAVYWSDSGRLVCLATEESYFILSYDSDQVQVAREN-NQVAEDGVETAFDVLGEVNESVKTGLWVGDCFIYTNAVNRINYFVGGELVTIAHLDRPLYVLGYVPKDDRLYLADKELGVVSYQLLLSVLEYQTAVMRRDFGTADRVLPSIPKEHRTRVAHFLEKQGFKKQALAVSTDPEHRFELAVALEDLQTARALAQEAN--QKWSQLAELAASTNNLQLAKECMKKAQDFGGLLVLATSSGDADLVKFLAESAQSE???????????????????????ISTGRLGPDSDFEYSTQSYTGYEPTSMRAIRARYDPYLQTRQRVEQLKQLGHSVDKVEFIVMGGTFMSLPEDYRDYFIRNLHDALSGHKSGNVEEAVKYSERANVKCIGITIETRPDYCLERHLSDMLKYGCTRLEIGVQSIYEDVALDTNRGHTVKSVCETFRISKDAGFKVVNNISQLPEGLLSSLTELTSITLSRNNFLAYPSGGPSQFTNVDSINLEHNQIDKIPYGIFSRAKHLTKLNMKENQLTSLPLDVGTWTNMVELNLGTNQLSKLPDDIACLQTLEVLVLSNNLLRRIPPSIGNLRKLRVLDLEENRLEQLPNEIGHLRELQRFIVQSNQLNSLPRAIGHLGNLVYLSVGENNLAYLLNDARDWAVSRNRYFGTPIPIWT--NGE-EMRCIGSIAELEKLTGQKITDLHRESIDHLEIPSQTPGKPSLKRVPEVFDCWFESGSMPYAQQHYPFER-VKEFDELFPAHFIAEGIDQTRGWFYTLIVVSAALFGKAPFKNLIANGLILASDGQKMSKRKKNYPDPLEVVNKYGADALRLYLINSPVVRAENLRFKEEGVRDIIKPAIRIEPPAAIPSQ------------------------REESGLARSGVLFGGLINDVKRKAPWYWSDFKDSLSTQCIASWIFLYFACLSPIITFGGLLADATGKNMAAMESLVSGFVCGVLYGLFSGQPLTILGSTGPVL-VFETIVYDFCM-RM-GWDYLSFRFWIGTWVAIILLILVAVDASALISHYFLVVVPEDKLTI--H-MNPDQFLTDNLIA-NIP-K-VP---EDR--SLSYIAAKFPQRNIPYTFHL---GTNE-VNDGFYNYKLEHGKRYRIFVRAVVDTPQKHLYTSSPFSEFLSLDMREVPPGDPPLRPNPNEPS-NN--DVKVSSQRKEAGVFWIIGPI-IAALLLSIILVILFIFRKRRQPCKT-PDQAAVTRPLIPA-DLNN-T-TAPSDPVEMRRLNFQTPGMMSHPPIPISELANHIERLKANDNMKFSQEYESIEPGQQFTWDHSNMEVNKPKNRYANVIAYDHSRVILPTEDNLLGSDYINANYEKKLRTDLEELKQALKKMQ--KRDDKRKLADDEALKKIKQLEEQKYELQKQVASQKP-----------HPMRPFVGSHEEEALLNEMEVTGQAFEDMQEQNSRLIQQLREKDDANFKLMSERIKSNQLHKLAREEKDVLKEQVSTLTTQVDAANMVVRKLEEKERILQNTLATIEKELTLRQQAMEMHKRKAIESAQSAADLKLHLEKYHSQMKEAQQVVAEKTSSLEAEAYKTKRLQEEIAQLKRKAERMKKMELAGTTLDEVMMEEIREYKETLT-CPSCKVKRKDAVLSGSRQEAQDGINRTALREIKLLQELHHKNLIGLLDVFGHMSNVSLVFDFMDTDLEVIIKDNTIILTTANIKSYSLQTLQGLEYLHLNWILHRDLKPNNLLVNSAGVLKIGDFGLAKLFGSPNRINTHQVVTRWYRAPELLFGAKQYSTCIDMFETKLIDTLIFKFLPVPMFRNVTLKCLTEIAGV-TVTNYDEMFVLLFTQTMVQLENMLPLQTDIKTAYACGQDQEQNFIQNLALFLCAFLKEHGNLAE-------LK-NALRYLVLISEVEEVEIFKICLEYWNALASELY-RR-----NLYQD-------VLNKVRYIMISRMARPEEVLVVENDNGEVVREFMKDTDSINLYKNMRETLVYLTHLDYADTEKIMTIKLQNQVNGTEWSWKNLNTLCWAIGSISGAMHEEDEKRFLVTVIKDLL------GLCEQKRGKDNKAIIASNIMYVVGQYPRFLRAHWKFLKTVVNKLFEFMHETHDGVQINFLCAFYGCLHAGIVPVPIEVPITRRDAGSLQIGFLLGSCAVQVALTSEACLKGLPKTT-SGEVIQFKGWPKMTWFVTEHLGKTPKDWSP-APRLTDETPAYIEYSTDRDGSVMGVTVTRAAMVQHCRMLTMSCSYTEGENMVCVLDFKREVGLWHSVLTSVLNGMHVVYIPYALMKVNPASWMQMITKYRACVAVVKSRDLHWGLLATKDHKDINLSSLRMLLVADGANPWSLSSCDQFLSVFQPKGLRADAICPCASSSEVLTVSVRRPGRAGVN-----STGRGVLSMQGLSFGVVRVDQENSLTSLTLQDCGQVMPDCVIVVVRMEGPAYLCKTDEVGEICVNSGATGTQYWGLQGLSNSTFKVQPL------GSDGK--------PIS-DAEYTRSRERSLSVVNLFLDEMAKEAKNIITAICDSQCKMSDKLLPKNCAGLIAQQMNRKKKEKNK-KNVIEFERPGTE-SFRKTRENLTTMDKLHMALTELCYAINYFSNINVWEYTFAPREYLHQHLENRFAKALVGMVMYNQDTNEIAKPSELLVCVRSYMNVLQTVENYVHIDITRVFNNCLLQQTQPMDTHGEKTIASIYTVWYSEVLLRRVSAGNIVFSMNQRSFVSLTGEGSIPFNPEEYSDINELRALAELIGPYGMKQLSETLMWHIASQVVELKKLAESNKDTLLKLRTNFDKPDIMKEEFKKLSNVENVLQRMTIVGVILSFRQLAQASLTDVLEQRIPFLVSSILDFRHHLPSGDPMK-IVSEMTSAAGLPCKVDPSLLAALKHQ-KQESDAE-DHLLVCLLEQLSKVISVICVAVWAINIGHFNDPAHGGSWIKGAVYYFKIAVALAVAAIPEGLPAVITTCLALGTRRMAKKNAIVRSLPSVETLGCTSVICSDKTGTLTTNQMSVSRMFIFDKVDGNESSFHEFEITGSTYEPIGEVFLKGQKIKASEFDCLHEIGTICIMCNDSAIDFNEFKQAFEKVGEATETALIVLAEKMNPFNVSKSG-DRRQVAICVRQEIETKWKKEFTLEFSRDRKSMSSYCVPTKPSRLGTGPKLFVKGAPEGVLDRCTHARVGTQKVPLTSTLKNRILELTRQYGTGRDTLRCLALATADSPMDPERMDLDDSTKFYTYEVNLTFVGVVGFKAIGTTLAGLAQCGAWGCFDEFNRIDISVLSVISTQLQTIRSALMMKLQRFTFEGVEISLDSKVGIFITMNPGYAGRTELPESVKALFRPVVCIVPDLEMICLISLFSDGFLEAKVLAKKMTVLYKLAREQLSKQSHYDWGLRALNAVLRMAGVLKRASPDIKESLVLMRALRDMNHPKFVFEDVPLFLGLIRDLFPGMDCPRVGYPDFNAAVEKALTESKYIILPYQVDKVVQMYETMMTRHSTMLVGPTGGGKTVVLRTLCRAQTLMNLPTRITTLNPKACSVIELYGILDPASRDWTDGLLSNIFREMNKPTEKA---ERRYIVFDGDVDALWIENSSLDDIKYLLNPTFTEDHIKSLDSNT-KLSRAIDGSMYMPGIVGLNNIKANDYCNVVL-QLSHVTPLRNYFLREENYGKIKRPPGDSSFLLVQRFGELMRKLWNPRNFKAHVSLHYKATVIILVAFSLLVTSRQYIGDPIDCIVDEIPLNIMDTYCWISSTFTLPDRMVGKIGRDMAAPGVASHVDGKDEVRFHKYYQWVCFALFFQAMLFYVPRYLWKTWEGGRIKMLVLDLNGPIVNEDCKADRKKLLIEYFASNLHMQNFYAFRFFICEVLNLINVIGQIFFMDFFLGGEFSTYGRDVLRLTELEPEEREDPMSRVFPKVTKCTFNKYGPSGSVQQFDGLCVLPVEVYNEIEDTRPKVETVLAQGNEYLKR-SP--NTASNLQQNLRTLKQRWDSVTARANDKKIKLEIALKEATEFHESLQEFVDWLTNAEKILSNLKPVSRVLDTIQSQIEDHKVFQKDVNSHREVMMNLDKKGTHLKYFSQKQDVILIKNLLISIKDDYGPESRGFVENSYLAGLTPSEFYFHAMGGREGLIDTAVKTAETGYIQRRLIKAMESVMVHYDGTVRNSVGQLIQLRYGEDGLCGEMVEFQYLPTVKLSNKAFEKKFRFDPSNERYLRRVFNEDVIKQLMGSGEVISELEREWEQLQKDREALRQIFPSGDSKVVLPCNLHRMIWNVQKIFHINKRAPTDLSPVRVIQGVRELLSKCVIVGGEDRLSKQANENATLLFQCLVRSTLCTKCVAEEFRLSTEAFEWLIGEIETRFQQAQ-NPGEMVGALAAQSLGEPATQMTLNTFHFAGVSSKNVTLGVPRLKEIINISKKPKAPSLTVFLTGAAARFCMLVGYGWYALYKKANKSIAFMGLLILLTSHASKTYTRNWDWENEYSIFMS-GLKVNQRNAKLFNNVGHALESQNRFQDALLFFKTAVKVQEDDIGAHINVGRTYNHLQMFKEAEEAYLKAKSLLPKAKPGESYQARIAPNHLNVFLNLANLISKNSTRLEEADMLYRQAISMRADYTQAYINRGDILIKLNRTKGRMFILIVKKINAAIYRPKERQRSSIGVLDIFGFENFNQNSFEQFCINYANENLQQFFVRHIFKLEQEEYNLEGINWQHIEFVDNQDSLDLIAIKQLNIMALIDEESKFPKGTDQTMLNKIHKTHGNHRNYLKPKSDINTSFGLNHFAGVVFYDTRAFLEKNRDTFSGDLLQLITISKNSFLQQIFAQDIGMGSETRKRAPTLSTQFKKSLDSLMKTLSNCQPFFIRCIKPNEYKKPMLFDRNLCCRQLRYSCMKEDDICELLKFERKMLRARIATLKNDKFIQVRLRMETGPDGKAQKVNYYFINYKSFVNVVKYKLDLMRKRLETEERDATSRASFKCPGCLKTFTDLEA---DQLFDFMTSEFRCTYCREVVEEDSSALPKKDSRLLLAKFNEQLDALYILLREVIGSILVFAIFGTTISAFVIGFGVYFLGLADVAYKLSFVESFAFGSLISAVDPVATVAIFHALNVDPILNMLVFGESILNDAIAIVLTTAALESNNP-NM---NTGEAIVLGIERFCLMFFASAGIGVVFALLSALLLKHIDLRKNPSLEFGMMLVFTYAPYVLAEGIHLSGIMAILFCGIVMSHYTHFNLSTVTQITMQQTLRTLAFIAETCVFAYLGLALFSFKHRVEPALVVWSIILCLIGRACNIFPLAILVNRFREHQITKKMMFIMWFSGLRGAISYALSLHLNFS-DETRHVIITTTLIIVLVTTLFFGGSTMPLLKFMQ-----ATK----RLK-KR-KKDREVTLSKTREINDTFLFYRSMLEERKQELLKELESVFSAKQISLGVATQKGQETVEQIYKTCEFVDRLNKCANVVEILMFRKLLDAKLQGLLSYN-IDQSVQSA-CELEFVSNYQAIQVGVRNTFGYVR--S-----PSK-QPPIARP-------------------------------SQSTSP-FE-S-NIISKRFSSANSLGPFS-TTIGD-LNL-N?-I-N--PYEKWSNGG--------------------DP-MIDLTSKLMS-SAMFPPKSQIKRQKMIYHCKFGEFGVMEGQFTEPSGVAVNAQNDIIVADTNNHRIQIFDKEGRFKFQFGECGKRDGQLLYPNRVAVVRTSGDIIVTERSPTHQIQIYNQYGQFVRKFGANILQHPRGVTVDNKGRIVVVVFTTIEKASAHLKGGAKKVIISAPSADAPMYVCGVNLDKYNP----ISNASCTTNCLAPLAKVVHDNFEIVEGLMTTVHATTATQKTVDGPSGKLWRDGRGAAQNIIPASTGAAKAVGKVIPDLNGKLTGMAFRVPTPDVSVVDLTCRLGKPATYDEIKQKIKEAAEG-PLKGILGYTEDQVVSCDFQSDTHSSIELSSSMQTDINLPYLTMDASGPKHMNLKLSRSKFES--LVGDLIKRTIAPCQK-ALKDAETQKSDVGEVLLVGGMTRMPK------VQSTVQDIFGKQPSRAVNPDEAVAVGECTVNGVCA?????????????????IETLGGVFTRLINRNTTIPTKKSQVFSTAADGQTQV-----EIKVHQGEREMATDNKMLGQFSLIGIPPAPRGVPQIEVTRFYTLDMAHRAKVELSGQYIGKFQCKIGYGKATPTTRIWVGGLGPWTSVTQLEREFDRFGAIKKIDYVKGENHAYILYDSIDAAQAAVKEMRGFSL-A-PDRRLRTDFADVT-------------------------------------------PYPE--R-RAGSRDP---------------------RRSGSR---GLD--RS-RSRSP--RRS-PDSDSDSGSRR-AGLLASSRTLPEVARKCTTIWQGALILKNSLFPAKFHLIDGDTDIVEGLMKDEEGKHQLRITQRLRLYWEG---TEHPRFKLNEDSGMISMKHGTKDGTYQLKFKVYDRKHTQTDVHANVTVTVK-----EIPHEAVVNSGSVRIAGITDEDFIRIWDYRTQSLSKSKSEKFRDKIAELLHIDRENVDVFSVQLRRKHPPLTDVRFSAHG-SPYYKPVRLNGMVLMHREEIERAVGINITMVGIDECLYENQMCEGSCTNTLDISALPYMVNANKTALVGVRVDVLAECTCGARNFSKEENCRNTPCYNGGRCVETRYSLSCSCPAGYNGPRCQQTSRSFKGNGWAWYPALEMCDKSHLHFDFITRKPDGLLLYNGPIVPPEKDEVMVSDYIAVELERGYPRLLIDFGSGTLELRVKTKKTLDDGLAIKDDENKFDMLVRNCVAHDGKRAPIQLVDQYGCVVRPKIMSKFQKIKNFGPSASVVSFAYFQAFKFPDSMNVHFQCVI---QVCRYNCPEPKC-------EYGLPP---AA----------------------------------EY--GI------P-P-AFPDPRHP--SGPTGAYSEPNADVVP-----------------------------NEIH----LPPPPPPG-HH--YNTVK--RK-SN-IPG-E-FE----GNLATLGGRPRSVENLPAELQGARRRR-------VV-S---H-VYKRE-A----Q-EMTDVNTSRTIQVVAVPIPKVRAQADAEVLKVVKSGKTKRKAWKRMVTKVTFVGEGFTRKPPKFERFIRPMALRFKKAHVTHPELKATFHLPIIGVKKNPSSPMFTSLGVITKGTVIEVNISELGLVTQAGQLISKLPDMLNAEIVLGTVQNVRDAVTWLGYTYLYIRMMRQPTLYGISHDQQKHDPMLEQHRADLIHTASVHLDKSGLIKYDRKTGQFQVTELGRIASHYYCTFDTMSTYNQLLKPMLSEIELFRVFSLSSEFRNISVREEEKLELQKLMERVPIPIKESMEEPSAKVNVLLQAYISQLKLEGFALMSDMV----YVTQSAARLMRAIFEIVLHKGWAQLADKTLALCKMIDKRMWQSMSPLRQFRKMPEEVVKKIEKKNFPWERLYDLGPNEIGELVRVPKLGKTIHKYVHQFPKLELSTHIQPITRSMMKVELTITPDFQWDEKLHGASEAFWIMVEDVDSEVILHHEFFLLKAKYCQDEHLVKFFVPIFEPLPPQYFLRIVPFITVSGSEFLEMFVGVGPSRVRDLFSMARKHAPCILFIDEIDAVGRKRGGRSFGGHSEQENTLNQLLVEMDGFNTTTNVVVLAATNRVDILDKALLRPGRFDRQIFVPAPDIKGRASIFKVHLQPLKTNLDKLDLARKMAALTP---GADIANVCNEAALIAARDLNDSINMKHFEQAIERVVAGMEKKTNVLSPEEKRTVAYHEAGHAVAGWFLEYADPLLKVSIIPRGKGLGYAQYLPKDQYLYTKEQLFDRMCMTLGGRVSEELFFNRITTGAQDDLKKITQSAYAQIVHYGMNEKVGNVSFDLPREGEMQLEKPYSEVTAQLIDSEVKKLIDCAYQRTTELLKLHKEKVAVVAERLLKKEIISRGLVNTLLQKDPETFRRNLTIQRYAVIPLSTNSGLIGWVPHCDTLHTLIRDYRDKKKILLNIEHRIMLRMAPDYDHLTVMQKVEVFEHALETTHGDDLARLLWLKSPSSEVWFDRRTNYTRSLAVMSMVGYILGLGDRHPSNLMLDRLSGKILHIDFGDCFEVAMTREKFPEKIPFRLTRMLTKAMEVTAIEGTYRRTCESVMSVLHRNEDSCKGFFKRTVQKGSKYVCLADKACPVDKRRRNRCQFCRFQKCLAVGMVKEVVRTDSLKGRRGRL-----------------LITALVRAHVDTTPDLANLDYSQYL--EPSPIEPVIS-----EAEKIQQFYTLLTTSVDVIKNFADKIPGFQDICPEDRELLFQSASLELFVLRLAYRTHPNDTKLTIHDVEKRALPEFFNAKNKSKTPEV-----NFMIDTYRLNPTEYITSTACRRNLAGDVCAIMRVHAFLEQWGLINYQVDADSRPTPMGPPTTSHFHILSDTPSGLQPVNP--PKMQQPSPAKTIIDLD----------------FGLKLDQY-AKKPAVLKNKAASSMTRDWTDQETLLLLEALEMYKDDWN----KVCEHVGSRTQDECILHFLRLPIEDPYLE--DPEA-GVLGPLAYQPIPFSKSGNPIMSTVAFLSSIVDPRVAAAAAKSAMKEFANIK--VPAQIMDSFLKSVEAAA---AEGKTDPAASLSTTGIAEERRTFLRQSLEARLIALYFDTGMFAEALQLGST-----------------QLLESKTYHALSNLPKARAALTSARTTANAIYCPPKMQAALDLQSGILHAADERDFKTAYSYFYEAFEGFDSVES-PKALTALKYMLLSKIMLNNPEDVQQIVSGKLAIKYAGRDIDAMKAVAQASHKRSLADFQLAVKQFKHELEDDVIVRAHLGTLYDNTDRFIAVMHDTKEGVIPGNALVVDPKKQFRPLSKFGNAFLNRLQCSTVDSPVLQNISIIDTPGILSGEKQRVDRGYDFTGVLEWFAERVDRIILLFDAHKLDISDEFRRSIEALRGHDDKIRIVLNKADMVDHQQLMRVYGALMWSLRRAIELQPNFPDAYCNLANALKEKGQVSEAEECYNTALRLCPAHADSLNNLANIKREQGYIEEATKLYLKALDVFPEFAAAHSNLASVLQQQGKLNEALMHYKEAIRIQPSFADAYSNMGN---------GALQCYSRAIQINPAFADAHSNLASIHKDSGNIPDAIQSYRTALKLKPDFPDAYCNLAHCLQIVCDWTDYDVRMKKLVNIVADQLEKNRLPSVHPHHSMLYPLSHEFRKAIAARHANLCLEKINVLHKPPYKFGADLKGR--LRIGYVSSDFGNHPTSHLMQSVPGLHDRSKVEIFCYALSQDDGTTFRSKISRESEHFIDLSQMPCNGKAADRIYSDNIHILVNMNGYTKGARNEIFALRPAPVQVMWLGYPGTSGASFMDYLITDAVTSPIELANQYRKNIISTLSELISLNIVPIINTNDAVSPPPQVD------EPIGGKGGKRGISLKDNDSLAAMLAAEVQSDLLILMSDVDGIYNKPPWEQGARFIHTFTSDLRHTIEYGKKSKVGWSLFVFFNHVMGREMIIELFLYRPQYLNAIQTMCPHILRYLATAVIINRGRRSALKDLVKVIQQESYTY---RDPITEFLEHLYVNFDFDGARQKLHECQTVLHNDFFLISCLDEFVENARLMIFETFCRIHQCISIGMLAEKLNMNPEEIFELNSFEQLCINYTNEKLQQLFNHTMFILEQEEYQREGIEWKFIDFGLDLQPTIDLIDKPMGIMALLDEECLFPKATDKTFVDKLVGSHNNHPKFKKSDFRGVADFSIIHYAGKVDYCANQWLMKNMDPQNENVVSLLQGSQDPFVVHIWKDAESIGRAKGMMRTVSYLYKEQLNNLMVTLRNTNPNFVRCIIPNHEKRAGNIDAPLVLDQLRCNGVLEGIRICRQGFPNRIPFQEFRQRYELLTPNVINKGFMDGKKACETMIKSLDMDSNLYRIGQSQEMRVKLGNEVGYAIRFEDCTSERTVIKYMTDGTLHREFLSEPDLQSYSVMMIDEAHERTLHTDILFGLVKDIARFRPDLKLLISSATLDAQKFSEFFDGAPIFRIPGRRFPVDIYYTKAPEADYIDACVVSVLQIHATQPLGDVLVFLTGQEEIETCQEILQDRIRRLGSKVKELLILPVYANLPSDMQAKIFEPTPPGARKVVLRFLYYLGRIKGARLEYSVAHKHLVQAMRKAPQNAAVGFRQTVQKLLVVVELLLGDIPERQIFRQPSMRHSLAPYFQLTQAVRMGNLQRFGEVLENFGPQFRQDHTFTLILRLRHNVIKTAIRSIGLSYSRISPQDIAKKLGLDSAEDAEFIVAKAIRDGVIEATLDPEGGYMRSKESTDIYCTKEPQMAFHQRISFCLDLHNQSVKTDPITYPMKMTRIRSALLIAAVWICSSAISFPAIVWWRAVR-TEPVPPYKCPFTEHLGYLIFSSTISFYLPLFVMVFTYYRIYRAAVAQTRSLRLGTKQVLLGSGELELTLRIHRGGT-------------CKEDEPLTALQNN-GLARMPSA---RLG--------PHSKNFSLSRKLAKFAKEKKAAKTLLTGDLTSGGIPFLDYRTYAMKILFPNVDDHIVLQWERPELLCKEKGLRLFGQLIMNKTFLLLFIRTLESNRYFSMRDRVNVASLIMVTLQSKMEYCTDILKTLLAELIEKCMEGKSHPKLLLRRTESVAEKMLSAMGRRH-TDTHS-NALARQLDADGKIQYDAIARQGHSKDKIIYSKLSDLLPVEVIDENDPSLKKPSQAEIEDITERTRQALMRITNSKIAAAMPVRRAE---PGEFIRYTPAQQGIAYNSGALQRVIRVVETQSDPMEPPRFKINTKIPREPPSPPAPVLHSPTRRITVNEQKEWKIPPCVSNWKNAKGYTVPLDKRLAADGRGLQQLHINENFAKLAEALYIADRKAREAVETR----------------------AQKARDERAGIK---------EELEREMLRQDRHKERARDRNLARAAPDKRSKLLRERERSTHVLLNTPALESVFTPLEITAALFAACIHDVDHPGLTNQFLINSSSELALMYNDESVLENHHLAVAFKLLSNDGCDIFCNLSKKQRQTLRKMVIDMVLSTDMSKHMSLLADLKTMVETKKVAGSGVLLLDNYTDRIQVLENLVHCADLSNPTKPLELYKRWVDLLMEEFFQQGDKEREAKMDISPMCDRHSATIEKSQVGELAESRQTEVTIRDIDELAMDLLIDFCYTSHIIVEESNVQMLLPAACLLQLTEIQDICCEFLKRQLDPSNCLGIRAFADTHSCRELLRIADKFTQHNFQEVMESEEFLLLPVGQLVDIISSDELNVRTEEQVYNAVMSWVKYNVSDRRQHLPQVLQHVRLPLLSPKFLVGTVGSDLLVRSDESCRDLVDEAKNYLLLPQERPLMQ------------GEVLFAVGGWCSGDAIASVEKFDPTTMEWKMVALGAAMFWIKVGSQSVVYTGDYNMTPDR--HLGAAWIDKCRPDLLISESTYATTIRDSKRCRERDFLKKVHECIDRGGKVLIPVFALGRAQELCILLETYWERMNLKAPVYFALGLTEKANNYYKMFITWTNQKIRKTFVQRNMFDFKHIKPFDRQYIDNPGPMVVFATSHILTVACGSKIMLYTPLSTDLAQANVKAMKESI-NNARPILRKASSLAQPMFVDDFKWMTLRKIELQTADGLPALPMQISWVRDGILVVGMDSEMHVYTQWKPQ----------------RDMD???????????-?????????????????????-----?RKR-------DYMPDYGLFEASRIACPVLPQYHPKQLMELLNSGKIRWVKAILSHLVKCIGG-NQEQ--LED--MQGWARARTLSVSY-PAG---SPEHRAS------IGE--IALDYDEINNIPPLPLWTLLAADKE-----EE-KKDYNELFDHNITM-EE-SLDTLLEDQ-E--V-SR-LERRPS--ERN-I-GLTHFTPKQGRLLSRLLTHMHLPGLSSLQLMVNPFSGALIDRIGYDVPMMIGLTIMFLSTAVFACGRSYGLLFFARSLQGVGSAFADTAGLAMIADRFTEENERSKALGIALAFISFGCLVAPPFGGALYQFAGKEMPFLILAFVSLADGFMLLLVMKPLKEQIKESQMVKPPSVPIWRLFMDPYIAVCSGALMMSNVALAFLEPTISLWMEDNLTTDNWKIGMIWLDEESWIKEKKLLVGSDDYGRDLTGVQNLKKKHKRLEAELGSHEPAIQAVQEAGEKLMDVSNLGVPEIEHRLKALNQAWAELKQLAATRGQKLDESLTFQQFLAKVEEEEAWISEKQQLLGVEDYGDTMAAVQGI???HDAFETDFQAHKDRCKNIADDGQRLVAEGNHHSEGIKQRCQQLQTKLDHLAALAGRRKAKLIDNSAYLQFDGAPSPMMPNEARLRNLTYSAPLYVDITKTIVKENEDPIETQHQKTFIGKIPIMLRSTYCLLSGLTDRDLTELNECPLDPGGYFIINGSEKVLIAQEKMATNTVYVFSMKDGKYAYKSEIRSCLEHSSRPTSTLWVNMMARGGQAVKKAAIGQRIIAILPYIKQEIPIMIVFRALGFVADRDILEHIIYDFDDPEMMEMVKPSLDEAFVIQEQGVALNFIGSRGARPGVTREKRVKYAREIL--------YRTGKLHYPKHECLTSYDEELAFFGILPDVIGDCCYEDYRDRKRENAERLMDDKLSENGDQHLQQLTNIRQKMWRAFENPHTSTAALVFYYVTGFFIAVSVMANVVETVPCGSRPGGAGSLPCGERYKIVFFCLDTACVMIFTAEYLLRMFAAPNRYKFVRSVMSIIDVVAILPYYIGLGITDNDDVSGAFVTLRVFRVFRIFKFSRHSQGLRILGYTLKSCASELGFLVFSLAMAIIIFATGLRAIQCYHEAKGDKHRDVCLIPVSAHGTNPASAQMAGMRVEPVRIKQDGTIDVEDLKEKAEKHRNRLSCLMITYPSTNGVFEDTVAEVCDIIHKNGGQVYLDGANMNAQVGLCRPGDYGSDVSHLNLHKTFCIPHGGGGPGMGPIGVKSHLAPFLPGHPVVNPL---GADSP---SYGVVSAAPFGSSAILPISWAYIKMMGPRGLRKATQVAILNANYMSKVLESYYTTLFKSATSGLVAHEFIIDIREFKKTANIEAADIAKRLMDYGVGIHGEDIDAAIETYNLLSEKYFTHASPTLFSACTPRPQLSSCFLLMMPSDSIEGIFKCITQCAYISKSAGGIGVNVHNIRAKGTY----IAGTNG-----ISNGLVPMLRVFNNTAKYVDQGGNKRPGAFAIYLEPWHADIFPFLELKKNTGKEEYRARDLFYALWIPDLFMKRVESNGVWSLMCPHQCPGLSDCWGEEFEALYTKYESEGKFTEQVEAQKLWRAIIASQVETGTPYMLYKDACNRKSNQQNLGTIKSSNLCTEIIEYTSPDEIAVCNLASIAVNMFVSPDRKKYDFAKLKEITKVVTRNLDTIIDVNYYP--VPEAKNSNMRHRPIGIGVQGLADAFILMRMPFDSEEAKQLNAQIFETIYYGALESSCELAEKKGKYSTYEGSPVSKGILQYDMWN-VTPTD-LWDWSALKAKIAKHGVRNSLLLAPMPTASTAQILGNNESVEPYTSNIYTRRVLSGEFQVVNQHLLKDLTELGLWDDVMKNQIIANCGSIQNIPGIPDDIKAIIYLFGDGWRLRQEQMLREGESEQASQLCAFIGIGNSDQDMQQLDLNNGKQYCAAKTLYISDSDKRKHFMLSVKMFYGSGHDIGVFHSKRIKVISKPSKKKQSLKNADLCIASGTKVALFNRLRSQTVSTRYLHVENGHFHASSTHGGIYVHEKGQGLIEENEVYANTLAGVWITTGSTPVLRRNRIHSGKQV?????DNGHGKLEDNDIFNHLYSGVQIRTGSNPVIRGNKIWGGQNGGVLVYNGGLGLLEQNEIFDNAMAGVWIKTDSNPTLKRNKIFDGRDGGICIFNG--GVLEENDIFR----NAQAGVLISTQSHPILRRNRIFDGLAAGVEITNNATATLEFNQIFNNRFGGLCLASGVQPIVRGNKIFSNQDAVEKAVANGQCLYKISSYTDSKILQEYITQEGHKLEIQPRIPVAVTNAVSWRSEGIKYRKNEVFLDVIESVNLLANSNGNVLRSEIVGAIKMRVYLSGMPELRLGLNDKVLFESTGRGKSKSVELED
Nitidulidae_Pallodes_CSR122 ANPVLIKVLEDSSEEAMVRHEA-EALGAIGSPESLKILEKFKDDPVIDVAE-TCEIALDRIKW-----------------VDPAPPTE-TKTVEELKTILLDSSKPLFERYRAMFSLRNLRSKESVLAL---LD--YG-SALFKHEVAFVLGQLQDENAVPYLKKSLENVSESAVTNPPIDPFREKVVMSLHCPIGPESNILQPSPKQ-VHRLWLRNPVISIPDLDVLKQVSHRQWSAHCIDITYPASEG--GYLTKLQAICEEAEAAAAT-NQIVVLSDRKASQD-RVPISSLLALGATHHHLIETRSRMKVALVVETAEAREVHHVCVLLGYGADAICPYLALELASSLRDQGILDTTLTDELIFQNYAQAMSTGISKRITFSHLFLMGWD--REVNAYPPGAGPLALYREEEFYEAIDYAYDGYANLSAAIGPYSYVNEDNSMSSMELCMYQYKKGTIFGFNESYVFDSTIVEKCVNI-------------------FSSLVRAELKFSLKTVNFKAAG-RISPPNCYQFDITISFNNEDHDGQMLLSLDAEPLRLMCKGDVHYEVDNEIDTLLRSLLNYFVILICLLSFVLCSRAVWRAHQLKNITDAFFKSHFGQPLSYDDRTKFLNLWYIMIIINDLLIVIGSAIKEQIERREFTSD-QWNVCSLFLG-GNMLVWFGVLRYLGFFKTYNVVILTLQKAAPQVARFLLCALLIYAGFTFCGWLVFGPYHLKFRSLSTTSECLFSLINDCDSSPCQNGGVC-----GGYMCECPLGTSGENCEY--DSFNECDSNPC-YGEARCQDKL-GDYACVC----PGKNCE-IYDRNSMGGV-------G----------------LEKQRQE----------CFKHGCPMKRGNMKCDED-----CNNYACDFDGNDCSLG---I-NPWANCTA-SIKCWEVFMDGKCNEECNNAQCLFDGRDCEKSLQPCNPIYDAYCQKHYANGYCDYGCNNAECTAIALNVELLVHYGHSCLIPVDQTNG-IKVLYVFVDIKIDPLHFIDTIKLNF-EKTTNIGLVSTIQFVTTLQAVSAKLKEEGYT-VSIPQFKPLSPGEILGCTAPVL-RCAEVVIYLGDGRFHLEAAMIANPKVQAYRYDPYDKKFTREYYEHSEMEKIRKEVISEATHGAKFGVIMGTLGRQGSSKVVEHLRKRLVENGKETVVILLSEIFPNKLELFS-LDAFVQIACPRLSRQRGITIQSAATYTLWKEHNINIIDTPGHVDFTVEVERALRVLDGAVLVLCAVGGVQSQSLTVNRQMKRYNVPCLAFINKLDRLGANPERVLS----QMRSKMNHNAAFIQLPMGVESNCKGIIDLIEQKAIYFDGDFGETLRYDEIPQDFRTQSTEKRHELVEHLSNADEHIGELYLEEKAITEQHIKDAVRRTCLKRTFTPVLVGTALKNKGVQPLLNAVLDYLPNPGEVSNFALR-----EQEGREPEKVLLDGARSG-QNPFVALAFKLEAGKFGQLTYMRCYQGMLKRGDTIYNVRTQRKVRLARLVRMHSSNMEDVNEVYAGDIFALFGVDCASGDTFVTDPKSDLSLESIYVPDPVVSMAINPENNKDRDNFSKAIARFTKEDPTFHFFFDNDNKETIVSGDIVDNVHP-GEQNCKLKASNSHKGPYEFE-KVEHVQELKDG--MEGPIWCMKFSCCGRLLATAGQDKVLRIWIVKDAFPFFD-MRTKYNAEKVS-PTPSQESEAA--LNAEETSKLTFMPRPFCTYTGHTSDLLDVSWSKNYFILSSSMDKTVRLWHISRKECLCCFRDKTMDCIKIEINAEENLISVWNNGKG---IPVVMHKEENMFVPTMIFGHLLTSSNYNDEEEKVTGGRNGYGAKLCNIFSTKFVVETASKEYKKQFKQTWAANMTKTTEAKVK-EFSGEDFTKITFSPDLAKFKMDKLDADIVGIMSRRAFDIAASSRGVKVFLNGTRVPVKSFKDYVDLYIKGKEDDTGNCLKVIHEVCNERWEVVMTLSDKGFQQMSFVNSIATTKGGRHVDYVTDM????????????????VNIKPFQVKNHIWIFINCLIVNPTFDSQTKENMTLQTKNFGSKCSLSDKFMGMVS-KSGIVESVLSWAKFKAQNEL-------------IPKLEDANE------AGCTLILTEGDSAKSLAVSGLGVIGRDYYGVFPLRGKLLNVREASHKQILENAEINNLIKILGLQYKKKYHSEEDMKSLRYGKVMIMTITTDKTSKETTAAAVDVGLKQGKVVITVGDGPGFYTTRILSAMMAESVRLLQEGVEPKDLDSLTKKFGFPVGAATLADEVGLDVASHIGPDL---FGARFGGGDLAVMRDIVQAGYLGRKSGKGIYIYEKG-SK--SREVNQDALSVIK-KYSLEPR-GSFTDEDKTLRMVARFVNEAVLCLEEKILANPMEGDIGAVEGGVKFDFSEITLPKDCLSQ--------------------------LQTCFKTMVDTLSKQDPETISQVQLLVKELRRITLLWDELWLGTLAQHQSEITKRQQQLEYEIDKVNENPNLTSEEKISLIAEKHRIIMKPIVFILEQLYDVISV-EAETPHEKDFQEKYLEDITDVIAKIKNPENAEK-PQESLQPLRTLQKFQQKFHKRAS-YSLKMQDISPILHNIKDTLIAMPGIARSA--KN-ITIAHVSNVVSILPTKTKPKKLIFHGSDGQTYPYLFKGLEDLHLDERIMQFLSIANTMMA--------NLYKARHYSVIPLGPRSGLISWVDGTTPVFALYKRWQQREMA------------KLRPSELFYNKLNPMLKEQGIRDVQNRKEWPLPVLKKVLSELMAETPSDLLAKELWCNSINAGVWWNMVKRYSYSVAVMSIIGYIIGLGDRHLDNVLIDLTTGDVIRRGSRCSTAKAFLRPFRLRKNLHVALESHVTKILINPSNSRAFGVELIRNGKKQVVLAKKEVIMSAGAINSPQILMHSGIGPREQLEKFRIPVLRDLHVGENLQDHIAMGGLTFRIDKPVSIVQDRFQAFPMTMNYVTKERGPLTTLGGVEGLAFVNTKYGNRS--WPDIQFHMAPASINSDAGQRVWKVLGLTEELYKSVYKPIANKDVYTLMPLLLRPRSSGSVKIRSSNPFDAPIIDANYFDHPQDIKVLVEGAKIAIQISESEAFKQFGSRLHTIPFPNCRNYPFRSDKYWECHIRTRGHYNNVSCVLFHPRQELILSNSEDKSIRVWDMTKRTCLHTFRREQERFWVMTSHPNLNLFAAGHDAGMVIFKLERERPAYTVHNNLLYYVKERFLRKLDFNTAKDVAVIQIRGGG----KVPVYKMSFNQAENSVLLSYRL-SNLDNSTYDLYTIPKEN-ERDDVVP-------EVENKRSSGLTALWVARNRFAVLDRSHQLVIKNLKNEVTKKVQTPDPISKSYGDPSRRPEIRASTIEYIAPAEYMLRPPQPAVYLYLLDISRLAIESGYLISVCNILLEEIKNIPGDARTQIGFIAFDSALHFYSLAEGLSQPHEMTVLDIDDVFLPCPDNLLVNLKDRMELVTDLLGQLPTRYNNSYDNSSALGAALQAAYRMMSATGGRITVFQASLPNIGPGSLASREDPNQRASVEVAHLNPINDFYKKLALECSGQQIAVDLFIVNSQYVDIATVSGISRFSGGCIHHFPLFKASRQLQCDAFEKAFRRYLTRKIGFEAVMRIRCTRGLAIKGLFIAYRRRERGENAD-FT-PEELESCMINKAPGAPDLTLLSFHGAFHGRTM-GLATTHSKAIHKIDVPSLD-WPIASFPKYKYPLSENIRENKAEDAKCL--VEDLIVKFQ-KKGR---PVAGIIVEPIQSEGGDNEASPEFFQGLQRIAKTYNAGYLIDEVQTGAGATGKMWCHEYFNLESPPDVVTFSKKMLTGGFYHNNFQKPQQPYRLAIEYRGHADMVRTISTDHTGQYLLSGSDDGTVKIWEVNTGRCLRTVHLG-DV---VRSVEWCPNAHLSLVVVAAGNRVVLLNP-L--VGDHLVYT-KTDQVLKD-MPNN---GDQV----VAERVRTTVKF-VD--PTEEEHER-G--YRMVLEHFKEVTQVTFHPKGDYFASVMPDGANRSVLISQISRRRSQIPFTKSKGLVQRVLFHPQKPFLFVATQRHIRVYDLVKQTLMKKLLSNCKWISSMAIHPLGDNLLVGSYDRKLLGDILEKENLPVKQLRFGDTGNALDEREGRYTLGPLICEGDDLFNNAVTFRISDATINLPTFDMGHSGDIYFEFRTAVENAVLLHSRGPEDYIKLSIVGGNQLQFQYQAGSGPMAVIRETSDKLSDDRWHSVLIERNRKEAMILIDGALKAEVREPAGPVRALHLTSELVVGASLEYRDGFTGCIRAMLINGQHVDLRRHARAGLYGVSEGCVGKCESSPCLNNGTCLERYDGYSCDCRWTSF--KGPICADEIGVNMRQSSSVRFEFDGSWRSTISEHIRVGFTTTNPRGFLLGFSSNISGEYMTIMVSNSGHLRVVFDFGFERQEVIYP-DKHFGLGQFHDLRMTRKNAGSTLVMQVDNYEPKEFTFNIKAS????????????????????????????????????????????????????????????????????????????????????????????????????????????????????????????????????????????????????????????????????????????????????????????????????????????????????????????????????????????????????????????????????????????????????????????-????????????????????????????????IHTGESIVVAPSQTLSNREYNMLRTTALKVIRHFGVVGECNIQYALNPHSEQFYIIEVNARLSRSSALASKATGYPLAYVAAKLALGTRLPEINNSVTGVTTSCFEPSLDYCVVKIPRWDLHKFARVSTKIGSSMKSVGEVMAIGRKFEEAFQKALRMVDENVFGFDPYLKKVDDE----ELTEPTDKRMFVVAAALKNGYSVEKIYDLTKIDHWFLQKMKNIIDMTSCLETIDQQH-LTISTLLKAKQLGFSDKQIASSVKSTELAIRKQRQEYGILPYVKQIDTVAAEWPASTNYLYLTYNA--SSHDLTFKEEHTMVIGSGVYRIGSSVEFDWCAVGCLRELRKLNRKTIMVNYNPETVSTDYDMSDRLYFEEISFEVVMDIYNLEDPSGIILSMGGQLPLKTLFFPLVIGVLTWFWRRVFKLDRTPALLECMLMSLGIALAVL--PVEYLSLYFDMPYMVVLSDLRQGIFYATLLSFWLVFAGEHMLIQDNGEKNYLKM-YWKHLSTIAIGCMSLLVFDLCERGVQLVNPFYSIWATPTGTHFALTFVILAGISASLYFLFLCYMIWRVFKNIGIKRSVLPSMSQARRLHYEGIIYRFNFLMLATVVCAGITVISFILSQVAEGQVKW-DEDMEIELS???????-??????????????????????????????????????????????????????????????????????????????????????????????????????????????????????????????????????????????????????????????????????????????????????????????????????????????????????????????????-???????????????????????????????????????????????????????????????----?????????????????????????????????????????????????????????-???????????????????????????????????????????????????????????????-------------------???????????????????????????????????????????????????????????????????????????????????????????????????????????--????????????????????????????????????????????????????????????????????????????????????????????????????????????--???????-??????????????-???????????????????????????????????????????????????????????????????????????????CYGGTAALFNAISWVESSAWNGRYALVVAGDIAVYAKGSARPTGGAGAVAMLVGPNAPLVFDRHVRGTYVKHAYDFYKPDLTSEYPVVDGKLSIQCYLSALDNCYQLYCKN---VRK---TIPEPLRDRMEMIDMSGYVADEKLAIAKQYLLPQAMKDSGLKGDHISVSDDALNVLIKNYCRESGVRNLQKHIEKV----------------PVDKANLQEFVGKPVFTQDRMYPITPPGVVMGLAWTAMGS-TLYIETTTRKEV--E--GS-LELTGHIQGASSFLPVMALAPQENERILDMSSAPGGKASHIAAVMKNTGSLFANDLNRERIKAVVGNFHRLGVVNSVITCMDGRKYPGVIK-DFDRVLLDAPCTGTGVVAKDQSVKTSKDDQDIQRCYNLQRELLLAAIDCVNAKSATGGYIVYSTCSVLPEENEWVIDYALKKRNVKLVETGLEFGTEG---FTNYRHHRFHPTLKLTRRFYPH???????????????????????????????????????????????????????????????????????????????????????????????????????????????????????????????????????????????????????????????????????????????????????????????????????RVLKLSNDPSPGYNIEQAAKKGTKYATLPYVVKGMDVSFSGILSYMEEHTKGLL---FTPEDLCFSLQETIFAMLVETTERALAHCNSKEVLIVGGVGCNLRLQEMMGTMCEERGATLFRSEKFVTMATRTRQEYLKDLVSNHSSNTPVDTGQKF-----KKKDK---IRPRFIADKCQRGAILWQV-LDDSGQR--EQIECYLGISQDTFVLIEEQSRQIVFVTACKSILGWSPQ-SNSLRIYHHQGECMTIHMRDANADRDELIEVMDRLKAVTKGVLAQEFSISRNIMGQLGFHVQPDGIVTLVESQGQAWQAGLRQNSRLRVEEFKLKQMWKSPNGTIRNILGGTVFREAIICKNIPRLVSGWEKPIIIGRHAHADQYKATDFIVPEEGTLELVYTA--KSGDVVRHKVHDYKG-AGVALGMFNTDESIVDFAHCCFKYALERKYPMYLSTKNTILKY-DGRFKDIFQKIYDEQYKELYEAKNIWYEHRLIDDMVAYAMKSEGGFVWACKNYDGDVQSDSVAQGYGSLGLMTSVLICPDGKTVESEAAHGTVTRHYRQYQKGQETSTNSIWWVVLSLTWFLAAGLKWGNEAITSYSQYFHIAAWVIPTLKTLAVVLSGAVDGDPVSGICYVGNMNMDNLRTFVLAPLVGYLILGTSFLLAGFVSLFRIRNVIRKQGGAGAGTKADKLEKLMIRIGIFSVLYTVPATIVIGCHLYENAFHEEWLRSLA-CPGTKKVHVILNYKDKNVLINKDIRCKDDVYTHVYTLIVRPDNTYEVQIDGEKVEGGDLEADWDLLPPKKIKDPEAKKPEDWDDRATIADPEDSKPEGWDKPEHIAD-----------------------------EWSPKQIDNPAYKG-WLHPEIENPEYTADDALYKQKEICAVGYRDHLLNEPHLQAVLSLKECIANPDVAMNVGILEPLASLKRVGKIE-N-MNCVILIDGLCEAEYHRPDHGDTITTFLLKHLQSFPSWLKVVATVRTQLQDMTKQLPYTRVSLDNVA---SNENINKDVLAYNNIRLQNSQTIQQNITISN-S--GK-TESYSSSHN-KFSQHLLSLSQGSFLFAKLTLDLLERGQLVAKSAGYKVLPVTLAQIYLLHFNLRFPTIRSFEKVTHILSVCLTALYPLTILEIYYSVNALLVD-FLPWTEFLKRFKLLSGFLVKRLVRTVTYKNSMYHNRHLFEGKVVMDIGCGTGILSMFAAKAGAKKVIAVECSNIVDYARKIVEANRLDHIITIVKGKVEEIALPDGIEKVDIIISEWMGYCLFYESMLDTVLFARDKWLQPD-GLLFPDRCSLFVTAIEDRQYKDEKINWWDDVYGFDMSSIRKVAISEPLVDVVDPKQVVTTPALIKEVDLYTVQKKDLEFASPFTLSVRRNDYVQALVTYFTVEFTKCHKKTGFTTAPDAPIDKYLYSSEDHIKSGALLACGIVNCGVRNECDPALALLSDYVLHNTNVMRIGAIL---GLGLAYVGSNRDAVLGLLYPVFS--DPK---SSMEVIGMAALACGMIAVGSANSQVTTTIMQTLMEKSEAEL-KDTYAR-LPLGLGLCHLGKQEGVDTIIVALEVIPEPFKSMATTMVDVCAYAGTGNVLKVQHLLHICSEHY--------------------------------QAIAVLGIALISMGEDIGGEMAFRTFGHLLRYCEPVIRRAVPLALGLISVSNPKLSILDTLSKFSHDSDAEVAHNAIFAMGLMALQWIHDNIAAFGGNPNNITLFGESAGAVSVSLHLLSPLSRNLFSQAIMQSGSATAPWAIISREESILRGLRLAEAVGCPHEKSDLPAVIECLKKKDAVELVNNEWGTLGICEFPFVPVIDGAFLDEHPVRALANKNFKKTNILMGSNTEEGYYFILYYLTELFRK--EENVYVNRQEFLQAVKELNPYVNAVARQAIVFEYTDWLNPDDAVANRNALDKMVGDYHFTCNVNDFAHRYAETGNNVYMYYYKHRTVNNPWPSWTLNKPLDSLVHGFIFLFRWVEERRSRRKVVENSET-FVKDEDAVNSIFFAQQMVPNSCATHALISILLNC--PTLHLGDTLTRLKVLTHGMSPENKGWAIGNTPELACAHNSHAMPQ-AKRRLER----GSGVSTGR----FT--GEAFETYEWARKMAVDALEYDDDEGTNPAGALEEILDTPERLKDLDLDAFAEELERQGFGNKSITLYDIRAELNSRYKDMRVPFRSLNPGEMFDILTKETPDSFYVGKLVTAS-VGIARRKPQGEQLDQAN-PVRNDETGLWQCPFCLTKDFPELSDVWNHFDAGACPGQATGVKLRLDSGISGYIHIKNISDKNVSNPEERVGIGQLIHCRITKIDVERFSVECTSKSSDLLDKNHEWRPTRDTFYDAEQEESDNRNEAEQKK-NKQRQTYIKRIIVHPAFHNISYAEAEKVMADMDQGEVIIRPSSKGANHLTITWKVADRIEAFVRCAECSRKLHQICVLHHEAIWQSG-FTCDGCQTKRG-SKRRDNRFNAKRLPVSHLGIYIENRVNMYLKKK-EAGAGDVSIRVVSSSDKMVEVKAGMRGKFVDNGELPAEFPYRAKALFAFEEIDGTDVCFFG--MHVQEYGSECPPPNTRRVYIAYLDSVHFFKPRQFRTAVYHEILLGYMDYVKQLGYTMAHIWACPPSEGDDYIFHCHPNEQKIPKPKRLQDWTLEGNMVDPSKFQWMLDWSHVWAAIFKATFGYVCFLTFQNDTQQVITNNLPSAGFKGLVNICLVAKALLSYPLPYYAACELLERSFFRGRPKTPFPSIWALDGELKVWGLAWRVGVIVFTILMACFIPHFSILSASLDRTLKVWQLGASTANFTLEGHEKGVNCVDYYHGGDKPYLISGADDRLVKIWDYQNKTCVQTLEGHSLNVSAVCFHPELPVVLTGSEDGTVRVWHANTNRLESSLNYGFERVWAIACLKGSNNVALGYDEGSILVKVGREEPAVSMDASGGKIIWAKHSELQQANLKALPEGSEVRDGERLPVAVKDMGACEIYPQTIQHNPNGRFVVVCGDGEYIIYTAMALRNKAFGSAQEFVWAQDSSEYAIRESGSTVKIFKNFKERKSFKSDFG------AEGIFGGFLLGVKSASGLSF--YDWETLELVRRIEIQPRAVYWADSGKLVCLATEDSYYILSYDSDQVQHARDG-NQVAEDGVETAFDVLGEVNESVRTGLWVGDCFIYTNAVNRINYFVGGELVTIAHLDRPLYVLGYVPKDDRLYLADKELGVVSYQLLLSVLEYQTAVMRRDFGTADRVLPSIPKEHRTRVAHFLEKQGFKQQALAVSTDPEHRFELAVALEDLNAARILAQEAN--QKWSQLGELAASTNNLPLAKECMKKAQ??????????????????RSLGESTEEEGKHNLSFLSYFLLGDLTKCLDILVSTGRLGPDSDFEYSTQSYTGYEPTSMRAIRARYDPYLQTRHRVEQLKQLGHSVDKVEFIVMGGTFMSLPEDYRDYFIRNLHDALSGHKSSNVEEAVRYSERANVKCIGITIETRPDYCLERHLSDMLKYGCTRLEIGVQSIYEDVALDTNRGHTVQSVCDTFKISKDAGFKVVNNISQLPEGLLSNLSELTSITLSRNNFLAYPSGGPSQFTNVDSINLEHNQIDKIPYGIFSRAKHLTKLNMKENQLTSLPLDVGTWTNMVELNLGTNQLSKLPEDIACLQSLEVLVLSNNLLRRMPPSIGSLRKLRVLDLEENRLEQLPNEIGHLRELQRLIVQSNQLGSLPRAIGHLSNLIYLSVGENNLTFVLGEARDWAVSRNRYWGTPMPIWT--NGE-ETVCIGSIAQLEKLTGEKITDLHRESIDHLEIPSQLGNKP-LKRISEVFDCWFESGSMPFAQQHYPFEK-FKEFDELFPAHFIAEGIDQTRGWFYTLVVVSTALFGKAPFKNLIANGLVLASDGQKMSKSKRNYPDPMNVVNKYGADALRLYLINSPVVRAENLRFKEEGVRDIIKPAIRIEPPAAIPSQ------------------------REESGLARTGTLFGGLINDVKRKTPFYWSDFKDSLSSQCIASWIFLYFACLSPIITFGGLLADATGRNMAAMESLVSGFLCGMLYGLFSGQPLTILGSTGPVL-VFETIVYDFCT-KM-GWDYLTFRFWIGTWIAIILLLLVAIDASALISHYFLVVVPEDAQTI--H-LHPDQFLTDSLIS-NIA-K-VP---EDR--TLSYIAAKFPQRNIPFTFHL---GTDE-VNDGFHNYKLEHGKRYRIFVRAVVDTPQKHLYTSSPFSEFLSLDMREV???????????????-??--DVKVSSQRKEAGVFWIIGPI-IAAIFLSIILVTLFIFRKRRQPCKT-PDQAAVTRPLIAA-DLSS-T-TAPSDPVEMRRLNFQTPGMMSHPPIPISELSNHIERLKANDNMKFSQEYESIEPGQQFTWDHSNMEVNKPKNRYANVIAYDHSRVILPTEDNILGSDYINANYEKKLRTDIEELKMQLKKMQ--KRDDKRKMADDEALKKIKQLEEQKYELQKQVASQKP-----------HQMRPFVGSHEEEALLNEMEVTGQAFEDMQEQNSRLIQQLREKDDANFKLMSERIKSNQLHKLAREEKDVLKEQVGTLTSQVDAANLVVRKLEDKERILQNTLATVEKELSLRQQAMEMHKRKAIESAQSAADLKLHLEKYHSQMKEAQQVVAEKTSSLEAEAYKTKRLQEEIAQLKRKAERMKKMELAGTTLDEVMMEEIREYKETLT-CPSCKVKRKDAVLSGSRQEAQDGINRTALREIKLLQELHHPNLIGLFDVFGHKSNVSLVFDFMDTDLEVIIKDNTIILTTANIKSYTLQTLQGLEYLHLNWILHRDLKPNNLLVNAAGILKIGDFGLAKLYGSPNRINTHQVVTRWYRAPELLFGAKQYSTCIDMFETKLINTLIFKFLVVPMFRNVTLKCLTEIAGV-TICNYDEMFVQLFTQTMTQLETMLPPQTDIRTAYACGQDQEQNFIQNLALFLCVFLKEHGTLAE-------LK-NALNYLVLISEVEEVEIFKICLEYWSALTSQLY-RR-----TLYTD-------VLNKVRYIMISRMARPEEVLVVENDNGEVVREFMKDTDSINLYKNMRETLVYLTHLDYQDTERIMTTKLQNQVNGSEWSWKNLNTLCWAIGSISGAMFEEDEKRFLVTVIKDLL------GLCEQKRGKDNKAIIASNIMYVVGQYPRFLKAHWKFLKTVVNKLFEFMHETHDGVQINFLCAFYGCLHAGIVPVPIEVPITRRDAGSLQIGFLLGSCAVQVALTSEACLKGLPKTA-SGEVIQFKGWPRLTWYVTEHLGRTPKDWVP-APRLTDETPAYIEYSTDRDGSVMGVTVTRAAMVQHCRMLSMSCSYTEGENMVCVLDFKREVGLWHSVLTSVLNGMHVIYIPYALMKVNPASWMQMITKYRACVAVVKSRDLHWGLLATKDHKDVNLGSLRMLLVADGANPWSLSSCDQFLAVFQPKGLRADAICPCASSSEVLTVSVRRPGRAGVN-----TTGRGVLSMQGLSYGVVRVDQENSLTSLTLQDCGQVMPGCVIVVVRMEGPAYLCKTDEVGEICVNSGATGTQYWGLQGLSNTTFKVQPL------TGDGK--------PLS-DAEYTRSRERSLSVVNVFLDEMAKEAKNIITAICDSQCKMSDKLLPKNCAVLISQQI?????????-????????PGSE-SYRKTRESLTTMDKLHMALTELCYAINYFSNINVWEYTFAPREYLHQHLENRFAKALVGMVMHNQDTNEIAKPSELLACVRSYMNVLQTVENYVHMDITRVFNNCLLQQTQPMDTHGEKTIASIYTQWYSEVLLRRVSAGNIVFSMNQRSFVSLTGEGSIPFNPEEYSDINELRALAELIGPYGMKQLSETLMWHIASQVIELKKLAEVNKETLLKLRTNFDKPEVMKEEFKKLTNVENVLQRMTIVGVILSFRQLAQSSLTDVLEQRIPFLVSSILDFRHHLPSGDPMK-IVSEMTSAAGLPCKVEPSLLAALKHQKPE-PEAE-EHLLVCLL?????????????????????????????????????????????????????????????????????????????????????????????????????????????????????????????????????????????????????????????????????????????????????????????????????????????????????????????????????????????????????????????????????????????????????????????????????????????????????????????????????????????????????FKAIGTTLAGLAQCGAWGCFDEFNRIDISVLSVISTQLQTIRTALLLQLKRFTFEGVEISLDSKVGIFITMNPGYAGRTELPESVKALFRPVVCIVPDLEMICLISLFSDGFLEAKVLAKKMTVLYKLAREQLSKQSHYDWGLRALNSVLRMAGVLKRASPDIKEALVLMRALRDMNHPKFVFEDVPLFLGLIKDLFPGMDCPRVGYPDFNAACEKALEENCYIILPYQIDKVVQLYETMMTRHSTMLVGPTGGGKTVVLNALCRAQTLMGLPTKTTTLNPKACSVIELYGILDPATRDWIDGLLSNIFRDMNKPTEKA---ERRYIVFDGDVDALWIENSSLDDIKYLLNPTFTEEHIKCLEAQV-KLSRAIDGSLYMPGIVGLNNIKANDYCNVVL-QLSHVIPLRNYFLREENYSNVKRPPGDSAYLLVQRYGELMRKLWNPRNFKTHVSLHYKATVVILVAFSLLVTSRQYIGDPIDCIVDEIPMNIMDTYCWIYSTFTIPNRMVGKVGRDMAAVGVASHVDGKDEVKYHKYYQWVCFALFFQAMLFYVPRYLWKTWEGGRIKMLVLDLNCPIVNDECKNDRKKLLIEYFSSNLNLQNFYAFRFFICELLNLVNVIGQIFFMDFFLDGEFSTYGRDVLRFTEMEPEEREDPMARVFPKVTKCTFHKYGPSGSIQKFDGLCVLPVEVYNEIEETRPKVETVLAQGQEYLKR-SP--NSASNLQHNLRTLKQRWDSVTARANDKKIKLEIALKEATEFHEALQEFVEWLTNAEKILTNLKPVSRVLDTIQGQIEDHKVFQKDVNAHREIMLNLDKKGTHLKYFSQKQDVILIKNLLISIKDDYGPESRGFVENSYLAGLTPSEFYFHAMGGREGLIDTAVKTAETGYIQRRLIKAMESVMVHYDGTVRNSVGQLIQLRYGEDGLCGEMVEFQYLPTVKLSNKAFEKKFRFDPSNERYLRRVFNEEVIKQLMGSGEVISELEREWEQLQKDREALRQIFPSGDSKVVLPCNLHRMIWNVQKIFHINKRAPTDLSPVRVIQGVRDLLKKCIIVSGEDRLSRQANENATLLFQCLVRSTLCTKCVAEEFRLSTEAFEWLIGEIETRFQQAQ-NPGEMVGALAAQSLGEPATQMTLNTFHFAGVSSKNVTLGVPRLKEIINISKKPKAPSLTVFLTGAAARFCMLVGYGWYMLSRRIHKSFAFLGLAVLLVSHASKTYTRNWDWESEYSIFTS-GLKVNQRNAKLFNNVGHALEGQNRYQEALLFFKTAVNVQEDDIGAHINVGRTYNHLKMFKEAEEAYLKAKSLLPKAKPGESYQARIAPNHLNVFLNLANLISKNQTRLEEADMLYRQAISMRADYTQAYINRGDILIKLNRTKGRMFVLIVRKINAAIYKPKERQRSSIGVLDIFGFENFDHNSFEQFCINYANENLQQFFVRHIFKLEQEEYNLEGINWQHIEFVDNQDSLDLIAIKQLNIMALIDEESKFPKGTDQTMLAKIHKTHGSHRNYIKLKSDINTSFGLNHFAGVVFYDTRGFLEKNRDTFSGDLLQLITISKNSFLQQIFAEDIGMGSETRKRAPTLSTQFKKSLDSLMKTLSNCQPFFIRCIKPNEHKKPMLFDRNLCCRQLRYSCMKEDDICELLKFERKMLRARIATLKNDKFIQVRLRMETGADGKAQKVNYYFINYKSFVNVVKYKLDLMRKRLETEERDATSRASFKCPGCLKTFTDLEA---DQLFDFMTSEFRCTYCREVVEEDSSALPKKDSRLLLAKFNEQLDSLYILLREVIGSILVFAILGTTISAFVIGFGVYFLGLADVAYKLSFVESFAFGSLISAVDPVATVAIFHALNVDPILNMLVFGESILNDAIAIVLTTAALESNNP-NM---NTGEAIVIGIERFCLMFFASAGIGVVFALLSALLLKHIDLRKNPSLEFGMMLVFTYAPYVLAEGIHLSGIMAILFCGIVMSHYTHFNLSTVTQITMQQTLRTLAFIAETCVFAYLGLALFSFKHRVEPALVVWSIILCLVGRACNIFPLAILVNRFREHQITKKMMFIMWFSGLRGAISYALSLHLNFS-TETRNVIITTTLIIVLVTTLFFGGSTMPLLKFMQ-----ATK----RLK-KR-KKDREVTLSKTREINDTFQFYRSMLEERKQELLKELESVFSAKQISLGVATQKGQETVEQIYKTCEFVDRLNKCANVVEILMIRKLLDTKLQGLLTYN-IDQSVQSA-CELEFVSNYQAIQVGVRNTFGYVR--S-----PSK-QPPIARP-------------------------------SQSTSP-FE-S-NIISKRFSSANSLGPFS-TTIGD-LNL-N?-I-N--TYEKWSNGG--------------------D?-??DLTSKLMS-TAIFPPKSQIKRQKMIYHCKFGEFGVMEGQFTEPSGVAVNAQNDIIVADTNNHRIQIFDKEGRFKFQFGECGKRDGQLLYPNRVAVVRTSGDIIVTERSPTHQIQIYNQYGQFVRKFGANILQHPRGVTVDNKGRIVVV??????????????????????????????????????????----???????????????????????????????????????????????????????????????????????????????????????????????????????????????????????????????????????????????????????????????????????????????????????????????????????????????????????????????????????????????????????????????????????????????????????????????????????????????????????????????????????????????????????????????????????????????RFHTLDMAHRAKVELSGQYIGKFQCKIGYGKATPTTRIWVGGLGPWTSVPQLEREFDRFGAIKKIDYAKGENQAFILYDSIDAAQAAVKEMRGFTLA--PDRRLRTDFADVS-------------------------------------------PYPE--R-RAGSRDG---------------------RRSGSR---NND--RS-RSRSA--RRS-PDSDSDGGSRR-AGLLASSRTLPEVARKCATIWQGALILKNSLFPAKFHLIDGDTDIVEGLMKDEEGKHQLRITQRLRLYWEG---AEHPRFKLNEDSGMISMRHGTRDGTYHLKFKVYDRKHTQTDVHANVTVTVK-----EIPHEAVVNSGSVRIAGITDEDFIRIWNYKRQELLTSKAAKFRNKIADLLNIDKENVDVFSVQLRRKHPPLTDVRFSAHG-SPYYKPVRLNGMVLMHREEIERAVGINITMVGIDECLYENQMCEGSCTNTLDISALPYMVNANKTSLVGVRVDVLAECTCGARNFSKEENCRNTPCYNGGRCVESRYSLSCSCPAGYNGPRCQQTSRSFKGNGWAWYPALEMCDKSHLHFEFITRKPDGLLLYNGPIVPPEKDEIMVSDYIAVELERGYPRLLIDFGSGTLELRVKTKKTLDDGLAIKDDENKFDMLVRNCVAHDGKRAPIQLVDQYGCVVRPKIMSKFQKIKNFGPSASVVSFAYFQAFKFPDSMNVHFQCVI---QVCRYNCPEPKC-------EYG-IP---PA--------------------------------A-EY--GI------P-P-AFPDPRHP--SGPTGAYSEQNPDVV?-----------------------------NDIH----LPPPPPPG-HH--YNTVK--RK-SN-IAD-E-FE----GNLATLGGRPRSVENLPA-LQGARRRR-------VV-S---H-VYKRE-A----Q-EMTDVNTSRTIQVVAVPIPKVRAQADAEVLKVVKSGKTKRKAWKRMVTKVTFVGEGFTRKPPKFERFIRPMALRFKKAHVTHPELKATFHLPIIGVKKNPSSPMFTSLGVITKGTVIEINISELGLVTQAGQMVSKLPDMLNAEIVLGTVQNVRDAVTWLGYTYLYIRMMRQPTLYGVSHDQHRDDPLLEQYRADLIHTASMHLDKSGLVKYDRKSGQFQVTELGRIASHYYCTFETMSTYNQLLKPMLSEIELFRVFSLSGEFRNISVREEEKLELQKLMERVPIPIKESMEEPSAKVNVLLQAYISQLKLEGFALMSDMV----YVTQSASRLMRAIFEIVLHKGWAQLADKTLALCKMVDKRMWQSMSPLRQFRKMPEEIVKKIEKKNFPWERLYDLGPNEIGELIRVPKLGKTIHKYVRQFPKLELSTHIQPITRSMMKVELTITPDFQWDDKLHGASEAFWILVEDVDSEVILHNEFFLLKAKYCQDEHLIKFFVPIFEPLPPQYF?????????????????????????????????????????????????????????????????????????????????????????????????????????????????????????????????????????????????????---????????????????????????????????????????????????????????????????????????????????????????????????????????????????????????????????????????????????????????????????????????????????????????????????????????????????????????????????????????????????????????????????????????????????????????????????????????????????????????????????????????????????????????????????????????????????????????????????????????????????????????????????????????????????CKGFFKRTVQKGSKYVCLADKACPVDKRRRNRCQFCRFQKCLAVGMVKEVVRTDSLKGRRGRL-----------------LITALVRAHVDTTPDLANLDYSQYL--EPSPIEPAMS-----EAEKIQQFYGLLTTSIDVIKNFADKIPGYQEICGEDRELLFQSACLELFVLRLAYRTHPNDTKLTIHEVEKRALPEFFNARNKSKTPEVT----NFMIDTYRLNPTEYITSTACRRNLAGDVCAIMRVHALLEQWGLINYQVDSDSRPTPMGPPTTSHFHILSDTPSGLQPVNP--PKMQQPSAAKTIMDMD----------------FGLKLDQY-SKKSGVLKTKSASSVTRDWTEQETLLLLEALEMYKDDWN----KVCEHVGSRTQDECILHFLRLPIEDPYLE--DPEA-GVLGPLAYQPVPFSKAGNPIMSTVAFLASIVDPRVAAAAAKSAMNEFATIK--VPAQVMDSFLRSVESAT---ADGKADPAASLTTTGIAEEKRTFLRQSLEARLIALYFDTGMFAEALALGST-----------------QLLESKTYHALSNLPKARAALTSARTTANAIYCPPKMQAALDLQSGILHAADEKDFKTAYSYFYEAFEGFDSVES-GKALTALKYMLLSKIMLNTAEDVQQIVSGKLAIKYAGKDIDAMKAVAQASHKRSLADFQQAVKNFKSQLEDDVIVRAHLGTLYDSTDRFIAVMYDDKEGVIPGNALVVDPMKQFRPLSKFGNAFLNRLQCSTVNSPVLQNISIIDTPGILSGEKQRVDRGYDFTGVLEWFAERVDRIVLLFDAHKLDISDEFRRSIEALRGHDDKIRIVLNKADMVDHQQLMRVYGALMWSLRRAIELQPNFPDAYCNLANALKEKGQVTDAEDCYNTALTLCPSHADSLNNLANIKREQGYIEEATRLYLKALEVFPEFAAAHSNLASVLQQQGKLNEALMHYKEAIRIQPSFADAYSNMGN---------GALHCYSRAIQINPAFADAHSNLASIHKDSGNIPEAIQSYRTALKLKPDFPDAYCNLAHCLQIVCDWTDYDTRMTKLVGIVADQLEKNRLPSVHPHHSMLYPLSHESRKAIAARHANLCLEKINVLHKQAYKFGTDFKGR--LRIGYVSSDFGNHPTSHLMQSVPGLHDRSKVEVFCYALSQDDGTTFRSKICREAEHFVDLSQVPCNGKAADRIYSDNIHILVNMNGYTKGARNEIFALRPAPVQVMWLGYPGTSGASFMDYLITDAVTSPVEVAHQYRRNLISTLSELISLNIVPIINTNDAVSPPPQVD------EPIGGKGGKRGISIKDNDSLAAMLAAEVQSDLLILMSDVDGIYNKPPWEQGARFIHTFTSDLRHTIEYGKKSKVG??????????????????????????????????????????????????????????????????????????????????????????????????????????????????????????????????????????????????????IFELNSFEQLCINYTNEKLQQLFNHTMFILEQEEYQREGIEWKFIDFGLDLQPTIDLIDKPMGIMALLDEECLFPKATDKTFVDKLVSSHTNHPKFKKSDFRGVADFSIIHYAGKVDYCANQWLMKNMDPQNENVVSLLQGSQDPFVVHIWKDAESIGRAKGMMRTVSYLYKEQLNNLMVTLRNTNPNFVRCIIPNHEKRAGKIDAPLVLDQLRCNGVLEGIRICRQGFPNRIPFQEFRQRYELLTPNVINKGFMDGKKACETMIKSMDMDSNLYRIGQSQEMRVKLGNEVGYAVRFEDCTSERTVIKYMTDGTLHREFLSEPDLQSYTVMIIDEAHERTLHTDILFGLVKDIARFRPDLKLLISSATLDAQKFSDFFDDAPIFRIPGRRFPVDIYYTKAPEADYIDACVVSVLQIHATQPLGDILVFLTGQEEIETCQEILQDRIRRLGSKVKELLILPVYANLPSDMQIKIFEPTPPGARKVVLRFLYYLGRIKAARLEYTVAHKHLVQAMRKAPQNAAVGFRQTVQKLLVVVELLLGDIPERQMFRQASMRHSLAPYFQLTQAVRMGNLQRFGEVLENFGPQFRQDHTFTLILRLRHNVIKTAIRSIGLSYSRISPQDIAKKLGLDSGEDAEFIVAKAIRDGVIEATLDPDGGYMRSKESMDIYCTKEPQMAFHQRISFCLDLHNQSVKTDPITYPMRMTRVRAALLIAAVWVCSSAISFPAIVWWRAVR-TEPIPPYKCPFTEHLGYLLFSSTISFYLPLFVMVFTYYRIYRAAAEQTKSLRLGTKQVLLGSGELELTLRIHRGGT-------------CKD-EPLTALQNN-GLGRVPSA---RLG--------PHSKNFSLSRKLAKFAKEKKAAKTLLTGDLTSGGIPFLDYRTYAMKILFPNVDDHIVLQWERPELLCKEKGLRLFGQLIMNKTFLLLFIRTLESNRYFSMRDRVNVASLIMVTLQSKMEYCTDILKTLLAELIEKCMEGKSHPKLLLRRTESVAEKMLSA???????????-??????????????????????????????????????????????????????????????????????????????????????---?????????????????????????????????????????????????????????????????????????????????????????????????????????????????????????????????????----------------------????????????---------????????????????????????????????????????????????????????????????????????????????????????????????????????????????????????????????????????????????????????????????????????????????????????????????????????????????????????????????????????????????ELAESRQTEVTIRDIDELAMDLLIDFCYTSHIIVEESNVQMLLPAACLLQLTEIQDICCEFLKRQLDPSNCLGIRAFADTHSCRELLRIADKFTQHNFQEVMESEEFLLLPVSQLVDIISSDELNVRTEEQVYNAVMSWVKYNVSDRRQHLPQVLQHVRLPLLSPKFLVGTVGSDLLVRSDESCRDLVDEAKNYLLLPQERPLMQ------------GEVLFAVGGWCSGDAIASVEKFDPTTMEWKMVALGAAMFWVRVGSQSIVYTGDYNMTPDR--HLGAAWIDKCRPDLLISESTYATTIRDSKRCRERDFLKKVHECIDRGGKVLIPVFALGRAQELCILLETYWERMNLKAPVYFAVGLTEKANNYYKMFITWTNQKIRKTFVHRNMFDFKHIKPFDRQYIDNPGPMVVFATSHILTVACGSKIMLYTPLSTDLAQANVKAMKESM-NNARPILRKASSLAQPMFVDDFKWMTLRKIELQTADGLPALPMQISWVRDGILVVGMDSEMHVYTQWKPQ----------------RDMDFRTLTQENQRK----LAVIPTLGRISSVNLQIL-----DRKR-------DYMPDYGLFEASRIACPVLPQYHPKQLMELLNSGKIRWVKAILSHLVKCIGG-NQEQ--LED--MQGWARARTLSVSY-PAG---SPEHRAS------IGE--IALDYDEINNIPPLPLWTLLAADKE-----EE-KKDYNELFDHNITM-EE-SLDTLLEDQ-E--C-SR-LERRPS--ERN-V-GLTHFTPKQGRLLSRLLTHMHLPGLSSLQLMVNPFSGALIDRIGYDIPMMIGLTIMFLSTAVFACGRSYGLLFFARSLQGVGSAFADTSGLAMIADRFTEENERSKALGIALAFISFGCLVAPPFGGALYQFAGKEMPFLILAFVSLADGFMLLLVMKPIKEQLKESQMVKAPSVPIWRLFMDPYIAVCSGALMMSNVALAFLEPTISLWMEDNLTTDNWKIGMIWLDEESWIKEKKLLVGSDDYGRDLTGVQNLKKKHKRLEAELGSHEPAIQAVQEAGEKLMDVSNLGVPEIEHRLKALNQAWAELKQLAATRGQKLDESLTFQQFLAKVEEEEAWISEKQQLLGVEDYGDTMAAVQGLLKKHDAFETDFQAHRDRCKNISEDGQQLIGAGNHHSESIKQRSQQLQT????????????????IDNSAYLQFDGAPSPMMPNEARLRNLTYSAPLYVDITKTIVKENEDPIETQHQKTFIGKIPIMLRSTYCLLSGLTDRDLTELNECPLDPGGYFIINGSEKVLIAQEKMATNTVYVFSMKDGKYAYKSEIRSCLEHSSRPTSTLWVNMMARGGQAVKKAAIGQRIIAILPYIKQEIPIMIVFRALGFVADRDILEHIIYDFDDPEMMEMVKPSLDEAFVIQEQGVALNFIGARGARPGVTREKRVKYAREIL--------YRTGKLHYPKHECLTSYDEELAFFGILPDVIGDCCYEDYRDRKRENAERLMDDKLSENGDQHLQQLTNIRQKMWRAFENPHTSTAALVFYYVTGFFIAVSVMANVVETVPCGSRPGGAGSLPCGERYKIVFFCLDTACVMIFTAEYLLRMFAAPNRYKFVRSVMSIIDVVAILPYYIGLGITDNDDVSGAFVTLRVFRVFRIFKFSRHSQGLRILGYTLKSCASELGFLVFSLAMAIIIFATGLRAIQCYHEAKGDKHRDVCLIPVSAHGTNPASAQMAGMRVEPVRIQQDGTIDVDDLKMKAEKHRNRLSCLMITYPSTNGVFEDTVAEVCDIIHKNGGQVYLDGANMNAQVGLCRPGDYGSDVSHLNLHKTFCIPHGGGGPGMGPIGVKSHLAPFLPGHPVVNPL---GANSP---SYGVVSAAPFGSSAILPISWAYIKMMGARGLRKATQVAILNANYMSKVLEPYYTTLFKSASSELVAHEFIIDIREFKKTANIEAADIAKRLMDYGVGIHGEDIDAAIETYNLLSERFFTHASPTLFAAATPRPQLSSCFLLMMPSDSIEGIFSCITQCAYISKSAGGIGVNVHNIRAKGTY----IAGTNG-----VSNGLVPMLRVFNNTARYVDQGGNKRPGAFAIYLEPWHADVFQFLDLKKNTGKEEYRARDLFYALWIPDLFMKRVESNGDWSLMCPHQCPGLSDCWGEEFEKLYAKYESEGKFVEQVPAQKLWRAIIASQVETGTPYMLYKDACNGKSNQQNLGTIKSSNLCTEIVEYTSPDEIAVCNLASIAVNMFVKADRTTYDFAKLKEITKVVTKNLDTIIDVNYYP--VPEARNSNMRHRPIGIGIQGLADAFILMRMPFDSEEAKMLNIQIFETIYYGALEASCELAEKKGTYSTYEGCPVSKGILQYDMWN-VTPTN-LWDWTVLKAKIAQHGVRNSLLMAPMPTASTAQILGNNESIEPYTSNIYTRRVLSGEFQVVNQHLLKDLTDLGLWNDLMKNQIIANCGSIQNIPGIPDNIKAIIYLFGDGWRLRQEQMLREGESEQASQLCAFIGIGNSDQDMQQLDLNNGKQYCAAKTLYISDSDKRKHFMLSVKMFYGSGHDIGVFQSKRIKVISKPSKKKQSLKNADLCIASGTKVALFNRLRSQTVSTRYLHVENGHFHASSTHGGIYVHEKGQGLIEENEVYANTLAGVWITTGSTPVLRRNRIHSGKQVGVYFYDNGHGKLEDNDIFNHLYSGVQIRTGSNPVIKGNKIWGGQNGGVLVYNGGLGLLEQNEIFDNAMAGVWIKTDSNPTLKRNKIFDGRDGGICIFNG--GVLEENDIFR----NAQAGVLISTQSHPILRRNRIFDGLAAGVEITNNATATLEFNQIFNNRFGGLCLASGVQPIVRGNKIFSNQDAVEKAVANGQCLYKISSYT????????????????????????????????????????????????????????????????????????????????????????????????????????????
Phloeostichidae_Hymaea_CSR127 ???????????????????????????????????????????????????-???????????-----------------??????????????????????????????????????????????????????--??-???????????????????????????????????VTNPPIDPFREKVVMSLQCPIGPEDNILHPSPKQ-VHRLWLKNPVISIPDLEVLKLTKHRNWSCHVIDCTVPVAEG--GYLSKLQSISEEAELASKS-NQLIVLSDRKAGND-RVPISSLLALGATHHHLIENRSRMKVALIVETAEAREVHHVCVLLGYGADVICPYLALELASSLRDQGILDTSLTDEAIFQNYAQAMQTGISKRISFSHLFLRGWD--REINAYPPAVGSLAIYMEEDFFNTLDYAFQGYANVNKAVGSYSYANEDNTMTDMLLCLNQYKEGTIFGFNESYVFNSEVVETCLNI-------------------FSALVQATLSFSLKTVNFKAAG-RITPPNCYRFDITILFNNEDHDGQMLLSLDAEPIRLMCKGDVEYVTDHELDSFLRSLLNYLVIIICVMSFVLCSRAVWRALQLKRITSLFFESHFGQPLSPEDKWKFLNLWYIMIIINDILIVIGSAIKEQIERKEFTSD-QWNVCSLFLG-GNLLVWFGVLRYLGFFKTYNVVILTLQKAAPQVARFLLCALLIYAGFTFCGWLILGPYHLKFRSLSTTSECLFSLINDCDSDPCQNGGVC-----GGYVCDCPVGTSGTNCEI--DSLNECDSNPCQHPEAICQDKL-GDYVCYC----PGKNCE-LYDHKAPAGV------------------------LERQRQQ----------CKHRNCPLKRGNLRCDEE-----CNNYACDFDGNDCSLG---I-NPWANCTA-PIKCWEVFMDGTCNEDCNNPQCLFDGRDCEKLLQPCNPIYDAYCQKHYANGHCDYGCNNAECTAKALGVELLIHYGHSCLVPVDQTSG-IKVLYIFVDIKIDPLHFIETIKLNF-SKTSKIGLVSTIQFVTTLQAVSTQLKADGYD-ISVPQFKPLSPGEILGCTAPVL-RCAEIVIYLGDGRFHLEAAMIANPRLQAYRYDPYDKKFTREHYDHGQMELVRKDNIARANNASTFGVIMGTLGRQGSSKVVEHLRKRLEEAGKKAVVILLSEIFPSKLDLF?-?EAFVQIACPRLSRQRGITIQSAATYTLWKEHNINIIDTPGHVDFTVEVERALRVLDGAILVLCAVGGVQSQSLTVNRQMKRYNVPCLAFINKLDRMGSNPNRVIS----QMRSKMNHHAAFIQLPIGLESNCKGIVDLIAKKAIYFEGEFGEEIRYDEIPQNMRAESEAKHHELIEHLSNVDETIGELYLEEKQITENDVKAAIRRTCLKRTFTPVLVGTALKNKGIQPLLDAVLDYLPNPGEVTNFALK-----EVEGQQPEKIILDSTRSG-DKSFVALAFKLEAGRFGQLTYMRCYQGMLQKGDTIYNARTLRKVRIARLVRLHSNTMEDVSEVYSGDIFALFGVDCASGDTFVTDPKQDLSLESIFIADPVVSMAINPVNTKDRDNFAKAIARFTKEDPTFHFYFDNDNKETIVSGDILDHVNP-GEQ?????ASNSHKGPFEFE-KVEHVQELKDD--HEGPIWCMKFSCCGRLLATAGQDKVLRIWIVKDAYPFFD-MRTKYNAEKVS-PTPSQESEA---MNSEEASKFTFMPKPFCTYTGHTSDLLDVSWSKNYFILSSSMDKTVRLWHISRKECLCCFRDKKMDCIKIEIKQEENLISVWNNGKG---IPVTMHKDEKMYVPTMIFGHLLTSSNYNDEEEKVTGGRNGYGAKLCNIFSTKFTVETASKEYKRQFKQTWGTNMTKASDPKIK-DFSGEDFTKITFTPDLAKFKMDKLEDDIIGLMSRRAFDVAASSKGVKVFLNGKRVPVKGFKDYIELYIKGKRDDTGAPLKIVHEQCNERWEIAMTLSEGTFQQMSFVNSIATTKGGRHVDYVVDMIVKQLLELVNKKNKGGVKIKAAQVKSHMWIFINCLIVNPAFDSQTKENMTLQMKNFGSKCTMSEKFINQVS-KSGLVEAVLVWAKMKAQTVM-------------?PKLEDANE------AGCTLILTEGDSAKSLAVSGLGVIGRDHYGVFPLRGKLLNVREATHKQILENAEINNLIKICGLQYKKKYNCEEDMKSLRYGKIMIMTITTSKTSKDTTAMAVDVGLKQGKVVITVGDGPGFYTTRILSAMMAESVRLLQEGVEPKDLDKLTKKFGFPVGAATLADEVGLDVASHIGPDL---?????GGGDLGVMKDIVLAGFLGRKSGKGIYLYQKG-SK--NREVNNEALDIIK-KYSLEPK-GSFEDEDKTMRMVTRFVNEAVLCLEEKILANPLEGDIGAV????????????????????--------------------------??????????????????????????????????????????????????????????????????????????????????????????????????????????????????????????????????????????????????????????????????????????????????????????????????????????????????????????????????????????????????????????????????--------??????????????????????????????????????????------------?????????????????????????????????????????????????????????????????????????????????????????????????????????IRRGSRCSTAKAFLRPIRLRKNIHVALNSHVTRILINPTTMRAFGVEFVRNGRKQVVLARKEVIMSAGAINSPQIMMLSGLGPKKHLTKMGIPVLQNLPVGENLQDHVGMGGLTFRIDKPVSIVQDRYQTFPTTMQYLINSRGPMTTLGGVEGLAFVNTVLGNRS--WPDIQFHMAPASLNSDAGYRVRKVLGITDELYNAVYRPIANKDVYTLMPLLLRPRSRGTVRLQSKNPFAAPLINANYFADPFDVQTLVEGAKIAINISESQVFKQFGSRLHRIPFPNCRNFEFASDKYWECQIRTRGHYNNVSCVLFHPRQELLLSNSEDKSIRVWDMTKRTCLQTIRREHERFWVMTSHPNLNLFAAGHDTGMVIFKLERERPAYTVHGNLLYYIKERFLRRLDFTTSKDVPVIQIRGGG----KVPVFRMSFNPAENAVLLSTRT-ANLDNSSYDLYAFPKEQ-ERDDHVP-------EAESKRSAGLTALWVARNRFAVLDRSHQLIIKNLKNEVTKKVQTPDPVSKTYGDPSRRPEIKASTIEYIAPAEYMLRPPQPAVYLYLLDVSRLAVESGYLHTICSILNEELKNLPGDARTQIGFLAYDSALHFYSLAEGLSQPHEMTVLDIDDIFLPTPDNLLVNLKDRMELIDDLLSQLPTRYENNYDNNSALGAALQVAFKMMGATGGRVTVFQASLPNIGPGALTAREDPSQRTSTEVTHLNPANDFYKRLALECSGQQIAVDLFIVNSQYVDVATISGISRFSGGCIHHFPLFKSTRVLQSEALARTFRRYLTRKIGFEAVMRIRCTRGLSIKSMFITYRRKQRGENVG-FS-EQENESCMINQPPGAPNLSILSFHGGFHGRTI-GLATTHSKAIHKLDIPSFD-WPIAHFPKYKYPLEENERENKSEDEKCL--VEDLIVKYN-KKGA---PVAGIIVEPIQSEGGDNEASPEFFQKLQKIAKTHGAGLLIDEVQTGGGPTGKMWCHEYFNLETPPDVVTFSKKMMTGGYFHNIDMRPQQPYRLSLEYKGHTDMVRTISTDKTGQYLLSGCDDGTVKIWEINTGRCLKTIETD-GV---VRSVEWCPNSALSLILVASGNQVLLINP-N--VGDFVVTS-KTDAVLKE-VP-Q---SDVV----ISERLRNTVQW-SE--PEEHLYKR-G--VRIFLKHFKEVSQVTWHGKGDYFASVMPDGQNRSVVISQISRRRSQLPFTKAKGLVQCVLFHPTKPCLFVATQRHVRIYDLVKQTLMKKLLTNSKWISTMAIHPGGDNLLVGTYDRKMLGDITEKENLPVKQLRFGDTGSALDEKVGRYTLGPLICDGDDLFNNVVTFRISDATINLPTFDMGHSGDIYFEFRTAVENAVLFHSKGPTDFIKLSIVGGNQLQFQYQAGSGTVSVVREITYKVSDDRWHSISVERNRKEAMMVIDGALFGKVREPPGPVRALHLTSELVLGATTDYRDGFTGCIRALLINGEHVDLRSYARQGLYGISEGCVGKCYSNPCLNNGTCNERYDGYWCDCRWTAF--KGPICADEIGVNMRQSSLVRYDFDGSWRSTIAEHIRVGFTTTNPKGFLLGFSSNISGEYLTIMVSNSGHLRVVFDFGFERQEVIYP-EKHFGLGQYHDLRLSRRNSGATLVMQVDSYEPVEFDFNIKTSQLKDG-----SGTSGLLQQISDMVG----VNKQGG-NVFKNSS--CVVPINDIRGIESMGYAKGEKILRCKLACVFRLIDLYGWTQG-PHTLITARLNQDDEQFLVNPYGMLFHEITASSLIKVDMQGGVIEQGTTNFS-VNIAAFSLHAAVHAARPDLKCIIQVHTPSVVAISAIKQGLLPLSQESVVIGEVSTHTYLGGLLDPEEKDKLARNLGPVNKVLLLSNQGALCCGETIEEAFFNARNTVLASESQLKLLPVGIDNLVLLNDEIRKKLYDSAHKAPS-SPRPDQPS-------ILEAKV---ERKWRVGGIHTGESIVVAPSQTLSNKEYNMLRTTAINVIRHFGVVGECNIQYALNPMSEEYYIIEVNARLSRSSALASKATGYPLAYVAAKLALGIALPKIRNSVTGVTTACFEPSMDYCVVKIPRWDLNKFNRVSTKIGSSMKSVGEVMAIGRKFEEAFQKACRMVDENVNGFDPYLKEVSDE----ELKEPTDKRIFVVAAALKSGYSIDKLYDLTKIDRWFLQKMKNIIELTSFMETCEQNH-LTLSTMLKAKQLGFSDKQIATAVKSTDLAIRKQRQEYRILPFVKQIDTVAAEWPASTNYLYITYNA--SSHDLGFAEEHTMVIGSGVYRIGSSVEFDWCAVGCLRELRRLNKKTIMINYNPETVSTDYDMSDRLYFEEISFEVVMDIYNLENPSGIILSMGGQLPMKTFFFPIILGIMFWFWRRVRKLSRSPALLECMLMSLGGTLAFL--PLEYLSLVFEMPFMLLLSDIRQGVFYAMLLSFWLVFAGEHMLIQDNGERNYLKM-YWKHLSTIVIGCLSLLVFDLCERGVQLVNPFYSIWVTPIGTNLALSFIILAGISASIYFIFLCYMIWRVFRNISIKRSVLPSMSQARRLHYEGIIYRFNFLMLATVICAAVTVISFILSQVAEGQHNW-DESMDLELSIE-NFDS-HNI----LDPDSDGKLHVLFGGTKVVQHTAPPKAT-SGLRPQDGGCVAYVLRT--GFNTSQGKLLRTILFGVKRVTANNKETFG??????????????YVWQKGCEDPERNRYKLFLECTLILTSVIPPELPIELSLAVNTSLLALSKLGVFCTEPFRIPFAGKVDICCFDKTGTLTSDNLLVEGIA-M-AVNDAK---VTSIADAPTESVQVLATCHSLAQLDDG-LVGDPLEKATLTAIDWNLTKADAVVPKKS--KSPALKIFQRHHFSSALKRMSVIAGY--NPIG----SSETIYISTVKGAPETLKSMFSKLPTKYDEVYLDLSRRGARVLALGWREI-GKLSPQ-EIRDLS-RDDIEKDLTFAGFVIISCPLKADSKAVIKELQNASHCVVMITGDNPLTACHVA???-------------------WKSINQKEKLPLD-----FDY---KTLIKKYDLCITGDGLNFLKSNYNTFLNLILPHITVFARFAPKQKEFVVVQLKTLGFAALETLSNRYPYSCYKQVFVDETYDD--SYATMSILSVNLLHTAVIIDQVYISRKCMAQAIAEQFFGCFISMQNWSDMWLNKGISQYLCGLYCKKCFGNNRYRELIQTTLLDVVKYEEEFGGIIL--SQPPAPLPV--GAN-TPQ-SNPK-QQ-----EE-KFYFSIRNLHTMSPKYIAALHKKAMLVMRMLEHRIGLELLLQV-FNKQLSLATNAAQQKIGSGLWGHMLISTNVFTKAICYGGTAALFNAISWVESSAWNGRYALVVAGDIAVYAKGSARPTGGAGAVAILVGPNAPLVFDRGVRATYVKHAYDFYKPDLTSEYPTVDGKLSIQCYLSALDNCYQLYCKN---VAK---TIPEPLRDRMEMIDMSGYVAEEKLAIAKQYLLPQAMKDSGLKDDRIKVEDDALNILIRSYCRESGVRNLQKH???V----------------QVGQSNLADFVGKPVFTQDRMYPITPPGVVMGLAWTAMG?-???????????????--?????????IQGASSLLPVMALAPQENERILDMSAAPGGKASHIAAVMKNTGVLFANDLNRDRIKAVVGNFHRLGVANSVITCMDGRKYPKFLS-GFDRVLLDAPCTGTGVVAKDQSVKTSKDQQDIQRCYNLQRQLLLAAIDCVNAKSGTGGYIVYSTCSVLPEENEWVIDYALKKRNVKLVDTGLEFGTEG---FTSYRQLRFHPTLKLTKRFYPHVRCVAQMVNSQATNIKSGWKNIFSVFHLAAGDQEEAIVELAFQTTGKIIMELYEKQFPSMIDSFQDAVKCLSEFACNARFPDTSMEAIRLVRSCACSVSGAPRLFAEY-GGMEN--DVAVSEDDRVWVRGWFPLLFSLSCVVNRCKLDVRTRALTVLFEIIKTYGDSFRPHWWKDLFKVLFRIFDNMKLPEKHAEKAEWRIIKISNDPSPGYNIEQLAKKGSKYIPLPYCVKGMDVSFSGLLTYLEERTENLL---FTAEDLCFSLQETVFAMLVETTERALAHCNSQEVLICGGVGCNLRLQEMMEIMCKERGAKLFRSEKFVTMATRTRQEYLKDLVTNYATGTPVDTGQKF-----KKKDK---IRPRFIPDLCQRGAILWQV-LDDSGQG--SQIDCFLGVSSDTFVLIEEQSKQIVFVTPCKSILGWSPQ-TNSLRIYHHQGECMTIHMRDTHADRDELMEIMDRLKAVTHGIVAQEFSISRNIMGQLGFHVQPDGIVTLVEIEGQAWQAGLRQNSRLRVKEFNLKQMWKSPNGTIRNILGGTVFREAIICKNIPRLVTGWNKPIIIGRHAHADQYKATDFVVPGAGKLELVYTP--LSGDTQRYTVHEYKG-PGVAIGMFNTDESIIAFAHSSFKFALERGYPLYLSTKNTILKY-DGRFKDIFQDIYEREYKCNYEAKKIWYEHRLIDDMVAYCMKSDGGFVWACKNYDGDVQSDSVAQGYGSLGLMTSVLLCPDGKTVESEAAHGTVTRHYRMYQQGKETSTNSIWWVVLALTWFLAAGLKWGNEAIASYAQYFHIAAWLIPTFQTLAVLLSGAVDGDPVSGICSVGNMNMENLRTFVLAPLVVYLLVGTSFLLAGFVSLFRIRNVIKKQGGAGAGSKADKLEKLMIRIGIFSVLYTVPATIVIGCHLYENAFHEEWLRSLA-CPGTKKVHVILNHKDKNVLINKDVRCKDDVYTHAYTLIIKPDNTYEVQIDGERVEGGDLEADWELLPPKKIKDPEAKKPEDWDDRATIPDPDDTKPEDWDKPEHIAD-----------------------------EWSPKQIDNPAYKG-WVHPEIDNPEYNAEPNLYLQKEICAVGYREHLLSEQHLQSVLSLKECIANPDVALTRGILEPLASLKRVGKIE-N-INCVILVDALCEAEYHRPDHGDTITTFLAKHMPSFPAWLKVVATVRTQLQDVTKQLPYTRITLDNIT---INENMQKDILGYINFRLQNSPSIQSNITLST-S--GK-LESGSVSQH-KFSQHLLNLSQGSFLFAKLTLDLLERGQLVAKSSGYKVLPVTLAQIYLLHFNLRFPTIRSFEKVTHILSVCLSALYPLTLLEIYYSVNSLLVD-FLPWSEFLQRFKLLSGFLVKRLVRTLTYRNSMYHNKHLFAGKTVMDIGCGTGILSMFAAKAGAKRVIAVECSNIVDYARKIVETNKLDHIITIVKGKVEEITLPDGIEGVDIIISEWMGYCLFYESMLDTVLFARDKWLKPD-GLLFPDRCSLFVTAIEDRQYKDEKINWWDDVYGFDMSSIRKVAISEPLVDVVDPKQVVSGPALIKEVDLYTVRKEDLEFSAPFTLIVRRNDYVQALVTYFNVEFTKCHKRIGFTTAPDAPIDKYLYSSEDHIKSGALLACGIVNCGVRNECDPALALLSDYVLHNTNIMRIGAIV---GLGLAYVGSNREAVLSLLAPVFS--DPK---SNMEVIGMAALACGMISVGSANPQVTTTIMQTLMEKSETEL-KDTYAR-LPLGLGLCHLGKQEGVDTIIAALEVIPEPFKSMAVTMVDICAYAGTGNVLKVQHLLHICSEHY--------------------------------QAIAVLGIALISMGEDIGSEMAFRTFGHLLRYCEPVIRRAVPLALGLISVSNPKLSILDTLSKFSHDSDAEVAHNAIFAMGLMALQWIRDNIAAFGGNPNNITLFGESAGAVSVSLHLLSPLSRNLFSQAIMESGSATAPWAIISREESLLRGLRLAEAVGCPHERDDMSEVIECLRKKDPFDLVNNEWGTLGICEFPFVPVIDGAFLDEYPARAMANKNFKKTNILMGSNTEEGYYFIIYYLTELFRK--EENVYVNRQEFLRAVTELNPYVSAIARQSIVYEYTDWLNPDDPVSNRNALDKMVGDYHFTCNVNEFAHRYAETGNNVYMYYYKHRTVANPWPSWTLNKPLDGPVYGFIFLFRWVEERRSRRKVVEQTET-FVKDEDVVNNIFFAQQMVPNSCATHALISILLNC--PTIHLGDTLQRLKAHTHGMSPENKGWAIGNTPELACAHNSHAMPQ-AKRRLDK----GSGVSTGR----FT--GEAFETYEWARKMAVDALEYDDDEGANPAGALEEILEAPERLKDLDLDAFAEELERQGFGNKSITLYDIRAELNCRYKDLRTPFRSANPEELFDMLTKETPETFYIGKMVTAS-VGIARRKPQGEQLDQAN-PVRNDETGLWQCPFCLKNDFPELSDVWNHFDAGSCPGQATGVKLRLDNGISGYIYIKNISDKNVSNPEERVGIGQLIHCRIMKIDVERFSVDCTSKSSDLLDKNHEWRPPRDPYYDQEQEEKDTRSEAEAKK-NKQRQTYIKRVIVHPAFHNISYAEAEKCMVNMDQGEVVIRPSSKGADHLTITWKVADKIEAFVHCTDCGRKLHQICVLHIETIWPQG-FTCEECLKMKG-QKRRENKFNAKKLPVTNLGIYIENRVNIFLKKK-EAGAGEVSIRVVSSSEKVVEVKPGMRNKFVESGELQGEFPYRAKALFAFEEIDGTDVCFFG--MHVQEYGSECPAPNTRRVYIAYLDSVHFFKPRQYRTAVYHEILLGYMDYVKQLGYTMAHIWACPPSEGDDYIFHCHPTEQKIPKPKRLQDWTLEGNMEDPSKFQWMLDWSHVWAAIFKSLFGYICFLTFQNDTQQVITNNLPSAGFKGLVNLCLVIKALLSYPLPYYAACELLERAFFKGKPKTPFPTIWALDGELKVWGLAWRVGIVVFTILMACFIPHFQILSASLDRTLKVWQLGASTANFTLEGHEKGVNCVDYYHGGDKPYLISGADDRLVKIWDYQNKTCVQTLDGHAQNVTAVCFHPELPVVLTGSEDGTVRVWHANTHRLESSLNYGFERVWSICCLKGSNNVSLGYDEGSILVKVGREEPAVSMDASGGKIIWAKHSELQQANLKALPEGAEIRDGERLPVAVKDMGACEIYPQTIQHNPNGRFVVVCGDGEYIIYTAMALRNKAFGSALEFVWAQDSSEYAIRESGSTVRIFKNFKEKKNFKSDFG------AEGIFGGFLLGVKSVSGLSF--YDWDTLELIRRIEIQPRAVYWSDNGRLVCLATEESYYVLAYDSDQVQKARDG-NQVAEDGVEAAFDVLGEVNESVRTGLWVGDCFIYTNAVNRINYFVGGELVTIAHLDRPLYLLGYVPRDDRLYLADKELGVVSYQLLLSVLEYQTAVMRRDFGTADRVLPSIPKEHRTRVAHFLEKQGFKQQALAVSSDPEHRFELAVALEDLNTARALAQEAN--HKWSQLGELAASTNNLQLAKECMQKAQDYGGLLLLATSSGDEKLVRSLGESTHSEGKNNLAFLSYLLLGDLNKCMDILISTDRLGPDSDFEYSTQSYTGYEPTSMRAIRARYDPYLQTRHRVEQLKQLGHSVDKVEFIVMGGTFMSLSEEYRDYFIRNLHDALSGHKSSSVEEAVKYSERSNVKCIGITIETRPDYCLQRHLSDMLKYGCTRLEIG????????????????????????????????????NTISQLPEGLLSSLCALTSITLSRNNFSAYPSGGPSQFTNVDAINLEHNQIDKIPYGIFSRAKHLTKLNMKENQLTSLPLDVGTWTNMVELNLGTNQLSKLPDDIQCLQSLEVLVLSNNLLRRIPPSIGNLRKLRVLDLEENRLEQLPNEVGYLRELQRLIVQSNQLTSLPRAIGHLSNLIFLSVGENNLAYLLRDARDWAVSRNRYWGTPIPIWMSPNG--EIRCIGSIAELEELTGQKITDIHRESIDHLEIPSKIPGNPPLRRVTEVFDCWFESGSMPYAQQHYPFEH-AKEFEECFPADFIAEGIDQTRGWFYTLIVVSTALFGKAPFKNLIANGLVLASDGQKMSKRKQNYPDPLEVVSKYGADALRLYLINSPVVRAENLRFKEEGVRDIIKPSIRIEPPAAIPSQ------------------------REESGLERTGVLFGGLMNDLKRKIPWYWTDFKDAAASQCIASWIFLYFACLSPIITFGGLLSEATGKNMAAMESLVSGFVCGMGYGFFSGQPLTILGSTGPVL-VFETIVYDFCM-TM-GWDYLSFRFWIGTWIAIILLILVAIDASALISHYYLIVVPEDKLTI--Q-KNPDQFLTDNLIA-NIE-K-FL---ENP--SLPYIAAKFPQRNIPYTFHL---GTGE-INDGFINYKLEHGKRYRIFVRAVVDTPQKHLYTSSPFSEFLSLDMREVPPGDPPIRPNPNAPT-DN--DVKVSSQRKEAGVLWIILPI-IAALLLSIIFVILFIYRKRRQPCKT-PDQAAVTRPLIPA-DLNS-S-IAPSDPVEMRRLNFQTPGMISHPPISILELANHIERLKANDNLKFSQEYESIEPGQQFTWDHSNMEVNKPKNRYANVIAYDHSRVILPSEDGALGSDYINANYEKKLRTDLDDLRQQIKKMQ--KRDDKRKFAEDEALKKIKQLEEQKYELQKQVASQKP-----------HQMRPFVGSHEEEALLNEMEVTGQAFEDMQEQNSRLIQQLREKDDANFKLMSERIKSNQLHKLAREEKDVLKEQVSTLTLQVEAANMVVRKLEEKERILQNNLATVEKELTLRQQAMEMHKRKAIESAQSAADLKLHLEKYHSQMKEAQQVVAEKTSSLEAEAYKTKRLQEEIAQLKRKAERMKKMELAGTTLDEVMMEEIREYKETLT-CPSCKVKRKDAVL?GSREEAQDGINRTALREIKLLQELHHKNLIGLLDVFGHMSNVSLVFDFMDTDLEVIIKDNSIILTTANIKSYMLQTLQGLEYLHLNWILHRDLKPNNLLVNSSGVMKIGDFGLAKLFGSPNRVNSHQVVTRWYRAPELLFGAKQYSTCIDMFETKLINTLIFKFLTVPMFRNVTLKCLTEIAGV-TVSNYDDMFVNLFSQTMAQLEVMLPLGTDIKSAYACGQDQEQNFIQNLALFLCTFLKEHGNLAE-------LR-NALRYLVLISEVEEVEIFKICLEYWNCLAVELY-RR-----ALYQE-------VLNKVRYIMISRMAKPEEVLVVENDNGEVVREFMKDTDSINLYKNMRETLVYLTHLDYADTERIMTNKLQNQVNGTEWSWKNLNTLCWAIGSISGAMHEEDEKRFLVTVIKDLL------GLCEQKRGKDNKAIIASNIMYVVGQYPRFLRAHWKFLKTVVNKLFEFMHETHDGVQINFLCAFYGCLHAGIVPVPIEVPITRRDAGSLQIGFLLGSCSVQVALTSEACLKGLPKTT-SGDVIQFKGWPKLLWFVTEHLAKTPKDWSP-TPRLTDETPAYIEYSTDRDGSVMGVTIARASMVQHCRMLTMSCSYTEGENMVCVLDFKREVGLWHSVLSSILNGMHVIYIPYALMKVNPASWMQMITKYRASVAVVKSRDLHWGLLATKDHKDISLNSLRMLLVADGANPWSLSSCDQFLSVFQSKGLRPDAICPCASSSEVLTVSVRRPGRGGVN-----ATGRGVLSMQGLSYGVVRVDQENSLTSLTLQDCGQVMPGCVVVVVKMEGPAYLCKTDEVGEICVNSGATGTQYWGLQGLSNSTFKVQPL------GTDGK--------PIS-DAEYTRSRERSLSVVNMFLDEMAKEAKNIITAICDAQCKMSDQLLPKNCAHLIA????????????-????????PGKE-SYRKTRENLTTMDKLHMALTELCYAINYFSNINVWEYTFAPREYLHQHLETRFVKALVGMVMYNADSNEIAKPSELLVSVRSYMNVLQTVENYVHIDITRVFNNCLLQQTQPLDSNGEKTIAAIYTQWYSEVLLRRVSAGNIIFSMNQRSFVSLTGEGSIPFNPEEYSDVNELRALAELIGPYGMKQLSETLMWHIASQVIELKKLAEMNKDVLLQLRTNFDKPDIMKEQFKKLNNVDNVLQRMTIVGVILSFRHLSQSCLTDVLEQRIPFLVSSILDFRHHLPSGDPMK-IVSDMTCAAGLPCKVDPTLISALKLQKPE-ADAD-EHLLVCLLEQLSKVISVICVAVWAINIGHFNDPAHGGSWIKGAVYYFKIAVALAVAAIPEGLPAVITTCLALGTRRMAKKNAIVRSLPSVETLGCTSVICSDKTGTLTTNQMSVSRMFIFDKVEGSDSSFLEFEITGSTYEPIGEVFLKGQKIKSADFEGLQELGTICIMCNDSAIDFNEFKQAFEKVGEATETALIVLAEKMNPFTVTKSG-DRRQTAICVRQEIETKWKKEFTLEFSRDRKSMSSYCVPLKPSRLGNGPKLFVKGAPEGVLDRCTHARVGSQKVPLTNTLKNRILELTRSYGCGRDTLRCLALATADNPMKPEEMDLGDSTKFFTYEVNLTFIGVVGFKAIGTTLAGLVQCGAWGCFDEFNRIDISVLSVISTQLQTIRSALLMKLEKFTFEGVEIALDSKVGIFITMNPGYAGRTELPESVKALFRPVVCIVPDMEMICMISLFSDGFLEAKVLAKKMTVLYKLAREQLSKQFHYDWGLRALNAVLRMAGVLKRASPDLKETLVLMRALRDMNHPKFVYEDVPLFLGLIRDLFPGMDCPRVGYPEFNAAVEQVLESNGFIVLPYQVDKVVQMYETMMTRHSTMIVGPTGGGKTVVIKTLAKAQTLMGLHTKLFTLNPKACSVIELYGILDPITRDWTDGLLSNIFREINKPTERL---ERRYILFDGDVDALWIENSSLDDIKYVLNPTFTEKHIKNLDAST-KLSRAIDGSLYMPGIVGLNNIKANDYCNVVL-QLSHVAPLRNYFLREENYGKVKRPPGDSAFLLVQRFGELMRKLWNPRNFKAHVSLHYKATVIILIAFSLLVTSRQYIGDPIDCIVDEIPPNIMDTYCWIYSTFTIPNRLTGRVGQDMVMQGVVSHVDGKDEVKYHKYYQWVCFALFFQAMLFYVPRYLWKTWEGGRIKMLVLDLNCPIVNEECKADRKKLLVEYFTANLHYQNFYAFRFFICEVLNFVNVVGQIFFMDFFLDGEFRTYGTDVLKFTELEPEERDDPMARVFPKVTKCTFHKYGPSGSVQKFDGLCVLPLEVYNEIEENRPKVETVLAQGQEYLKR-GS--NAASNLQHNLRTLKQRWDSVTARANDKKIKLEIALKEATEFHESLQAFVDWLTNAEKILSNLKPVSRVLDTIQSQIEEHKVFQKDVSAHREIMLNLDKKGTHLKYFSQKQDVILIKNLLIS??????????????????????????????????????????????????????????????????????????????????????????????????????????????????????????????????????????????????????????????????????????????????????????????????????????????????????????????????????????????????????????????????????????????-????????????????????????????????????????????????????????????????????FCMLIGYGWHILSEKRGKQLSSLLLSLLLLSHGSKTYLRNLDWEDEYSIFMS-GLRVNQKNAKLFNNVGHALESQGKFDEALDFFKTAVNVQQDDVGAHINVGRTYNHLKMFKEAEEAYLKAKSLLPKAKPGESYQARIAPNHLNVFLNLANLISKNSTRLEEADMLYRQAISMRADYTQAYINRGDILIKLNRTKGRMFILIVRKINTAIYRPKERQRSSIGVLDIFGFENFTHNSFEQFCINFANENLQQFFVRHIFKLEQEEYNVEGINWQHIEFVDNQDALDLIAIKQLNIMALIDEESKFPKGTDQTMLAKLHKTHSNHKNYLKPRSDINTSFGLNHFAGVVFYDTRGFLEKNRDTFSADLLQLVTISSNKFLQQIFAEDIGMGSETRKRAPTLSTQFKKSLDSLMRTLSNCQPFFIRCIKPNENKKPLMFDRNLCCRQLRYSCMKEDDICELLKFERKMLRARIATLKNDKFIQVRLRMETGADGKAQKVNYYFINYKTFVNVVKYKLDLMRKRLETEERDATSRASFKCPGCLKTFTDLEA---DQLFDFATSEFRCTYCREVVEEDLSALPKKDSRLLLAKFNEQLEPLYILLREVIGSILVFAILGTTISAFVIGFGIYFLGLAEVVYKLSFVESFAFGSLISAVDPVATVAIFHALNVDPVLNMLVFGESILNDAISIVMTTAVLESNNP-LM---STGEAIVLGIQRFCLMFFASAGIGVVFALVSALLLKHVDLRKNPSLEFGMMLVFTYAPYVLAEGIHLSGIMAILFCGIVMSHYTHFNLSTVTQITMQQTLRTLAFIAETCVFAYLGLALFSFKHRAEPALIVWSIILCLLGRACNIFPLAILVNRFREHQITKKMMFIMWFSGLRGAISYALSLHLNFS-DETRHVIITTTLIIVLVTTLFFGGSTMPLLKFMQ-----ATK----RLK-RR-RKDREVTLSKTREINDTFLFYRSMLEERKQELLKELESVFSAKQISLGVATQKGQETVEQIYKTCEFVERLNKCANVVEILMVRKLLDAKLQGLLSYN-IDQSVQNA-CELEFVSNYQAIQVGVRNTFGYVR--S-----PSK-QPPIARP-------------------------------SQSTSP-FE-S-NIISKRFSSANSLGPFS-ATIGD-LNL-NG-I-N--PYEKWSNGG--------------------DP-MLDLTSKLMS-SAIFPPKSQIKRQKMIYHCKFGEFGVMEGQFTEPSGVAVNAQNDIIVADTNNHRIQIFDKEGRFKFQFGECGKRDGQLLYPNRVAVVRTSGDIIVTERSPTHQIQIYNQYGQFVRKFGANILQHPRGVTVDNKGRIVVV??????????????????????????????????????????----????????????????????????????????????????????????????????????????????????????????????????????????????????????????????????????????????????????????????IELSSSVQTDLNLPYLTMDAAGPKHMNLKLTRSKFES--LVGDLIKRTVQPCQK-ALKDAEVSKSDVGEVLLVGGMTRMP------KVQDTVQGIFGKQPSRAVNPDEAVAVGAAVQGGVLAGDVTDVLLLDVTPLSLGIETLGGVFTRLINRNTTIPTKKSQVFSTAADGQTQV-----EIKVHQGEREMAGDNKLLGQFSLMGFPPAPRGVPQIEVTRFHTLDMAHRAKVELSGQYIGKFQCKIGYGKATPTTRIWVGGLGPWTSVPQLEREFDRFGAIKKIDYVKGDTQAYILYDSIDAAQAAVKEMRGFPLGG-PERRLRTDFADVT-------------------------------------------P-PE--R-RAGSRGP---------------------RRSGSR---GLD--RS-RSRSP--RRS-PDSDSDSGSRR-AGLLASSRTLPEVARKCTTIWQGALILKNSLFPAKFHLIDGDTDIVDGLMKDEDGKHQLRITQRLRLYWEG---TEHPRFKLNEDTGMISMKHGTKDGTYHLKFKVYDRKHTQTDVPANVTVTVK-----EIPHEAVVNSGSVRIAGITDEEFIRIWDYRTQSLSRSMSEKFRDKIADLLNIEKENVDVFSVQLRRKHTPVTDVRFSAHG-SPYYKPVRLNGMVLMHREEIERAVGINITMVGIDECLYENQMCEGSCTNTLDISALPYMVNANKTALVGVRVDVLAECTCGARNFSKEENCRNTPCYNGGRCIETRYSLSCSCPAGYNGPRCQQTSRSFRGNGWAWYPALEMCDKSHLHFEFITRKADGLLLYNGPIVPPEKDEIMVSDYVAVELERGYPRLLLDFGSGTLELRVKTKKTLDDGLAIKDDENKFDMLVRNCVAHDGKRAPIQLVDQYGCVVRPKIMSKFQKIKNFGPSASVVSFAYFQAFKFPDSMNVHFQCVI---QVCRYNCPEPKC-------EYG-PP---PV--------------------------------A-EY--GI------P-Q-AFPDPRHP--SGPTGAYSEPNADVV?-----------------------------NDIH----LPPPPPPG-HH--YNTVK--RK-SS-IAD-E-FE----GNLATLGGRPRSVENLPA-LQGARRRR-------VV-S---H-VYKRE-A----Q-EMTDVNTSRTIQVVAVPIPKVRAQADAEVLKVVTSGKSKRKAWKRMVTKVTFVGEGFTRKPPKFERFIRPMALRFKKAHVTHPELKATFCLPIIGVKKNPSSAMFTSLGVITKGTVIEVNISELGLVTQAGQMVSKLPDMLNAEIVLGTIQNVRDAVTWLGYTYLYIRMLRQPTLYGISHDHMKQDPLLEQHRADLIHTAALHLDRSGLVKYDRKTGQFQVTEIGRIASHYYCTHETMSTYNQLLKPMLSEIELFRVFSLSGEFRNITVREEEKLELQKLMERVPIPIKESMEEPSAKVNVLLQAYISQLKLEGFALMSDMV----YVTQSASRLMRAIFEIVLHRRWAQLADKALALCKMIDKRMWQSMSPLRQFRKMPEEIVKKIEKKNFPWERLYDLGPNEIGELIRVPKLGKTIHKYVHQFPKLELSTHIQPITRSMLKVELTITPDFQWDDKLHGASEAFWILVEDVDSEVILHHEFFLLKAKYCQDEHLVKFFVPIFEPLPPQYFLRIVPFITVSGSEFLEMFVGVGPSRVRDLFSMARKHAPCILFIDEIDAVGRKRGGRSFGGHSEQENTLNQLLVEMDGFNTTTNVVVLAATNRVDILDKALLRPGRFDRQIFVPAPDIKGRASIFKVHLGQLKTNLDKMDLARKMAALTP---GADIANVCNEAALIAARDLNDTIIMKHFEQAIERVVAGMEKKTNVLSPEEKKTVAYHEAGHAVAGWFLEYADPLLKVSIIPRGKGLGYAQYLPKDQYLYTKEQLFDRMCMTLGGRVSEELFFKRITTGAQDDLKKITQSAYAQVVHYGMNEKVGNLSFDMPREGEMVLEKPYSESTAQMIDVEVRKLIDSAHKRTTQLLIEHKDKVERVAERLLKHEIISRGLVNTLLLKDPDTFRRNLTIQRYAVIPLSTNSGLIGWVPHCDTLHTLIRDYRDKKKILLNIEHRIMLRMAPAYDHLCVMQKVEVFEHALEHTNGDDLARLLWLKSPSSEVWFDRRTNYTRSLAVMSMVGYILGLGDRHPSNLMLDRLSGKILHIDFGDCFEVATVREKFPEKIPFRLTRMLINAMEVTGIEGTYRRTCESVMSVLHRNKDSCKGFFKRTVQKGSKYVCLADKACPVDKRRRNRCQFCRFQKCLAVGMVKEVVRTDSLKGRRGRL-----------------LITALVRAHVDTTPDLANLDYSQYL--EPSPIEPIMA-----EAEKIQQFYTLLTTSVDVIKNFADKIPGFQEVCPEDRELLFQSASLELFVLRLAYRTHPNDTKLTIHEVEKRALPEFFNGRNKSKTPEIY----NFMVDTYRLNPTEYITSTACRRNLAGDVCAIMRVHAFLEQWGLINYQVDTDSRPTPMGPPPTSHFHILSDTPSGLQPVNP--PKTPQPSAAKTLLDLD----------------FGLKLDQY-AKKPAALRNKSAASLTRDWTEQETLLLLEGLEMYKDDWN----KVCEHVGSRTQDECILHFLRLPIEDPYLE--DPEAGGALGPLAYQPIPFSKAGNPIMSTVAFLASIVDPRVAAAAAKSAMNEFASIKDEVPAAVMDAHLKNVEASS---AEGKYDPAANLALTGIAEERRTFLRQSLESRLIALYFDTGMFSEALLLGST-----------------QLLESKTYHALSNLPKARAALTSARTTANAIYCPPKMQAALDLQSGILHAADEKDFKTAYSYFYEAFEGFDSVES-PKALTALKYMLLSKIMLNNPEDVQQIVSGKLAIKYAGRDIDAMKAVAQSSHKRSLADFQIAVKQFKHELEDDVIVRAHLGTLYDNTDRFIAVMHDEKEGMIPGNALVVDPKRQFRPLSKFGNAFLNRLQCSLVKSPVLQNISIIDTPGILSGEKQRVDRGYDFTGVLEWFAERVDRIILLFDAHKLDISDEFRRSIEALRGHDDKIRIVLNKADMIDHQQLMRVYGALMWSLRRAIELQPNFPDAYCNLANALKEKGQVTEAEECYNTALRLCPSHADSLNNLANIKREQGYIEEATRLYLKALEVFPEFAAAHSNLASVLQQQGKLNEALMHYKEAIRIQPTFADAYSNMGN---------GALQCYTRAIQINPAFADAHSNLASIHKDSGNIPEAIQSYRTALKLKPDFPDAYCNLAHCLQIVCDWTDYDSRMKKLVSIVADQLEKNRLPSVHPHHSMLYPLSHEFRKAIAARHANLCLEKINVLHKHPFKFSLELKSR--LRIGYVSSDFGNHPTSHLMQSVPGLHDRSRVEVFCYALSQDDGTTFRSKITREAEHFVDLSGVPCNGKAADRIYADNIHILVNMNGYTKGARNEIFALRPAPVQVMWLGYPGTSGASFMDYLVTDVVTSPVEVANQYRRNLISTLSELISLNIVPIINTNDAVSPPPQID------EPIGGKGGKKGISLKDNDSLAAMLAAEVQSDLLILMSDVDGIYNKPPWEQGARFIHTFSSDLRHTIEFGQKSKVGWSLFVFFNHAMGRELIIEMFLYRPHYLNAIQTMCPHILRYLATAVIINRGRRSALKDLVKVIQQESYTY---RDPITEFVEHLYVNFDFDGARQKLHECQTVLFNDFFLISCLDEFVENARLMIFETFCRIHQCISIGMLAEKLNMNPDEIFELNSFEQLCINYTNEKLQQLFNHTMFILEQEEYQKEGIEWKFIDFGLDLQPTIDLIDKPMGIMALLDEECLFPKATDKTFVDKLVSAHSAHPKFKKSDFRGIADYSIIHYAGKVDYCAKQWLMKNMDPQNENVVSLLQASQDPFVMHIWKDAETLGRAKGMFRTVSYLYKEQLANLMVTLRNTNPNFVRCIIPNHEKRAGKIDAPLVLDQLRCNGVLEGIRICRQGFPNRIPFQEFRQRYELLTPNVINKGFMDGKKACETMIKSLELDQNLFRIGQSQEMGVKLGNEVGYAIRFEDCTSERTVIKYMTDGTLHREFLSEPDLQSYSVMIIDEAHERTLHTDILFGLVKDISRFRPGLKLLISSATLDAQKFSEFFDDAPIFRIPGRRFPVDIYYTRAPEADYVDACVVSVLQIHATQPLGDVLVFLTGQDEIETCQELLQDRVRRLGSKVKELMILPVYANLPSDMQAKIFEPTPPGARKVVLRFLYYLGRIKAARLEYSVAHKHLVQAMRKSPQNAAVGFRQTVQKLLVVVELLLGDIPERQIFRQASMRHSLAPYFQLTQAVRMGNLQRFSEVLENFGPQFRQDHTFTLILRLRHNVIKTAIRSIGLSYSRISPQDIAKKLGLDSAEDAEFIVAKAIRDGVIEATLDPQGGYMRSKESTDIYCTKEPQMAFHQRISFCLDLHNQSVKTDPITYPMRMTRIRSALLIAAVWVCSSAISFPAIVWWRAVR-TEPIPAYKCPFTEHLGYLIFSSTISFYLPLFVMVFTYYRIYRAAVAQTRSLRLGTKQVLLGSGELELTLRIHRGGT-------------CKEDEPLTALQNN-GLARMAST---RLG--------PHSKNFSLSRKLAKFAKEKKAAKTLLTGDLTSGGIPFLDYRTYAMKILFPNVDDHVVLQWERPELLCKEKGLRLFGQLIMNKTFLLLFIRTLESNRYFSMRDRVNVASLIMVTLQSKMEYCTDILKTLLAELIEKCMEGKSHPKLLLRRTESVAEKMLSAMGRKN-NESTS-NALAVQLGPDGKVKYDVIARQGHSKDKIVYSKLSDLLPVEVTAENDPSLDKPSQEEVDDVTERTRQALMKITNSKIAAAMPVRFAD---PAEFICYTPSQQGAAFNSGAKQRVIRLVEAQVDPMEPPRFKINKKIPRGPPSPPAPVLHSPTRRVTVKEQKEWKIPPCISNWKNAKGYTVPLDKRLAADGRGLQQLHINENFAKLAEALYIADRKAREAVETR----------------------AQKARDERAGIK---------EEQERELLRADRHKERARERNLARAAPDKRTKLQKERERSTHVLLNTPALESVFTPLEITAALFAACVHDVDHPGLTNQFLINSSSELALMYNDESVLENHHLAVAFKLLSNEGCDIFCNMNKKQRQTLRKMVIDMVLSTDMSKHMSLLADLKTMVETKKVAGSGVLLLDNYTDRIQVLENLVHCADLSNPTKPLALYKRWVDLLMEEFFQQGDKEREAKMDISPMCDRHSATIEKTQVGELAESRQTEVTIRDIDELAMDLLIDFCYTSHIVVEESNVQMLLPAACLLQLTEIQDICCEFLKRQLDPSNCLGIRAFADTHSCRELLRIADKFTQHNFQEVMESEEFLLLPVGQLVDIIASDELNVRTEEQVFNAVMSWVKYNVSERRQHLPQVLQHVRLPLLSPKFLVGTVGSDLLVRSDESCRDLVDEAKNYLLLPQERPLMQ------------GEVLFAVGGWCSGDAIASVEKFDPQTMEWKMVALGAAMFWIKVGSQSVVYTGDYNMTPDR--HLGAAWIDKCRPDLLISESTYATTIRDSKRCRERDFLKKVHECIERGGKVLIPVFALGRAQELCILLETYWERMNLKAPVYFALGLTEKANNYYKMFITWTNQKIRKTFVQRNMFDFKHIKPFDRQFIDNPGPMVVFATSHILTVACGSKIMLYTPLSTDLAQANVKAMKESM-NNYRPILRKASSLAQPMFVDDFKWMALRKIELQTADGLPALPMQISWVRDGILVVGMDSEMHVYTQWKPQ----------------RDVDFRTLTQENQRK----LAAIPTLGRISSVNLQIL-----DRKR-------DYMPDYGLFEASRIACPVLPQYHPKQLMELLNSGKIRWVKAILSHLVKCVGG-NQET--PED--IQGWARARTLSVSY-PAG---SPEHRAS------ISE--IVLDYDEINNIPPLPLWTLLAADKE-----EE-KKDYNELFDNNVIM-EE-SLDTLLEDQ-D--I-VR-LERRPS--ERN-V-GLAHFTPKQGRILSRLLTHMHLPGLSSLQLMVNPFSGALIDRIGYDIPMMIGLCIMFLSTAVFACGRSYGLLFFARSLQGVGSAFADTAGLAMIADRFTEETERSKALGIALAFISFGCLVAPPFGGALYQFAGKEMPFLILAFVSLMDGFMLLLVMKPLKEQIKESQMARPPSVPIWRLFMDPYIAVCSGALMMSNVALAFLEPTISLWMEDNLTTENWKIGMIWLDEESWIKEKKLLVGSDDYGRDLTGVQNLKKKHKRLEAELGSHEPAIQAVQEAGEKLMDVSNLGVPEIEQRLKALNQAWAELKQFAATRGQKLDESLTYQQFLAKVEEEEAWISEKQQLLGVEDYGDTMAAVQGLLKKHDAFETDFQAHRDRCRNIGDDGLKLVSEGNHHADSINQRCQQLQTKLDHLAALAGRRKAKLVDNSAYLQFDGAPSPMMPNEARLRNLTYSAPLYVDITKTIVKDGEDPIETQHQKTFIGKIPIMLRSTYCLLSGLTDRDLTELNECPLDPGGYFIINGSEKVLIAQEKMATNTVYVFSMKDGKYAFKSEIRSCLEHSSRPTSTLWVNMMARGGQAIKKAAIGQRIIAILPYIKQEIPIMIVFRALGFVADRDILEHIIYDFEDPEMMEMVKPSLDEAFVIQEQNVALNFIGARGARPGVTKEKRIKYAREIL--------YRTGKLHYPKHECLTSYDEELAFFGILPDVIGDCCYEDYRDRKRENAERLMDDKLSENGDQHLQQLTNLRQKMWRAFENPHTSTAALVFYYVTGFFIAVSVMANVVETVPCGSRPRGAGSLPCGERYKIVFFCLDTACVMIFTAEYLLRMFAAPNRYKFVRSVMSIIDVVAILPYYIGLGITDNDDVSGAFVTLRVFRVFRIFKFSRHSQGLRILGYTLKSCASELGFLVFSLAMAIIIFATGLRAIQCYHEAKGDKHRDVCLIPVSAHGTNPASAQMAGMRVEPVRVKQDGTIDIDDLKSKAEKFRNRLSCFMITYPSTNGVFEDTVAELCEIIHKNGGQVYLDGANMNAQVGLCRPGDYGSDVSHLNLHKTFCIPHGGGGPGMGPIGVKSHLAPFLPGHPVVNPL---GINST---NYEVVSAAPYGSSAILPISWAYIRMMGARGLRKATQVAILNANYMSKVLEPYYITLFKSSTSNLVAHEFIIDIREFKKTANIEAADIAKRLMDYGVGIHGENIDAAVETYNLLSEKYFTHASPTLFAAATPRPQLSSCFLLMMPDDSLTGMFSCLTQCAKISKSAGGIGLNIHNLKAKGT-----PTGQ----LDLKSGGLVPILRVFNNTARYVDQGGNKRPGAFAIYLEPWHADIFEFLDLKKNTGKEKDRARDLFYALWIPDLFMKRVESNGVWSLMCPHVSKGLSDCWGKDFEKLYESYEVEGKFIRQVPAQDLWRAIIVSQVETGTPYMLYKDACNGKSNQQNLGTIKCSNLCTEIMEYTAKDEIAVCNLASIAVNMFVSQDRKSYDFEKLKAITKIVTKNLDKIIDVNYYP--VVEAKNSNMRHRPIGIGIQGLADAFILLRMPFESEAAGLLNKQIFETIYYGALESSCEIAEKCGTYSTYIGSPVSRGILQYDMWN-VTPTN-LWDWGKLKEKIAKHGVRNSLLLAPMPTASTAQILGNNESVEPYTSNIYTRRVLSGEFQVVNQHLLKDLTDQDLWDDTMKNQIIANCGSIQNIPGIPDDLKQIIYLFGDGWRLRQEQMLREGESEQASQLCAFIGIGNSDQDMQQLDLNNGKQYCAAKTLYISDSDKRKHFMLSVKMFYGSGHDIGVFHSKRIKVISKPSKKKQSLKNTDLCIASGTKVALFNRLRSQTVSTRYLHVENGHFHASSTHGGIYVHEKGQGLIEENEVYANTLAGVWITTGSTPVLRRNRIHSGKQVGVYFYDNGHGKLEDNDIFNHLYSGVQIRTGSNPVIRGNKIWGGQNGGVLVYNGGLGLLEQNEIFDNAMAGVWIKTDSNPTLKRNKIFDGRDGGICIFNG--GILEENDIFR----NAQAGVLISTQSHPILRRNRIFDGLAAGVEITNNATATLEFNQIFNNRFGGLCLASGVQPIVRGNKIFNNQDAVEKAVANGQCLYKISSYTDSKILQEYITQEGHKLEIQPRIPVAVTNAVSWRSEGIKYRKNEVFLDVIESVNLLANANGNVLRSEIVGAIKMRVYLSGMPELRLGLNDKVLFESTGRGKSKSVELED
Geotrupidae_Australobulbus_CSR137 AIKILVKVLEDVNQEPMVRHEA-EALGAIASPESTSILEKYLNDPVVEVAE-TCELALERIKW-----------------VDPAPPLN-NHNVEELKNILLDEKASLFLRYRAMFSLRNLQNKEATMAL---LD--HG-SALFKHEVAFVLGQLQDALSVPFLSKSLEDSLENEVTNPPIDPFREKIVMSQQCPVGPEANILQPSSKQ-VHRLWLKQPILSIADLEVLKLTKHRNWSSYIIDTTYAPSEG--GLRTHLQNICEEADRASKN-HQILILSDRNAGKD-RVPMSSLLTLGAIHHHLIEMRSRMKVALVVETAEAREIHHICVMLGYGADAICPYLAMELAASLRDSGILDSSLTDEVIYHNYAQAMQTGISKRITFSHLFLKGWD--REVNSYPPSNGPLAIYKIEEFYNTLDYAIDGYSKINHAIGPYSYANEDNTMADVIFCLYQYKKGTIFGFNESFIFDSEVVEICYNL-------------------FSALVKATLSFSIKTVSFKSAG-PITPPNCYKFDVVILFLNEDHDGQMLLSLDAEPIRLLCKGETQYFTDNEIDALLRSLLNYLVILICLLSLLLCSRAIWRAQQLKILTNNFFVISFNKPLSYDDRMKFWNMWYITIIINDLLIITGSSIKERIERREFTSD-QWNACSVFLG-GNMLVWFGVLRYLGFFKTYNVVILTLQTAAPQIARFLLCALLIYSGFTFCGWLILGPFHLKFRSLSSTSECLFALIN?????????????-----??????????????????--??????????????????????-?????????????????-??????????????????----------------???????----------???????????????????????????????????????---?????????????????????????????????????????????????????????????????????????TAKALNVDLLVHYGHSCLVPIDPKQG-LKVLYVFVDIKIDPLHFLETIKFNF-TTDKRIGLVSTIQFVTTLQAVSNKLQELGYG-VQVPQFKPLSPGEILGCTAPML-RDVDVIIYLGDGRFHLEAAMIANPNLQAFRYDPYSKKFTREYYDHEEMRMARYNAITEAKTSGKFGVILGTLGRQGSPKVVDYIRKRIEYHKRKMIVILLSEIFPDKLDLFN-?DAFVQIACPRLSRQRGITIQSAATYTLWKDHNINIIDTPGHVDFTVEVERALRVLDGAILVLCAVGGVQSQSLTVNRQMTRYKVPCLAFINKLDRLGANPNRVLT----QMRTKLHHNAAFVQLPIGLEGENKGLIDLVTQKAIYFEGHFGEELKFDEIPKDMQSECSERRHELIEHLCNVDDTLGELFLEEKPIKESDIKEAIRRACLKRTFTPVLVGTALKNRGVQPLVDAVLDYLPNPGEVENVAFK-----EIEGQESQKVVLDPTRNDS-KPFVALAFKLEAGRFGQLTYMRCYQGMLGKGDYIFNSRTGRKVRIARLVRLHSNNMEDVNEVYAGDIFALFGVDCASGDTFTTESKDKLSLESIFVPDPVVSMCITPANSKDRDNFAKAVTRFTKEDPTFHFNFDNDSKETIVSG??????????????????????????????????????????????????????????????????????????????????-????????????????????????????????????????????????????????????????????????????????????RDRTMDCIKVEINEETNTVSVWNNGQG---IPVVMHKNEKMYVPTLIFGHLLTSSNYNDEEEKVTGGRNGYGAKLCNIFSTKFTVETASKEYKRQFKQTWGNNMTKASEPKIK-EFDGSDFTKITFCPDLTKFKMEKLDEGIIGLMSRRAFDVAASTRGVKVFLNGKRLPVKNFKDYIDLYIKNKEDDTGNSLKVVYENVSDRWEVALTLSDRGFQQVSFVNSIATTKGGRHVDYVTDMIVKQIIEVLKKKNKGGVNIKPFQVKNHMWIFINCLIVNPSFDSQTKENMTLQAKNFGSKCVLPEKFINAVT-KSGIVESVLTWAKFKAQTEL-------------IPKLEDANE------AGCTLILTEGDSAKSLAVSGLGVIGRDYYGVFPLRGKLLNVREATHKQILENAEINNLIKILGLQYKKKYNSEDDMKTLRYGKVMIMT????????????????????????????????????????????????????????????????????????????????????????????---???????????????????????????????????????????????????????????????????????????????????????????????????????EGGVKFDFSEISLPKDCLSQ--------------------------LQSCFKSMVDTLSKQAPETINEVQLLVKELRRIILLWDELWLGTLAQHHSEINKRQQQLELEIEKVVLNLNLSYEEKVSLITEKHRIIIKPIIFILEQLYDITSV-EPETPHEKQFQEQYLEIIVETLKKLKNPDNMDK-PQES??????????????HKRTS-YALKMHEISPVLANMRNTVISMPGLASSL--RTRVTIQHVSNHVSILPTKTKPKKLVFHGSDGQTYTYLFKGLEDLHLDERIMQFLSITNTMMA--------NLYRARYYSVIPLGPRSGLISWVDGTTPVFALYKRWQQREAA------------KLRPSELFYNKLNPLLQEHGVKNIENRKEWPLVVLKQVLTELMNETSSDLLAKELWCHSVNAGTWWQIVRRYSYSVAVMSIIGYIIGLGDRHLDNVLVDLTSGDVIRRGTRCSTAKAFLRPIRTRRNLHVALNAHVTKIFLTQETKRAYALEFVRNGRRQVVRARKEIVLSAGSINTPQILMLSGIGPKDQLTKLGIRPIVDLPVGENLQDHVAMGGLTFLVDKPISIVQDRFQAFPMTMQYLMRQKGPMTTLGGVEGLGFVNTKYGNRS--WPDIQFHMAPASINSDNGAKVRKSLGLKDSLYNSVYKPIANKDSWTIMPLLLRPRSRGWVRLRTKNPFHYPLINANYFDDPFDVRTLVEGAKIAMKLSESPAFAQFGSRVHSVPFPKCRKYPFGTDAYWECHMRTRGHYNNVSCVLFHPRQELLLSNSEDKSIRIWDMTKRTCIYTFRREHERYWVLASHPSLNLFAAGHDTGMLIFKLERERPAYTVHGNLLYYMKERSLRKLDFTTSKDVPVMQIRGLL----KGPIYSMSFNPAENAILLCIRT-TNVDNSTYELFTLPREH-DSESQVP-------EFETKRSAGITALWVARNRFAVLDRSHQVVIKNLKNEVTKKVQTPDPVSKTYGDPSRRPEVKSSTIEYIAPAEYMLRPPQPAVYLFLLDVSRVAVESGYLHTVCNCLSSELANLPGDTRTHIGFLAYDSALHFYSLSEGQSQPHEMTVLDIDDVFLPCPDNLLVNLQDRMELVSDLLAQLPTKYVNNYDSGSALGAALQVAYKMMAGTGGRVTVFQAVLPSVGPGLLTSREDPSQRASSETPHLNPANDFYKRLALECSGQQIAVDLFLLNSQYIDIATISGISRFSGGCIHHFPLFKASRTLQNESLERSFRRYITRKIGFEAVMRIRCTRGLSIKNIFIWFARKQRDGR-D-FT-EEELRTSMINKPPGSPNVAILSFQGGFHGRTS-GLSATHTKPVHKLDFPLFSDWPCASFPRYKYPLEENERENKEEDRRCL--VEDLMETNR-KKGV---PVAGVIVEPIQSEGGDHEGSPEFFQELQRICKRQGAALLIDEVQTGCGTTGKMWCHEWFNLDSPPNIMTYSKKMQFGGYYHTKEMQ??????LSVQYEGHKDMVRTLTTDKSGQYLATGSDDTTVKIWEVNTGRCLKTIKTE-GI---VRSIEWCPNTAISLILVASNNRVLLVNP-N--VGDFVVGS-KTDTVLKD-SP-Q---ADVI----ISERVRNCVQW-VE--PTEDEYSA-G--IRLVLTHFKEVAQVTWHGKGDYFATVMPDGQNRSVLISQLSKRRSQLPFSKSKGLVQRVLFHPIRPLLFVATQRHVRIYDLVKQELVKKLLTNSRWISNMDIHSGGDNLLVATYDRKILGDLREKENLPVRQLRFGDTGNALDEKEGRYTLGPLVCEGDDVFNNVVTFRVADATIDLPTFDMGHSGDIYFEFKTTIENAVIFHASGPSDYIKLRIIGGSQLQFQYQAGSGPMAVTKEAAYRLANNVWHTVSIERNRKSAIIVIDGSMKAEVLEPPGPVRALHLTSKLIIGASVDYHDGFTGCIRAFQINGQLVDLRSYARNGLYGISEDCVGKCHSNPCLNNGTCFERYDGFSCDCRWTAF--KGPICADEIGVNMRQSSLIKYDFMGSFRSTISERIRVGFTTSHPNGFLLGLSSNISGEYMTIMISNSGHLRVVFDFGFERQEVIYP-EKTFLHGQFHDLRLSRKNSGATLVLQVDDHEPVEYHFNIKESQLKDG-----AGTTGLMQQISDMMG----VAKNAG-HVFKNSN--CVVPINDIRGIEAMGYAKGEKILRCKLASVYRLIDLYGWSQG-CGTLITARLNQDDEHFLVNPYGMLFHEMTASSLIKIDMQGNVVEQGTTNFS-VNITAFSLHAAIHSARPDIKCIIHVHTPSVVAISALKCGLLPISEQSVVIGDVSTHPYMGGLLSPEEMEKIARNLGPNNKVLLLTNQGAVCCGETIEEAFFNARNTVLACESQLKLMPVGVDNLVLISDEARKKLYDAAHKAPS-TPRPDQPS-------ILEGKV---ERKWRVGGIHTGESIVVAPSQTLSNKEYNMLRTTAIKVIRHFGVVGECNIQYALNPNSEEYYIIEVNARLSRSSALASKATGYPLAYVAAKLSLGIPLPKINNSVTGVTTACFEPSLDYCVVKMPRWDLSKFSRVSTKIGSSMKSVGEVMAIGRNFEEAFQKALRMVDENVMGFDPYIKKVCDK----ELENPTDKRMFVVAAALKQGYSVDKLYDLTRIDRWFLQKMKNIVDHLNLLESIDQNT-LSHDVLLKAKQIGFSDKQIATAVKSTELAVRTQREERRITPYVKQIDTVAAEWPASTNYLYLTYCA--ISHDVAFNEEHIMVIGSGVYRIGSSVEFDWCAVGCLRELRKLHKKTIMVNYNPETVSTDYDMSDRLYFEEISFEVVMDIYNLENPTGIILSMGGQLPLKTVFFPIVIGILFWFWRRVHILSRTPALLEYMLASLGGTLAFL--PIEYLTLYFEMPYMLLLSDIRQGIFYAMLLSFWLVFALEHMLIQDNGEKNKLRM-YWKHLSAIVVGCISLLIFDLCERGVQLKNPFYSIWVSPIETNLALSFIILAGISASIYFIFLCFMIWNVFRNISIKRTALPSMSSARRLHYEGIIYRFNFLMLATVICAAITIITFIFGQISESQHNW-DDSVDL???IE-NFDP-NKI----LDPDSDGKLHILFGGTKVVQHTPPSKAT-TGLRAQDNGCVAYVLRT--GFNTSQGKLLRTILFGVKRVTANNLETFGFILFLLIFAIAAAAYVWVKGCEDPERSRYKLFLECTLILTSVIPPELPIELSLAVNTSLLALSKLGVYCTEPFRIPFAGKVEICCFDKTGTLTSDNLVVEGIA-L-AKNDSK---VTPLSEVPVESVQVLATCHSLAQLDDG-LVGDPLEKATLTAVDWNLTKADAVIPKKG--KSPALKIFHRNHFSSALKRMSVIAGY--SQQG----SLETVYIATVKGAPEILKPMFINLPNNYDEVYLELSRRGARVLALGWREL-GKMNSQ-EVHELS-RDDIEEDLKFSGFVIISCPLKSDSKSVIKEIIHATHKVVMITGDNPLTACHVAKEL-------------------WESIDRSNRFEVD-----EDV---DLLISKYDLCITGDGLSHLRLKFNKLLMQILPHITVFARFAPKQKEFVIVTLKNIGYTTLETLSNRYPYSCYKQVFVDEVDED--SYATMSILNTNLLHSAVIIDQVYITRRIMSQAIAEQFFGCFISMQNWSDMWLPKGVSLYLSGLYCKKCFGNNEYREFVQSTLQDVVKYEEQFGGIIL--PS???????--???????-???????-----EA-NFYFSIRNLHTMSPLYIEALHKKALLVMRMLEHRIGQELLLQV-FNKQLSLASNAAGQKIGSGLWGHMLISTNVFTKAICYGGTAALFNAISWIESSAWDGRYALAVAGDIAVYAKGSARPTGGAGAIAMLIGPNAPLVFDRGLRASYMRHAYDFYKPDLLSEYPTVDGKLSIQCYLSALDNCYQLYCKK---ATK---TIPEPLRDRMEMIDMSGYVAEEKLAIAKQYLLPQAMRDSGLKGENIEIDDKALNVLIKSYCRESGVRNLQKQIEKV----------------QVTPDNLQTFVGKPVFTHDRMYLVTPPGVVMGLAWTAMGS-TLFIETTTRKES--E--GS-LELTGHIQGASSLLPVMALAPQENERILDMCAAPGGKASHIAAVMKNTGTLFANDANSDRIKAVIGNFHRLGVVNSIISTVDGRKYADVIK-GFDRVLLDAPCSGTGVVAKDASVKTSKDDQDIQRCFTLQRQLLLAAIDCVNAKSATGGYIVYSTCSILPEENEAIIDYALKKRNVKLVDTGLEFGTEG---FTNYRQYRFHPTLKLSKRFYPHVRCVAQMVNSQANNIKSGWKNIFSVFHLAASDQEEAIVELAFQTTGKIINELYEKQFPAMIDSFQDAVKCLSEFACNARFPDTSMEAIRLVRTCALSVHCAPHLFAEH-AGMEN--DVAVAEEDRVWVRGWFPLLFSLSCVVNRCKLDVRTRALTVLFEIVKTYGDSFRAHWWRDLFKVLFRIFDNMKLPEHHTEKAEWRVIKLSNDPSPGYNIEQIAKEGKKFLHLPYCVKGMDVSFSGILSYIEDRIDKLF---YTKEDLCFSLQETVFAMLVETTERALAHCGSSEVLIVGGVGCNLRLQEMMNQMCIERGAKLF????????????????????????????????????-?????????---???????????????????????????--???????????????????????????????????????????????????????????????????????????????????????????????????????????????????????????????RVEEFKLKQMWKSPNGTIRNILGGTVFREAIICKNIPRLVTGWSKPIIIGRHAHADQYKATDFVVPGAGKLELIFTS--EKGEKIQHTVHEYKG-AGVAMGMFNTDASIQDFAHSSFKYALDRAYPLYLSTKNTILKY-DGRFKDIFQEIYDREYKTAFEAKQIWYEHRLIDDMVAYAMKSEGGFVWACKNYDGDVQSDSVAQGYGSLGLMTSVLICPDGKTVESEAAHGTVTRHFRMYQKGQETSTNSIWWVVLSFTWFLAAGLKWGNEAIASYAQYFHLAAWLIPTVQTVAVLLSGAVDGDPVSGICYVGNMNMENLRTFVLAPLFTYLLVGTSFLFAGFVSLFRIRSVIKKQGGSGAGAKADKLEKLMIRIGIFSVLYTVPATIVIGCHLYENAYHDDWLSSLA-CPGTKKVHVILNYKDKNVLINKDIRCKDDVYTHVYTLIIRPDNTYQVQIDGEKVEGGDLESDWDLLPPKKIKDPEASKPEDWDDRATIPDPDDKKPSDWDKPEHI??-----------------------------EWSPKQIDNPAYKG-WVHPEITNPEYTPDSDLYKQPEICGIGYRDYLLSEQHLQAALSLKECIANPDLALNRGILEPLASLRRGGKID-S-SNCVILIDALCEAEYHRPDHGDTITSFLVRHTPNFPSWLKVVASVRTQLQEVTKQLPYTRVSLDSVS---SNENLQKDMLDYVNFRLQNSPSIQSNITLST-S--GK-LESGNVSQH-KFSQHLLHLCQGSFLFAKLTLDLLERGHLVAKSSGYKVLPVTLAQIYLLHFNLRFPTIRSFEKVTHILSVCLSALYPLTLLEIYYSVNALLVD-FLPWPEFLQRFKLLSGFLVKRLVRTLTYRNSMYHNKHLFTGKVVMDIGCGTGILSMFAAKAGAKQVIAVECSNIVDYAKKIIEANKLDHIITIIKGKVEEISLPENVDSVDIIISEWMGYCLFYESMLDTVLYARDKWLKPG-GLLFPDRCSLFITAIEDRQYKDEKINWWDDVYGFDMSSIRKVAISEPLVDVVDPKQVVTNACLIKEVDLYTVQKADLEFSAPFHLQVRRNDYIQALVTFFNVEFTKCHKRVGFSTAPEA???????????????????????????????????????????????????????????????????????????????????????????????????????????????????????????????????-??????????????????????????????????????????????????????????????????????--------------------------------??????????????????????????????????????????????????????????????????????????????????MAIQWVHDNIHSFGGNPNNITLFGESAGAVSVSLHLLSPLSRNLFSQAIMQSGSATAPWAIISREESFLRGLRLAEAVGCPHERKDLSAVIECLRKMDPVELVNNEWGTLGICEFPFVPIIDGAFLDEHPIRAMANKNFKKTNILMGSNTEEGYYFIIYYLTELFKK--EENIYVNRQEFLRAVTELNPYFNAVARQAIVFEYTDWLNPDDPISNRDALDKMVGDYQFTCNVNEFAHRYAETGSNVYMYYFKHRTVNNPWPSWTLHKPLEGPVYGFIFLFRWVEERRSRRKVVEHPEI-FVRDEEIVNDIFFAQQMVPNSCATHALVSILLNC--PNLHLGSTLERLRSHTRGMSPENKGWAIGNTPELAKAHNSHAMPQ-AKRRLDK----?SGVSTGR----FT--GEAFETYEWARKMAVDALEYDDDESTNPAGALEEILEAPERLKDLDLDAFAEELERQGFGNKSITLYDIRAELNCRYKDLRTQFASAGPEELFDMLTKESPETFYIGKMVTAT-VGITRRKPQGEQLDQAN-PVRNDETGLWQCPFCLKNDFPELSDVWNHFDAGACCGQATGVKLRLDNGISGYIHIKNLSDKHVSNPEERVGIGQLIHCRTTKIDVDRFSVDCTSKSSDLADKNHEWRPARDPYYDQELEDKDLRIESENKK-NKQRQTYIKRVIVHPAFQNISYAEAEKLMATMDQGEVIIRPSSKGANHLTITWKVADKIEQFVICNECGRKLHQICVLHSENIWPAG-FTCDECYKKKG-TKRKENKFNAKRLPVTKLGVYIETRVNNFLKKK-EAGAGEVSIRVVSSSEKVVEVKPGMRCKFVETGELAGEFPYRAKALFAFEEIDGVDVCFFG--MHVQEYGSECPAPNTRRVYIAYLDSVHFFKPRQFRTAVYHEILLGYMDYVKQLGYTMAHIWACPPSEGDDYIFHCHPLEQKIPKPKRLQDWTLEGNMEDPSKFQWMLDWSHVWAAIFKSLFGYICFLTFQNDTQQVITNNLHSAGFKGLVNLCLVVKALLSYPLPYYAACELLERAFFKGKPKTIFPSIWALDGELKVWGLAWRIGVVTFTILMACFIPHFSILSASLDRTLKVWQLGASTANFTLEGHEKGVNCVDYYHGGDKPYLISGADDRLVKIWDYQNKTCVQTLEGHAQNISAVCFHPELPVVLTGSEDGTVRVWHANTNRLESSLNYGFERVWTICCLKGSNNVALGYDEGSILVKVGREEPAVSMDASGGKIIWARHSELQQANLKALPEGAEIRDGERLPVAIKDMGACEIYPQSIQHNPNGRFVVVCGDGEYIIYTAMALRNKAFGSAQEFVWAQDSSEYAIREAGSTVKIFKNFKEKKSFKPDYG------AEGIFGGWLLGVKSVSGLTF--YDWDTLDLVRRIEIQPRAIYWSDNGRLVCLATEDSYYILGFDQDQVVRAKEA-NEVAEDGVEVAFTVLGEVNETVRTGLWVGDCFIYTNAVNRINYYVGGELVTIAHLDRPLYVLGYVPRDDRLYLADKELGVVSYQLLLSVLEYQTAVMRRDFPTADRVLPSIPKEHRTRVAHFLEKQGFKQQALTVSTDPEHKFELALALGDLATAKNLAIEAN--QKWNQLGELAASSNNLPLAKECMQRAQDYGGLLLIATSTGDADLVRQLGDDTTGDGKNNISFLSYFLLGKVKKCLDILIETDRIGPDSDFEYSTQSYTGYEPTSMRAIRARYDPYLQTRHRVEQVQQLGHSVDKVEFIVMGGTFMSLSEEYRDYFIRNLHDALSGHKSSSVEEAVKYSERSNVKCIGITIETRPDYCLQRHLSDMLKYGCTRLEIGVQSVYEDIARDTNRGHTVKAVCETFTIAKDAGFKVVNAISQLPEGLLSSLCELTSITLSRNNFSAYPSGGPSQFTNVDSINLEHNQIDKIPYGIFSRAKNLTKLNMKENQLTSLPLDVGTWENMVELNLGTNQLSKLPDDIQCLQTLEVLVLSNNLLRRIPARIGNLRKLRVLDLEENRLEQLPSEIGLLRDLQRLIVQSNQLSSLPRAIGHLSNLVFLSVGENNLMCLLKEARDWAVSRNRYWGTPIPIWMSSKG--EICCIGSITELQELTGKTITDLHRESIDDLEIPSKIPGNPPLKRVPEVFDCWFESGSMPYAQQHYPFEN-IKEFEEAFPADFIAEGIDQTRGWFYTLLVVSTALFGKAPFTNLIANGLILASDGQKMSKRKKNYPDPMQVVSKYGADALRLYLINSPVVRAENLRFKEEGVRDIIKPSIRIEPPAAVPPQ------------------------REESGLARTGRIFGGLINDLKRKRPWYLSDFKDALAMQCIASWIFLYFACLSPIITFGGLLSEATGKHMAAMESLVSGFVCGIGFGFFSGQPLTILGSTGPVL-VFESIVYDFCL-NI-GWDYMSFRLWIGAWIAVILMILVAIDASAFISHYYLIVVPEDKKVN--N-NNPDHFLTEDMIG-SKG-Q-KG---ETS--NAPYIAAKFPQRNIPYTFHL---GAND-EYEGFKNRKLERGKKYRIFVRAVVDTPQKHLYTSSPFSESLALDMREVPPGDPPLRPNPNVPT-DN--DVKVSSHRKEAGFLWVICP?-????????????????KKRRQPCKT-PDQAAVTRPLIAA-DISS-S-SAPSDPVEMRRLNFQTPGMISHPPIPICELSTHIEKLKGNDNLKFSQEYESIEPGQQFTWDHSNMDVNKPKNRYANVIAYDHSRVILQPEDGVLGSDYINANYEKKLRNELEDMRQQIKKIQ--KREDRKKLADEEALRKIKQLEEQKYELQKQVASQKP-----------HQMRPFVGSHEEEALLNEMEVTGQAFEDMQEQNSRLIQQLREKDDANFKLMTERIKSNQLHKLAREEKDVLKEQVSTLTSQVEAANVVVRKLEEKERILQNTLATVEKELALRQQAMEMHKRKAIESAQSAADLKLHLEKYHSQMKEAQQVVAEKTSSLEAEAYKTKRLQEEIAQLRRKAERMKKMELAGTTLDEVMMEEIREYKETLT-CPSCKVKRKDAVLSGSSIEARDGINRTALREIKILQELNHRNLIGLLDVFGHLSNVSLVFDFMDTDLEVIIKDNTIILTTANIKSYMIQTLQGLEYLHWNWILHRDLKPNNLLVNASGILKIGDFGLAKLYGSPNRINTHQVVTRWYRAPELLFGAKQYSTCID?FETKLINTLIFKFLPVPIFRNVTLKCLTEIAGV-NVSNYDDMFVNLFNQTMAQLEIMLPLQTDLKSSYSYGQDQEQNFIQNLALFLCTFLKEHGSLAE-------LR-NALHYLVLISEVDELEIFKICLEYWNSLASELY-RR-----VLYQE-------VLNKVRYIMISRMAKPEEVLVVENDNGEVVREFMKDTDSINLYKNLRETLVYLTHLDYADTERIMTEKLQNQVNGSEWSWKNLNTLCWAIGSISGAMHEEDEKRFLVTVIKDLL------GLCEQKRGKDNKAIIASNIMYVVGQYPRFLRAHWKFLKTVVNKLFEFMHETHDGVQINFLCAFYGCLQAGIVPVPIEVPITRRDAGSLQIGFLLGNCCVQVALTSEACLKGLPKST-SGEVVQFKGWPKLHWFVTEHLTRTPKDWLP-TPRLSDETPAYIEYSTDRDGSVMGVTITRTAMISHCRTLTMACNYTEGENMVCVLDFKREVGLWHSVLCSVLCGMHVIYIPYALMKVNPASWMQMITKHRASVAVVKSRDLHWGLLATKDHKDVSLASLRMLLVADGANPWSLSSCDQFLSVFQSKGLRPDAICPCASSSEVLTVSVRRPGRAGVN-----STGRGVLSMQGLSYGVVRVDQENSLTSLTLQDCGQVMPGCVIVVVKMEGPTYLCKTDEVGEICVNSGATGTQYWGLQGLSNTTFKVQPL------GSDGQ--------PIS-DAEYTRSRERSLSVVNMFLDEMAKEAKNIITAICDEQCKMSDKLLPKSCAVLIAQQINRKKKDKNK-KNALEIEKPGKE-SYRKTRENLTTMDKLHMALTELCFAINYCSTINVWEYTFAPREYLHQHLENRFARALVGMVMYSPETNEIAKPSELLVSVRAYMNVLQTVENYVHIDITRVFNNCLLQQTQSVDSHGDRTIAALYTQWYSEVLLRRVSAGNICFSMNQRAFVSLTAEGAIPFNAEEFSDINELRALAELIGPYGMKQLSETLMWHIASQVQELKKLAESNKEVLVALRTNFDKPDVMKEQFKKLNNVDNVLQRMTIVGVILSFRQLAQSSLTDVLEQRIPFLLSSILDFRHHLPSGDPLK-IVSEMTSAAGLPCKVDPTLVNALKHK-LEEMDGE-DHLLVCLLEQLSKVISVICVAVWAINIGHFNDPAHGGSWIKGAVYYFKIAVALAVAAIPEGLPAVITTCLALGTRRMAKKNAIVRSLPSVETLGCTSVICSDKTGTLTTNQMSVSRMFVFEKIEGGDSSFHEFEITGSTYEPIGEVFLKGQKIKANDFEGLHELATICIMCNDSAIDFNEFKQAFEKVGEATETALIVLAEKLNPFNVSKSG-DRRAAAIVVRQDIETKWKKEYTLEFSRDRKSMSSYCVPLKPSRLGNGPKLFVKGAPEGVLDRCTHARVGSQKVPLTTTLKNRILDLTRQYGTGRDTLRCLALATADNPMKSEEMDLGDSSKFYTYEVNLTFVGVVGFKAIGTNLAGLCQCGAWGCFDEFNRIDISVLSVISTQLQTIRSALVLNLKKFIFEGVEIDLDAKVGIFITMNPGYAGRTELPESVKALFRPVVCIMPDLELICLISLFSDGFLQNKVLAKKMTVLYKLAREQLSKQFHYDWGLRALNAVLRMAGNLKRSSPDLPESLVLMRALRDMNFPKFVFEDVPLFLGLIRDLFPGMDCPRVGYPDFNAAVEKALSSNNYIILFEQSDKVVQMYETMMTRHCTMIVGPTGGGKTVVINALAKAQTLLGIPTKIRTLNPKACSVIELYGILDPVSRDWTDGLLSNIFREINKPTEKE---ERRYILFDGDVDALWIENSSLDDIKYVLNPTFTEEHIHNLDNSI-KLSRAIDGCLYMPGIVGLNNIKANDYCNVVL-QLSHVAPLRDYFLREENYSKIKRPPGDSAYLLVQRYGELMRKLWNPRNFKAHVSLHYKATVIILIAFSLLVTSRQYIGDPIDCIVDDVPLNIMDTYCWIYSTFTIPNRLTGRVGHDVVQPGVASHVDGKDEVKYHKYYQWVCFTLFFQAMLFYVPRYLWKTWEGGRIKMLVLDLNCPIVNTECKNDRKRLIVDYFSTNLHMQNFYAFRFFICEVLNFVNVVGQIFFMDFFLDGEFSTYGSDVLKFTEMEPEEREDPMARVFPKVTKCTFHKYGPSGSVQKFDGLCVLPLEVYNELEDNRPKVETILAQGQEYLKK-GS--NAASNLQHNLRVLKQRWDSVTSRANDKKIKLEIALKEATEFHEALQAFVDWLTNAEKVLQNLKPVSRVLDTIQAQIEDHKVFQKDVSSHREVMLNLDKKGTHLKYFSQKQDVILIKNLLISIKDDYGPESRGFVENSYLAGLTPSEFYFHAMGGREGLIDTAVKTAETGYIQRRLIKAMESVMVHYDGTVRNSVGQLIQLRYGEDGLCGEMVEFQTLPTVKLSNKAFERKFRFDPSNERYLRRVFNEDVIRELMGSGEVISELEREWEQLQRDREALRQIFPSGESKVVLPCNLQRMIWNVQKIFHINKRAPTDLSPLRVIRGVRELLHRCIIVAGDDRLSKQANENATLLFQCLVRSTLCTKCVSEEFRLSTEAFEWLIGEIETRFQQAQ-NPGEMVGALAAQSLGEPATQMTLNTFHFAGVSSKNVTLGVPRLKEIINISKKPKAPSLTVFLTGAAARFCLLVAYGWSSLAEKKCKKLAWFGLGLLLLAHGTKTYYRNWDWESEYSIFMS-GLRVNQRNAKLFNNVGHALESQAKYTEALKYFQTAVSVQQDDVGAHINVGRTYNHLKMFKEAEEAYLKAKSLLPKAKPGESYQARIAPNHLNVFLNLANLISKNSTRLEEADMLYRQAISMRADYTQAYINRGDILIKLNRTKGRLFILIVRKINSAIYKAKERARRSIGVLDIFGFENFNHNSFEQFCINYANENLQQFFVRHIFKLEQEEYNLEGINWQHIEFVDNQDALDLIAIKQLNIMALIDEESKFPKGTDQTMLAKIHKTHGSHRNYLKPKSDINTSFGLNHFAGIVFYDTRGFLEKNRDTFSADLLQLVTISKNTFLQQLFTDDIGMGSETRKRTPTLSTQFKKSLDSLMKTLSNCQPFFIRCIKPNEYKKPLMFDRGLCCRQLRYSCMKEDDICELLKFERKMLRARIAILKNDKFIQVRLRMETGQDGKAQKVNYYFINYKTFVNVVKYKLDLMRKRLETEERDATSRASFKCPGCLKTFTDLEA---DQLFDFVTSEFRCTYCREVVEEDQSALPKKDSRLLLAKFNEQLDPLYILLREVIGSILVFAIFGTTISAFVIGFGIYFLGLADVVYRLSFLESFAFGSLISAVDPVATVAIFHALNVDPILNMLVFGESILNDAIAIVLTTAALESNNP-FI---STGEAIVLGINRFCLMFFASAGIGVVFALISALLLKHVDLRKNPSLEFGMMLVFTYAPYVLAEGIHLSGIMAILFCGIVMSHYTHFNLSTVTQITMQQTLRTLSFIAETCVFAYLGLALFSFKHRVEPALIVWSVILCLIGRACNIFPLAFVVNKFREHQITKKMMFIMWFSGLRGAISYALSLHLNFS-DETRHVIITTTLIIVLVTTLIFGGSTMPLLKFMQ-----ATK----RLR-KR-KKDREVTLSKTREINDTFSFYRSMLDERKQELLKELESVFSAKQISLGVATQKGQETVEQIYKTCEFVEKLNKCASVVEILMFRKLLDGKLQSLLSYN-IDQSVQSA-CELEFVSNYQAIQVGVRNTFGYVR--S-----PSK-QPPIARP-------------------------------SQSTSP-FE-S-NIISKRFSSANSLGPFS-TTIGD-LNL-NG-I-N--PYEKWSNGG--------------------DP-MLDLTNKLMS-TTIFPPKSQIKRQKMIYHCKFGEFGVMEGQFTEPSGVAVNAQNDIIVADTNNHRIQIFDKEGRFKFQFGECGKRDGQLLYPNRVAVVRTSGDIIVTERSPTHQIQIYNQYGQFVRKFGANILQHPRGVTVDNKGRIIVVVFTTIEKASTHLAGGAKKVIISAPSADAPMFVCGVNLDAYDP----ISNASCTTNCLAPLAKVIHDNFEIVEGLMTTVHATTATQKTVDGPSGKLWRDGRGAAQNIIP??????????????SLNGKLTGMAFRVPTANVSVVDLTCRLGKPAKYDEIKQKIKEAAEG-PLKGILDYTEDEVVSSDFIGSTHSSIELSSSLQTDINLPYLTMDASGPKHMNLKLTRSKFES--LVAELIKKTIQPCQK-ALKDAEVAKSEVGEVLLVGGMTRMPK------VQNTVQEIFGKQPSRAVNPDEAVAVGAAVQGGVLAGDVTDVLLLDVTPLSLGIETLGGVFTRLISRNTTIPTKKSQVFSTAADGQTQV-----EIKVHQGEREMALDNKLLGQFTLVGIPPAPRGVPQIEVTRFHTLDMAHRAKVELSGQYIGKFQCKIGYGKATPTTRIWVGGLGPWTSVTQLEREFDRFGAIKKIDYTKSDNQAYILYDSIDAAQAAVKEMRGFPLGG-PERRLRTDFADVT-------------------------------------------PYPE--R-RAGSRGP---------------------RRSGSR---GID--RS-RSRSP--RRS-VDSDSDSGSRR-AGLLASSRTLPEVARKCSTIWQGALILKNSLFPAKFHLIDGDTDIVDGLMKDEDGKHQLRITQRLRLYWEVA---EHPRFKLNEDTGMISMRHGTRDGKYHLRFKVYDRKHTQTDVPANVTVTVK-----EIPHEAVVNSGSVRIAGITDEDFIRIWNYKTQSLSKSKAEKLREKIADLLNTERENVDVFSVQLRRKHPPVTDVRFSAHGSP-YYKPVRLNGIVLMHREEIEKEVGINITMVGIDECLYENQMCEGSCTNTLDISALPYMVNANKTSLVGVRVDVLAECTCGARNFSKDENCRNNPCYNGGRCIETRYSLTCSCPAGYSGPRCQQTSRSFRGNGWAWYPPLEMCDTSHLHFEFITRKSDGLLLYNGPIVPPETDEVMVSDYIAIELERGYPRLLLDFGSGTLELRVKTKKTLDDGLAIKDEENKFDMLVRNCVAHDGKRTPIQLVDQYGCVVRPKIMSKFQKIKNFGPSASVVSFAYFQAFKFPDSMNVHFQCVI---QVCRYNCPEPKC-------DYG--A---TL-------------------------------LN-EFG-GV------P-P-AFPDPRHP--SGPSGAYSENNPDVVP-----------------------------NEIH----LPPPPRPG-HH--YNTVD--RK-GE-----E-FE----GNLVTLGGRPRSVENLSPDLQGARRRR-------VV-H---H-VYKRD-T----Q-EMTDVNTNRTIQVVAVPIPKVRAQGDAEVFKVLKSGKSKRKAWKRMVTKVTFVGEGFTRKPPKFERFIRPMALRFKKAHVTHPELKATFCLPIIGVKKNPSSPMFTSLGVITKGTVIEVNISELGLVTQAGQLISKLPDMLNAEIVLGTVQNVKDAVTWLGYSYLYIRMMRQPALYAISYDHMKQDPLLEKQRADIIHTATLHLDRSGLVKYDRKLGQFQITELGRIASHYYCTHETMSTYNQLLKPMLSEIELFRVFSLSSEFKNITVREEEKLELQKLMERVPIPIKESIEEPSAKVNVLLQAYISQLKLEGFALMSDMV----YVTQSASRLMRAIFEIVLHRGWAQLTDKTLSLCKMIDKRMWQSMSPLRQFRKMPEEIVKKIEKKNFPWERLYDLGPNEIGELIRVPKLGKTIHKYVHQFPKLELSTHIQPITRSTLRVELTITPDFQWDDKLHGASEAFWILVEDVDSEVILHHEYFLLKAKYASDEHLVKFFVPIFEPLPPQYFLRIVPFITVSGSEFLEMFVGVGPSRVRDLFSMARRHAPCILFIDEIDAVGRKRGGRSFGGHSEQENTLNQLLVEMDGFNTTTNVVVLAATNRIDILDQALLRPGRFDRQIYVPAPDIKGRASIFKVHLNPLKTNIDKNDLARKMAALTP---GADIANVCNEAALIAARDLNESINMKNFEQAIERVVAGMEKKTNVLSPEEKKTVAYHEAGHAVAGWFLRYADPLLKVSIIPRGKGLGYAQYLPKDQYLYTKEQLFDRMCMTLGGRVSEELFFGRITTGAQDDLKKVTQSAYAQVVHYGMNDKVGNISFDLPRDGEMMLEKPYSENTAQIIDVEVRNLIDAAHKHTTTLLSKHKEDVRRVAERLLKQEIISRGLVNTLLLKDPDTVRCNLTIQRYAVIPLSTNSGLIGWVPHCDTLHTLIRDYREKKKILLNIEHRIMLRMAPDYDHLTVIQKVEVFEQALEHTHGDDLARLLWLKSPSSEVWFDRRTNYTRSLAVMSMVGYILGLGDRHPSNLMLDRLSGKILHIDFGDCFEVAMTREKFPEKIPFRLTRMLINAMEVTGIEGTYRRTCESVMSVLHRNKDSCKGFFKRTVQKGSKYVCLADKACPVDKRRRNRCQFCRFQKCLAVGMVKEVVRTDSLKGRRGRL-----------------LITSLVRAHVDTTPDVANLDYSQYC--EPSPIEPIIS-----ESEKIQQFYTLLTTSVDVIRNFAEKIPGFSELCQEDKELLFQSASLELFVLRLAYRTHPNDTKLTIHEVEKRALPEFFNGRNKSKTPEIF----NFMVDTYRLNPTEYITSTACRRNLAGDVCAIMRVHAFLEQWGLINYQVDTDSRPTPIGPPPTSHFHILCDTPSGLQPVNP--PKTSQPSAAKTLLDLD----------------FGLKLDQY-TKKPAALRNKSAASLVRDWTEQETLLLLEGLEMYKDDWN----KVCEHVGSRTQDECILHFLRLPIEDPYLE--DPEAGGALGPLAYQPIPFSKAGNPIMSTVAFLASIVDPRVAAAAAKSAMNEFASIKDEVPAAIMDAHLKNVEASST---DGKFDPAAGLALSGIADERRTFLRQSLEARLIALYFDTGMFTEALQLGST-----------------QLLESKTYHALSNLQKARAALTSARTTANAIYCPPKIQASLDLQSGILHAADEKDFKTAYSYFYEAFEGFDSVES-PKALTALKYMLLSKIMLSNPEDVQQIVSGKLAIKYAGRDIEAMKSVAQASHKRSLADFQLGVKQYKHELEDDVIVRAHLGTLYDNTDRFIAVMYSEKEGIIPGNALVVDPKKQFRPLSKFGNAFLNRFQCSMVKSPVLKGISIIDTPGILAGEKQRIDRGYDFTGVLEWFAERVDRIILLFDAHKLDISDEFRRSIEALRGHDDKIRIVLNKADMIDHQQLMRVYGALMWSLRRAIELQPNFPDAYCNLANALKEKGQVTEAEECYNTALRLCPSHADSLNNLANIKREQGYIEEATRLYLKALEVFPEFAAAHSNLASVLQQQGKLNEALMHYKEAIRIQPTFADAYSNMGN---------GALQCYTRAIQINPAFADAHSNLASIHKDSGNIPEAIQSYRTALKLKPDFPDAYCNLAHCLQIVCDWTDYEARMKKLVNIVADQLEKNRLPSVHPHHSMLYPLSHEFRKAIAARHANLCLEKINVLHKPPYKFSFELKGR--LRIGYVSSDFGNHPTSHLMQSVPGLHDRCNVEVFCYALSPDDGTTFRSKIVRETEHFIDLSQIPCNGKAADRINSDGIHILVNMNGYTKGARNEIFALRPAPVQVMWLGYPGTSGASFMDYLITDAVTSPIELAIQYRRNLFSTLSELISLNIVPIINTNDAVSPPPQV------DEPIGGKAGKKGISIKDNDSLAAMLAAEVQADFLILMSDVDGIYNKPPWEEGARLLHTFTSDMRNTIQFGQKSKVGWSLFVFFNHAMGRELIIEMFLYRPHYLNAIQTMCPHILRYLATAVIINRGRRSALKDLVKVIQQESYTY---RDPITEFVEHLYVNFDFDGARQKLHECQIVLFNDFFLISCLDEFVENARLMIFETFCRIHQCISIGMLAEKLNMNPDEIFELNSFEQLCINYTNEKLQQLFNHTMFILEQEEYQREGIEWKFIDFGLDLQPTIDLIDKPMGIMALLDEECLFPKATDKTFVDKLVSAHSVHPKFKKSDFRGVADFSIIHYAGKVDYSADQWLMKNMDPQNENVVSLLQNSQDPFVVHIWKDAESLGRPKGMFRTVSYLYKEQLGNLMVTLRNTNPNFVRCIIPNHEKRAGKIDAPLVLDQLRCNGVLEGIRICRQGFPNRIPFQEFRQRYELLTPNVINKGFMDGKKACETMIKNLELDHNLYRIGQSQEMGVKLGNEVGYAIRFEDCTSERTIIKYMTDGTLHREFLSEPDLQSYSVMIIDEAHERTLHTDILFGLVKDIARFRPDLKLLISSATLDAQKFSEFFDDAPIYRIPGRRFPVDIYYTRAPEADYVDACVVSVLQIHATQPLGDILVFLTGQDEIETCQELLQDRVRRLGSKLRELVILPVYANLPSDMQAKIFDPTPPGARKVVLRFLYYLGRIKAARLEYSIAHKHLVQAVRKAPQNAAVGFRQTVQKFLVVVELLLGDIPERQVFRQASMRHSLAPYFQLTQAVRMGNLQRFGEVLENFGPQFRQDHTFTLILRLRHNVIKTAIRAIGLSYSRISPQDIAKKLGLDSAEDAEFIVAKAIRDGVIEATLDPEGGYMRSKESTDIYCTKEPHSAFHQRISFCLDLHNQSVKTDPITYPMRMTRIKSLMLIGAVWVCSSAISFPAIAWWRAVR-TDPIPAYKCPFTEHLGYLIFSSTISFYLPLFVMVFTYYRIYRAAVAQTRSLRLGTKQVLLGAGSLELTLRIHRG--G-----------AGKEDEPLTALQNN-GLARMASA---RLG--------PHSKNFSLSRKLAKFAKEKKAAKTLLTGDLTSGGIPFLDYCTYAMKILFPNVDDHVVLQWDRPELLRKEKGLRHFGQLIMNKTFLLLFIRTLESNRYFSMRDRVNVASLIMVTLQSKMEYCTDILKTLLAELIEKCMEGKSHPKLLLRRTESVAEKMLSAMGLKN-KEFST-NAIAVQLDAEGKVKYDVIARQGHAKDKIIYSKLSDLLPVEVMAERDPSLEKPNEEEVEDLTEKTRQALMRITNSKIAAAMPVRCAE---PSQFIRYTPSQQGAAFNSGAKQRVIRLVEAQVDPMEPPRFRINKKIPRGPPSPPAPVLHSPTRRVTVKEQREWKIPPCISNWKNAKGYTVPLDKRLAADGRGLQQLHINENFAKLAEALYIADRKAREAVETR----------------------AQKARDERAGIK---------EERERELLRQDRHKERARERNLARAAPDKRSKLQRDRDR?THVLLNTPALESVFTPLEITAALFAACIHDVDHPGLTNQFLINSSSELALMYNDESVLENHHLAVAFKLLQNDGCDIFCNMNKKQRQTLRKMVIDMVLSTDMSKHMSLLADLKTMVETKKVAGSGVLLLDNYTDRIQVLENLVHCADLSNPTKPLSLYKRWVDLLMEEFFQQGDREREARMDISPMCDRHSATIEKSQVGELAESRQTEVTIRDIDELAMDLLIDFCYTSHVVVEESNVQTLLPAACLLQLTEIQDICCEFLKRQLDPSNCLGIRAFADTHSCRELLRIADKFTQHNFQEVMESEEFLLLPVSQLVDIISSDELNVRTEEQVFNAVMSWVKYNVSERRQHLPQVLQHVRLPLLSPKFLVGTVGSDLLVRSDESCRDLVDEAKNYLLLPQERPLM?------------?????????????????????????????????LGAAMFWVRVGSQSVVYTGDYNMTPDR--HLGAAWIDKCRPDLLISESTYATTIRDSKRCRERDFLKKVHECIDRGGKVLIPVFALGRAQELCILLETYWERMNLKVPVYFALGLTEKANNYYKMFITWTNQKIRKTFVQRNMFEFKHIKPFDRQYIDNPGPMVVFATSHVLTVAVGSKIMLYTPLSTDLAQANVKAMKESL-TNNRPILRKTSSLAQPLFVDDFKWMTLRKIELQTADGLPALPMQISWVRDGILVVGMDSEMHVYTQWKPQ----------------REVDFRTLTQENQRK----LAATPTLGRISSVNLQIL-----DRKR-------DYMPDYGLFEASRIACPVLPQYHPKQLMELLNSGKIRWVKAILSHLVKCIGG-NQDC--PED--IQGWARARTLSVSY-PAG---SPEHRAS------IGE--ITLDYAEITNIPPLPLWTLLAADKE-----EE-KKDYNELFDTNLMM-DE-SLDTLLEDQ-E--V-SR-LERRPS--ERV-I-GVGHFTPRQGRILSRLLTHTHLPGLSSLQLMVNPFSGALIDRIGYDMPMMIGLTIMFLSTAVFACGRSYGLLFFARSLQGVGSAFADTSGLAMIADRFTEENERSKALGIALAFISFGCLVAPPFGGALYQFAGKEVPFLILAFVSLMDGFMLLLVMKPIKTQIKESQMVKPPSVPIWRLFMDPYIAVCSGALMMSNVALAFLEPTISLWMEDNLTTENWKIGMIWL???????????????????????????????????????????????????????????????????????????????????????????????????????????????????????????????????????????????????????????????????????????????????????????????????????????????DGAPSPMMPNEARLRNLTYSAPLYVDITKTIIKEGEDPFETQHQKTFIGKIPIMLRSTYCLLNGLTDRDLTELNECPLDPGGYFIINGSEKVLIAQEKMATNTVYVFSMKDGKYAYKAEIRSCLEHSSRPTSTLWVNMMARGGQAIKKAAIGQRIIAILPYIKQEIPIMIVFRALGFVADRDILEHIIYDFEDPEMMEMVKPSLDEAFVIQEQNVALNFIGARGARPGVTKEKRIKYAREIL--------YRTGKLHYPKHECLTSYDEELAFFGILPDVIGDCCYEDYRDRKRENAERLMDDKLSENGDQNLQQLTNIRQKMWRAFENPHTSTAALVFYYVTGFFIAVSVMANVVETVPCGTRPGRAGPLPCGERYKIVFFCLDTACVMIFTAEYLLRLFAAPNRYKFVRSVMSIIDVVAIMPYYIGLGITDNDDVSGAFVTLRVFRVFRIFKFSRHSQGLRILGYTLKSCASELGFLVFSLAMAIIIFATGLRAIQWYHEAKGDKHRDVCLIPVSAHGTNPASAQMAGMRVEPVRVRQDGSIDVDDLKEKAEKFKNRLSCLMITYPSTNGVFEETVADVCDITHKNGGQVYLDGANMNAQVGLCRPGDYGSDVSHLNLHKTFCIPHGGGGPGMGPIGVKSHLAPFLPGHPVVNPL---GENSR---NYGVISAAPFGSSAILPISWAYIKMMGPRGLRKATQVAILNANYMSKLLESHYNTLFKSPTSGLVAHEFIIDVREFKKTANLEAADIAKRLMDYGVGIHGDDIDMAIETYNYLSEKYFTHASPTLFSAATPTPQMSSCFLLMMPDDSIKGIFDCISQCAMISKSAGGIAVNIHNIRAKGT----YIAG----T-NGISNGLVPMLRVFNNTAHYVDQGGNKRPGAFAIYLEPWHADIFDFLNLKKNTGKEEMRARDLFYALWIPDLFMKRVEANETWSLMCPHQSPGLSECWGEEFEKLYEKYELEGNFISQVPAQKLWHAIITSQVETGTPYMLYKDACNRKSNQQNLGTIKSSNLCTEIVEYTSKDEVAVCNLASIAVNMFVKPDRKAYDFENLKYVVKIVTRNLNKIIDINHYP--VPEAKTANLRHRPIGIGIQGLADAFILLRMPYDSEEAGLLNRQIFETLYYGALEASCEIAEREGPYSTYEGSPVSKGILQYDMWN-VTPTN-LWDWSALKANISKHGIRNSLLLAPMPTASTAQILGNNESFEPYTSNIYTRRVLSGEFQVVNHHLLRDLTDRGLWDDTMKNQIIANCGSIQNIPGIPNDLKKV????????????????????????????????????????????????????????????????????????????????????????????????????????????????????????????????????????????????HGGIYVHEKGQGLIEENEVYANTLAGVWITTGSTPVLRRNRIHSGKQVGVYFYDNGHGKLEDNDIFNHLYSGVQIRTGSNPVIRGNKIWGGQNGGVLVYNGGLGLLEQNEIFDNAMAGVWIKTDSNPTLKRNKIFDGRDGGICIFNG--GILEENDIFR----NAQAGVLISTQSHPILRRNRIFDGLAAGVEITNNATATLEFNQIFNNRFGGLCLASGVQPIVRGNKIFNNQDAVEKAVANGQCLYKISSYTDSKILQEYITQEGHKLEIQPRIPMAVTNAVSWRSEGIKYRKNEVFLDVIESVNLLANANGNVLRSEIVGAIKMRVYLSGMPELRLGLNDKVLFESTGRGKSKSVELED
Tenebrionidae_Tyrtaeus_CSR156 ALSTLKKVLEDTNQEPMVRHEA-EALGAIGSTESIQILESYKSDPVIEVAE-TCELALERIKW-----------------VDPAPPLK-ETDITELRGVLLDEAASLFDRYRAMFSLRNLRTPEAVAAL---LK--SG-GALFRHEIAFVLGQLQDEQGVSFLKESLEDCAENEVTNPPIDPFREKVVMSLQCPIGPEANILKPNPSQ-VHRLWLKQPVLSIADLEVLKLTNHRNWSAHVIDITFPSDSG--GFLKKLQDVCEEAHRASKE-NQIIILSDRKAGKE-RVPISSLLALGAVHHHLIEMRTRMKVALVVESAEAREVHHVCVLLGYGADAICPYLALELASSLRDQGILDTSLTDEQIFQNYAQAMQTGVNKRISFSHLFLQGWD--REVSAYPPAVGPMAVYKIDEFFDTIDYAYNNYANLNQAIGSYSYANEDNTMNDMVLCLQQYKKGIIFGFNESYVFDPEIIETCVNI-------------------FSALVKATLLFSLKTVDFKTAG-RISPPNCYRFDISINFDNEDHDGQMLLWLDAQPVRLTCKGDVHYVTDNEIDSVLQSILNYLVIIICLVSFVLCSRALWRAQQLKNITNTFFQANFSRVLSREDRRKFLNLWYVMIIINDVLIIVGSSVKEQIEREEFTSD-QWNVCSLFLG-GNMLVWFGVLRYLTFFKNYNVVILTLEKAAPQVARFLLCALLIYAGFTFSGWLILGPYHLKFRSLSTTSECLFSLLN?????????????-----??????????????????--??????????????????????-?????????????????-??????????????????----------------???????----------???????????????????????????????????????---?????????????????????????????????????????????????????????????????????????TAKALGVELLVHYGHSCLIPIDQTSG-IKVLYVFVDIKMDPFHFIETIKLNF-ETSVKLGLVSTIQFVSTLQAVATVLKESGYD-VSVPQFKPLSPGEILGCTAPFL-RCSDAIIYLGDGRFHLEAAMIANPKIQAYRYDPYDKKFTKEYYDHDLMQSNRKKCIESAKQAQSVGVIMGTLGRQGSTKVVEHLKRRLTECDKSAVIILLSEIFPKKLDLF?-?DAFVQIACPRLSRQRGITIQSAATYTLWKDHNINIIDTPGHVDFTVEVERALRVLDGAILVLCAVGGVQSQSLTVNRQMKRYNVPFVAFINKLDRLGADPNRVLS----QMRSKMNHNAAFVQLPIGLEGDCKGVIDLIGQKAIYFKGDFGEEVAFEEIPQNLRALSEEKRHELIEHISNVDEALGELFLEERTITEKDIKAAIRRTCLQRTFTPVLVGTALKNKGVQPLLDAVLEFLPHPGEVQNFALK-----EKEGNEPGKVLLDPARKADSQKFVALAFKLEAGKFGQLTYMRCYQGI????????????????????????????????????????????????????????????????????????????????????????????????????????????????????????????????????????????????????????????????????????????????????????????????????????-????????????????????????????????????????????????????????????????????????????????????RDKKMDCIKIEINQESNTVSVWNNGKG---IEVDIHKEENMYVPTMIFGHLLTSSNYNDEEEKVTGGRNGYGAKLCNIFSTKFTVETSCKEYKRQFKQTWGNNMSKASDAKIK-DAAGEDFTKITFSPDLTKFKMDKLEDDIVALMSRRAYDVAASTRGVKVFLNGKRLPVKNFKDYIELYVKGRDND-GQPNKIIYENVNEHWEVALTLSDKGFQQMSFVNSIATTKGGRHVDYVTDMIVKQLLEVLKKKNKGGIAIKPFQVKNHMWLFVNCLIVNPTFDSQTKENLVLQVKNFGSKCVLPEKFIKQAL-NSGIVEAVLSWAKFKAQTQL-------------IPKLEDANE------AGCTLILTEGDSAKTLAVAGLGVVGRDYYGVFPLRGKLLNVREATHKQILENQEINNLIKILGLKYKMKYNTEEDMKTLRYGKVMIMTITTDKTSKETTALAVDVGLKQGKVVITVGDGPGFYTTRILSAMMAESIRLLQEGVDPKELDSLTKKFGFPVGAATLADEVGLDVASHIGPDL---FGERFGGGDLRIMHDIVQAGFLGRKSGKGIYIYQKG-SK--NRDVNLEALDIVK-RYSLQPK-GPFQDEDKQMRMVSRFVNEAVLCLEEKILVNPLEGDVGAVEGGVKFDFSEISLPKDCLSQ--------------------------LQSCFKTMVDTLSKQDPETISQVQTLVKELRRITLLWDELWLGTLAQHQTEIAKRQQQLEYEIERVNDNPNLSKEEKISLISEKHRIIIKPIVFVLEQLQELTSA-EAETPHEKEFQEKYLEEIKEVIKKLKNPENPEK-PQESLQPLRSLQQFQQKFH-KRASYTLKMQSISPVLAAIKNTVIAMPGLTTSA--KKRVTISHVSNIVSILPTKTKPKKLIFYGSDGQTYTYLFKGLEDLHLDERIMQFLSIANTLMA--------NLYRARHYSVIPLGPRSGLISWVDGTTPAFALYKRWQQREIA------------KLRPSELFYNKLNPLLKEHGIKNVDNRKEWPLSVLKQVLTELMAETPSDLLAKELWCNAIDANAWWQVVKTYSYSVAVMSIIGYIIGLGDRHLDNVLVDLTSGEVIRRGSRCSTAKAFLRPIRLRKNIHIALDSHVTRVLINPKTMRAFGVEFVRNGKKRMVFARKEVILAAGAINTPQILMLSGIGPAEQLNHFNIPVLKDLPVGENLQDHVGMGGFTFTVNKPVSIVQDRFQAIRMTMKYVMHATGPMTTLGGVEGLGFVNTIYGNRS--WPDIQFHMAPASINSDAGARVRKVLGLTDHLYNTVYKPISNRDVFTLMPLLLRPKSRGWVRLQSKNPFVAPLINANYFDDPRDIRVLVEGAKIAIRIGESNAFRQFGTRMHPIPFPNCKQFRFASDEYLECHIRT???YNNVSCVLFHPRQELLLSNSEDKSIRIWDMAKRNYLHTFRREHDRFWVLTAHPNLNLFAAGHDTGMLIFKLERERPAYTVHGNFLYYVKDRHLRKLDFTTSKDVPVIQIRGGG----KTPVYRMSFNPAENAVLLSIRQ-SNLDNSTYDLYTITKES-ERDDQVP-------EAESKRSSGLTALWVARNRFAVLDRSHQLVIKNLKNEVTKKVQTP???????????????????????????????????????????????????????????????????????????????????????????????????????????????????????????????????????????????????????????????????????????????????????????????????????????????????????????????????????????????????????????????????????????????????????????????????KALFMSYRRKQRGEDVD-FT-EIEKNTCM?NQPPGSPDLSLLSFHGAFHGRTV-ALATTHSKPIHKLDVPSFD-WPIAPFPAYKYPLEEHVRENGDEDKRCL--VEDLIEKYN-KKGR---NVAGVVIEPIQSEGGDNEASPYFFQQLQKICKKNGAGFLVDEVQTGCCPTGKFWCHEHFNLESPPDIVTFSKKMLTGGYFHNVDMRPAQPYRLAIEYKGHEDMVRCISTDKTGQFLVSGSDDCSVKIWEVNTGRCLKTIKTE-AV---VRSVEWCPNQALSLILVSSGNKVLLINP-H--VGDTLVCS-KTDAVLEN-PP-E---VETV----VSERIKTTLSW-------DNNYTDQG--VRITLTHFKEVSQVTWHGKGDYFAVVMPDGLNRSVVINQISKRRSQLPFTKSKGLVQCVLFHPIKPFLFVATQRHVRIYDLVKQSLMKKLLTNSKWISTMAIHPMGDNLLVGTYDRKML?????????????????????????????????????????????????????????????????????????????????????????????????????????????????????????????????????????????????????????????????????????????????????????????????????????????????????????????????????????????????????????????????????????????????????????????????????????????????????????????????????????????????????????????????????????????????????QLREG-----SGTSGLMQQISDMMG----VNKQVG-NVFKNSN--CVVPINDIRGIEAMSYGKGEKILRCKLAAVFRLIDLYGWSQG-SSTLVTARLNQDEEHFLVNPYGMMFHEITASSLMKVAMRGDVIEQGTTNFS-VNVSAFSLHAAVHAARPDLRCIINVHTPSVVAVSAFKHGLLPLSQESVVIGEVSTHTYLGGLLDPEEKDKLARNLGPCNKVLLLSNLGALCCGETVEEAFFNARNTVLACEAQLKLVPVGLENLVLLNDEIRKRIYDAAHRPPS-SPRPDQPS-------ILEGKV---ERKWRVGGIHTGESIVVAPSQTLSNKEYNMLRSTAIKVIRNFGIIGECNIQYAVHPTSEEYYIIEVNARLSRSSALASKATGYPLAYIAAKLALGVPLPEIHNSVTGVTTACFEPSLDYCVVKIPRWDLDKFSRVSTKIGSSMKSVGEVMAIGRKFEEAFQKALRMVDESVNGFDPYLKEVNEE----ELIEPTDKRMFVLAAALKQGYSVEKLYTLTKIDCWFLDKMKKITDWLSLLETIDHSH-LTQEILLKSKQQGFSDKQIASAVKSTELAIRTKREESGIKPFVKQIDTVAAEWPATTNYLYLTYNA--SSHDLQFEEKHTVVIGSGVYRIGSSVEFDWCAVGCLRELKRLGRKTVMVNYNPETVSTDYDMSDRLYFEEISFEVVMDIYNIEDPVGIILSMGGQLPLKTVFFPVIVIIMVWFWRRVHMLSRTPALLEYMLLALGSTLAFL--PVEYLTLSFDMPYMLLLSDIRQGVFYAMLLSFWLVFAGEHMLIQDNGEKNSIKL-YWKHLSTIVIGCLSLLVFDLCERGIQLVNPFYSIWVTPIGTNLALSFIILAGISASMYFIFLCYMIWRVFKNISIKRSILPSMSQARRLHYEGIIYRFNFLMLATVICAAVTVVSFILNQVAEGQNKW-DESMDLDLS???????-??????????????????????????????????????????????????????????????????????????????????????????????????????????????????????????????????????????????????????????????????????????????????????????????????????????????????????????????????-???????????????????????????????????????????????????????????????----?????????????????????????????????????????????????????????-???????????????????????????????????????????????????????????????-------------------????????????????????????????????????????????????????????????????????????????????????ETLANRYPYSCYKQVFVDETHED--SYATMSILSVNLLHSAVVVDQVYNTRTIMAQAIAEQFFGCFISMQNWSDMWLNKGISQYLCGLYCKKSFGNNEYRYWVQNMLQDVVKYEEQFGGIVL--SQPPAPLPLGSGSN-TVQ-QNLK-QNEEKFYEE-KFYFSIRNLHTLSPMYIKALHKKACLVLRMLEHRIGQELLLQV-FNKQLSLAANAAQQKIGSGLWGHMLISTNVFTKAICYGGTAALFNAISWMESSAWNGRYALVVAGDIAVYAKGSARPTGGAGAVAILVGPNAPLVFDRGVRGTYMSHAYDFYKPDLTSMYPVVDGKLSIQCYLSALDNCYQTYCKN---VAK---TIPEPLRDRMEMIDMSGYVAEEKLAIATKYLLPQAMKDSGLSDQHIKINDAALNTLIKSYCRESGVRNLQKHIEKI----------------DVSNSNLAEFVGKPVFSQERMYPTTPPGVVMGLAWTAMG?-???????????????--?????????LQGASSLLPVMALAPQENERILDMSAAPGGKASHIAALMKNTGVLFANDVNPDRTKAVVGNFHRLGVVNSVITCCDGRKFPSILK-GFDRVLLDAPCGGTGVIAKDQSVKTSKDDQDIQRCYNLQRELLLAAIDCVNAKSESGGYVVYSTCSVLVEENEWVVDYALKKRNVKLVDTGLGFGGEG---FTSFRQWRFHPSLKLTRRFYPH???????????????????????????????????????????????????????????????????????????????????????????????????????????????????????????????????????????????????????????????????????????????????????????????????????RVLKLSNDPSPGYNIEQMAKKGKKYITLPYSVKGMDVSFSGILTFLEERAERFI---YTPEDLCFSLQETIFAMLVETTERALAHCNSQEVLIVGGVGCNVRLQEMMKQMCDERGAKLFRSEKFVMMATRTRQEYLKELVQNNSTSTPVDTHQKF-----KKKDK---IRPRFIPDACQRGAILWQV-LEDSSQS--QRIECFLGISTDSLVLIEETSKQIVFVTPCKSILGWSAQ-SNGLRIYHHQGECMTMYMRDSNGDRDELVEIMDRLKAVTQGLLAKELRLKRNIMGQLGFHVQPDGVVTLVESAGEAWHGGLRQNSRLRVEEFNLKQMWKSPNGTIRNILGGTVFREAIICKNIPRLVTGWNKPIIIGRHAHADQYKATDFVVPSAGKLELIFTP--QSGEPIRHIVNDYRG-PGVAMGMFNTDESIRDFAYSSFNYALSAVYPLYLSTKNTILKY-DGRFKDIFQDIYDKEYKSKFEAKNIWY??????????????????????????????????????????????????????????????????????????????????SIWWVVLSFTWFLAAGLKWGNEAIASYAQYFHVAAWTIPTFQTVAVLISGAVDGDPVSGICYVGNMDMHNLRTFILIPLCIYLVVGTTFLITGFISLFRIRNVIKKQGGAGAGSKADKLEKLMIRIGIFSVLYTVPASIVIGCHLYENSFHFQWMKSAT-CPGTKKVHVILNYKDKNVLINKEIRCKDDVYTHAYTLIIKPDNTYEVQIDGEKVEGGELEADWDLLPPKKIKDPEAKKPEDWDDHATIADPDDKKPEDWDKPEHIPD-----------------------------EWHPKQIDNPAYKG-WVHPEIDNPEYVPDNELYKQKEICVVG?RDYLLQESHLQNILSLKECIANPDLALTRGILEPLASLRRVGKFE-N-LNCVILVDALCEAEYHRPDHGDTITSFLVKHSPNFPSWLKVIATVRTQLIDVTKQLPYTRISLDNFS----NEQITRDIVSYINFRVQNSPSIQSNLTLTS----------SNISQH-KFTQHLLSLSGGSFLFVKLTLDLIERGHLVAKSTSYKVLPVSLAQIYLLHFNLRFPTVRSFEKVVHILSVCLAALYPLTLLEIYYSVNALLND-FVPWTEFSQRFRLLSGFLVKRLVRTLTYRNSMHHNKHLFAGKTVMDIGCGTGILSMFAAKAGAKRVYAIECSNIVDYARKIIETNKLDHIITIVKGKVEEIELPEGVQQVDIIISEWMGYCLFYESMLDTVLFARDKWLKPD-GLLFPDRCSLFITAIEDRQYKDEKINWWDDVYGFDMSSIRKVAISEPLVDVVDPKQIVTNSCLVKEVDLYTVKKQDLEFSAPFNLMVRRNDYVQALVTFFTVEFTKCHKRIGFTTAPDAPIDKYLYSSEDHIKSGALLACGIVNCGVRNECDPALALLSDYVLHNTNTMRIGAIV---GLGLAYVGSNRLAVISLLTPVFS--DSK---SNMEVIGMAALACGMIAVGSGNADVTSAILQTLVEKSETDL-KDTYAR-LPLGLGLCHLGKQEAIETVIAALETIPEPFKSMATTMLDICAYAGTGNVLKVQHLLHICSEHY--------------------------------QAVAVLGIALISMGEDIGSDMAFRTFGHLLRYCEPVIRRAVPLALGLISVSNPKLSILDTLSKFSHDSDAEVAHNSIFAMGLMALQWVHDNIGAFGGNPSNITLFGESAGAVSVSLHLLSPLSRNLFSQAIMESGSATAPWAIISREESILRGLRLAEAVGCPHERHEMSSVIDCLKKKDPNDLVNNEWGTLGICEFPFVPVIDGSFLDEWPSRAMANKNFKKTNILMGSNTEEGYYFIIYYLTELFRK--EENVYVNRQEFLRAVTELNPYFNSISRQAIVFEYTDWLNPEDPVSNRDSLDKMVGDYHFTCNVNEFAHRYAETGNTVFMYYYKHRTVANPWPSWTIHKPLDGPVYGFIFLFRWMEERRSRRKVVEQTEV-FVRDEETVNDIFFAQQMVPNSCATHALVSVLLNC--ADLHLGTTLERLRTHTRGMSPENKGWAIGNTPELAKAHNSHAMPQ-AKRRLDK----SSGVSTGR----FT--GEAF?????????????????????????????????????????????????????????????????????????????????????????????????????????????-??????????????????????????????????????????????????????????????????????????????????????????????????????????????????????????????????????????????????????????????????????????????????????????????????????????????????EAFVHCTDCARKLHQICVLQNENIWTQG-FTCDECLKKKG-QKRRDNKFNAKRLPVTKLGVYIETRVNNFLKKK-EAGAGEVSIRVVSSSEKTVEVKPGMRCKFVDTGELSPEFPYRAKALFAFEEIDGVDVCFFG--MHVQEYGSECPPPNTRRVYIAYLDSVHFFKPRQFRTAVYHEILLGYMDYVKQLGYTMAHIWACPPSEGDDYIFHCHPLEQKIPKPKRLQDW??EGNMEDPSKFQWMLDWSHVWAAVFKALFGYVCFLTFQSDTQQVITNNLQSAGLKGLVNLCLVIKALLSYPLPYYAASELLERAFFRGQPKTPFPTIWALDGELKVWGLACKVGLIVFTILMACFIPHFSLLSASLDRTLKVWQLGSSTANFTLDGHEKGVNCVDYYHGGDKPYIISGADDRLVKIWDYQNKTCVQTLEGHTQNISSVCFHPELPIVLTGSEDGTVKVWHANTHRLENSLNYGFERAWTICCLKGSNNVVIGYDEGSILVKIGREEPAVSMDASGGKIIWARHSELQQANLKALPEGAEIRDGERLPVAVKDMGACEIYPQTIQHNPNGRFVVVCGDGEYIIYTAMALRNKAFGSAQEFVWAQDSSEYAIRESGSTVRIYKNFKEKKNFKPDFG------AEGIFGGWLLGVKSVSGLTF--YDWDSLDLIRRIEIQPRAVYWSDTGKLVCLATEDSYYILSYDTDQVQ?????-???????????FTFPGEVNETVRTGLWVGDCFIYTNAVNRINYFVGGELVTIAHLDRPLYVLGYVPRDDRLYLADKELGVVSYQLLLSVLEYQTAVMRRDFTTADRVLPSIPKEHRTRVAHFLEKQGFKKQALAVSTDPEHKFELALALEDLNTARVLAQEAN--QKWSQLGELAASTNNLQLAKECMQHAQDYGGLLLLATSSGDEKLVKDLGESSHVEGKHNLAFLSYFLLGDLDKCLEILISTGRLGPDSDFEYSTQSYTGYEPTSMRAIRARYDPYLQTRHRVEQLKQLGHSVDKVEFIVMGGTFMSLPEDYRDYFIRNLHDALSGHKSNSVDEAVKYSERSNTKCIGITIETRPDYCLQKHLSDMLKYGCTRLEIGVQSVYEDVARDTNRGHTVKAVCETFCLAKDAGYKVVNAISQLPEGLLSSLNELTSITLSRNNFSAYPSGGPSQFTNVDSLNLEHNQIDKIPYGIFSRAKHLTKLNMKENQLTSLPLDIGSWTNMVELNLGTNQLGKLPDDIQSLQALEVLVLSNNLLKRIPASIGNLRKLRVLDLEENRLEQLPNEVGYLRDLQRLIVQSNQLTCLPRAIGHLSNLVFLSVGENNLTYLLKDARDWAVSRNRYWGTPIPIWT--NGD-ETICIGSIAELEGLTGQKITDLHRESIDDLEIPSRIPGNPALKRVSEVFDCWFESGSMPYAQKHYPFEF-EKEFNDYFPADFIAEGIDQTRGWFYTLLVLSTALFGKAPYKNLIANGLVLASDGQKMSKRKKNYPDPLEIVSKYGADALRLYLINSPVVRAENLRFKEDGVRDVLK??????????????------------------------??????????????????????????????????????????????????????????????????????????????????????????????????????????????????????-??????????????????????????????ISHYFLIVVPEDKVQV--G-KNPDQFLTGTLIE-NKE-K-AA---KNP--GLPYIAAKFPQRNIPYTFHL---GTGE-DNDGFTNYKLQRGRRYRIFVRAVVDTPQKHLYTSSPFSENLSLDMREVPPGDPPLRPNPNVPT-DT--DVKVSSQRKEAGVLWIVGP?-??????????ILNKISRKRRQPCKT-PDQAAVTRPLIPA-DLNN-S-IAPSDPVEMRRLNFQTPAMISHPPISVSELAMHIERLKANDNLKFSQEYESIEPGQQFTWDHSNMDVNKPKNRYANVIAYDHSRVILPPEEGVLGSDYINANYEKKLRTELEDIRQQIKKMQ--KRDDKRKLAED???????????????????VASQKP-----------HQMRPFVGSHEEEALLNEMEVTGQAFEDMQEQNSRLIQQLREKDDANFKLMSERIKSNQLHKLAREEKDVLKEQVSTFSTQVEAANLVVRKLEEKERILQNTLATCEKELALRQQAMEMHKRKAIESAQSAADLKLHLGKYHSQMKEAQQVVAEKTSSLEAEAYKTKRLQEEIAQLKRKAERMKKMELAGTTLDEVMMEEIREYKETLT-CPSCKVKRKDAVLSGTREEAKDGINRTALREIKILQELHHRNVIGLLDVFGHMSNVSLVFDFMDTDLEVIIKDNTIILTTANIKSYMVQTLQGLDYLHKNWVLHRDLKPNNLLVNSSGVLKIGDFGLAKLYGSPNRLNTHQVVTRWYRSPELLFGAKLYSTGVDMFETKLINTLIFKFLIVPMFRNVTLKCLTEIAGV-TANNYDDMFINLFTQTMSQLEAMLPLTTDIKSEYACGQDQEQNFIQNLALFLCTFLKEHGNLVE-------LR-NALRYLVLISEVEEVEIFKICLEYWNTLASELY-RR-----GLYQE-------VLNKVRYIMISRMAKPEEVLVVETDNGEVVREFMKDTDSINLYKNMRETLVYLTHLDYLDTERIMTIKLQNQVNGTEWSWKNLNTLCWAIGSISGAMLEEDEKRFLVTVIKDLL------GLCEQKRGKDNKAIIASNIMYVVGQYPRFLRAHWKFLKTVVNKLFEFMHETHDGVQINFLCAFYGCLQAGIVPVPIEVPITRRDAGSLQIGFLLGSCGVQVALTSEACLKGLPKMT-SGEVVQFKGWPRLTWFVTEHLTRTPKDWTP-TPRLTDETPAYIEYSTDRDGSVMGVTVTRAAMVKHCRMLTMACNYTEGENMVCVLDFKREVGLWHSVLSSVLNGMHVVYIPYALMKVNPASWMQMITKYRACVAVVKSRDLHWGLLATKDHKDVNLGSLRMLLVADGANPWSLSSCDQFLSVFQAKGLRPDAICPCASSSEVLTVSVRRPGRAGVN-----STGRGVLSMQGLSYGVVRVDQENSLTSLTLQDCGQVMPGCVIVVVKMEGPAYLCKTDEVGEICVNSGATGTQYWGLQGLTNSTFKVQPL------GSDGQ--------PIS-DAEYTRSRERSLSVVNVFLDEMAKEAKNIITAICDAQCKMSDKLLPKNCAHLISQQI?????????-????????PGKE-SYRKTRENLTTMDKLHMALTELCYAINYFSNINVWEYTFAPREYLHQHLETRFARALVGMVMYNADTNEIAKPSELLVSVRAYMNVLQTVENYVHIDITRVFNNCLLQQTQPMDSHGDKTIAAIYTQWYSEVLLRRVSAGNIVFSNNQRSFVCLTAEAALPFNPEEYSDVNELRALAELIGPYGMKQLSETLMWHIASQVIELKKLAEANKDILVSLRTNFDKPEVMKEQFKKLSNVENVLQRMTIVGVILAFRQLAQSCLTDVLEQRIPFLLSSILDFRHHLPSGDPLK-VVSEMTTAAGIPCKVDPTLVNALKVQ-KPETEDD-DHLSVCLLEQLSKVISVICVAVWAINIGHFNDPAHGGSWIKGAVYYFKIAVALAVAAIPEGLPAVITTCLALGTRRMAKKNAIVRSLPSVETLGCTSVICSDKTGTLTTNQMSVSRMFVFEKIEGSDSSFHEFEITGSTYEPIGEVFLKGQKVKCGDYEGLQELGVVCIMCNDSAIDFNEFKQAFEKVGEATETALIVLAEKMNPFTITKTG-DRRQTAICVRQDIETKWKKEYTLEFSRDRKSMSSYCVPLKPSRLGTGPKLFVKGAPEGVLERCTHARVGTQKVPLTNALKNRILDLTKIYGTGRDTLRCLALATGDNPMKPEDMDLGDSTKFYTYEVNLTFVGVVGFKAIGTTLAGLAQCGAWGCFDEFNRIDISVLSVISTQLQTIKSALMLKLEKFTFEGAEISLDSKVGIFITMNPGYAGRTELPESVKALFRPVVCITPDLEMICLISLFSDGFLQAKVLAKKMTVLYKLAREQLSRQFHYDWGLRALNAVLRMAGVLKRASPDINESLVLMRALRDMNHPKFVYEDVPLFLGLIRDLFPGMDCPRVGYPEFNAAVEQVLAQHGYIILPYQVDKVVQMYETMMTRHSTMLVGPTGGGKSVVIQTLARAQTVLGLPTKINTLNPKACSVIELYGILDTVSRDWTDGLLSNIFREMNRPTEKP---ERRYILFDGDVDALWIENSSLDDIKYLLNPTFTERHISHLDTST-RMSRAIDGSLYMPGIVGLNNIKANDYCNVVL-QLSKVVPLRNYFLREENYVNVKRPPGDSSYLLVQRYGELMRKLWNPRNFKAHVSLHYKATVIILIAFSLLVTSRQYIGDPIDCIVDEIPLNVMDTYCWIYSTFTIPNRLTGRVGVDMVHPGVASHVDGKDEVKYHKYYQWVCFALFFQAMLFYIPRYLWKTWEGGRIKMLVLDLNYPIVSEDAKSDRKRLLVDYFFTNLHMQNFYAFRFFICEVLNFINVVGQIFFMDYFLDGEFSTYGRDVLSFTEMEPEEREDPMSRVFPKVTKCTFHKYGPSGTVQKFDGLCVLPLEVYNEIEDNRPKVETVLAQGQEYVRK-GP--SAGSNLQHNLRTLKQRWDSVTSRANDKKIKLEIALREATEFHEALEAFVSWLTKAEKILQNLKPVSRVLGTIQGQLEEHKVFQKDVSAHREVMVALDKKGTHLKYFSQKQDTILIKNLLISIKDDYGPESRGFVENSYLAGLTPSEFYFHAMGGREGLIDTAVKTAETGYIQRRLIKAMESVMVHYDGTVRNSVGEPLFCRYGEDGLCGEMVEFQTLPTVKLSNKAFERKFRFDPSNERYLRRVFNEEVIRDLMGSGEVISELETEWEQLQKDREALRQIFPSGESKVVLPCNLQRMIWNVQKIFHINKRAPTDLSPLRVIQGVRELLNKCVIVAGEDRLSKQANENATLLFQCLVRSTLCTKCVGEEFRLSTEAFEWLIGEIETRFQQAQ-NPGEMVGALAAQSLGEPATQMTLNTFHFAGVSSKNVTLGVPRLKEIINISKKPKAPSLTVFLTGAAAR????????????????????????????????????????????????????????????????????????????????????????????????????????????????????????????????????????????????????????????????????????????????????????????????????GRLFIHIVKKINSAIYRPRERQRSSIGVLDIFGFENFNHNSFEQFCINFANENLQQFFVRHIFKL????????GINWQHIEFVDNQDSLDLIAIKQLNIMALIDEESKFPKGTDQTMLAKLHKTHGNHRNYLKPKSDINTSFGLNHFAGVVFYDTRGFLEKNRDTFSGDLLQLIAISNNKFLQQIFSDDIGMGSETRKRTPTLSTQFKKSLDSLMRTLSNCQPFFIRCIKPNENKKPTMFDRTLCCRQLRYSCMKEDDICELLKFERKMLRARIATLKNDKFIQVRLRMETGADSKAQKVNYYFINYKTFVNVVKYKLDLMRKRLETEERDATSRASFKCPGCLKTFTDLEA---DQLFDYTTSEFRCTYCREVVEEDLSALPKKDSRLLLAKFNEQLDPLYILLREVIGSILVFAIFGTMVSAFIIGFGVYFLGMAQVVYKLSFVESFAFGSLISAVDPVATIAIFHALNVDPVLNMLVFGESILNDAIAIVLTTAALESNNP-TM---STGEAIIVGIQRFCLMFFGSAGIGVIFALISALLLKYIDLRKNPSLEFGMMLVFTYAPYVLAEGIHLSGIMAILFCGIVMSHYTHFNLSTVTQITMQQTLRTLAFVAETCVFAYLGLALFSFKHRVEPAFVVWGLILCLLGRACNIFPLAFLVNKFREHQITKKMMFIMWFSGLRGAISYALSLHLNFS-DETRHVIITTTLIIVLVTTLLFGGSTMPLLKFMQ-----ATK----RLR-KR-KKEREVTLSKTWE?????????????????????????????????????????????????????????????????????????????????????-????????????????????????????????????-----???????????-------------------------------??????-??????????????????????-?????????-?????????????????--------------------?????????????????????????????????????????????????????????????????????????????????????????????????????????????????????????????????????????????????????????VFTTIEKASAHIEGGAKKVIISAPSADAPMYVCGVNLEAYDK----ISNASCTTNCLAPLAKVIHDNFEIIEGLMTTVHATTATQKTVDGPSGKLWRDGRGAGQNIIPAATGAAKAVGKVIPALNGKLTGMAFRVPVPNVSVVDLTVRLGKPATYDEIKAKVKAAAEG-PLKGILGYTEEQVVSSDFIGDTHSSIELSSSLQTDINLPYLTMDTSGPKHMNLKLSRSKFES--LVGDLIKRTVQPCQK-ALKDAEVAKSDIGEVLLVGGMTRMPK------VQSTVQDIFGKQPSRAVNPDEAVAVGAAVQGGVLAGDVTDVLLLDVTPLSLGIETLGGVFTRLITRNTTIPTKKSQVFSTAADGQTQV-----EIKVHQGEREMAADNKLLGQFSLIGIPPAPRGVPQVEVT??????????????????????????????????????????????????????????????????????????????????????????????????-?????????????-------------------------------------------???????????????---------------------???????????????????????????????????????-?????????????????????????????????????????????????????????????????????????????????????????????????????????????????????????????????????????????????????????????????????????????????????????????????????????????????????????????????????????????????????????????????????????????????????????????????????????????????????????????????????????????????????????????????????????????????????????????????????????????????????????????????????????LAIKDDENKFDMLVRNCVAHDGKRAPIQLVDHTGCVVRPKIMSKFQKIKNFGPSASVVSFAYFQAFKFPDSMNVHFQCVI---QVCRYNCPDPKC-------EYG--A---PS-------------------------------LA-EY--GV------P-P-AFPDPRHP--SGPAGAYSENNPDVVP-----------------------------NEIH----LPPPPLPG-HH--YNTVK--RK-ST-VGE-E-LE----GNLATLGGRPRSVENLPSELQGARRK--------VV-G---H-IYKRE-A----Q-EMTDVNTSRTIQVVAVPIPKVRAQADAEVLKIVRSGKTKRKAWKRMVTKVTFVGEGFTRKPPKFERFIRPMALRFKKAHVTHPELKATFYLPIIGVKKNPSSPMFTSLGVITKGTVIEVNISELGLVTQAGQMVSKLPDALNAEIVLGTVQNVRDAVTWLGYSYLYIRMLRQPNLYGISSDHIKQDPLLEQHRADLIHTAALHLDRSGLLKYDRKTGQFQVTELGRISSHYYCTHESMQTYNQLLKPMLSEIELFRVFSLSSEFKNITVREEEKLELQKLMERVPIPIKESIEEPSAKVNVLLQAYISQLKLEGFALMSDMV----YVTQSASRLMRAIFEIVLHRGWAQLADKSLSLCKMIDKRMWQSMSPLRQFRKMPEEIVKKIEKKNFPWERLYDLGPNEIGELIRVPKLGKTIHKYVHQFPKLELSTHIQPITRSILKVELTITPDFQWDEKLHGASEAFWILVEDVDSEVILHHEYFLLKAKFAQDEHLIKFYVPIFEPLPPHYFLRIVPFITVSGSEFLEMFVGVGPSRVRDLFSMARKHAPCILFIDEIDAVGRKRGGRSFGGHSEQENTLNQLLVEMDGFNTTTNVVVLAATNRVDILDKALLRPGRFDRQIFVPAPDIKGRASIFKVHLGPLKTDLVKNDLAKKMAALTP---GADIANVCNEAALIAARDLNSSITMKHFEQAIERVVAGMEKKTNVLSPEEKKTVAYHEAGHAVAGWFLQHADPLLKVSIIPRGKGLGYAQYLPKDQYLYTKEQLFDRMCMTLGGRVSEELFFQRITTGAQDDLKKVTQSAYAQVVHYGMNEKVGNVSFDMPREGEMMLEKPYSENTAQMIDIEVRKLIEGAHKKTTELLTEHKEDVAKVAERLLKQEIISRGLVNTLLMKDPDTFRRNLTIQRYAVIPLSTNSGLIGWLPHCDTLHTLIRDYRDKKKILLNIEHRIMLRMAPDYDHLTVMQKMEVFEHALEHTHGDDLARLLWLKSPSSEVWFDRRTNYTRSLAVMSMVGYILGLGDRHPSNLMLDRLSGKILHIDFGDCFEVAMTREKFPEKIPFRLTRMLINAMEVTGIEGTYRRTCESVMSMLHRNKDS???????????????????????????????????????????????????????????????-----------------????????????????????????????????????????????????????????????????????????????????????????????????????????????????????????????????????----??????????????????????????????????????????????????????????????????????????????????????????????????----------------??????????????????????????????????????????????????????????????????????????????????????????????????????????????????????????????????????????????????????????????????????????????????EERRTFLRQSLEARLIALYFDTGMFAEALQLGST-----------------QLLESKTYHALSNLPKARAALTSARTTANAIYCPPKMQAALDLQSGILHAADEKDFKTAYSYFYEAFEGFDSVES-PKALTALKYMLLSKIMLNSPEDVQQIVSGKLAIKYAGRDVDAMKAVAQASHRRSLAEFQQGVKQFKHELEDDVIVRAHLGTLYDNTDRFIAVMHDDKEGMIPGNALVVDPKRQFRPLSKFGNSFLNRLQCSLVDSPVLQNISIIDTPGILSGEKQRVDRGYDFTGVLEWFAERVDRIILLFDAHKLDISDEFRRSIEALRGHDDKIRIVLNKADMIDHQQLMRVYGALMWSLRRAIELQPNFPDAYCNLANALKEKGQVAEAEECYNTALRLCPTHADSLNNLANIKREQGYIEEATRLYLKALEVFPEFAAAHSNLASVLQQQGKLNEALMHYKEAIRIQPTFADAYSNMGN---------GALQCYTRAIQINPAFADAHSNLASIHKDSGNIPEAIQSYRTALKLKPDFPDAYCNLAHCLQIVCDWTDYETRMKKLVNIVADQLDKNRLPSVHPHHSMLYPLSHEFRKSIAARHANLCLEKIHVLHKHPYKFSIELKGR--LRVGYVSSDFGNHPTSHLMQSIPGLHERGRVEVFCYALSQDDGTTFRSKISRESEHFVDLSQITCNGKAADKIHSDGIHILINMNGYTKGARNEIFALRPAPIQVMWLGYPGTSGASFMDYLITDGVTSPVELAKQY??????????????????????????????????????????????????????????????????????????????????????????????????????????????????WSLFVFFNHASGRELIIDMFLYRPHYLNAIQTMCPHILRYLATAVIINRLKRSALKDLVKVIQQESYTY---RDPITEFLENLYVNFDFDGARQKLHECQSVLFNDFFLISCLDEFVENARLMIFETFCRIHQCISIGMLAEKLNMNPEEIFELNSFEQLCINYTNEKLQQLFNHTMFILEQEEYQREGIEWKFIDFGLDLQPTIDLIDKPMGIMALLDEECLFPKATDKTFVDKLVSAHSVHPKFKKSDFRGVADYSIIHYAGKVDYCATQWLMKNMDPQNENVVSLLQASQDPFVMHIWKDAENIGRAKGMFRTVSYLYKEQLANLMVTLRNTNPNFVRCIIPNHEKRAGKIDAPLVLDQLRCNGVLEGIRICRQGFPNRIPFQEFRQRYELLTPNVINKGFMDGKKACETMIKSLELDQNLYRIGQSQEMGVKLGNEVGYAIRFEDCTSERTLIKYMTDGTLHREFLSEPDLQSYTVMIIDEAHERTLHTDILFGLVKDIARFRPDLKLLISSATLDAQKFSEFFDEAPIFRIPGRRFPVDIYYTKAPEADYVDACVVSVLQIHATQPLGDILVFLTGQDEIETCQELLQDRVRRLGSKVKELIILPVYSNLPSDMQAKIFDPTPPGARKVVLRFLYYLGRIKAARLEYSVAHKHLVQAMRKAPQNAAVGFRQTVQKLLVVVELLLGDIPERQIFRQASMRHSLAPYFQLTQAVRMGNLHRFGEVLENFGPQFRQDHTFTLILRLRHNVIKTAIRAIGLSYSRISPQDIAKKLGLDSAEDAEFIVAKAIRDGVIEATLDPEGGYMRSKESTDIYCTKEPQMAFHQRISFCLDLHNQSVKTDPITYPMKMTRIRSALLIAAVWVCSSAISFPAIVWWRAVR-TEPIPPYKCPFTEHLGYLIFSSTISFYLPLFVMVFTYYRIYRAAVAQTRSLRLGTKQVLLGSGELELTLRIHRGGT-------------CKEDEPLTALQNN-GLARMAST---RLG--------PHSKNFSLSRKLAKFAKEKKAAKTL???????????????????????????????????????????????????????????????????????????????????????????????????????????????????????????????????????MGRKG-KESTS-NALAVQLDAEGKVKYDVIARQGHGKDKIVYSKLSDLLPVEVTSEDDPTLQKPGLDEIEDLTEKTRAALTRLTNSKIAAAMPVRCAE---PAEFIRYTPSQQGAAFNSGAKQRVIRLVEAQVDPMEPPRFKINKKIPRGPPSPPAPVLHSPTRRVTVKEQKEWKIPPCISNWKNAKGYTVPLDKRLAADGRGLQQLHINENFAKLAEALYIADRKAREAVETR----------------------AQKARDERAGIK---------EEREREMLRQDRHKERARDRNLARAAPDKRSKLKRERERSTHVLLNTPALESVFTPLEITAALFAACIHDVDHPGLTNQFLINSSSELALMYNDESVLENHHLAVAFKLLQNEGCDIFANMNKKQKQTLRKMVIDMVLSTDMSKHMSLLADLKTMVETKKVAGSGVLLLDNYTDRIQVLENLVHCADLSNPTKPLALYKRWVDLLMEEFFLQGDREREAKMDISPMCDRHSATIEKSQVGELAESRQTEVTIRDIDELAMDLLIDFCYTSHIIVEESNVQMLLPAACLLQLTEIQDICCEFLKRQLDPSNCLGIRAFADTHSCRELLRIADKFTQHNFQEVMESEEFLLLPVGQLVDIISSDELNVRTEEQVFNAVMSWVKYNVSERRQHLHQVLQHVRLPLLSPKFLVGTVGSDLLVRSDESCRDLVDEAKNYLLLPQERPLMQ------------GEVLFAVGGWCSGDAIASVERFDPQSMEWKMVALGAAMFWIRVGSQSVVYTGDYNMTPDR--HLGAAWIDKCRPDLLISESTYATTIRDSKRCRERDFLKKVHECIDRGGKVLIPVFALGRAQELCILLETYWERMNLKAPVYFALGLTEKANNYYKMFITWTNQKIRKTFVQRNMFDFKHIKPFDQQFIDNPGPMVVFATSHILTVACGSKIMLYTPLSTDLAQANVKAMKESV-NNYRPILRKASSLAQPLFVDDFKWMTLRKIELQTADGLPALPMQISWVRDGILVVGMDSEMHVYTQWRPQ----------------RDVDFRTLTQENQRK----LASIPTLGRISSVNLQIL-----DRKR-------DYMPDYGLFEASRIACPVLPQYHPKQLMELLNSGKIRWVKAILAHLVKCIGG-NQET--SED--MQGWARARTLSVSY-PAG---SPEHRAS------IGD--IALDYDEINNIPPLPLWTLLAADQE-----EE-EKDYDELFDNNLTM-EE-SLDNLLEDK-E--V-SR-MDRRQS--ERN-T-GITHFTPKQGRVLSRLLTHMHLPGLSSLQLMVNPFSGALIDRIGYDIPMMIGLCIMFLSTAVFACGRSYGLLFFARSLQGVGSAFADTSGLAMIADRFTEENERSKALGIALAFISFGCLVAPPFGGALYQFAGKEMPFLILAFVSLMDGFMLLLVMKPIKTQLKESALAKPPSVPIWRLFMDPYIAVCAGALMMSNVALAFLEPTISLWMEDNMTTENWKIGMIWLDEESWIKEKKLLVGSDDYGRDLTGVQNLKKKHKRLEAELGSHEPAIQAVQEAGEKLMDVSNLGVPEIEQRLKALNQAWAELKQLAATRGQKLDESLTYQQFLAKVEEEEAWISEKQQLLSVEDYGDTMAAVQGLLKKHDAFETDFQAHRERCKDIKDAGKKLVSEGNHHADSINQRCQQLQSKLDNLAALASRRKDKLIDNSAYLQFDGAPSPMMPNEARLRNLTYSAPLYVDITKTIVKDGEDPIETQHQKTFIGKIPIMLRSTYCLLNGLTDRDLTELNECPLDPGGYFIINGSEKVLIAQEKMATNTVYVFSMKDGKYAYKSEIRSCLEHSSRPTSTLWVNMMARGGQAIKKAAIGQRIIAILPYIKQEIPIMIVFRALGFVADRDILEHIIYDFEDPEMMEMVKPSLDEAFVIQEQTIALNFIGTRGARPGVTKEKRIKYAREIL???????????????????????????????????????????????RDRKRENAERLMDDKLSENGDHNLPQLTNIRQKMWRAFENPHTSTAALVFYYVTGFFIAVSVMANVVETVPCGSRPGGAGSLPCGERYKIVFFCLDTACVMIFTAEYLLRMFAAPNRYKFVRSVMSIIDVVAILPYYIGLGITDNDDVSGAFVTLRVFRVFRIFKFSRHSQGLRILGYTLKSCASELGFLVFSLAMAIIIFATGLRAIQCFHEARGEGNRDVCLIPVSAHGTNPASAQMAGMHVEPVRVKHDGSIDVEDLKSKAEKFSTRLSCFMITYPSTNGVFEETVADVCEIIHKSGGQVYLDGANMNAQVGLCRPGDYGSDVSHLNLHKTFCIPHGGGGPGMGPIGVKSHLAPYLPGHPVVSPF---GEDSN---NFGAVSAAPFGSSAILPISWAYIKMMGPRGLRKATQVAILNANYMSKILEPYYITLFKSPISNLVAHEFIIDTRDFKKTANIEAADIAKRLMDYG?????????????????????????????????????????????????????????????????????????????????????????????????????????????????????????????????????????????????????????KEEERARDLFYALWTPDLFMKRVDANEKWSLMCPHLSPGLADCWGEEFEELYEKYESEGRYVRQLPARDMWRAICVSQVETGTPYILYKDSCNRKSNQQNLGTIRSSNLCTEIVEYTSKDEVAVCNLASIAVNMFVHPDRNDYDFVKLKQVVKIVAKNLDKVIDVNYYP--LPEAKNSNLRHRPVGIGVQGLADTFILLRMPFSSPEARLLNKKIFETLYYGALEASCEIAEKDGPYSTYQGSPVSKGVLQYDMWG-VTPTS-LWDWAALKRRIAKHGVRNSLLLAPMPTASTAQILGNNESTEPYTSNIYVRRVLSGEFQVVNQHLLKDLTERGLWNDTMRNQIIANYGSIQNIPGIPNDLKEIIYLFGDGWRMRQEQMLREGESEQASQLCAFIGIGNSDQDMQQLDLNNGKQYCAAKTLYISDSDKRKHFMLSVKMFYGSGHDIGVFHSKRIKVISKPSKKKQSLKNADLCIASGTKVALFNRLRSQTVSTRYLHVENGHFHASSTHGGIYVHEKGQGLIEENEVYANTLAGVWITTGSSPVLRRNRIHSGKQVGVYFYDNGHGKLEDNDIFNHLYSGVQIRTGSNPVIRGNKIWGGQNGGVLVYNGGLGLLEQNEIFDNAMAGVWIKTDSNPTLKRNKIFDGRDGGICIFNG--GILEENDIFR----NAQAGVLISTQSHPILRRNRIFDGLAAGVEITNNATATLESNQIFNNRFGGLCLASGVQPIVRGNKIFNNQDAVEKAVANGQCLYKISSYTDSKILQEYITQEGHKLEIQPRIPVAVTNAVSWRSEGIKYRKNEVFLDVIESVNLLANANGNVLRSEIVGAIKMRVYLSGMPELRLGLNDKVLFESTGRGKSKSVELED
Hydrophilidae_Oocyclus_INB014 ANSILIKVLEDMNQEPMVRHEA-EALGAIGSPEVLDLLNKYKNDPVVEVRE-TCELALERIEY-----------------VDPAPPID-IKDVNKLKTILLDDSTSLFQRYKVMFALRNLKSKEAVLAL---LK--HG-SALFKHEIAFVLGQLQDEISVPFLTESLKDTSENEVTNPPIDPFREKVVMSLQCPVGPEANILQPSSKQ-VHRLWLRQPIVSIADIEVFKLTSHRGWKSHVIDITYSASNG--GFSASLNSICEEAEKASKD-HQIIILSDRKAGKE-RVPVSSLLALGAVHHHLIETRARMKVALIVETAEAREVHHICVLLGYGADAICPYLALELASSLRDSGILDNNLTDEIIFQNYAQAMQTGISKTITFSHLFLKDWD--REVNAYPPSVGPFALYKKEDFFATIDYAYKGYADVSAAIGPYSYTNEDNSMAPMTLCLYNYKEGTIWGFNESYVFNSEIVETCKNI-------------------FSSLVKAKLLFSLKTVSFKSVG-PITPPNCYQFDIAISFENEDHDGQMLLFLDAEPQRLTCKGDIEYITDNKIDSVLRTLLNVFVIVTCSVSLVLCSRAIWRAYQLEIITDNFFRSYFKKKLDPNDRWEFLNLWYVMIIVNDVFIILGSLIKELIERKQFTSD-QWNICSVFLG-GNILVWFGVLRYFNFFKTYNIVILTMKKATPQIAKFLLCAMLIYAGFIFCGWSILGPYHLKFRTLSTTAECLFSLINDCDSNPCQNGGLC-----EGYRCECSVGTTGTNCEI--DSLDECASNPCEHPDAVCQDKL-GDYVCYC----PGKNCE-VLDHSFPGGI-------G----------------LEIQRKQ----------CTINNCRLKKGNGRCDEE-----CNTYACDFDGNDCSLG---I-NPWANCTA-PIKCWEVFMDGICNLDCNNPQCLFDGRDCEISLQPCNPIYDGYCKKHYANGHCDYGCNNAEC??????????????????????????????????????????????????????????????????????????????????????????????????????????????????????????????????????????????????????????????????????????????????????????????????????????????????????????????????????????RQRGITIQSAATYTIWKEHNINIIDTPGHVDFTVEVERALRVLDGAILVLCSVGGVQSQSLTVNRQMKRYNVPCLAFINKLDRLGANPKRVLS----QMRSKLNHNAAFVQLPIGLESNCKGLVDLIEQRAIYFDGNFGEIIRYDEIPQEMRTESSEKRHELIEHLSNADDTLGELFLEEKEITVKDIKDAIRRTCLKRSFTPVFVGTALKNKGVQPLLDGVLDYLPNPGEVTNIALR-----EKEESEPEKVILSPKRDNS-NPFVALAFKLEAGRYGQLTYMRCYQGMLNKGDNIFNVRTGRKVRIARLVRLHSNTMEDVNEVMAGDIFALFGVDCASGDTFVTDQTLGLSLESIFVPDPVVSMAISPTNSKDRDNFSKAIARFTKEDPTFHFYFDSDNKETIVSG??????????????????????????????????????????????????????????????????????????????????-???????????????????????????????????????????????????????????????????????????????????????????????????????????????????????????????????????????????????????????????????????????????????????????????????????????????????????????????????????????????????????????????????????????????????????????????????????????????????????????????????????????????????????????????????????????????????????????????????????????????????????????????-------------?????????------?????????????????????????????????????????????????????????????????????????????????????????????????????????GLKQGKIVITVGDGPGFYTTRILATMLSEAIRLLQEGVEPKDLDTLTKKFGFPVGAATLADEVGLDVGSHIAADL---FGERIGGGDLGVMKDIVQAGFLGRKSGKGIFVYEKG-TK--NRDVNVEAMDIIK-KYSLEPK-GAFEDEDKQLRMVSRFVNDAVLCLEEKILANPLEGDIGAVEGGVKFDFSEISLPKDCLSQ--------------------------LRGCFKSMVDTLSKQAPVTITQVQLLVKELRRIILLWDELWLGTLNQHHSEITKRQQQLEIEIEKVNENPNLNKEEKISLITEKHRIIIKPIIYILEQLCDITSV-EPETPHEKKFQERYSDTIKDVLGKLKNPENPDK-PQESWQLLKQLQKFQQKSNKRTS-YTLKMQEISPVLYSLKDTVISMPGLASST--RKRVTISHLSNHVSILPTKTKPKKLVFHGSDGQTYTYLFKGLEDLHLDERIMQFLSIANTMMA--------NLYRARHYSVIPLGPRSGLISWVDGTTPLFALYKRWQQREAA------------KLRPADLFYNKLNPLLQENGVKNIENRKEWPLSVLKKVLTDLMSETPSDLLAKELWCHSINAGAWWQVVRKYTYSVAVMSIIGYIIGLGDRHLDNVLIDLTSGEV?????????????????????????????????????????????????????????????????????????????????????????????????????????????????????????????????????????????????????????????????????????????????????????????????????????????????????????????????????????????????????????????????????????????????????????????????????????????????????????????????????????????????????????????????????????????????????????????????????????????????????????????????????????????????????????????????????????????????????????????????????????????????????????????????????????????????????????????????????????????????????????????????????????????????????????????????????????????????????????????????????????????????????????????????????????????????????????????????????????????????????????????????????????????????????????????????????????????????????????????????????????????KNMFIAYRKKERGENVD-FT-DGENQSCMINQPPGSPKLSIMSFHGGFHGRTL-GLSTTHSKAIHKLDIPSFD-WPIASFPQYKYPLEDNKKENAAEDKRCL--VEDLFEKYM-KKGI---PVAGIVIEPIQSEGGDNEASPDFFQELQRITKKNGAAFLIDEVQTGGGPTGKMWCHEHFNLDTPPDIVTFSKKMQLGGYFHNFDMRPNQAYR??????????????????????????GSDDTTIKVWEVNTGRCLKTIETE-GI---VHSVEWCPNTAVSLILVASGNRVLLINP-N--VGDFLTNS-KTDELLKE-IP-Q---TDEV----VSERIRTTVQW-EL--PDENAHKS-G--IRLILKHFKEVKQITWHGKGDYFASVMPEGLNRSVLISQLSKRKSQIPFTKSKGLIQCVLFHPIKPFLFVATQGHVRVYDLGKQALIKKLLTNSKCVSKMAIHPGGDNLLVGTYDRKML?????????????????????????????????????????????????????????????????????????????????????????????????????????????????????????????????????????????????????????????????????????????????????????????????????????????????????????????????????????????????????????????????????????????????????????????????????????????????????????????????????????????????????????????????????????????????????????????????????????????????????????????????????????????????????????????????????????????????????????????????????????????????????????????????????????????????????????????????????????????????????????????????????????????????????????????????????????????????????????????????????????????????-???????????????????????????????????????????????????????????????????????????????????????????????????????????????????????????????????????????????????????????????????????????????????????????????????????????????????????????????????????????????????????????????????????????????????????????????????????????????????????????????????????????????????????????????????????????????????????????????????????????????????????????????????????????????????????????????????????????????????????????????--?????????????????????????????????????????????????????????????????????????????????????????????????????????????????????????????????????????????????????????????????????????????????????????????????IE-NIEM-DKI----LDPDFDGKLHILFGGTKVVQHTSPSKAT-SGLRPQDNGCVAYVLRT--GFNTSQGKLLRTILFGVKRVTANNLETFGFILFLLIFAIAAAAYVWIKGCENPDRNRYKLFLECTLILTSVIPPELPIELSLAVNTSLLALSKLGVFCTEPFRIPFAGKIEICCFDKTGTLTSDNLIVEGVA-L-ADKDSK---VTSISDIPMESVQVLATCHALAQLDDG-LVGDPLEKSTLTAIEWNVTKADAVVPKKG--KSPGLKIFHRFHFSSALKRMSVITGY--NPLG----STETVYLSTIKGAPETLKPMFANLPLNYDKVYLELSRRGARVLALGWREL-GKLTSQ-EVRELK-REDVEKDFKFAGFVIISCPLKSDSKAIIKEILNASHRVAMITGDNALTACHVAKEL-------------------WESIDQLDYIELT-----NDY---KTLVAKYDLCITGDGLHYLNSNHHKFLLNILPHITVFARFAPKQKEYVVTTLKSLGHTTL???????????????????????--????????????????????????????????????????????????????????????????????????????????????????????????????????????--???????-??????????????-???????????????????????????????????????????????????????????????????????????????CYGGTAALFNAVNWVESSSYDGRYALVVCGDIAIYAQGSARPTGGAGAIAMLVGPNAPLVIDRGIRASYMRHAYDFYKPDLSSEYPTVDGKLSIQCYLSALDNCYQLYAKK---ALK---????????????????????????????????????????????????????????????????????????????----------------????????????????????????????????????????-???????????????--?????????LQGASSLLPVMALAPQENERILDMCAAPGGKASHIAAIMKNTGVLFVNDVNKNRIKAVVGNFHRLGVVNSVICTVDGRKFPKIMK-GFDRILLDAPCSGTGVIAKDQSVKTSKDDQDIQRCCTLQRELLLAAIDSLNANSSTGGYLVYSTCSILPEENEWVIDYALKKRHVKLVDTGLEFGTEG---FTNYRHFRFHPTMKLTKRFYPH???????????????????????????????????????????????????????????????????????????????????????????????????????????????????????????????????????????????????????????????????????????????????????????????????????RVLKLSNDPSPGYNIEQMAKKGTKYVQLPYCVKGMDVSLAGILTYMEDRVDKLL---YTPEDLCFSLQETIFAMLVEITERAMAHCNSQEVLIVGGVGCNERLQEMMNIMCQERDAKLF????????????????????????????????????-?????????---???????????????????????????--???????????????????????????????????????????????????????????????????????????????????????????????????????????????????????????????RVEEFNLKQMWKSPNGTIRNILGGTVFREAIICSNIPRLVTCWEKPIIIGRHAHGDQYKATDFVVPGSGKLELIFTP--ETG?PLKYTVHEYKG-PGVAIGMFNTDESIIAFAHSSFKFALNRGYPLYLSTKNTILKY-DGRFKDIFQDIYEKEYKSKYESKNIWYEHRLIDDMVAYAMKSEGGFVWACKNYDGDVQSDSVAQGYGSLGMMTSVLVCPDGKTVEAEAAHGTVTRHYRMHQKGQPTSTN?IWWVVLSFTWFLAAGLKWGNEAIASYAQYFHLAAWLIPTIQTLGVLLSGAVDGDPVSGICYVGNMNMENLRTFVLAPLVVYLLLGTTFLFAGFISLFRIRNVIKKQGGAGAGSKADKLEKLMIRIGIFSVLYTVPATIVIGCFLYENAYHEEWVTS-H-CPGTKKVHAILNYKGKNVLINKDIRCKDDVYTHAYTLILKPDNTYEVLIDGEKVESGELEADWDLLPPKMIKDPEAKKPEDWDDRATIPDPDDKKPEDWDKPEHIPD-----------------------------EWSPKQIDNPAYKG-WVHPEIPNPEYTPDSNLYKHTEVCVLG????????????????????????????????????????????????-???????????????????????????????????????????????????????????????????????????????????????????????????????????????????????????????????????????????????????????????????????????????????????????????????????????????????-?????????????????????????????????????????????????????????????????????????????????????????????????????????????????????????????????????????????????????????????????????????????????????????????????????????????????????????????????????????????????????????????????????????????????????????????????????????????????????????????????????????????????????????????????????????????????????????????????????????-??????????????????????????????????????????????????????????????????????--------------------------------??????????????????????????????????????????????????????????????????????????????????????????????????????????????????????????????????????????????????????????????????????????????????????????????????????????????????????????????????????????????????????????????????????????????????????????????????????????????????????????????????????????????????????????????????????????????????????????????????????????????????????????????????????????????????????????????????????????????????????????????????----?????????????????????????????????????????????????????????????????????????????????????????????????????????????????????-????????????????????????????????????????????????????????????????????????????????????????????????????????????????????????????????????????????????????????????????????????????????????????????????????????????????????????????????????????????????????????????????????????????????????????????????????????????????????????????????????????????????????????????????????????????????????????????????????????????????????????????????????????????????????????????????????????????????????????????????????????????????????????????????????????????????????????????????????????????????????????????SASLDRNIKVWQLGASTANFTLEGHEKGVNCVDYYHGGDKPYLISGADDRLVKIWDYQNKTCVQTLEGHAQNISAVCFHPELPVILTGSEDGTVRVWHANTNRLESSLNYGFERVWAICCLRGSNNVALGYDEGSILVKVGREEPAVSMDASGGKIIWARHSELQQANLKALPEGAEIRDGEKLPVAVKDMGACEIYPQSIQHNPNGRFVVVCGDGEYIIYTAMALRNKAFGSGQEFVWAQDSSEYAIREAGSTVRIYKNFKEKNSFKPDFG------AEGIFGGWLLGVRSVSGLTF--YDWETLDLVRRIDIQPRAVYWSDTGKLVCLATEDSYYILGYDSEEVQKAREA-NNIAEDGVESAFNVLGEVNESVRTGLWVGDCFIYTNAVNRINYYVGGELVTIAHLDRPLYLLGYVPRDDRLYLADKELGVLSYQLLLSVLEFQTAVMRRDFGTADRVLPSIPKEHRTRVAHFLEKQGFKQQALAVSTDPEHKFELALALGDLATAKTLAVEAN--QKWSQLGELAASSNNMQLAKECMQRAQDFGGLLLVATSTGDADLVKKLGEDTLAEGKNNISFLSYLLLGDLRKCLDILISTDRL????????????????????????????????????????????????????????????????????????????????????????????????????????????????????????????????????????????????????????????????????????NAISQLPEGLLSSLCELTSITLSRNNFSAYPSGGPSQFTNVDSINLEHNQIDKIPYGIFSRAKNLTKLNMKENQLTSLPLDVGTWINMVELNLGTNQLIKLPDDIQCLQCLEVLVLSNNLLRRIPPSIGNLRKLRVLDLEENRLEQLPNEVGFLRELQRLIVQSNQLSALPRAIGHLSNLVFLSVGENNLTFL???????????????????????????????????????????????VTDLHKESIDHLEIPSKIPGNPSLKRIPEVFDCWFESGSMPYAQQHYPFEN-MKEFEESFPADFIAEGIDQTRGWFYTLIVISTALFGKAPFKNLIANGLVLASDGQKMSKRKKNYPDPMEVVSKYGADALRLYLINSPVVRAENLRFKEEGVRDIIKPAIRIEPPAAIPSQ------------------------REESGLSRTGKLFGGLINDIKRKKPWYWSDFKDAFAMQCIASWIFLYFACLSPIITFGGLLAEATGKNMAAMESLVSGFVCGMGYGFFSGQPLTILGSTGPVL-VFETIVYDFCD-SM-DWNYLAFRFWIGTWITIILLILVAVDASALISHYYLIVVPEDKATI--H-KHPDQFLTEEMIA-NKG-Q-KT---ENP--NAPYIAAKFPQRNIPYTFHL---GTGE-DYDGFKNRKLDRGKKYRIFVRAVVDTPQKHLYTSSPFSEFLALDMREVPPGDPPLRPNPNVPT-DN--DVKVSSQHKEAGVLWVVGP?-????????????????KKRRQPCKT-PDQAAVTKPLIAA-DLNS-S-TAPSDPVEMRRLNFQTPGMISHPPIPVSELANHIERLKTNDNLKFSQEYESIEPGQQFTWDHSNMDINKPKNRYANVIAYDHSRVILQPEDGILGSDYINANYEKKLRTEVEDLRQQLKKIQ--KREDRKKLADEEAIRKIKQLEEQKYELQKQVASQKP-----------HA-RPFVGSHEEEALLNEMEVTGQAFEDMQEQNSRLIQQLREKDDANFKLMTERIKSNQLHKLAREEKDVLKEQVSTLTSQVESTNMVVRKLEEKERILQNTLATMEKELGLRQQAMEMHKRKAIESAQSAADLKLHLEKYHAQMKEAQQVVAEKTSSLEAEAYKTKRLQEEIAQLKRKAERMKKMELAGTTLDEVMMEEIREYKETLT-CPSCKVKRKDAVLS???????????????????????????????????????????????????????????????????????????????????????????????????????????????????????????????????????????????????????FETKLINTLIFKFLPVPLFRNVTLKCLTEIAGV-TVSNYDDMFVSLFSQTMAQLEVMLPLQTDIRSAYACGQDQEQNFIQNLALFLCTFLKEHGNLAE-------LS-NALHYLVLISEVEEVEIFKICLEYWNTLASELY-RR-----SLYQE-------VLNKVRYIMISRMAKPEEVLVVENDNGEVVREFMKDTDSINLYKNMRETLVYLTHLDYADTERIMTEKLQNQVNGTEWSWKNLNTLCWAIGSISGAMHEEDEKRFLVTVIKDLL------GLCEQKRGKDNKAIIASNIMYVVGQYPRFLRAHWKFLKTVVNKLFEFMHETHDGVQINFLCAFYGCLQAGIVPVPIEVPITRRDAGSQQIGFLLGSCGVQVALTSEACLKGLPKST-SGEVVQFKGWPRLQWFVTEHLTRTPKDWMP-APRLTDETPAYIEYSTDRDGSVMGITITRAAMLSHCRTITMACNYTEGENMVCVLDFKREVGLWHSVLTSVLNGMHVIYIPYALMKVNPASWMQMITKYRASVAVVKSRDLHWGLLATKDHKEINLSSLRMLLVADGANPWSLSSCDQFLSVFQTKGLRAEAICPCASSSEVLTVSVRRPGRAGVN-----ATGRGVLSMQGLSYGVVRVDQENSLTSLTLQDCGQVMPGCVIVVVKMEGASYLCKTDEVGEICVNSGATGTQYWGLPGLSNTTFKVQPL------GSDGK--------PLS-DAEYTRSRERSLSVVNMFLDEMAKEAKNIITAICDEQCKMSDKLLPKYCAILIAQQLNRKKKDKSK-KNAIEIEKPGKE-SYRKTRENLTTMDKLHMALTELCFAINYCSTINVWEYTFAPREYLHQHLETRFARALVGMVMFNPDTNEIAKPSELLVSVRAYMNVLQTVENYVHIDITRVFNNCLLQQTQPVDSHGDKTIAALYTQWYSEVLLRRVSAGNICFSMNQRAFVSLTAEGALPFNAEEFSDINELRALAELIGPYGMKQLSETLMWHIASQVQELKKLAEANKEVLVSLRTNFDKPEVMKEQFKKLNNVDNVLQRMSIVGVILSFRQLAQSSLTDVLEQRIPFLLSSILDFRHHLPSGDPMK-VVSEMTSAAGLPCKVDPTLINALKAQ-KPEIDGE-EHLLVCLLEQLSKVISVICVAVWAINIGHFNDPAHGGSWIKGAVYYFKIAVALAVAAIPEGLPAVITTCLALGTRRMAKKNAIVRSLPSVETLGCTSVICSDKTGTLTTNQMSVSRMFVFDKIEGNDSSFLEFEITGSTYEPIGDVFLKGQKIKAAEFEGLHEMGTICIMCNDSAIDFNEFKQAFEKVGEATETALIVLAEKMNPFNVSKAG-DRRSSAIVVRQDIETKWKKEFTLEFSRDRKSMSSYCVPLKPSKLGNGPKLFVKGAPEGVLDRCTHARVGSQKVPLTTTLKNRILDLTRQYGTGRDTLRCLALATADNPMKPEEMDLGDSSKFYTYEVNLTFVGVVG??????????????????????????????????????????????????????????????????????????????????????????????????????????????????????????????????????????????????????????????????????????????????????????????????????????????????????????????????????????????????????????????????????????????????????????????????????????????????????????????????????????????????????????????????????????????????????????????????????????????-??????????????????????????????????????????????????????LHYKATVIILVAFSLLVTSRQYIGDPIDCIVDEIPLNVMDTYCWIYSTFTIPNRLTGRVGHDIVQPGVAGHVDGKDEVKYHKYYQWVCFTLFFQAMLFYIPRYLWKTWEGGRIKMLVLDLNFPVVNDDVKTDRKKLLVEYFAANLRMQNFYAYRFFICEVLNFINVVGQIFFMDFFLDGEFSTYGSDVLKFTELEPEEREDPMARVFPKVTKCTFHKYGPSGSVQKFDGLCVLPLEVYNELEENRPKVETVLAQGQEYLRK-GS--NAASNLQHNLRTLKQRWDSVTARANDKKIKLEIALKEATEFHEALQAFVDWLTNAEKILSNLKPVSRVLEAIQTQIEEHKVFQKDVSAHREIMINLDKKGTHLKYFSQKQDVILIKNLLI?IKDDYGPESRGFVENSYLAGLTPSEFYFHAMGGREGLIDTAVKTAETGYIQRRLIKAMESVMVHYDGTVRNSVGQLIQLRYGEDGLCGEMVEFQTLPTVKLSNKAFERKFRFDPSNERYLRRVFNEDVIKQLMGSGEVISELEREWEQLQKDREALRQIFPSGESKVVLPCNLQRMIWNVQKIFHINKRAPTDLSPLKVIQGVRELLTKCVIVAGDDRLSKQANENATLLFQCLVRSTLCTKCVSEEFRLSTEAFEWLIGEIETRFQQAQ-NPGEMVGALAAQSLGEPATQMTLNTFHFAGVSSKNVTLGVPRLKEIINISKKPKAPSLTVFLTGVAARFCLLVAYGFSMISQKYSKKLAWTALSILLISHGSKTYLRNWDWETEYSIFMS-GLRVNQKNAKLFNNVGHALESQGKYIEALKYFHTAVNVQEDDVGAHINVGRTYNHLKMFKEAEEAYLRAKSLLPKAKPGESYQARIAPNHLNVFLNLANLISKNHTRLEEADMLYRQAISMRADYTQAYINRGDILIKLNRTK????????????????????????????????????????????????????????????????????????????????????????????????????????????????????????????????????????????????????????????????????????????????????????????????????????????????????????????????????????????????????????????CMKEDDICELLKFERKMLRARISTLKNDKFIQVRLRMETGADGKAQKVNYYFINYKTFVNVVKYKLDLMRKRLETEERDATSRASFKCPGCLKTFTDLEA---DQLFDFATGEFRCTYCREVVEEDQSALPKKDSRLLLAKFNEQLDPLYILLREVIGSIIVFAIFGTTISAFIIGFGVYFLGLADVVYKLSFVESCAFGSLISAVDPVATVAIFHALNVDPVLNMLVFGESILNDAIAIVLTTAVLESNNP-VM---STGEAILMGINRFCLMFFASAGIGVVFALISALLLKHVDLRKNPSLEFGMMLVFTYAPYVLAEGIHLSGIMAILFCGIVMSHYSHFNLSTVTQITMQQTLRTLSFIAETCVFAYLGLALFSFKHRVEPALIIWSIVLCLVGRACNIFPLAFIVNKFREHQITKKMMFIMWFSGLRGAISYALSLHLNFS-DETRHVIITTTLIIVLVTTLFFGGSTMPLLKFLQ-----ATK----RLN-KK-KKDREVTLSKTREINDTFQFYRSMLDERKGELLKELESMFNAKQLALGVATQKGQETVEQIYKTCEFVDKINKCASIVEILMVRKILDGKLQSLLNYN-IDQNVQSA-SELEFVSNYQAIQVGVRNTFGYVR--S-----PSK-QPPIARP-------------------------------SQSTSP-FE-S-TIISKRFSSANSLGPFS-TTIGE-LNL-NG-I-N--PYEKWSNGG--------------------ES-MLDITSKLMS-TTIFPPKSQIKRQKMIYHCKFGEFGVMEGQFTEPSGVAVNAQNDIIVADTNNHRIQIFDKEGRFKFQFGECGKRDGQLLYPNRVAVVRTSGDIIVTERSPTHQIQIYNQYGQFVRKFGANILQHPRGVTVDNKGRIVVVFFTTIEKASEHLKGGAKKVVISAPSADAPMFVMGVNQDKYTK----VSNASCTTNCLAPLAKVINDNFGIVEGLMTTVHATTATQKTVDGPSKKDWRGGRGAAFNIIPSSTGAAKAVGKVIPELNGKLTGMAFRVPTADVSVVDLTCRLEKGASYDQIKAAIKKASEN-ELKGILGYTEDLVVSSDFIGEERTSIELSSSLQTDVNLPYLTMDASGPKHMNLKLTRSKFES--LVGDLIKKTISPCQK-ALKDAEVSKSDVGEVLLVGGMTRMPR------VQSTVQDIFGKQPSRAVNPDEAVAVGAAVQGGVLAGDVTDVLLLDVTPLSLGIETLGGVFTRLIGRNTTIPTKKSQVFSTAADGQTQV-----EIKVHQGEREMAANNKLLGQFTLVGIPPAPRGVPQIEVTRFHTLDMAHRAKVELSGQYIGKFQCKIGYGKATPTTRIWVGGLGPWTSVTQLEREFDRFGAIKKIDYTKGDIQAYILYDSIDAAQAAVKEMRGFPLGG-PEHRLRTDFADVT-------------------------------------------PFPE--R-RATSRGP---------------------RRSGSR---GVD--RS-RSRSP--RRS-VDSDSDSGSRR-AGLLASSRTLPEVARKCSTVWQGALILKNSLFPAKFHLIDGDSDIVEGLMKDEDGKHQLRITQRLRLYWDGG---EHPRFKLNEETGMISMRHGTRDGKYHLRFKVYDRKHTQTDVPANVTVTVK-----EIPHEAVINSGSVRVAGITDEDFIRIWKYKTQSLVKSKFELFREKIADLLKTDKENVDVFSVQLRRKHPPVTDIRFSAHGSP-YYKPVRLNGIVLMHREDIEKDVGINITMVGIDECLYENQMCEGSCTNTLDISALPYMVNANKTSLVGVRVDVIAECTCGARNFSKEENCRNNPCYNGGRCIESRYTLTCSCPAGYNGPRCQQTARSFRGNGWAWYPPLEMCDNSHLHFEFITRKPEGLLLYNGPIVPPELDEVMVSDFIAIELDKGRPRLLMDFGSGTLELKVNSKKTLDDGLAIKDDENKFDMLVRNCVAHDGKRAPIQLVDQYGCVVRPKIMSKFQKIKNFGPSASVVSFAYFQAFKFPDSMNVHFQCVI---QVCRYNCPEPKC-------EYG-PP---PL--------------------------------P-EY--GV------P-P-AFPDPRHP--SGPAGAYSEPNPDVVP-----------------------------NEIH----LPPPPLPG-HP--YNTVK--RK-SG-IAD-E-FE----GNLATLGGRPRSVENLPAELQGARRRR-------VV-T---H-VYKRE-A----Q-EMTDVNTSRTIQVVAVPIPKVRAQGDAEVFKVVKSGKTKRKGWKRMVTKVTYVGEGFTRKPPKFERFIRPMALRFKKAHVTHPELKATFCLPIIGVKKNPSSPMFTSLGVITKGTVIEVNISELGLVTQAGQLVSKLPDMLNAEVVLGSVQNVKDAVTWLGYTYLYIRMLRQPTLYAISYDQIKQDPFLEQHRADLIHTAALHLDRSGLMKYERKTGQFQVTELGRIASHYYCTHDTMQTYNQLLKPMLSEIELFRVFSLSGEFKNIAVREEEKLELQKLMERVPIPIKESMEEPSAKVNVLLQAYISQLKLEGFALMSDMV----YVTQSASRLMRAIFEIVLHRGWAQLTDKSLSLCKMIDKRMWQSMSPLRQFRKMPEEIVKKIEKKNFPWERLYDLGPNEIGELIRVPKLGKTIHKYVHQFPKLDLSTHIQPITRSTLRVELTITPDFQWDEKLHGQSEAFWILVEDVDSEVILHHEYFLLKSKFSGDEHLVKFFVPIFEPLPPQYFLRIVPFITVSGSEFLEMFVGVGPSRVRDLFSMARKNAPCILFIDEIDAVGRKRGGRSFGGHSEQENTLNQLLVEMDGFNSTTNVVVLAATNRVDILDKALLRPGRFDRQIYVPAPDIKGRASIFKVHLGPLKTELDKLDLARKMAALTP---GADIANVCNEAALIAARDLNDSINMKHFEQAIERVVAGMEKKTNVLSPDEKRTVAYHEAGHAVAGWFLQYADPLLKVSIIPRGKGLGYAQYLPKDQYLYTKEQLFDRMCMTLGGRVSEELFFKRITTGAQDDLKKVTQSAYAQVVHYGMNEKVGNVSFDMPKEGDMVLEKPYSENTAQIIDAEVRELIEKAHKHTTELLTKHKEDVRKIAERLLKQEILSRGLVNTLLQKDPDTFRRNLTIQRYAVIPLSTNSGLIGWVPHCDTLHTLIRDYREKKKILLNIEHRIMLRMAPDYDHLTLMQKVEIFEHALDSTHGDDLAKLLWLKSPSSEVWFDRRTNYTRSLAVMSMVGYILGLGDRHPSNLMLDRLSGKILHIDFGDCFEVAMTREKFPEKIPFRLTRMLINAMEITGIEGTYRGTCECVMSVLRRNKDSCKGFFKRTVQKGSKYVCLADKACPVDKRRRNRCQFCRFQKCLAVGMVKEVVRTDSLKGRRGRL-----------------LITALVRAHVDTTPDLSNLDYSQYL--EPTPIEPVIS-----EAEKIQQFYTLLTTSVDVIRNFADKIPGFQDLCNEDKELLFQSASLELFVLRLAYRTHPNDTKLTIHEIEKRALPEFFNGRNKSKTPEIY----NFMVDTYRLNPTEYITSTACRRNLAGDVCAIMRVHALLEQWGLINYQVDTDSRPTPIGPPPTSHFHILSDTPSGLQPVNP--PKTPQPSAAKTLLDLD----------------FGLKLDQY-TKKPAVLRNKNAANLTRDWTEQETLLLLEGLEMYKDDWN----KVCEHVGSRTQDECILHFLRLPIEDPYLE--DPEAGGALGPLAYQPIPFSKAGNPIMSTVAFLASIVDPRVAAAAAKSAMNEFASIKDEVPAALMDAHLKNVEASST---EGKFDPSAGLALSGIAEERRTFLRQSLEARLIALYFDTGMFTEALQLGST-----------------QLLESKTYHALSNLPKARAALTSARTTANAIYCPPKMQASLDLQSGILHAADEKDFKTAYSYFYEAFEGFDSVES-PKALTALKYMLLSKIMLNSPEDVQQIVSGKLAIKYAGRDIDAMKSVAQASHKRSLADFQQAVKLYKHELEDDVIVRAHLGTLYDNTDRFIAVMYDEKEGIIPGNALVVDPKKQFRPLNKFGNSFLNRLQCSLVNSPVLKNISIVDTPGILSGEKQRVDRGYDFTGVLEWFAERVDRIILLFDAHKLDISDEFRRSIEALRGHDDKIRIVLNKADMIDHQQLMRVYGALMWSLRRAIELQPNFPDAYCNLANALKEKGQVAEAEECYNTALRLCPSHADSLNNLANIKREQGYIEEATRLYLKALEVFPEFAAAHSNLASVLQQQGKLNEALMHYKEAIRIQPTFADAYSNMGN---------GALQCYTRAIQINPAFADAHSNLASIHKDSGNIPEAIQSYRTALKLKPDFPDAYCNLAHCLQIVCDWTDYDARMKKLVNIVADQLEKNRLPSVHPHHSMLYPLSHEFRKAISARHANLCLEKIHVLHKHPYKFLNDLKGR--LKIGYVSSDFGNHPTSHLMQSVPGLHERNFVEVFCYALSPDDGTTFRRKIAHEAEHFIDLSQVPCNGKAADRIYADGIHILVNMNGYTKGARNEIFALKPAPIQVMWLGYPGTSGASFMDYLITDAVTSPLELASQYRKNLFSTLSELISLNIVPIINTNDAVSPPPQV------DEPIGGKGGKRGISIKDNDSLAAMLAAEVQADLLVLMSDVDGIYNKPPWEEGARFLHTFTSDMRNTIEFGKKSKVGWSLFVFFNHAMGREIIIEMFLYKPHYLNAIQTMCPHILRYLATAVIINRGRRSALKDLVKVIQQESYTY---RDPITEFLEHLYVNFDFDGARQKLHECQTVLYNDFFLISCLEEFVENARLMIFETFCRIHQCISIGMLAEKLNMNPDE????????????????????????????????????????????????????????????????????????????????????????????????????????????????????????????????????????????????????????????????????????????????????????????????????????????????????????????????????????????????????????????????????????????????????????QEMSVKLGNEVGYAIRFEDCTSERTIIKYMTDGTLHREFLSEPDLQSYTVMIIDEAHERTLHTDILFGLVKDIARFRPDLKLLISSATLDAQKFSEFFDDAPIFRIPGRRFPVDIYYTRAPEADYVDACVVSILQIHATQPLGDVLVFLTGQDEIETCQELLQDRVRRLGSKLKELLILPVYANLPSDMQAKIFDPTPPGARKVVLRFLYYLGRIKAARLEYSVAHKHLVQAMRKAPQNAAVGFRQTVQKFLIVVELLLGDIPERQIFRQASMRRSLAPYFQLTQAVRMGNLQRFGEVLENFGPQFRQDHTFTLILRLRHNVIKTAIRAIGLSYSRISPLDIARKLGLDSAEDAEFIVAKAIRDGVIEATLDPEGGYMRSKESTDIYCTKEPQSAFHQRISFCLDLHNQSVKTDPITYPMKMTRIRSALLIAAVWICSSAISFPAIVWWRAVR-TEPIPPYKCPFTEHLGYLIFSSTISFYLPLFVMVFTYYRIYRAAVAQTRSLRLGTKQVLLGSGELELTLRIHRGGT-------------CKEDEPLTALQNN-GLARMTST---RLG--------PHSKNFSLSRKLAKFAKEKKAAKTLLTGDLTSGGIPFLDYRTYAMKILFPNVDDHIVLQWERPELLRKEKGLRLFGQLIMNKTFLLLFIRTLESNRYFSMRDRVNVASLIMVTLQSKMEYCTDILKTLLAELIEKCIEGKSHPKLLLRRTESIAEKMLSA???????????-??????????????????????????????????????????????????????????????????????????????????????---????CRYTPSQQGAAFNSGAKQRVIRLVEAQVDPMEPPRFKINKKIPRGPPSPPAPVLHSPTRRVTVREQKEWKIPPCISNWKNAKGYTVPLDKRLAADGRGLQQLHINENFAKLAEALYIADRKAREAVETR----------------------AQKARDERAGIK---------EEHERDQLRQDRHKERARERNLARAAPDKRSKLQRDRERSTHVLLNTPALENVFTTLEITAALFAACIHDVDHPGLTNQFLINSSSELALMYNDESVLENHHLAVAFKLLQNEGCDIFCNLSRKQRMTLRKMVIDMVLSTDMSKHMSLLADLKTMVETKKVAGSGVLLLDNYTDRIQVLENLVHCADLSNPTKPLQLYRRWVDLLMEEFFQQGDREREARMDISPMCDRHSATIEKSQVGELAESRQTEVTIRDIDELAMELLIDFCYTSHIVVEESNVQTLLPAACLLQLTEIQDICCEFLKRQLDPSNCLGIRAFADTHSCRELLRIADKFTQHNFQEVMESEEFLLLPVSQLVDIIASDELNVRTEEQVFNAVMSWVKYNVSDRRQHLPQVLQHVRLPLLSPKFLVGTVGSDLLVRSDESCRDLVDEAKNYLLLPQERPLMQ------------GEVLFAVGGWCSGDAIASVEK????????????LGAAMFWIRVGSQSVVYTGDYNMTPDR--HLGAAWIDKCRPDLLISESTYATTIRDSKRCRERDFLKKVHECIDRGGKVLIPVFALGRAQELCILLETYWERMNLKAPVYFALGLTEKANNYYKMFITWTNQKIRKTFVQRNMFDFKHIKPFDRSYIDNSGPMVVFAT??????????????????????????????????-??????????????????????????????????????????????????????????????????????----------------??????????????????????????????????????????????-------??????????????????????????????????????????????????????????????--????????????????????????????------??????????????????????????????-----?????????????????????????????????????????????????????????????????????????????????QLMVNPFSGALIDRIGYDIPMMIGLTIMFLSTAVFACGKSYGLLFFARSLQGVGSAFADTAGLAMIADRFTEENERSKALGIALAFISFGCLVAPPFGGALYQFAGKEVPFLILAFVSLMDGFMLLLVMKPIKEQIRESQQVKPPSVPIWRLFMDPYIAVCSGALMMSNVALAFLEPTISLWMEDNLTTDNWKIGMIWL?????????????????????????????????????????????????????????????????????????????????????????????????????????????????????????????????????????????????????????????????????????????????????????????????????????????????????????????????????????????????????????????????????????????????????????????????????????????????????????????????????????????????????????????????????????????????????????????????????????????????????????????????????????????????????????????????--------YRTGKLHYPKHECLTSYDEELAFFGILPDVIGDCCYEDYRDRKRENAERLMDDKLSENGDQNLQQLTNIRQKMWRAFENPHTSTAALVFYYVTGFFIAVSVMANVVETVPCGSRPGKAGPIPCGERYKIVFFCLDTACVMIFTAEYLLRLFAAPNRYKFVPGVMSIIDVVAILPYYIGLGITDNDDVSGAFVTLRVFRVFRIFKFSRHSQGLRILGYTLKSCASELGFLVFSLAMAIIIFATGLRAIQCYHEARGDKHRDVCLIPVSAHGTNPASAQMAGMRVEPVKVRQDGSIDMDDLKSKAEKFSNRLSCLMITYPSTFGVFEETVADVCDIIHKNGGQVYLDGANMNAQVGLCRPGDYGSDVSHLNLHKTFCIPHGGGGPGMGPIGVKSHLAPFLPGHPVVNPL---GENAT---IYGVVSAAPFGSSAILPISWTYIKMMGPRGLRKATQVAILNANYMSKKLEGHYKTLFKSPTSDLAAHEFIIDVRDFKKSANIEAVDIAKRLMDYGVGIHGEDIDAAIETYNLLSERYFTHASPTLFSAATPRPQLSSCFLLMMPDDSIEGIFKCLSQCAFISKSAGGIGVNIHNIRAQGS----YIAG----T-NGISNGLVPMLRVFNNTARYVDQGGNKRPGAFAIYLEPWHADIFDFLNLKKNTGKEEVRARDLFYALWIPDLFMKRVEENGKWSLMCPHQSPGLSDCWGEEFEKLYIKYEKEGNFVKQVEAQKLWHAVIVSQVETGTPYMLYKDACNRKSNQQNLGTIKSSNLCTEIIEYTSPDEVAVCNLASIAVNMFVKSDRKTYDFEYLKEITKVVTKNLNKIIDVNYYP--VPEARNSNMRHRPIGIGIQGLADAFILMRMPFDSPEATLLNQQIFETLYYGALEASCEIAERDGPYSTYEGSPVSKGILQFEMWN-KTPTD-LWDWAGLKAKIDKYGIRNSLLLAPMPTASTAQILGNNESIEPYTSNIYTRRVLSGEFQVVNQHLLKDLTERGLWNDTMKNQIIANCGSIQNIPGIPDDLKKIIYLFGDGWRLRQEQMLREGESEQASQLCAFIGIGNSDQDMQQLDLNNGKQYCAAKTLYISDSDKRKHFMLSVKMFYGSGHDIGVFHSKRIKVISKPSKKKQSLKNADLCIASGSKVALFNRLRSQTVSTRYLHVENGHFHASSTHGGIYVHEKGQGLIEENEVYANTLAGVWITTGSTPVLRRNRIHSGKQVGVYFYDNGHGKLEDNDIFNHLYSGVQIRTGSNPVIRGNKIWGGQNGGVLVYNGGLGLLEQNEIFDNAMAGVWIKTDSNPTLKRNKIFDGRDGGICIFNG--GILEENDIFR----NAQAGVLISTQSHPILRRNRIFDGLAAGVEITNNATATLEFNQIFNNRFGGLCLASGVQPIVRGNKIFNNQDAVEKAVANGQCLYKISSYTDSKILQEYITQEGHKLEIQPRIPMAVTNAVSWRSEGIKYRKNEVFLDVIESVNLLANANGNVLRSEIVGAIKMRVYLSGMPELRLGLNDKVLFESTGRGKSKSVELED
Dascillidae_Dascillus_INB028 AISLLISVLENLKQEPMVRHEA-EALGAIGSPEVIELLEKYLKDPVVEVAE-TCELALERIKW-----------------VDPAPPTS-LSDLDRLKEILLNENASLFERYRAMFALRNIHTADSVSAL---LK--CG-GALFRHEVAFVLGQLQDEASVPFLSESLEDRSENEVTNPPIDPFREKVVMSLQCPIGPEANLLQPSAQQ-VHRLWLMHPILSIADLEVLKLTNHRNWSSQVIDITFPVSQG--GLMSRLQSICEETEKASNK-HEIIILSDRAASAE-RVPISSLLALGAIHHHLLETRARMKVALIVESGEAREVHHMSLLLAYGADAICPYLIFELAYSLRDSGILDSSFTDEVIFQNFAYSMQTGISKRISFSHLFLNGWD--REINAYPPGAGPLALYTINEFYETIDFARTGYANLNNTIGPYSYTNEDNTMADMRLCLYRYKEGTIFGFNESYIFNAEIIESCYNI-------------------FSALVRATLSFAIKTVNFKTAG-PITPPNCYQFDIVIAFDNQDHDGQMKLSLDAEPIRLVCKGDVEYITDNEIDSFLRSLLNYFVIIICSVSCVLCSRAIWRAQQLKVITDNFFKTNFNRGLKSPDRMKFLNFWYIMIIVNDICIIIGSAIKEQIEMREFTSN-QWNVCGVFLG-GNMLVWFGVLRYLGFFKTYNVVILTLEKAAPKIMRFSLCAMIIYAGFAFSGWLILGPYHIKFSTLATTSECLFSLINDCDSEPCQNGGIC-----GGYQCDCPRGTAGTNCEL--DSLNECESNPCRHSQATCMDKL-GDYACYC----PGKNCE-IYDRNAAGGL-------G----------------LEMQREQ----------CQKNKCSQKRGNYRCDEE-----CNTYACDFDGNDCSLG---M-NPWVNCKA-PIRCWEVFNDKICNEECNNPQCLFDGHDCQKILQPCNPIYDAYCQKHYANGKCDYGCDNAECTATALGVDLLIHYGHSCLIPMNPSAK-LKVLYIFVEIKIDTLHFIETLQLNF-STSKRLCLMSTIQFIGTLQIAFNKLKELGYS-VTVPQFRPLSPGEILGCTAPAV-KCADAIIYLGDGRFHLEAAMIANSKVPAFKYDPYDKKFTQEYYDHEVMQANRHDAITKAKISGKFGVIMGTLGRQGSPKVVDYLQKRLQNFNNETIIILLSEIFPQKLDLFS-IDAFVQIACPRLSRQRGITIQSAATYTLWKDHNINIIDTPGHVDFTVEVERALRVLDGAILVLCAVGGVQSQTLTVNRQMKRYNVPCLAFINKLDRLGANPKRVLL----QMRSKLNHNAAFIQLPIGLENQTKGLIDLVGEKAVYFEGDFGENMHFDEIPQNLRAEAMAHRHELIEHLSNLDDNLGQLFLEERSISENDIKDALRRTCIKRTFTPVLVGTALKNKGIQPLLNAILDYLPNPGEVENFALK-----ERVDAEPEKLILNSARNSK-QPFVGLAFKLEAGRFGQLTYLRCYQGMLKKGDNIYNARTGKKVRISRLVRMHSSTMEDVNEVYAGDIFAVFGVDCASGDTFVTDNKLELSMESIFVPDAVVSMSISPSNSKDRDNFSKGIARFTKEDPTFHFHFDSDNKETIVSGDIVDEVHP-GE?????QASNSHKGPYELE-HIQHVQEIKYE--HEGPIWCMKFSCCGRLLATAGQDKVLRIWVVKNAFQFFD-MRSKYNAEKVS-PTPSQESESLK--AEEGTKS-IFMSKPFCTYSGHTSDLLDVSWSKNYFILSSSMDKTVRLWHISRKECLCCFRDSKMDCIKIDINADTNTISVWNNGQG---IPVVEHKDEKMFVPTMIFGHLLTSSNYNDEEEKVTGGRNGYGAKLTNIYSTKFIVETGSREYKRHFKQTWKNNMGEKSDAKIK-DFNSDDFTKITFSPDLTKFKMEKLDDDIVKLMSRRAYDVAATTRGVKVFLNGKRLPVKTFKDYVNLYLKKREDDVENTFKVAYQNVNSRWEVAFTPSSWGFQQVSFVNSIATAKGGRHVDHVVDMIVKQLVEVIKKKNKGGANIKGTQVKNHMWIFVNCLIVNPTFDSQSKEHMTLQQKSFGSKCVLNEDFMKNVV-KSGIVDLVLSWAIRKAEIDL-------------VPKLDDAAQ------AGCTLILTEGDSAKTLAVAGLSVIGRDYYGVFPLRGKLLNVREATHKQITDNAEINLLVKIVGLKYQKKYSSEDDMKTLRYGKIMIMTITTKKTSKDTIAAAVAVGLKQGKVVITVGDGPGFYTTRILSTMLSEAIRLLQEGVDPKELDALTKKFGFPVGAATLADEVGLDVGVHIANDL---FGERIGGGDLGVMRDMVQAGFLGRKSGKGIYIYEKN-SK--NRDVNSDAIDILK-KYSLQPK-GAFDDDDKTLRMVSRFVNDAVLCLEEKILDSPLEGDVGAVEGGLKFDFSEITLPKDCFSQ--------------------------LQACFKTMVDTLSKQAPETITQVQLLVKELRRISLLWDELWMGTLLQHHGEITKRQQQLELEIEKVNDNTALNKEEKISLIAEKHRIIIKPIIFILEQLQAVTSV-EPETPHEKQFQELYITTISEVLEKLKNPDHPDK-PQEAWKPLKLLQKFQHKVHKRTA-YTLKMKDISPILANLKDTVIAMPGLASSS--KTKVTISSIANHVSILPSKTKPKKLIFHGSDGQTYTYLFKGLEDLHLDERIMQFLSIANTMMA--------NLYRARHYSVIPLGPRSGLISWVDGTTPAFALYKRWQQRETA------------KLRPSDLFYNKLNPLLQEQGIKNIDNRKEWPLSVLKQVLTELMAETPKDLLARELWCHSVSAGEWWQTIRNYSYSVAVMSIIGYIIGLGDRHLDNVLVDLSNGELIRRGSRCSTAKAFLRPTRLRKNLHVALNSHVTRLLINHKTLRAYGVEFLRNGHRQMVMARKEVILSAGSINSPQILMLSGIGPREHLSKLGIPVLRDLQVGENLQDHVAMGGLTYLIDKPYTIVQDRFQAFGMTMEYVMREKGPMTTLGGVEGYAFVGTPLGNKS--WPDIQFHMAPASIASDSGRKVRHVLGITNKVYDAVFRPLHNKDTWTIMPLLLRPRSRGWVRLRSKNPFDPPIINANYYDDPLDIRTMVEGAKIAVQIGENPVFKQFNSRLHKIPLPNCRKYPFGSDDYWACHIRTRGHYNNVSCVLFHPRQELLLSNSEDKSIRVWDMTKRTCLHTFRREHERFWVLTTHPSLNLFAAGHDTGMIIFKLERERPAYTVHGNFLYYVKERFLRKLDFTTSKDVPVIQIRGGG----KTHVYSMSFNPAENAVLLSTRA-PNIENSVYDLYAIPKEQ-ERDSQVP-------EAESKRSSGVTAVWVARNRFAVLDRSSQVVIKNLKNEVTKKVQTPDPVSKTYGDPSRRPEIKASTIEYIAPSEYMLRPPQPAVYIFLLDVSHAAVESGYLHTFCNVLSSQLINLPGDARTQIGVITYNSVLHFYSFGEGLSQPHEMTVLDIEDIFLPCPDNLVVNLKERMELVSDLLVQLPTRFNNSFDTGSALGAALQAAHKMIGSTGGRITVFQAGLCTVGPGALLAREDPNQRSSIEVQHLNPANDFYKRLALECSGQQISVDLFLINSQYIDLATISGISKFSGGSIYQFPLFKASRTLQSESLERTFRRYLTRKIGFEAVMRIRCTRGLSI??????????????????????????????????????????????????????????????????????????????????????????????????????--??????????????---?????????????????????????????????????????????????????????????????????????????????????????????????????????????????????????????????????????????????---??????????????????????????????????????????????????????---??????????????????????????????????--???????????????????????????????????????????????????????????????????????????????????????????????????????????????????????GDITEKENLPVRQLRLGDTGNALDEKEGRYTLGPLICEGDDLFENAVTFRIADATINLPAFDMGHSGDIYFEFKTTTQNAVLFHAKGPTDYIKLSIVGGNQLHFQYQAGSGPSGVSSPTSYYLANNEWHSVLVERNRKEARLVIDGALKSEVAVPAGPVRALHLTSDLVLGATTDYVDGFTGCIRALLLNGKPIDLRSYARLGLYGVTEGCIGKCSSSPCLNNGTCLERYDSYGCDCRWSAF--KGPICADEIGVNMRPNSMIKYDFMGSWRSTIAENIRVGFTTTNPKGFLLGFASNITGEYLTIMVSNSGHLRVVFDFGFERQEIIYP-NKHFALGQYHDVHLSRRNGGATLVLTVDDYEPKEFQFSIKAS????????????TSGLMQQISDMMG----VSKQGG-NVFKNSN--CVSPINDIRGVEAMGYAKGEKILRCKLAAVFRLIDLYGWVQS-VGSQITARLNQDDEHFLVNPFGMLFHELTASSLIKVDMQGNVIEQGTTNFG-VHLSGYSLHAAIHAARPDIRCIIHIHTPSVVAVSSLKCGLLPISQEAAVIGEVSTHQYTGALQDPEEKEKVARNLGPINKVLLLTNQGAVCCGGTIEEAFFNVRNTVLACETQLKLSHVGVENITLLPDEVRKKLYDTAHRAPS-SPRPDQPS-------ILEEKI---ERKWRVGGIHTGESIVVAPSQTLSNKEYNMLRTTAIKVIRHFGVVGECNIQYALNPDSEEYYIIEVNARLSRSSALASKATGYPLAYVAAKLALGIPLPKIKNSVTGITTACFEPSLDYCVVKIPRWDLSKFHRVNTKIGSSMKSVGEVMAIGRKFEEAFQKALRMVDENVTGFDPYIKAVNDE----ELQEPTDKRMFVMAASLKNGYTIDRLYELTKIDRWFLRKMKNIIDHTSLLEEIDYRN-LTPNILLKAKQMGFSDKQIARAVRSTELAIRKRRQEWNVTPCVKQIDTVAAEWPATTNYLYLTYNA--MSNDLCFGEKHTMVIGSGVYRIGSSVEFDWCAVGCLRELRRLHRKTIMVNYNPETVSTDYDMSDRLYFEEISFEVVMDIYNIENPTGIILSMGGQLPLKTFFFPVILAVTFWFWRRVHILSRTPALLECMLVSLAGTLAVL--PLEYLTLYYDMPYMLLLSDIRQGVFYAMLLSFWLVFAGEHMLIQDNGEKNTLKL-YWKHLSAIVIGCLSLLVFDLCERGVQLKNPFYSIWVTPIGTNLALSFIILAGLSASIYFLFLCYMIWKVFRNISIKRSVLPSMSTVRRLHYEGIIYRFNFLMLATVICAAVTIISFILSQVADGQTKW-DESYDFKISIE-NEDL-KKI----LDPDSDGKLHVLFGGTKVVQHTAPSKAI-SGLRAQDNGCVAYVLRT--GFNTSQGKLLRTILFGVKRVTANNLETFGFILFLLVFAIAAAVYVWIKGCEDLERSRYKLFLECTLILTSVIPPELPIELSLAVNTSLLALSRLGVYCTEPFRIPFAGKASICCFDKTGTLTSDNLVVEGVA-L-AQEGCK---VTPISEIPSGSIYVLATCHSLAQLDDG-LVGDPLEKATLTAVDWNLTKSDAVIPKKG--KHPGLKIFHRNHFSSSLKRMSVIAGY--TTMG----SSETVYFVSVKGAPETLKPMFQIIPDNYDEVYLAMSRRGARVLALGLREL-GNLSSQ-ELRELS-REDVEKNLTFVGFVIISCPLKVDSKMVIKELLYSSHKVVMITGDNPLTACHVAKEL-------------------WQSINQQE?????-----???---??VLPKYDLCITGDGLTYLKDSHYKLLLKLLPNIIIFARFAPKQKEFVIVTLKALGYVTLETLSNRYPYSCYKQVFVDEAAYD--GYATMAIFSTNLLHSAVIVDQAYISRRAMAQAIAEQFFGCFISMQNWSDMWLPKGISQYLCGLYCKKCFGNNNYREWIQSTLKEVVNYEENYGGIVL--SQAPAPLPI--SAN-SPV-VSHR-NT-----ET-NFYFSIRNLHTMSPMYIDTMHKKAVLIMRMLEHRIGQELLLQV-FNKQLSLATNAANQKIGSGLWGHMLMSTNTFTKAICYGGTAALFNAISWVESSAWNGRYALVVAGDIAVYAEGPARPTGGAGAVAMLVGPNAPLVFDRGLRATYMKHAYDFYKPDLSSEYPTVDGKLSIQCYISALDNCYQSYCNK---SAK---????????????????????????????????????????????????????????????????????????????----------------????????????????????????????????????????-???????????????--?????????IQGASSLLPVMALAPQENEKILDLCAAPGGKASHIAAIMKNTGILFANDANKDRIKAVVGNFHRLGIVNSVITSLDGRKFGEKVR-DFDRVLLDAPCTGTGVVAKDPSVKTNKDQLDVQRSFTLQRELLLEAIDCVNAKSSTGGYIVYSTCSILTEENESVVDYALKKRNVKLVETGLDFGAEG---FVNFRHYRFHPTMKLTRRFYPHVRCVAQMVNSQANNIKSGWKNIFSVFHLAASDQEESIVELAFQTTGKIITELYERQFAAMIDSFQDAVKCLSEFACNARFPDLSMEAIRFVRTCALSVNASPHLFTEH-AGMEN--DISIPEQDRVWVRGWFPLLFSLSCIVNRCKLDVRTRALTVLFEIVKTYGDTFSPHWWKDLFKVLFRIFDNMKLPEHHTEKAEWRVLKLSNDPSPGYNIEQLAKKGKKYLPLPYCVKGMDVSFSGLLTYIEERSKKLL---YSPEDLCFSLQETAFAMLVETTERAMAHCNSDEVLIVGGVGCNERLQEMMGIMCKERGATLF????????????????????????????????????-?????????---???????????????????????????--???????????????????????????????????????????????????????????????????????????????????????????????????????????????????????????????RVEEFNLKQMWKSPNGTIRNIVGGTVFREAIICKNIPRLVTGWIKPIIIGRHAHADQYKATDFVVPSAGKLEMIFTP--TSGPAIKHTVHNYTG-PGVALGMYNTDDSIVAFAHSSMKYALDRKYPLYLSTKNTILKY-DGRFKDIFQDVYDNEYKKQFEAANIWYEHRLIDDMVAYCMKSEGGFVWACKNYDGDVQSDSVAQGYGSLGLMTSVLISPDGKTVEAEAAHGTVTRHYRMYQKGQETSTN?????????????????????????????????????????????????????????????????????????????????????????????????????????????????????????????????????????????????????????????????PGTKKVHVILNYKGKNSLINKEVRCKDDVYTHAYTLIIKPDNTYEVQIDGEQVETGELESDWDLLPPKKIKDPEAKKPEDWDDRATIPDPEDKKPEDWDKPEHIPD-----------------------------EWSPKQIDNPAYKG-WVHPEVPNPEYTAEPDLYKQKEVCILGYREHLLNEPHLQGTVSLKECVTNPDVALNRGVLEPLTTLRRAGKIE-N-RNFVILIDGLCEAEYHRPDHGDTITSFLNKHMSSFPPWLKVIATVRTQLQDVTKQLPYTRISLDKMG---TNEGLHKDLLDYINFRLHNSPSIQSNVTAAT-S--GK-SESGNMSQH-KFSQHLLNLSQGSFLFVKLTLDLLERGYLVVKSSGYKVLPVTLAQIYLLHFNLRFPTIRSFEKVTHILSVCLAALYPLTLLEIYYSVNSLLID-FLPWEEFLQRFKLLSGFLVKRLVRTLTYRNSMYHNKHLFNGKVVMDIGCGTGILSMFAAKAGAKKVLAIECSNIVEYAKKIVEANKLDHIISIIKGKVEEITLPEGIEKVDIIISEWMGYCLFYESMLDTVLFARDKWLKPD-GLLFPDRCSLFVTAIEDRQYKDEKINWWDDVYGFDMSSIRKVAISEPLVDVVDPKQVVTNACLVKEVDLYTVQKADLEFTAPFNLQVRRNDYIQALVTFFNVEFTKCHKRIGFSTAPEAPIDKYLYSSEDHIKSGALLACGIVNCGVRNECDPALALLSDYVLHNTNIMRVGAIV---GLGLAYVGSNREAVLSLLTPVFS--DPK---SSMEVIGMAGLACGMIAVGSGNPEVTATIMQTLMEKTETEL-KDTYAR-LPLGLGLCHLGKQEAVEVIVAALDVIHEPFKSMAVTMVEICAYAGTGNVLKVQQLLHICSEHY--------------------------------QAVAVLGIALISMGEEIGSEMAFRTFGHLLRYCEPVIRRAVPLALGLISISNPKLSILDTLSKFSHDSDSEVAHNAIFAMGLMAIQWVRDNIEAFGGNPNNITLFGESAGAVSVSLHLLSPLSRNLFSQAIMESGSATAPWAIIGREESLLRGLRLAEAVGCPHKREDLSAAIDCLRKKDSEELVNNEWGTLGICEFPFVPVIDGAFLDEHPMRALANKNFKKNNILMGSNTEEGYYFIIYYLTELFKN--EENVYVNRQEFLRAVTELNPYVNAVARQAIVFEYTDWLNPDDPVSNRNALDKMVGDYHFTCNVNEFAHRYAETGNNVYMYYYKHRTVSNPWPSWTLNKPLDGPVYGFIFLFRWIEERRSRRKVVEQTEI-FVKDEDVVNSIFFAQQMVPNSCATHALISILLNC--PQIHLGDTLSRLKAHTHGMSPENKGWAIGNTPELACAHNSHAMPQ-AKRRLDK----GTGVSTGR----FT--GEAFETYEWARKMAVDALEYDDDEGGNPAGALEEILEAPERLKDLDLDAFADELVRQNFGNKSITLYDIRAELNCRYKDLRTAFASANPEELFDMLTKESPETFYIGKMVIAS-VGISHKKPQGEQLDQAN-PVRNDETGLWQCPFCLKNDFPELSDVWNHFDAGSCPGQATGIRLRLDNGISGYVHIKNLSDKHVSNPEDRVSIGQLIHCRIIKIDVERFSVDCTSKSSDLADKTHEWRPPKDPYYDQDIENKDVRAEQDIKK-KKQRQTYIKRVIVHPAFHNISFADAEKFMVNLDQGEVIIRPSSKGADHLTITWKVADKIEQFVHCHDCGRKLHQICVLHSDFIWPSG-FSCEECHKKKG-TKRKDNKFNAKRLSTTKLGVYIETRVNNFLKKK-EAGAGEVHIRVVSSSEKSVEVKPGMRNKFVETGDLSSEFPYRAKALFAFEEIDGVDVCFFG--MHVQEYGSECPAPNTRRVYIAYLDSVHFFKPRQFRTAVYHEILLGYMDYVKQLGYTMAHIWACPPSEGDDYIFHCHPLEQKIPKPKRLQDWTLEGNMEDPSKFQWMLDWSHIWAAIFKSVFGYVCFLTFQNDTQQVITNNLHSIGLKGIVNYCLVVKALLSYPLPYYAACELLERALFKGRPKTVFPTIW-IDGELKVWGLAWRIGIIVFTILMACFIPHFSILSASLDRTLKVWQLGASTPNFTLEGHDKGVNCVDYYHGGDKPYLVSGADDRLVKIWDYQNKTCVQTLEGHAQNISAVCFHPELPVVLTGSEDGTVRVWHANTHRLESSLNYGFERVWTICCFRGSNNVALGYDEGSILVKVGREEPAVSMDASGGKIIWARHSELQQANLKALADGVEIRDGERLSVAVKDMGACEIYPQTIQHNPNGRFVVVCGDGEYIIYTAMALRNKAFGSAQEFVWAQDSSEYAIREASSTVRIFKNFKEKKNFKPDFG------AEGIFGGWLLGVRSVSGLTL--YDWDTLELIRRIEIQPRSIYWSDNGRLVCVATEDSFYILSYDSEQVQRAKEI-GETADDGIEAAFSVLGEVNEIVRTGLWVGDCFIYTNAVNRINYYVGGELVTIAHLDRPLYLLGYVPRDDRLYLVDKELGVVSYQLLLSVLEYQTAVMRRDFEMSDRVLPSIPKEHRTRVAHFLEKQGFKEQALAVSTDPEHRFELALALGDLQIAQSLAVEAN--QKWLQLGELAASSNNLPLAKECMKQAQDFGGLLLVATSSGDADLVKHLGESTFMEGKNNIAFLSYFLLGDLHKCLDILISTDRL???????????????????????????????????????????????????????????????????????????????????????????????????????????????????????????????????????????????????????????????????????????????????????????????RNYFSAYPSGGPSQFTNVDSMNLEHNQIDKIPYGIFSRAKHLTKLNMKENQLTSLPLDVGTWVNMVELNLGTNQLSKLPDDIQCLQSLEVLVLSNNLLRRIPVSIGNLRKLRVLDLEENRLEQLPNEIGFLRDLQRLIVQSNQLTSLPRALGHLSNLIFLSVGENNLSYLLRDARDWAVSRNRYWGTPIPLWIS--GD-EIRCIGSIAELEELTGQKVTDLHRESIDDLEIPSRIPGNPPLRRVSQVFDCWFESGSMPYAQRHYPFEN-VKDFEKYFPADFIAEGIDQTRGWFYTLIVISTALFGKAPFKNLIANGLVLASDGQKMSKRKKNYPDPMEIVSKYGADALRLYLINSPVVRAENLRFKEEGVRDVIKPAIRIEPPAAIPSQ------------------------REESGLVRTGRLFGGLINDIKRKKSWYLSDFKDALATQCIASWIFLYFACLSPIITFGGLLAQATGKNMAAMESLVSGFVCGIGYGFFSGQPLTILGSTGPVL-VFETIVYEFCN-TL-QWDYLCFRFWIGTWIAVILLILVAVDASALISHYYLIAVPEDKITI--N-KNPDQFSTDEMIA-N??-?-??---?NP--NSPYIAAKFPQRNIPYTFHL---GTGE-IYDGFKNRKLERGKKYRIFVRAVVDTPQKHLYTSSPFSEFLALDMRE????????????????-DN--DVKVSSQHKEAGVIWVIGPI-IAALMLSIILVLLFIIKRRRQPCKS-PDQAAVTRPLIPP-DLNS-S-TAPSDPVEMRRLNFQTPGMISHPPIPISDLANHIEKLKVNDNLKFSQEYESIEPGQQFTWEHSNMEINKPKNRYANVIAYDHSRVILQPEDGMLGSDYINANYEKKLRSELEDMRQQLKKMQ--KREERKKLADEEALRKIKQLEEQKYELQKQVASQKT-----------HQMRPFVGSLEEEALLNEMEVTGQAFEDMQEQNSRLIQQLREKDDANFKLMTERIKSNQLHKLAREEKDVLKEQVGTLTTQVDAGNIVVRKLEEKERILQNTLATIEKELALRQQAMEMHKRKAIESAQSAADLKLHLEKYHAQMKEAQQVVAEKTSSLEAEAYKTKRLQEEIAQLKRKAERMKKMEMAGSTLDEVVMEEIREYKETLT-CPSCKVKRKDAVLSGSRIEAQDGINRTALREIKILQELDHKNLIGLLDVFGHGSNVSLVFDFMDTDLEVIIKDNTIILTTANIKAYTIQTLQGLEYLHLNWILHRDLKPNNLLVNSNGVLKIGDFGLAKLYGSPTRVNTHQVVTRWYRSPELLLGAKQYGTGIDMFETKLINTLIFKFLPVPLFRNVTLKCLTEIAGV-TVTNYEDMFVTLFSQTMTQLEVMLPLQTDIRSAYSVGQDQEQNFIQNLAMFLCTYLKVHGPLAE-------LR-NALHYLVLISEVDEVEIFKICLEYWNSLASELY-RR-----GLYQE-------VLSKVRYIMISQMAKPEEVLIVENDNDEVVREFMEDTDSINLYKNMRETLVYLTHLDYADTERIMTEKLQNQVNGTEWSWKNLNTLCWAIGSISGAMEEEDENRFLKTVIEDLL------RLFRQERGNDDKAIIVSNIMYVVGQYPRFLRAHWIILKTVVKKLFELMHETHDGMQINFLCAFYGCLQAGIVPVPIEVPITRRDAGSQQIGFLLGSCGIQVALTSEACLKGLPKST-AGDVIQFKGWPRMQWFVTEHLAKTPKDWLP-PPRLTDETPAYIEYSTDRDGSVMGVTITRAAMLSHCRTLTMACNYTEGEIMVCVLDFKRDVGLWHSILTSVLNGMHVIYIPYALMKVNPASWMQMITKYRTSIAVVKSRDLHWGLLATKDHKEINLTSLRMLLVADGANPWSLSSCDQFLSVFQPKGLRPDAICPCASSSEVLTVSVRRPGRAGVN-----ATGRGVLSMQGLSYGVVRVDQENSLTSLTLQDCGQVMPGCVIVVVKMDGPAYLCKTDEVGEICVNSGATGTQYWGLQGLSNSTFKVQPL------AADGT--------TVT-DAEYTRSRERSLSVVNMFLDEMAKEAKNIITAICDEQCKLSDKLLPKHCATLISQQMNRKKKDKSK-KAVAEVEKPGKE-SYRKTRENLTTMDKLHMALTELCYAINYFSTVNVWEYTFAPREYLYQHLENRFAHSLVAMVMYNSDTNEIAKPSELLVSVRAYMNVLQTVENYVHIDITRVFNNCLLQQTQAVDSHGDKTIAALYTQWYSEVLLRRVSAGNICFSMNQNAFVSLTAEGTIPFNPEEFSDINELRALAELIGPYGMKLLNETLMWHIASQVQELKKLAESNKDVLLSLRTNFDKPEIMKEQFKKLSNVDNVLQRMTIIGVILSFRSSAQNSLTYVLEQRIPFLLSSILDFRHHLPSGDPMK-IVSEMTSAAGLPCKIDPTLTNALKLQ-KPELDGE-EHLLVCLLEQLSKVISVICVAVWAINIGHFNDPAHGGSWIKGAIYYFKIAVALAVAAIPEGLPAVITTCLALGTRRMAKKNAIVRSLPSVETLGCTSVICSDKTGTLTTNQMSVSRMFVFDKVEGSDSSFHEFEITGSTYEPIGEVFLKGQKVKSADYDILHELGTICIMCNDSAIDFNEFKQAFEKVGESTETALIVLSEKMNPFGVSKTG-DRRAAAIVVRQEIETKWRKEYTLEFSRDRKSMSSYCVPLKPSRLGTGPKLFVKGATEGVLDRCTHCRVGSQKVPLTSTLKNRILELTRQYGTGRDTLRCLALATADNPLKPEEMDLADSNKFYTYEVNLTFIGVVGFKAVGTTLAGLAQCGAWGCFDEFNRIDISVLSVISTQLQTIRSALVMKLKRFTFEGAEIDLDPKVGIFITMNPGYAGRTELPESVKALFRPVVCIMPDLELICLISLFSDGFLLAKVLAKKMTVLYKLAREQLSKQYHYDWGLRALNSVLRMAGVLKRATPDISETLVLMRALRDMNYPKFVFEDVPLFLGLIRDLFPGMDCPRVGYPDFNAAVEKVLTDNLFVVLPEQVDKVIQMYETMMTRHSTMIVGPTGGGKTVVINTLCKAQTRMGLLTKSFTLNPKACSVIELYGILDPLSRDWTDGLLSNIFREINKPTEKA---ERRYILFDGDVDALWIEN??????????????????????????????????????????????????????????-??????????????????????????????????????????????????????LHYKATVIILIAFSLLVTSRQYIGDPIDCIVDEIPLQVMDTYCWIYSTFTIPNRLTGRVGQDIVQPGVASHVDGKDEVKYHKYYQWVCFVLFFQAMLFYVPRYLWKTWEGGRIKMLVLDLNCPIVSEECKNDRKKLLVEYFTTNLHMQNFYAFRFFICEVLNFINVVGQIFFMDMFLDGEFSTYGSDVLRFTEMEPEEREDPMARVFPKVTKCTFHKYGPSGSVQKFDGLCVLPLEVYNELEENRPKVETVLAQGQEYLKK-GS--NAASNLQHNLRTLKQRWDSVTSRANDKKIKLEIALKEATEFHDALQAFVDWLTNAEKVLSNLKPASRVLETIQHQIEEHKVFQKDVSQHREIMLNLDKKGTHLKYFSQKQDVILIKNLLISIKDDYGPESRGFVENSYLAGLTPSEFYFHAMGGREGLIDTAVKTAETGYIQRRLIKAMESVMVHYDGTVRNSVGQLIQLRYGEDGLCGEMVEFQTLPTVKLSNKAFERKFRFDASNERYLRRIFNEEIIRQLMGSSEVIAELEREWDQLQKDREALRQIFPSGESKVVLPCNLQRMIWNVQKIFHINKRAPTDLSPLRVIQGVRELLQKCIIVAGDDRLSRLANENATLLFQCLVRSTLCTKCVSEEFRLSTEAFEWLIGEIETRFQQAQ-NPGEMVGALAAQSLGEPATQMTLNTFHFAGVSSKNVTLGVPRLKEIINISKKPKAPSLTVFLTGAAARFCMLVGYGWSILAEKKSKKLAWAALSVLLLAHGAKTYLRNWDWETEYSIFMS-GLSVNQRNAKLFNNVGHALESQGNYKEALQYFHTAVSVQEDDVGAHINVGRTYNHLKMFKEAEDAYLKAKSLLPKAKPGESYQARIAPNHLNVFLNLANLISKNSTRLEEADMLYRQAISMRADYTQAYINRGDILIKLNRTKGRLFVLIVRKINSAIYRPKERQRTAIGVLDIFGFENFNHNSFEQFCINFANENLQQFFVRHIFKLEQEEYNLEAINWQHIEFVDNQDALDLIAVKQLNIMALIDEESKFPKGTDQTMLAKLHKTHGSHRNYLKPKSDINTSFGLNHFAGVVFYDTRGFLEKNRDTFSADLLQLITISNNKFLQQIFAEDIGMGAETRKRTPTLSTQFKKSLDSLMRTLSNCQPFFIRCIKPNEFKKPNMFDRTLCCRQLRYSCMKEDDICELLKFERKMLRARIATLKNDKFIQVRLRMETGFDGKAQKVNYYFINYKTFVNVVKYKLDLMRKRMETEERDATSRASFKCPGCYKTFTDLEA---DQLFDFTTSEFRCTFCREVVEEDQSALPKKDSRLLLAKFNEQLEPLFILLREVIGSILVFAIFGTAISAFVIGFGVYFLGIAEVVYKLNFIESCAFGSLISAVDPVATIAIFHALNVDPILNMLVFGESILNDAIAIVLTNAILESDSP-AT---STGEAILMGINRFCLMFFASAGIGVIFALVSALLLKHVDLRKNPSLEFGMMLVFTYAPYVLAEGLHLSGIMAILFCGIVMSHYTHFNLSTVTQITMQQTLRTLAFIAETCVFAYLGLALFSFKHRIEPALIVWSIMLSLIGRACNIFPLAFLVNKFREHQITKKMMFIMWFSGLRGAISYALSLHLNFS-DETRHVIITTTLIIVLVTTLFFGGSTMPLLKFMQ-----ATK----RVR-RR-KKDREVTLSKTREINDTFLFYRSMLDERKQELLKELESVFSAKQISLGVATQKGQEVVEQIYKTCEFVEKLNKCATVMEVLMFRKLLDSKLQNLLTFS-VDQTVQS--GELEFVSNYQAIQVGVRNTFGYVRSNS-----PSK-QPPIARP-------------------------------SQSTSP-FE-S-NIISKRFSSANSLGPFS-TTMGD-LNL-NG-I-N--PYEKWSNGG--------------------DS-MLDLTSKLMS-TTIFPPKSQIKRQKMIYHCKFGEFGVMEGQFTEPSGVAVNAQNDIIVADTNNHRIQIFDKEGRFKFQFGECGKRDGQLLYPNRVAVVRTSGDIIVTERSPTHQIQIYNQYGQFVRKFGANILQHPRGVTVDNKGRIVVV??????????????????????????????????????????----ISNASCTTNCLAPLAKVIHDNFEIVEGLMTTVHATTATQKTVDGPSGKLWRDGRGAGQNIIPASTGAAKAVGKVIPALNGKLTGMAFRVPVPNVSVVDLTVRLGKSATYDEIKAKVKEASLG-PMKGILGYTEDEVVSSDFIGDTHSSIELSSALQTDINLPYLTMDSAGPKHMNLKLSRSKFES--LVESLIKKTISPCQK-ALKDAEVAKSDIGEVLLVGGMTRMPK------VQSTVQEIFGKQPSRAVNPDEAVAVGAAVQGGVLAGDVTDVLLLDVTPLSLGIETLGGVFTRLIGRNTTIPTKKSQVFSTAADGQTQV-----EIKVHQGEREMAANNKILGQFTLVGIPPAPRGVPQVEVTRFQTLDMAHRSKVELSGQYIGKFQCKIGYGKVTPTTRIWVGGLGPWTSVPQLEREFDRFGAIKKIDYVKGDTQAFILYDSIDAATAAVKEMRGFPLGG-PERRLRTDFADVN-------------------------------------------PYAD--R-RGGSRGP---------------------RRSGSR---GAD--RS-RSRSP--HRS-VDSDSDSGSRR-AGLLASSRTLPEVARKCSTVWQGALILKNSLFPAKFHLIDGDTDIIDGLMKDEDGKHQLRITQRLRLFW-EN--IENPKFKLNKDTGMITMKHGTKEGKYHLRFKVYDRKHTQNDVQANVTVTVK-----EIPHEAVVNSGSVRVAGITDEDFIRIWEYHRQIVLKSKAEMFKDKLAELLNIDRDNVDVFSVQLRRKHPPVTDVRFSAHGSP-YYKPVRLNGLVLMHREEIEKDVGINITMVGIDECLYENQMCEGSCTNTLDISALPYMVNSNKTALVGVRVDVLAECTCGARNFSKEENCRNNPCYNGGRCIETRYSLTCSCPNNYNGPRCQQTARSFRGTGWAWYPSLEMCDKSHLSFEFITRKPDGLLLYNGPIVPPEIDEAMVSDFIAVELERGFPRLLLDFGSGTLELRVKTKKSLDDGLAIKDDENKFDMLVRNCVAHDGKRAPIQLVDQYGCVVRPKIMSKFQKIKNFGPSASVVSFAYFQAFKFPDSMNVHFQCVI---QVCRYNCPEPKC-------EYG-PP---PL--------------------------------P-EY--GI------P-P-AFPDPRHP--SGPTGAYSEPNPDVIP-----------------------------NELH----LPPPPPPG-HH--YNTVK--RK-SS-IAD-E-LE----GNLATLGGRPRSVENLPAELQGARRR--------VV-S---H-VYKRE-A----Q-EMTDVNTSRIIQVVAVPIPKVRAQADSEVLKVLRSGKSRRKAWKRMVTKVTFVGENFTRKPPKFERFIRPMALRFKKAHVTHPELKATFHLPIIGVKKNPSSPMFTSLGVITKGTVIEVNISELGLVTQAGQLVTKLPDMLNAEIVLGTVQNVRDAVTWLGYTYLYIRMLRQPSIYGISPEHLKQDQLLEQHRADLIHTAAILLDRSGLIKYDRKTGHFQVTELGRIASHYYCTYDTMSTYNQLLKPTLSEIELFRVFSLSGEFKNITVREEEKLELQKLMERVPIPIKESIEEPSAKVNVLLQAYISQLKLEGFALMSDMV----FVTQSASRLMRAIFEIVLHRGWAQLADKSLALCKMIDRRMWQSMSPLRQFRKMPEEIVKKIEKKNFPWERLYDLGPNEIGELIRVPKLGKTIHKYVHQFPKLELSTHIQPITRSTLRVELTITPDFQWDEKLHGTSEAFWILVEDVDSEVILHHEYFLLKAKYAADEHLVKFFVPVFEPLPPQYFLRIVPFITVSGSEFLEMFVGVGPSRVRDLFAMARKHAPCILFIDEIDAVGRKRGGRSFGGHSEQENTLNQLLVEMDGFNTTTNVVVLAATNRVDILDHALLRPGRFDRQIFVPAPDIKGRASIFKVHLGPLKTQLDKNDLSRKMAALTP---GADIANVCNEAALIAARDLNATIIMKNFEQAIERVVAGMEKKTNVLSPEEKKTVAYHEAGHAVAGWFLEYADPLLKVSIIPRGKGLGYAQYLPKDQYLYTQEQLFDRMCMTLGGRVSEELFFGRITTGAQDDLKKITQSAYAQVVHYGMNAKVGNISFDMPKEGEMMLEKPYSENTAQVIDSEVRILIESAHKRTTELLEKHKEDVRKVAERLLKQEVISRGLVNTLLLKDPDTFRRNLTIQRYAVIPLSTNSGLIGWVPHCDTLHTLIRDYREKKKILLNIEHRIMLRMAPDYDHLTLMHKVEVFEHALEHTHGDDLARLLWLKSPSSEVWFDRRTNYTRSLAVMSMVGYILGLGDRHPSNLMLDRLSGKILHIDFGDCFEVAMTRDKFPEKIPFRLTRMLINAMEITGIEGTYRCTCESVMSVLHRNKDSCKGFFKRTVQKGSKYVCLADKACPVDKRRRNRCQFCRFQKCLVVGMVKEVVRTDSLKGRRGRL-----------------LITALVRAHVDTTPDLANLDYSQYC--EPGPIEPTLS-----EAEKIQQFYALLTTSVDVIRNFAEKIPGYQDLCREDKELLFQSASLELFVLRLAYRTHANDTKLTIHEVEKRALSEFFNSRNKSKTPEIY----NFMIDTYRLNPTEYITSTACRRNLAGDVCAIMRVHAFLEQWGLINYQVDADSRPSAMGPPPTSHFHILSDTPSGLQPVNP--PKTPQPSAAKTLLDLD----------------FGLKLDQY-AKKPATFRNKTAASMSREWTEQETLLLLEGLEMFKDDWN----KVCEHVGTRTQDECILHFLRLPIEDPYLE--DPEAGGSLGPLAYQPIPFSKSGNPIMSTVAFLAAIVDPRVAAAAAKSAMNEFACIKDEVPATIMDAHLKSVEASS---SDGKYDPAAGLASSGIAEERRTFLRQSLESRLVALYFDTGMYTEALHLGSI-----------------QLLESKTYHALSNLPKARAALTSARTTANAIYCPPKMQAALDLQSGILHAADEKDFKTAYSYFYEAFEGFDSVES-SKALTALKYMLLSKIMLNSPEDVQQIVSGKLAIKYAGRDIDAMKSV???????????????????????????????????????TDRFIAVMYDDKEGMIPGNALVVDPKKQFRPLSKFGNAFLNRLQCSLVPSPVLKNISIIDTPGILSGEKQRVDRGYDFTGVLEWFAERVDRIILLFDAHKLDISDEFRRSIEALRGHDDKIRIVLNKADMIDHQQLMRVYGALMWSLRRAIELQPNFPDAYCNLANALKEKGQVQDAEDCYNTALGLCPSHADSLNNLANIKREQGYIEEATRLYLKALEVFPEFAAAHSNLASVLQQQGKLNEALMHYKEAIRIQPTFADAYSNMGN---------GALQCYTRAIQINPAFADAHSNLASIHKDSGNIPEAIQSYRTALKLKPDFPDAYCNLAHCLQIVCDWTDYEARMKKLVNIVADQLEKNRLPSVHPHHSMLYPLSHEFRKAIAARHANLCLEKIHVLHKHHYKFSLELKGR--LKVGYVSSDFGNHPTSHLMQSIPGLHDRGRVEVYCYALSPDDGTTFRSKIAREAEHFIDLSQIPCNGKAADRINADGIHILVNMNGYTKGARNEIFALRPAPVQVMWLGYPGTSGASFMDYLVTDAVTSPVELAQQYRANLFSTLSELISLNIVPIINTNDAVEPPPQVD------EPIGGKPGRRGISLKDNDSLAAMLAAEVHADLLILMSDVDGIYNKPPWQEGARIIHTFTSDLRNTIVFGKKSKVGWSLFVFFNHAMGRELIIEMFLYRPHYLNAIQTMCPHILRYLATAVIINRGRRSALKDLVKVIQQESYTY---KDPITEFVEHLYVNFDFDGARQKLQECQTVLFNDFFLISCLEEFVENARLMIFETFCRIHQCISIGMLAEKLNMNPDEIFELNSFEQLCINYTNEKLQQLFNHTMFILEQEEYQREGIEWKFIDFGLDLQPTIDLIDKPMGIMALLDEECLFPKATDKTFVDKLVSAHSAHPKFKKSDFRGVADFSILHYAGKVDYSANQWLMKNMDPLNENVVTLLQNSQDAFVSHIWKDTENLGRAKGMFRTVSYLYKEQLANLMVTLRNTNPNFVRCIIPNHEKRAGKIDAPLVLDQLRCNGVLEGIRICRQGFPNRIPFQEFRQRYELLTPNVINKGFMDGKKACETMIRALELDQNLFRIGQS??????????????????????????????????????????????????????????????????????????????????????????????????????????????????????????????????????????????????????????????????????????????????????????????????????????????RYLYYLGRIKAARLEYSVAYKHLVQAMRKAPQNTAVGFRQTVQKLLVVVELLLGDIPERQIFRQSSMRHSLAPYFQLTQAVRMGNLQRFGEVLENFGPQFRQDHTFTLILRLRHNVIKTAIRSIGLSYSRIAPQDIACKLGLDCAEDAEFIVAKAIRDGVIEATLDPEGGYMRSKESTDIYCTKEPQNAFHQRISFCLDLHNQSVKTDPIAYPMRMTRNRAALLVAAVWICSSAISFPAIVWWRAVR-VEPIPAYKCPFTEHLAYLIFSSTISFYLPLFVMVFTYYRIYRAAVAQTRSLRLGTKQILLGSGELELTLRIHRGGT-------------CKEDEPLTGMDNN-GLAGMVSS---RLG--------PHNKNFSLSRKLAKFAKEKKAAKTL??????????????????????????????????????????????????????????????????????????????????????????????????????????????????????????????????????????????????-??????????????????????????????????????????????????????????????????????????????????????---?????????????????????????????????????????????????????????????????????????????????????????????????????????????????????????????????????----------------------????????????---------???????????????????????????????????????STHVLLNTPALESVFTPLEVTAALFAATVHDVDHPGLTNQFLINSSSELALMYNDESVLENHHLAVAFKLLQNDGCDIFCNMNKKQRQTLRKMVIDMVLSTDMSKHMSLLADLKTMVETKKVAGSGVLLLDNYTDRIQVLENLVHCADLSNPTKPLALYRRWVELLMEEFFQQGDRERENHMEISPMCDRISATIEKSQVGELAESRQTEVTIRDIDEIAMDLLIDFCYTSHIVVEESNVQTLLPAACLLQLTEIQDICCEFLKRQLDPSNCLGIRAFADTHSCRELLRIADKFTQHNFQEVMESEEFLLLPVSQLVDIISSDELNVRSEEQVFNAVMSWVKYNVSERRQHLPQVLQHVRLPLLSPKFLVGTVGSDLLVRSDESCRDLVDEAKNYLLLPQERPLMQ------------GEVLFAVGGWCSGDAIASVERFDPQTMEWKMVALGAAMFWIRVGSQSVVYTGDYNMTPDR--HLGAAWIDKCRPDLLISESTYATTIRDSKRCRERDFLKKVHECIDRGGKVLIPVFALGRAQELCILLETYWERMNLKVPVYFALGLTEKANNYYKMFITWTNQKIRKTFVQRNMFEFKHIKPFDRQFIDNPGPMVVFATSHILTVACGNKIMLYTPLSSDLAQANVKAMKESI-NINRPILRKASSLAQPLFVDDFKWMTLRKIELQTADGLPALPMQISWVRDGILVVGMDSEMHVYTQWKPE----------------REFDIRTLTQENQRK----LAAIPTLGRISSVNLQIL-----DRKR-------DYMPDYGLFEASRIACPVLPQYHPKQLMELLNSGKIRWVKAILSHLVTCIGG--QEL--SEE--MQGWARARTLSVSY-PAG---SPEHRAS------IGE--VTLDYAEITNIPPLPLWTLLAADKE-----EE-KKDYNELFDGNVAV-EE-SLDTLLEDQ-D--A-PR-HERRPS--ERA-C-GLAHFTPRQGKILSRLLTHTHLPGLSSLQLMINPFSGALIDRIGYDVPMMIGLCIMFLSTATFACGRSYGLLFFARSLQGVGSAFADTAGLAMIADRFTEEAERTKALGIALAFISFGCLVAPPFGGALYQFAGKEVPFLILAFVSLMDGFMLLLVMKPIKEQIKEAQREKPPGVPIWKLFMDPYIAVCSGALMMSNVALAFLEPTISLWMEDNITTDNWKIGMIWLDEESWIKEKKLLVGSEDYGRDLTGVQNLKRKHKRLEAELGSHEPAIQAVQEAGEKLMDVSNLGVPQIEQRLKALNQAWAELKQLAATRGQKLDESLTYQQFLTKVEEEEAWISEKQQLLSVEDYGDTMAAVQGLLKKHDAFETDFQAHRERCKDINEAGQKLVADENHHADSISQRCQQLQTKLDHLAALAGRRKAKLVDNSAYLQFDGAPSPMMPNEARLRNLTYSAPLYVDITKTIIKDGEEPVETQHQKTFIGKIPIMLRSTYCLLSGLTDRDLTELNECPLDPGGYFIINGSEKVLIAQEKMATNTVYVFAMKDGKYAFKSEIRSCLEHSSRPTSTLWVNMMARGGQAIKKAAIGQRIIAILPYIKQEIPIMIVFRALGFVADRDILEHIIYDFEDPEMMEMVKPSLDEAFVIQEQNVALNFIGARGARPGVTKEKRIKYAREIL--------YRTGKLHYPKHECLTSYDEELAFFGILPDVIGDCCYEDYRDRKRENAERLMDDKLSENGDQNLQQLTNIRQKMWRAFENPHTSTAALVFYYVTGFFIAVSVMANVVETVPCGIRPGRAGPLPCGERYKIVFFCLDTACVMIFTAEYLLRLFAAPNRVKFVRSVMSIIDVVAILPYYIGLGITDNDDVSGAFVTLRVFRVFRIFKFSRHSQGLRILGYTLKSCASELGFLVFSLAMAIIIFATGLRAIQGYHEARGDKHRDVCLIPVSAHGTNPASAQMAGMRVEPVHVSRDGSIDVEDLKSKAEKYKNRLSCLMITYPSTNGVFEETVADVCDIIHKNGGQVYLDGANMNAQVGLCRPGDYGSDVSHLNLHKTFCIPHGGGGPGMGPIGVKQHLVPFLPGHPVVNPL---GANSA---TYGVVSAAPFGSSAILPISWAYIKMMGPKGLRKATQVAILNANYMSKHLESYYHTLFKSPSTGLVAHEFIIDVREFKKTANIEAVDIAKRLMDYGVGVHGENTDAVIETYNLMSERYFTHASPTLFWACTPRPQLSSCFLLMMPEDSIEGIYKCLTQCALISKSAGGIGINVHNIRATGT----YIKGTNG-----VSNGLVPMLRVFNNTARYVDQGGNKRPGAFAIYLEPWHADIFEFLNLKKNTGKEELRARDLFYGMWIPDLFMERVEAKGIWSLMCPHKSPGLSDCWGKEFENLYTSYEAKGQFVRQVQAQDLWRAIVVSQIETGNPYMLYKDACNRKSNQQNLGTIKSSNLCTEIVEYTSPDEIAVCNLASVAVNMFVKPDRKTYDFVKLKEITKVVARNLNKIIDVNFYP--VPEAKNSNMRHRPIGIGIQGLADTFILMKLPFSDERAALLNQQIFETLYYGALEASCELAETEGPYSTYEGSPVSKGILQYDMWG-KTPTE-LWDWAALKLKIAKHGVRNALLIAPMPTASTAQILGNNESIEPYTSNIYTRRVLSGEFQIVNQHLLKDLTDRGLWDDVMKNQIIANRGSIQNIPGIPQDLKEIVYLFGDGWRLRQEQMLRDGETEQAAQLCAFIGIGNSDQDMQQLDLN-GKNYCAAKTLYISDSDKRKHFMLSLKMFYGSGHDIGVFHSKRIKVISKPSKKKQSLKNADLCIASGTKVALFNRLRSQTVSTRYLHVENGHFHASSTHGGIYVHEKGQGLIEENEVYANTLAGVWITTGSTPVLRRNRIHSGKQVGVYFYDNGHGKLEDNDIFNHLYSGVQIRTGSNPVIRGNKIWGGQNGGVLVYNGGLGLLEQNEIFDNAMAGVWIKTDSNPTLKRNKIFDGRDGGICIFNG--GILEENDIFR----NAQAGVLISTQSHPILRRNRIFDGLAAGVEITNNATATLEFNQIFNNRFGGLCLASGVQPIVRGNKIFNNQDAVEKAVANGQCLYKISSYTDSKILQEYITQEGHKLEIQPRIPVAVTNAVSWRSEGIKYRKNEVFLDVIESVNLLANANGNVLRSEIVGAIKMRVYLSGMPELRLGLNDKVLFESTGRGKSKSVELED
[truncated: 9,042,647 more chars]
