# Supplementary material for: A high-quality de novo genome assembly based on nanopore sequencing of a wild-caught coconut rhinoceros beetle (Oryctes rhinoceros)
Source: BMC Genomics. 2022 Jun 7;23:426. doi: 10.1186/s12864-022-08628-z (PMC9172067; doi:10.1186/s12864-022-08628-z)
Supplement: Supplementary file 3 — Additional file 3. ZIP archive with the ML phylogenetic tree in NEXUS format (.nex) depicted in Fig. 5A. [file 12864_2022_8628_MOESM3_ESM.zip]

Archive with 1 entries (1 files):
- Nexus_Tree_for_Figure_5A.nex
