# Supplementary material for: A high-quality de novo genome assembly based on nanopore sequencing of a wild-caught coconut rhinoceros beetle (Oryctes rhinoceros)
Source: BMC Genomics. 2022 Jun 7;23:426. doi: 10.1186/s12864-022-08628-z (PMC9172067; doi:10.1186/s12864-022-08628-z)
Supplement: Supplementary file 3 — Additional file 3. ZIP archive with the ML phylogenetic tree in NEXUS format (.nex) depicted in Fig. 5A. [file 12864_2022_8628_MOESM3_ESM.zip › Nexus_Tree_for_Figure_5A.nex]

#NEXUS
begin taxa;
	dimensions ntax=384;
	taxlabels
	Drosophilidae_Drosophila
	Culicidae_Anopheles
	Nymphalidae_Danaus
	Bombycidae_Bombyx
	Apidae_Apis
	Formicidae_Atta
	Corydalidae_Neochauliodes_IN61
	Chrysopidae_Dichochrysa_IN54
	Ascalaphidae_Ascalohybris_IN56
	Myrmeleontidae_Myrmeleon_IN53
	Cupedidae_Tenomerga_INB118
	Torridincolidae_Satonius_INB116
	Haliplidae_Peltodytes_INB121
	Gyrinidae_Orectochilus_INB037
	'Noteridae_sp._CSR039'
	Noteridae_Canthydrus_INB115
	Dytiscidae_Hyphydrus_INB114
	Dytiscidae_Laccophilus_INB111
	Dytiscidae_Eretes_INB112
	Dytiscidae_Agabus_INB109
	Dytiscidae_Rhantus_INB113
	Carabidae_Cicindela_INB101
	Carabidae_Omoglymmius_INB120
	'Carabidae_Paussinae_sp._TH2'
	Carabidae_Elaphrus_INB212
	Carabidae_Carabus_INB100
	Carabidae_Clivina_INB167
	Carabidae_Pheropsophus_INB168
	Carabidae_Dischissus_INB013
	Carabidae_Pentagonica_INB171
	Carabidae_Lebia_INB170
	Scirtidae_Pseudomicrocara_CSR143
	Scirtidae_Helodes_INB133
	'Scirtidae_Scirtinae_sp._INB041'
	Derodontidae_Derodontus_CSR091
	Clambidae_Clambus_CSR082
	Eucinetidae_Noteucinetus_CSR103
	Eucinetidae_Noteucinetus_CSR021
	Rhipiceridae_Oligorhipis_CSR049
	Dascillidae_Dascillus_INB028
	Dascillidae_Metallidascillus_INB200
	Byrrhidae_Microchaetes_CSR076
	Byrrhidae_Cytilus_INB053
	Byrrhidae_Notolioon_CSR008
	Buprestidae_Dicera_INB083
	Buprestidae_Coroebus_INB018
	Buprestidae_Trachys_INB084
	Dryopidae_Pachyparnus_INB166
	Dryopidae_Helichus_CSR019
	Dryopidae_Helichus_INB194
	Eulichadidae_Eulichas_INB025
	Callirhipidae_Simianus_INB119
	Callirhipidae_Ennometes_CSR009
	Ptilodactylidae_Epilichas_INB079
	Ptilodactylidae_Ptilodactyla_INB015
	Chelonariidae_Chelonarium_CSR012
	Psephenidae_Sclerocyphon_CSR043
	Psephenidae_Mataeopsephus_INB081
	Psephenidae_Schinostethus_INB080
	Psephenidae_Schinostethus_INB052
	Elmidae_Stetholus_CSR094
	Elmidae_Stenelmis_INB038
	Elmidae_Graphelmis_CSR093
	Limnichidae_Cephalobyrrhus_INB082
	Heteroceridae_Heterocerus_INB092
	Limnichidae_Limnichus_TH1
	Limnichidae_Pelochares_INB042
	Limnichidae_Byrrhinus_CSR112
	Omethidae_Drilonius_INB127
	Omethidae_Drilonius_INB129
	Artematopodidae_Artematopus_CSR004
	Artematopodidae_Eurypogon_INB202
	Throscidae_Trixagus_INB125
	Throscidae_Throscus_CSR056
	Eucnemidae_Anishia_CSR022
	Eucnemidae_Hemiopsida_CSR104
	Eucnemidae_Otho_INB035
	Lycidae_Benibotarus_YL0447
	Lycidae_Platerodrilus_YL0458
	Lycidae_Lycostomus_YL0616
	Lycidae_Dilophotes_YL0454
	Lycidae_Macrolycus_YL0509
	Lycidae_Libnetis_YL0478
	Lycidae_Porrostoma_CSR113
	Cantharidae_Malthinus_INB154
	Cantharidae_Heteromastix_CSR077
	Cantharidae_Ichthyurus_INB065
	Cantharidae_Laemoglyptus_INB153
	Cantharidae_Lycocerus_INB155
	Cantharidae_Prothemus_INB064
	Cantharidae_Fissocantharis_INB156
	Cantharidae_Themus_INB063
	Cantharidae_Themus_INB001
	Elateridae_Ossolimus_CSR092
	Elateridae_Agrypnus_INB160
	Elateridae_Cardiotarsus_INB210
	Elateridae_Denticollis_INB162
	Elateridae_Denticollis_INB165
	Elateridae_Pectocera_INB159
	'Elateridae_sp._INB164'
	Elateridae_Penia_INB163
	Elateridae_Cebrio_TH4
	Elateridae_Ampedus_INB161
	Elateridae_Melanotus_INB211
	Elateridae_Hemicrepidius_INB016
	Phengodidae_Stenophrixothrix_CSR041
	'Rhagophthalmidae_sp._INB128'
	Rhagophthalmidae_Rhagophtalmus_CSR132
	Rhagophthalmidae_Rhagophtalmus_CSR048
	Lampyridae_Drilaster_INB157
	Lampyridae_Gorhamia_TH3
	Lampyridae_Luciola_INB061
	Lampyridae_Pristolycus_INB060
	Lampyridae_Cyphonocerus_INB062
	Lampyridae_Vesta_INB059
	Lampyridae_Diaphanes_INB158
	Lampyridae_Pyrochoelia_INB017
	Nosodendridae_Nosodendron_CSR038
	Histeridae_Platysoma_CSR023
	Histeridae_Saprinus_CSR024
	Hydrophilidae_Georissus_INB106
	Hydrophilidae_Berosus_INB152
	Hydrophilidae_Oocyclus_INB014
	Hydrophilidae_Hydrophilus_INB103
	Hydrophilidae_Sternolophus_CSR107
	Hydrophilidae_Anaceana_INB105
	Hydrophilidae_Helochares_CSR108
	Hydrophilidae_Sphaeridium_INB107
	Agyrtidae_Pteroloma_INB201
	Leiodidae_Agathidium_CSR032
	Leiodidae_Agyrtodes_CSR030
	'Leiodidae_Cholevinae_sp._CSR031'
	Jacobsoniidae_Derolathrus_CSR026
	Jacobsoniidae_Derolathrus_CSR109
	Hydraenidae_Hydraena_INB108
	'Ptiliidae_sp._CSR044'
	Staphylinidae_Centrophthalmus_INB091
	'Staphylinidae_Omaliinae_sp._INB176'
	Staphylinidae_Tachinus_INB090
	Staphylinidae_Tachinus_INB088
	'Staphylinidae_Scydmaeninae_sp._CSR146'
	Staphylinidae_Dianous_INB175
	Staphylinidae_Megalopaederus_INB030
	Staphylinidae_Staphylinus_INB008
	'Staphylinidae_Staphylininae_sp._INB174'
	Silphidae_Nicrophorus_INB022
	Silphidae_Necrodes_INB078
	Staphylinidae_Apathetica_INB085
	Staphylinidae_Priochirus_INB086
	Staphylinidae_Osorius_INB087
	Staphylinidae_Scaphidium_INB089
	Staphylinidae_Scaphidium_CSR054
	Trogidae_Trox_INB036
	Trogidae_Omorgus_CSR057
	Lucanidae_Phalacrognathus_INB098
	Lucanidae_Cyclommatus_INB099
	Lucanidae_Aegus_INB148
	Geotrupidae_Australobulbus_CSR137
	Geotrupidae_Geotrupes_INB097
	Passalidae_Ceracupes_INB057
	Passalidae_Aceraius_INB096
	Glaphyridae_Amphicoma_INB011
	Scarabaeidae_Rhyparus_INB002
	Scarabaeidae_Onthophagus_CSR142
	Scarabaeidae_Copris_INB146
	Hybosoridae_Cyphopistes_CSR138
	Hybosoridae_Liparochrus_CSR025
	Scarabaeidae_Cheirotonus_INB151
	Scarabaeidae_Heteronyx_CSR140
	Scarabaeidae_Ectinohoplia_INB147
	Scarabaeidae_Dasyvalgus_INB149
	Scarabaeidae_Protaetia_INB104
	Scarabaeidae_Mimela_INB145
	Scarabaeidae_Anomala_CSR141
	Scarabaeidae_Allomyrina_INB169
	Scarabaeidae_Oryctes_S4
	Scarabaeidae_Neodon_CSR139
	Dermestidae_Dermestes_CSR089
	Dermestidae_Evorinea_CSR090
	Dermestidae_Orphinus_INB130
	Bostrichidae_Polycaon_INB032
	Bostrichidae_Lyctus_CSR070
	Ptinidae_Ptinus_INB132
	Ptinidae_Ptinus_CSR045
	Ptinidae_Dorcatoma_CSR046
	Ptinidae_Hedobia_INB204
	Bothrideridae_Deretaphrus_CSR072
	Bothrideridae_Ascetoderes_CSR074
	Cerylonidae_Philothermus_CSR011
	Discolomatidae_Aphanocephalus_CSR018
	Murmidiidae_Murmidius_CSR078
	Cerylonidae_Ostomopsis_CSR079
	Euxestidae_Hypodacnella_CSR010
	Teredidae_Teredolaemus_CSR073
	Teredidae_Xylariophilus_CSR071
	Teredidae_Xylariophilus_CSR007
	Alexiidae_Sphaerosoma_CSR002
	Latridiidae_Enicmus_CSR028
	Latridiidae_Corticaria_CSR029
	Latridiidae_Melanophtalma_CSR111
	Anamorphidae_Papuella_CSR095
	Endomychidae_Holoparamecus_CSR096
	Corylophidae_Periptyctus_CSR086
	Corylophidae_Priamima_CSR085
	Corylophidae_Sericoderus_CSR014
	Corylophidae_Orthoperus_INB209
	Endomychidae_Cyclotoma_CSR020
	Endomychidae_Stenotarsus_CSR098
	Endomychidae_Sinocymbachus_INB005
	Endomychidae_Encymon_CSR097
	Coccinellidae_Microfreudea_C33
	Coccinellidae_Stethorus_C54
	Coccinellidae_Exochomus_C25
	Coccinellidae_Harmonia_C10
	Coccinellidae_Rhizobius_C28
	Coccinellidae_Ortalia_C31
	Coccinellidae_Sasajiscymnus_C44
	Coccinellidae_Chnootriba_C04
	Nemonychidae_Aragomacer_CSR120
	Anthribidae_Acorynus_INB007
	Anthribidae_Ozotomerus_INB043
	Anthribidae_Peribathys_INB102
	Anthribidae_Xylinada_INB054
	Belidae_Rhinotia_CSR067
	Attelabidae_Involvulus_INB074
	Attelabidae_Byctiscus_INB076
	Attelabidae_Phymatapoderus_INB051
	Attelabidae_Paratrachelophorus_INB188
	Brentidae_Baryrhynchus_INB044
	Brentidae_Cylas_INB199
	Brentidae_Apion_INB075
	Brentidae_Apion_CSR075
	'Curculionidae_Platypodinae_sp._INB045'
	Curculionidae_Episomus_INB010
	Curculionidae_Curculio_INB184
	Curculionidae_Peribleptus_INB185
	Curculionidae_Dendroctonus
	Curculionidae_Xylosandrus_INB048
	Megalopodidae_Temnaspis_INB031
	Cerambycidae_Strangalia_INB066
	Cerambycidae_Spondylis_INB068
	Cerambycidae_Oberea_INB067
	Cerambycidae_Dorysthenes_INB150
	Cerambycidae_Xylotrechus_INB069
	Chrysomelidae_Sagra_INB134
	Chrysomelidae_Bruchidius_INB144
	Chrysomelidae_Sominella_INB138
	Chrysomelidae_Liliocerus_INB135
	Chrysomelidae_Chrysomela_INB019
	'Chrysomelidae_Galerucinae_sp._INB140'
	Chrysomelidae_Altica_INB141
	Chrysomelidae_Dactylispa_INB136
	Chrysomelidae_Taiwania_INB006
	Chrysomelidae_Anisodera_INB137
	Chrysomelidae_Chlamisus_INB077
	Chrysomelidae_Cryptocephalus_INB143
	Chrysomelidae_Trichochrysea_INB139
	Chrysomelidae_Oomorphoides_INB142
	Cryptophagidae_Curelius_INB192
	Cryptophagidae_Micrambina_CSR015
	Hobartiidae_Hydnobioides_CSR106
	Silvanidae_Silvanoprus_CSR145
	Silvanidae_Psammoecus_INB095
	Silvanidae_Uleiota_CSR052
	Silvanidae_Cryptamorpha_CSR144
	Silvanidae_Psammoecus_INB124
	Cucujidae_Pediacus_CSR087
	Cucujidae_Platisus_CSR016
	Myraboliidae_Myrabolia_CSR037
	Phloeostichidae_Hymaea_CSR127
	Phloeostichidae_Ropalobrachium_CSR128
	Passandridae_Passandra_CSR125
	Propalticidae_Propalticus_CSR042
	Laemophloeidae_Cryptolestes_INB193
	Laemophloeidae_Laemophloeus_CSR110
	Phalacridae_Phalacrinus_CSR126
	Phalacridae_Olibrus_INB122
	Phalacridae_gen_CSR040
	Helotidae_Neohelota_INB004
	Sphindidae_Aspidiphorus_CSR053
	Protocucujidae_Ericmodes_CSR129
	Boganiidae_Paracucujus_CSR006
	Erotylidae_Tetralanguria_INB029
	Erotylidae_Anadastus_CSR100
	Erotylidae_Cryptophilus_CSR102
	Erotylidae_Thalis_CSR099
	Erotylidae_Episcaphula_CSR101
	Erotylidae_Episcapha_INB023
	Monotomidae_Rhizophagus_CSR119
	Monotomidae_Thione_INB207
	Monotomidae_Monotomopsis_CSR118
	Monotomidae_Mimemodes_CSR034
	Cybocephalidae_Cybocephalus_CSR088
	Kateretidae_Notobrachypterus_CSR027
	Nitidulidae_Glischrochilus_INB197
	Nitidulidae_Urophorus_INB056
	Nitidulidae_Carpophilus_INB196
	Nitidulidae_Brachypeplus_CSR121
	Nitidulidae_Pallodes_CSR122
	Trogossitidae_Rentonellum_CSR059
	Byturidae_Haematoides_INB039
	Biphyllidae_Biphyllus_CSR068
	Biphyllidae_Alyhaesia_CSR005
	Acanthocnemidae_Acanthocnemus_CSR062
	Trogossitidae_Leperina_CSR160
	Trogossitidae_Larinotus_CSR058
	Trogossitidae_Thymalus_INB024
	Thanerocleridae_Isoclerus_CSR055
	Cleridae_Cladiscus_INB189
	Cleridae_Stenocallimerus_INB190
	Cleridae_Xenorthrius_INB012
	Cleridae_Necrobia_CSR084
	Cleridae_Tenerus_CSR083
	Cleridae_Allochotes_INB191
	Trogossitidae_Ancyrona_CSR158
	Trogossitidae_Parapeltis_CSR159
	Prionoceridae_Idgia_INB040
	Melyridae_Dasytes_CSR115
	Melyridae_Carphurus_INB131
	Melyridae_Carphurus_CSR117
	Melyridae_Dicranolaius_CSR116
	'Melyridae_Malachiinae_sp._INB003'
	Lymexylidae_Melittoma_CSR033
	Lymexylidae_Atractocerus_INB094
	Ripiphoridae_Trigonodera_CSR050
	Mordellidae_Hoshihananomia_INB034
	Ripiphoridae_Rhipidioides_CSR133
	Scraptiidae_Scraptia_INB205
	Ischaliidae_Ischalia_INB049
	'Aderidae_sp._CSR001'
	'Aderidae_sp._INB206'
	Mycteridae_Trichosalpingus_CSR036
	Oedemeridae_Ditylus_INB033
	Oedemeridae_Thelypassa_CSR123
	Oedemeridae_Pseudolycus_CSR124
	Trictenotomidae_Trictenotoma_INB208
	Boridae_Synercticus_CSR069
	Pythidae_Anaplopus_CSR131
	Salpingidae_Ocholissa_CSR136
	Salpingidae_Euryplatus_CSR134
	Salpingidae_Ophanotrophium_CSR135
	Salpingidae_Ophanotrophium_CSR051
	Pyrochroidae_Morpholycus_CSR130
	Pyrochroidae_Morpholycus_CSR047
	Pyrochroidae_Pseudopyrochroa_INB020
	Pyrochroidae_Eupyrochroa_INB027
	Anthicidae_Macratria_CSR065
	Anthicidae_Macratria_INB050
	Anthicidae_Lemodes_CSR003
	Anthicidae_Trichananca_CSR064
	Anthicidae_Anthicus_CSR063
	Meloidae_Epicauta_INB093
	Meloidae_Zonitis_CSR114
	Melandryidae_Dircaeomorpha_INB055
	Incertae_sedis_Rhizonium_CSR105
	Zopheridae_Monomma_CSR060
	Zopheridae_Zopherosis_CSR163
	'Melandryidae_Melandryinae_sp._INB203'
	Mycetophagidae_Notorriphylus_CSR035
	Mycetophagidae_Mycetophagus_INB047
	Archeocrypticidae_Wattianus_CSR066
	Ulodidae_Ulodes_CSR161
	Ulodidae_Meryx_CSR162
	Zopheridae_Bitoma_CSR061
	Ciidae_Cis_CSR013
	Ciidae_Australocis_CSR081
	Ciidae_Cis_CSR080
	Tenebrionidae_Adelium_CSR149
	Tenebrionidae_Ecnolagria_CSR157
	Tenebrionidae_Chlorophila_INB046
	Tenebrionidae_Tribolium
	Tenebrionidae_Cryphaeus_INB181
	Tenebrionidae_Cyphaleus_CSR148
	Tenebrionidae_Cillibus_CSR150
	Tenebrionidae_Cossyphus_CSR153
	Tenebrionidae_Cteniopinus_INB073
	Tenebrionidae_Tanychilus_CSR154
	Tenebrionidae_Platydema_CSR155
	Tenebrionidae_Amarygmus_CSR147
	Tenebrionidae_Palorus_CSR151
	Tenebrionidae_Strongylium_INB180
	Tenebrionidae_Tyrtaeus_CSR156
	Tenebrionidae_Derispia_CSR152
	Tenebrionidae_Derispia_INB072
;
end;
begin trees;
	tree tree_1 = [&R] (Drosophilidae_Drosophila:0.061083499999999985,(Culicidae_Anopheles:0.08730399999999999,((Nymphalidae_Danaus:0.04299799999999998,Bombycidae_Bombyx:0.043032000000000015):0.10450700000000002,((Apidae_Apis:0.04370200000000002,Formicidae_Atta:0.048729999999999996):0.08976700000000001,((Corydalidae_Neochauliodes_IN61:0.077547,(Chrysopidae_Dichochrysa_IN54:0.043704999999999994,(Ascal…
end;
