# Supplementary material for: A high-quality de novo genome assembly based on nanopore sequencing of a wild-caught coconut rhinoceros beetle (Oryctes rhinoceros)
Source: BMC Genomics. 2022 Jun 7;23:426. doi: 10.1186/s12864-022-08628-z (PMC9172067; doi:10.1186/s12864-022-08628-z)
Supplement: Supplementary file 4 — Additional file 4. ZIP archive of an alignment supermatrix in PHYLIP format (.phy), used to construct the sigma GST genes phylogenetic tree depicted in Fig. 5B. [file 12864_2022_8628_MOESM4_ESM.zip]

Archive with 1 entries (1 files):
- Alignment_for_Figure_5B.phy
