# Supplementary material for: A high-quality de novo genome assembly based on nanopore sequencing of a wild-caught coconut rhinoceros beetle (Oryctes rhinoceros)
Source: BMC Genomics. 2022 Jun 7;23:426. doi: 10.1186/s12864-022-08628-z (PMC9172067; doi:10.1186/s12864-022-08628-z)
Supplement: Supplementary file 4 — Additional file 4. ZIP archive of an alignment supermatrix in PHYLIP format (.phy), used to construct the sigma GST genes phylogenetic tree depicted in Fig. 5B. [file 12864_2022_8628_MOESM4_ESM.zip › Alignment_for_Figure_5B.phy]

 137 3272
NT_037436_-_sina_gene_-_sina_CDS ------------------------------------------------------------------------------------------------------------------------------------------------------------------------------------------------------------------------------------------------------------------------------------------------------------------------------------------------------------------------------------------------------------------------------------------------------------------------------------------------------------------------------------------------------------------------------------------------------------------------------------------------------------------------------------------------------------------------------------------------------------------------------------------------------------------------------------------------------------------------------------------------------------------------------------------------------------------------------------------------------------------------------------------------------------------------------------------------------------------------------------------------------------------------------------------------------------------------------------------------------------------------------------------------------------------------------------------------------------------------------------------------------------------------------------------------------------------------------------------------------------------------------------------------------------------------------------------------------------------------------------------------------------------------------------------------------------------------------------------------------------------------------------------------------------------------------------------------------------------------------------------------------------------------------------------------------------------------------------------------------------------------------------------------------------------------------------------------------------------------------------------------------------------------------------------------------------------------------------------------------------------------------------------------------------------------------------------------------------------ATGTCCAATAAAATCAACCCGAAGCGCCGCGAACCGACAGCAGCAGCAGCAGGAGCC---------------GGTGCCACGGGAGTGGCCACCAACACGAGCACCTCGACCGGATCCTCCAGTGCCGGCAACACGTCCTCGGCCAACACATCCTCGTCGTCCAGCTCCTCGCTGTCGTCCGCCGGTGGCGGTGATGCGGGCATGTCCGCCGACTTGACCTCGCTGTTTGAATGCCCCGTGTGCTTTGACTATGTGCTACCGCCGATCCTGCAGTGCTCCAGCGGGCACCTGGTGTGCGTGTCCTGTCGCTCCAAGCTC------------ACCTGCTGCCCCACCTGCCGCGGTCCGCTGGCGAATATCCGCAACCTGGCGATGGAGAAGGTTGCCTCGAACGTCAAGTTCCCGTGCAAGCACTCCGGCTACGGATGCACCGCCTCGCTGGTTTACACGGAAAAGACAGAACACGAGGAGACGTGCGAGTGCCGGCCCTACCTGTGTCCGTGCCCG------------------------GGCGCCAGCTGTAAGTGGCAGGGCCCGCTTGACCTAGTCATGCAGCATCTGATGATGTCGCACAAGAGCATCACAACGCTGCAGGGCGAGGACATCGTGTTCCTGGCCACCGACATCAACCTGCCCGGCGCCGTCGATTGGGTAATGATGCAGTCCTGCTTCGGCCACCATTTTATGCTCGTGCTGGAGAAGCAGGAGAAGTACGACGGACACCAGCAGTTCTTTGCCATCGTTCAGCTGATCGGGTCGCGCAAGGAAGCGGAGAACTTTGTCTATCGCCTGGAGTTGAACGGAAACCGACGCCGGCTCACCTGGGAGGCAATGCCGCGTTCGATCCACGAGGGCGTCGCTTCCGCAATTCACAACTCGGACTGCCTGGTGTTCGACACGTCGATTGCGCAATTGTTCGCCGACAATGGCAACCTGGGCATTAACGTGACCATATCTCTGGTCTAA--
NC_007418.3_-_XP_008191063.1 ------------------------------------------------------------------------------------------------------------------------------------------------------------------------------------------------------------------------------------------------------------------------------------------------------------------------------------------------------------------------------------------------------------------------------------------------------------------------------------------------------------------------------------------------------------------------------------------------------------------------------------------------------------------------------------------ATGTCTCCTAACTATAAGCTGATTTAC---------TTCAATGCTAGAGGGCGAGCCGAGCATATCCGT------------TTTATATTCGCTTATGCCGGCGTGGAATACGAGGACGAGAGGATCCCT------CGA------------------------------------------------------GAAAAATGGCCAGAAATCAAA---AAAAGAACGCCGTTTGGAATGCTCCCAGTCCTTGAA------ATA------------GATGGAAAAGCGGTGGCTCAGAGCAACGCTGTGGCAAGATATCTGGCGAGACAATATGGCTTAGCA---------------------------------------------------GGACGAAATGAATGGGAAGCT------------------------TTGCAATGTGACGTCTTGGTTGACACTCTAGGAGATCTCAAACAGGTTCTTGCACAATTT---------------CGAATGGAACAGGATCCG---------------------------------------------ATC------------------AAGAAGGAAGAAAAGAAGGCCCGCTTGATGAAGGAAACAATACCTTTTTATTTATCCAAATTCGAGAAAATTCTCTCG------GAAAATAACGGATTTTCAGTGGGATCTGAGATAACCTGGTGCGATTTTGTGTTCGCTGTGTCTCTCGAAAACTTCGAGCACATC------------------TTTGGCAAAGCCGCTCTGGATCAGTATCCGGCCCTGAAAGCTCTAAAAATAAAAGTCTATAGCATTCCTAGTATAAACGCATGGGTGTCGAAGCGACCCGCCACTGAATCGTAA--------------------------------------------------------------------------------------------------------------------------------------------------------------------------------------------------------------------------------------------------------------------------------------------------------------------------------------------------------------------------------------------------------------------------------------------------------------------------------------------------------------------------------------------------------------------------------------------------------------------------------------------------------------------------------------------------------------------------------------------------------------------------------------------------------------------------------------------------------------------------------------------------------------------------------------------------------------------------------------------------------------------------------------------------------------------------------------------------------------------------------------------------------------------------------------------------------------------------------------------------------------------------------------------------------------------------------------------------------------------------------------------------------------------------------------------------------------------------------------------------------------------------------------------------------------------------------------------------------------------------------------------------------------------------------------------------------------------------------------------------------------------------------
NC_007418.3_-_XP_008191064.1 ------------------------------------------------------------------------------------------------------------------------------------------------------------------------------------------------------------------------------------------------------------------------------------------------------------------------------------------------------------------------------------------------------------------------------------------------------------------------------------------------------------------------------------------------------------------------------------------------------------------------------------------------------------------------------------------ATGTCTCCTAACTATAAGCTGATTTAC---------TTCAATGCTAGAGGGCGAGCCGAGCATATCCGT------------TTTATATTCGCTTATGCCGGCGTGGAATACGAGGACGAGAGGATCCCT------CGA------------------------------------------------------GAAAAATGGCCAGAAATCAAA---AAAAGAACGCCGTTTGGAATGCTCCCAGTCCTTGAA------ATA------------GATGGAAAAGCGGTGGCTCAGAGCAACGCTGTGGCAAGATATCTGGCGAGACAATATGGCTTAGCA---------------------------------------------------GGACGAAATGAATGGGAAGCT------------------------TTGCAATGTGACGTCTTGGTTGACACTCTAGGAGATCTCAAACAGGTTCTTGCACAATTT---------------CGAATGGAACAGGATCCG---------------------------------------------ATC------------------AAGAAGGAAGAAAAGAAGGCCCGCTTGATGAAGGAAACAATACCTTTTTATTTATCCAAATTCGAGAAAATTCTCTCG------GAAAATAACGGATTTTCAGTGGGATCTGAGATAACCTGGTGCGATTTTGTGTTCGCTGTGTCTCTCGAAAACTTCGAGCACATC------------------TTTGGCAAAGCCGCTCTGGATCAGTATCCGGCCCTGAAAGCTCTAAAAATAAAAGTCTATAGCATTCCTAGTATAAACGCATGGGTGTCGAAGCGACCCGCCACTGAATCGTAA--------------------------------------------------------------------------------------------------------------------------------------------------------------------------------------------------------------------------------------------------------------------------------------------------------------------------------------------------------------------------------------------------------------------------------------------------------------------------------------------------------------------------------------------------------------------------------------------------------------------------------------------------------------------------------------------------------------------------------------------------------------------------------------------------------------------------------------------------------------------------------------------------------------------------------------------------------------------------------------------------------------------------------------------------------------------------------------------------------------------------------------------------------------------------------------------------------------------------------------------------------------------------------------------------------------------------------------------------------------------------------------------------------------------------------------------------------------------------------------------------------------------------------------------------------------------------------------------------------------------------------------------------------------------------------------------------------------------------------------------------------------------------------
JAIOKQ010000008.1_-_K3A94_g13080_-_K3A94_CDS-g13080.t1 ------------------------------------------------------------------------------------------------------------------------------------------------------------------------------------------------------------------------------------------------------------------------------------------------------------------------------------------------------------------------------------------------------------------------------------------------------------------------------------------------------------------------------------------------------------------------------------------------------------------------------------------------------------------------------------------ATGACCCCTCACTACAAACTCATTTAT---------TTCAATGCCAGAGGTCGTGCTGAACATATACGG------------TTCATATTCGCCTACGCTGGCGTCGAATATGAAGACGAAAGAATCTCC------AGG------------------------------------------------------GAGAAATGGCCCGAATTAAAG---AAAAGAATGCCGTTCGGTTTGCTACCTGTCCTAGAG------ATT------------GATGGGAAACCAGTTGCCCAAAGCAACGCTATAGCTCGTCATCTAGCCAAACAATATGGTTTGGTT---------------------------------------------------GGGAAGACAGAATGGGAATCT------------------------TTACAATGCGATGTACTTGTTGATGCCTTAGGAGATCTGAAACAAGTGCTTTGGCAACTA---------------AGGACAGAGCAGGATCCA---------------------------------------------ATT------------------AAGAAGGAGGAACGTAAGGTAAAATTGATGAGGGAAACTATACCCTTCTATCTCCAAAAGTTTGAGAACATCGTCGCA------GATAATAATGGTTATTCCGTCGGTAATGATATAACATGGTGTGACTTTGCGTTCGCCGTTTCATTGGAAAACTTCGAGCTTATA------------------TTCGGAAAAGCCTCCCTAGATCACTATCCGGCACTGAAAGCTTTAAAAACGAAGATATACAGTCTTCCACGCATAGCCGAATGGATACACAAGAGACCGGTTACAGAATCTTAA--------------------------------------------------------------------------------------------------------------------------------------------------------------------------------------------------------------------------------------------------------------------------------------------------------------------------------------------------------------------------------------------------------------------------------------------------------------------------------------------------------------------------------------------------------------------------------------------------------------------------------------------------------------------------------------------------------------------------------------------------------------------------------------------------------------------------------------------------------------------------------------------------------------------------------------------------------------------------------------------------------------------------------------------------------------------------------------------------------------------------------------------------------------------------------------------------------------------------------------------------------------------------------------------------------------------------------------------------------------------------------------------------------------------------------------------------------------------------------------------------------------------------------------------------------------------------------------------------------------------------------------------------------------------------------------------------------------------------------------------------------------------------------
NW_019286128.1_-_XP_022915698.1 ------------------------------------------------------------------------------------------------------------------------------------------------------------------------------------------------------------------------------------------------------------------------------------------------------------------------------------------------------------------------------------------------------------------------------------------------------------------------------------------------------------------------------------------------------------------------------------------------------------------------------------------------------------------------------------------ATGTCAACTCATTACAAACTGATATAT---------TTCAACGCGAGGGGTCGAGCGGAACATATAAGA------------TTTATTTTCGCTTATGCTGGAGTTCCATATGAAGACGAGCGAGTCTCC------AGG------------------------------------------------------GAAAAATGGCCGGATTATAAA---AAAAGAACTCCCTTTGGAACGTTACCTGTTTTGGAA------ATT------------GATGGAAAACCGATTGCGCAAAGTAATGCTATCGCTAGATATTTAGCATCTAAATATGATTTACTT---------------------------------------------------GGAAAAAATGAATGGGAAACT------------------------TTGCAGTGTGATGTTTTAGTTGATGCTTTAGGGGATCTTAAACAAGTACTGTGGCAATTA---------------AGATCAGAAGAAGATCCA---------------------------------------------ATA------------------AAACGTGAAGAACGTAAAGTAAAATTAATGATGGAAACAATTCCATTTTACCTATCAAAATTTGAGAGTATCGTCGCA------AAAAATAATGGTTATTCAGTTGGAGATGGCATTACTTGGTGTGACTTTGTATTCGCGGTATCTCTAGAAAGTTTCGAGTTAATC------------------TTCGGTAAAGCTTCATTGGAACGTTATCCTCACCTAAAAGCTTTAAAAGATATGGTCTACGCCCTACCTGCCATCGCGGAATGGGTGAACAAACGTCCGTACACGGATTCCTAA--------------------------------------------------------------------------------------------------------------------------------------------------------------------------------------------------------------------------------------------------------------------------------------------------------------------------------------------------------------------------------------------------------------------------------------------------------------------------------------------------------------------------------------------------------------------------------------------------------------------------------------------------------------------------------------------------------------------------------------------------------------------------------------------------------------------------------------------------------------------------------------------------------------------------------------------------------------------------------------------------------------------------------------------------------------------------------------------------------------------------------------------------------------------------------------------------------------------------------------------------------------------------------------------------------------------------------------------------------------------------------------------------------------------------------------------------------------------------------------------------------------------------------------------------------------------------------------------------------------------------------------------------------------------------------------------------------------------------------------------------------------------------------
JAIOKQ010000014.1_-_K3A94_g10223_-_K3A94_CDS-g10223.t1 ---------------------------------------------------------------------------------------------------------------------------------------------------------------------------------------------------------------------------------------------------------------------------------------------------------------------------------------------------------------------------------------------------------------------------------------------------------------------------------------------------------------------------------------------------------------------------------------------------------------------------------------------------------------------------------------------------------------------------------------------------------------------------ATGTCGGTAAAACTTACTGGCGTTAATTTTGAGGATGATAGAATTAGT------TTT------------------------------------------------------GGTGACTGGCCGAAACTCAAG---CCTTCTATGCCTTTTGGGCAAATGCCGCTCATTACA------GAA------------GGCGCAAGAAGTTGCCATCAAAGTGTAGCTATTGGTCGCTATCTGGCCAAAAGAGCTAAATTAACC---------------------------------------------------GGGAGTAATGATTGGGAAGAT------------------------TTGGAAATTGATGCAGTGGTAGATACTGTCAATGACTTGCGACAGAAGATAGGAGCCTAT---------------TATTTTGAATCTAATCCA---------------------------------------------GAA------------------CATAAAGAACGTTTAAAAGCAACACTTTTCAACGAGACGATTCCCTTTTATATGCAGCGCTTGGAAAATATTGCTCAG------GAAAATTCTGGATATTTAGCAGTTCGGAAGCTAACTTGGGCAGATTTCTTCTTTGCAGCAATAATTGATCTAATGAGCTATTTT------------------TCCGGAATGGATTTATTGAAGAATCGGCCATACCTTCAAACTATCAAAAATAAAGTTGATAATTTGCCAGCTATTAAGAAGTGGATTGATGTTCGACCAAAAACAGATTTCTAA--------------------------------------------------------------------------------------------------------------------------------------------------------------------------------------------------------------------------------------------------------------------------------------------------------------------------------------------------------------------------------------------------------------------------------------------------------------------------------------------------------------------------------------------------------------------------------------------------------------------------------------------------------------------------------------------------------------------------------------------------------------------------------------------------------------------------------------------------------------------------------------------------------------------------------------------------------------------------------------------------------------------------------------------------------------------------------------------------------------------------------------------------------------------------------------------------------------------------------------------------------------------------------------------------------------------------------------------------------------------------------------------------------------------------------------------------------------------------------------------------------------------------------------------------------------------------------------------------------------------------------------------------------------------------------------------------------------------------------------------------------------------------------
JAIOKQ010000014.1_-_K3A94_g10223_-_K3A94_CDS-g10223.t2 ---------------------------------------------------------------------------------------------------------------------------------------------------------------------------------------------------------------------------------------------------------------------------------------------------------------------------------------------------------------------------------------------------------------------------------------------------------------------------------------------------------------------------------------------------------------------------------------------------------------------------------------------------------------ATGCGATATGACACAGCACTATATCACTTTAGAAGAGTATTTAAGCCCACTTATTCTCTTATGTGGGATAGTGTGATTTGGTGCATTCTCTTAAAA------------CGTTTAGTAACATGTCGTGGCGTTAATTTTGAGGATGATAGAATTAGT------TTT------------------------------------------------------GGTGACTGGCCGAAACTCAAG---CCTTCTATGCCTTTTGGGCAAATGCCGCTCATTACA------GAA------------GGCGCAAGAAGTTGCCATCAAAGTGTAGCTATTGGTCGCTATCTGGCCAAAAGAGCTAAATTAACC---------------------------------------------------GGGAGTAATGATTGGGAAGAT------------------------TTGGAAATTGATGCAGTGGTAGATACTGTCAATGACTTGCGACAGAAGATAGGAGCCTAT---------------TATTTTGAATCTAATCCA---------------------------------------------GAA------------------CATAAAGAACGTTTAAAAGCAACACTTTTCAACGAGACGATTCCCTTTTATATGCAGCGCTTGGAAAATATTGCTCAG------GAAAATTCTGGATATTTAGCAGTTCGGAAGCTAACTTGGGCAGATTTCTTCTTTGCAGCAATAATTGATCTAATGAGCTATTTT------------------TCCGGAATGGATTTATTGAAGAATCGGCCATACCTTCAAACTATCAAAAATAAAGTTGATAATTTGCCAGCTATTAAGAAGTGGATTGATGTTCGACCAAAAACAGATTTCTAA--------------------------------------------------------------------------------------------------------------------------------------------------------------------------------------------------------------------------------------------------------------------------------------------------------------------------------------------------------------------------------------------------------------------------------------------------------------------------------------------------------------------------------------------------------------------------------------------------------------------------------------------------------------------------------------------------------------------------------------------------------------------------------------------------------------------------------------------------------------------------------------------------------------------------------------------------------------------------------------------------------------------------------------------------------------------------------------------------------------------------------------------------------------------------------------------------------------------------------------------------------------------------------------------------------------------------------------------------------------------------------------------------------------------------------------------------------------------------------------------------------------------------------------------------------------------------------------------------------------------------------------------------------------------------------------------------------------------------------------------------------------------------------
NT_033778_-_GstS1_CDS_1 ---------------------------------------------------------------------------------------------------------------------------------------------------------------------------------------------------------------------------------------------------------------------------------------------------------------------------------------------------------------------------------------------------------------------------------------------------------------------------------------------------------------------------------------------------ATGGCCGATGAAGCACAAGCACCACCAGCTGAGGGAGCACCACCAGCCGAGGGAGAGGCGCCACCACCCGCCGAGGGAGCCGAGGGTGCCGTCGAGGGCGGAGAGGCCGCTCCACCAGCAGAGCCCGCCGAGCCCATCAAGCACAGCTACACGCTCTTCTAC---------TTCAACGTGAAGGCGTTGGCCGAGCCCCTGCGC------------TACCTGTTCGCCTACGGCAACCAGGAGTACGAGGATGTGCGCGTCACC------CGC------------------------------------------------------GACGAGTGGCCAGCCCTGAAG---CCCACCATGCCCATGGGACAGATGCCCGTGCTGGAG------GTG------------GACGGCAAGCGTGTGCACCAGAGCATTTCGATGGCTCGATTCCTGGCCAAGACTGTCGGCCTGTGC---------------------------------------------------GGCGCTACTCCGTGGGAGGAT------------------------CTGCAGATCGACATTGTCGTTGACACCATCAATGACTTCCGTCTAAGTAGCGAACAATTC------------GTCTCGTACGAGCCGGAGGAC---------------------------------------------GAG------------------ATTAAAGAGAAGAAGTTGGTCACCCTGAATGCGGAGGTCATTCCATTCTACCTGGAGAAGCTCGAGCAGACCGTCAAG------GACAACGATGGTCACCTGGCTCTGGGCAAGCTGACCTGGGCCGACGTCTACTTCGCAGGCATCACCGACTACATGAACTACATG------------------GTCAAGCGCGATCTGTTGGAACCCTACCCAGCTCTGCGCGGAGTCGTGGATGCCGTCAACGCTTTGGAACCGATCAAGGCCTGGATCGAGAAGCGCCCCGTCACCGAGGTCTAA--------------------------------------------------------------------------------------------------------------------------------------------------------------------------------------------------------------------------------------------------------------------------------------------------------------------------------------------------------------------------------------------------------------------------------------------------------------------------------------------------------------------------------------------------------------------------------------------------------------------------------------------------------------------------------------------------------------------------------------------------------------------------------------------------------------------------------------------------------------------------------------------------------------------------------------------------------------------------------------------------------------------------------------------------------------------------------------------------------------------------------------------------------------------------------------------------------------------------------------------------------------------------------------------------------------------------------------------------------------------------------------------------------------------------------------------------------------------------------------------------------------------------------------------------------------------------------------------------------------------------------------------------------------------------------------------------------------------------------------------------------------------------------
NT_033778_-_GstS1_CDS_2 ---------------------------------------------------------------------------------------------------------------------------------------------------------------------------------------------------------------------------------------------------------------------------------------------------------------------------------------------------------------------------------------------------------------------------------------------------------------------------------------------------------------------------------------------------ATGGCCGATGAAGCACAAGCACCACCAGCTGAGGGAGCACCACCAGCCGAGGGAGAGGCGCCACCACCCGCCGAGGGAGCCGAGGGTGCCGTCGAGGGCGGAGAGGCCGCTCCACCAGCAGAGCCCGCCGAGCCCATCAAGCACAGCTACACGCTCTTCTAC---------TTCAACGTGAAGGCGTTGGCCGAGCCCCTGCGC------------TACCTGTTCGCCTACGGCAACCAGGAGTACGAGGATGTGCGCGTCACC------CGC------------------------------------------------------GACGAGTGGCCAGCCCTGAAG---CCCACCATGCCCATGGGACAGATGCCCGTGCTGGAG------GTG------------GACGGCAAGCGTGTGCACCAGAGCATTTCGATGGCTCGATTCCTGGCCAAGACTGTCGGCCTGTGC---------------------------------------------------GGCGCTACTCCGTGGGAGGAT------------------------CTGCAGATCGACATTGTCGTTGACACCATCAATGACTTCCGTCTAAAAATTGCA---GTC------------GTCTCGTACGAGCCGGAGGAC---------------------------------------------GAG------------------ATTAAAGAGAAGAAGTTGGTCACCCTGAATGCGGAGGTCATTCCATTCTACCTGGAGAAGCTCGAGCAGACCGTCAAG------GACAACGATGGTCACCTGGCTCTGGGCAAGCTGACCTGGGCCGACGTCTACTTCGCAGGCATCACCGACTACATGAACTACATG------------------GTCAAGCGCGATCTGTTGGAACCCTACCCAGCTCTGCGCGGAGTCGTGGATGCCGTCAACGCTTTGGAACCGATCAAGGCCTGGATCGAGAAGCGCCCCGTCACCGAGGTCTAA--------------------------------------------------------------------------------------------------------------------------------------------------------------------------------------------------------------------------------------------------------------------------------------------------------------------------------------------------------------------------------------------------------------------------------------------------------------------------------------------------------------------------------------------------------------------------------------------------------------------------------------------------------------------------------------------------------------------------------------------------------------------------------------------------------------------------------------------------------------------------------------------------------------------------------------------------------------------------------------------------------------------------------------------------------------------------------------------------------------------------------------------------------------------------------------------------------------------------------------------------------------------------------------------------------------------------------------------------------------------------------------------------------------------------------------------------------------------------------------------------------------------------------------------------------------------------------------------------------------------------------------------------------------------------------------------------------------------------------------------------------------------------------
NT_033778_-_GstS1_CDS_3 ---------------------------------------------------------------------------------------------------------------------------------------------------------------------------------------------------------------------------------------------------------------------------------------------------------------------------------------------------------------------------------------------------------------------------------------------------------------------------------------------------------------------------------------------------ATGGCCGATGAAGCACAAGCACCACCAGCTGAGGGAGCACCACCAGCCGAGGGAGAGGCGCCACCACCCGCCGAGGGAGCCGAGGGTGCCGTCGAGGGCGGAGAGGCCGCTCCACCAGCAGAGCCCGCCGAGCCCATCAAGCACAGCTACACGCTCTTCTAC---------TTCAACGTGAAGGCGTTGGCCGAGCCCCTGCGC------------TACCTGTTCGCCTACGGCAACCAGGAGTACGAGGATGTGCGCGTCACC------CGC------------------------------------------------------GACGAGTGGCCAGCCCTGAAG---CCCACCATGCCCATGGGACAGATGCCCGTGCTGGAG------GTG------------GACGGCAAGCGTGTGCACCAGAGCATTTCGATGGCTCGATTCCTGGCCAAGACTGTCGGCCTGTGC---------------------------------------------------GGCGCTACTCCGTGGGAGGAT------------------------CTGCAGATCGACATTGTCGTTGACACCATCAATGACTTCCGTCTAAAAATTGCA---GTC------------GTCTCGTACGAGCCGGAGGAC---------------------------------------------GAG------------------ATTAAAGAGAAGAAGTTGGTCACCCTGAATGCGGAGGTCATTCCATTCTACCTGGAGAAGCTCGAGCAGACCGTCAAG------GACAACGATGGTCACCTGGCTCTGGGCAAGCTGACCTGGGCCGACGTCTACTTCGCAGGCATCACCGACTACATGAACTACATG------------------GTCAAGCGCGATCTGTTGGAACCCTACCCAGCTCTGCGCGGAGTCGTGGATGCCGTCAACGCTTTGGAACCGATCAAGGCCTGGATCGAGAAGCGCCCCGTCACCGAGGTCTAA--------------------------------------------------------------------------------------------------------------------------------------------------------------------------------------------------------------------------------------------------------------------------------------------------------------------------------------------------------------------------------------------------------------------------------------------------------------------------------------------------------------------------------------------------------------------------------------------------------------------------------------------------------------------------------------------------------------------------------------------------------------------------------------------------------------------------------------------------------------------------------------------------------------------------------------------------------------------------------------------------------------------------------------------------------------------------------------------------------------------------------------------------------------------------------------------------------------------------------------------------------------------------------------------------------------------------------------------------------------------------------------------------------------------------------------------------------------------------------------------------------------------------------------------------------------------------------------------------------------------------------------------------------------------------------------------------------------------------------------------------------------------------------
NT_033778_-_GstS1_CDS_4 ---------------------------------------------------------------------------------------------------------------------------------------------------------------------------------------------------------------------------------------------------------------------------------------------------------------------------------------------------------------------------------------------------------------------------------------------------------------------------------------------------------------------------------------------------ATGGCCGATGAAGCACAAGCACCACCAGCTGAGGGAGCACCACCAGCCGAGGGAGAGGCGCCACCACCCGCCGAGGGAGCCGAGGGTGCCGTCGAGGGCGGAGAGGCCGCTCCACCAGCAGAGCCCGCCGAGCCCATCAAGCACAGCTACACGCTCTTCTAC---------TTCAACGTGAAGGCGTTGGCCGAGCCCCTGCGC------------TACCTGTTCGCCTACGGCAACCAGGAGTACGAGGATGTGCGCGTCACC------CGC------------------------------------------------------GACGAGTGGCCAGCCCTGAAG---CCCACCATGCCCATGGGACAGATGCCCGTGCTGGAG------GTG------------GACGGCAAGCGTGTGCACCAGAGCATTTCGATGGCTCGATTCCTGGCCAAGACTGTCGGCCTGTGC---------------------------------------------------GGCGCTACTCCGTGGGAGGAT------------------------CTGCAGATCGACATTGTCGTTGACACCATCAATGACTTCCGTCTAAAAATTGCA---GTC------------GTCTCGTACGAGCCGGAGGAC---------------------------------------------GAG------------------ATTAAAGAGAAGAAGTTGGTCACCCTGAATGCGGAGGTCATTCCATTCTACCTGGAGAAGCTCGAGCAGACCGTCAAG------GACAACGATGGTCACCTGGCTCTGGGCAAGCTGACCTGGGCCGACGTCTACTTCGCAGGCATCACCGACTACATGAACTACATG------------------GTCAAGCGCGATCTGTTGGAACCCTACCCAGCTCTGCGCGGAGTCGTGGATGCCGTCAACGCTTTGGAACCGATCAAGGCCTGGATCGAGAAGCGCCCCGTCACCGAGGTCTAA--------------------------------------------------------------------------------------------------------------------------------------------------------------------------------------------------------------------------------------------------------------------------------------------------------------------------------------------------------------------------------------------------------------------------------------------------------------------------------------------------------------------------------------------------------------------------------------------------------------------------------------------------------------------------------------------------------------------------------------------------------------------------------------------------------------------------------------------------------------------------------------------------------------------------------------------------------------------------------------------------------------------------------------------------------------------------------------------------------------------------------------------------------------------------------------------------------------------------------------------------------------------------------------------------------------------------------------------------------------------------------------------------------------------------------------------------------------------------------------------------------------------------------------------------------------------------------------------------------------------------------------------------------------------------------------------------------------------------------------------------------------------------------
NC_007418.3_-_XP_969146.1 ------------------------------------------------------------------------------------------------------------------------------------------------------------------------------------------------------------------------------------------------------------------------------------------------------------------------------------------------------------------------------------------------------------------------------------------------------------------------------------------------------------------------------------------------------------------------------------------------------------------------------------------------------------------------------------------ATGGCACCAGCTTACAAACTCACTTAC---------TTCGACGGCAGAGGCCTTGCAGAAACCTCCCGT------------TTCATCATGAAGTACGGAGGAATCGACTTTGAAGACTGCCGAATTAAA------CGA------------------------------------------------------GAAGACTGGCCCCAAATTAAA---TCAAAATATCCCTTCGGCCAATTGCCAGTTCTTGAA------CAC------------AACGGCAAAACAGTGAACCAAAGTCATTCGATTGCCCGATATTTGGCCAAACAAGTCAAACTTGCA---------------------------------------------------GGAAACGATGACTGGGAAAAC------------------------CTCGAAATTGATGCCATTGTGGACACCTTCAACGATTTGCGCTTGAAAATTGTGGCCTAT---------------TTCTACGAACAAGACGAA---------------------------------------------GAA------------------AAAAAGAAAACTATTCTGGAAAATCTCAACAAGGACGTTTTCCCCCAATATTTGACACGTTTTGAAGAAATTGTTAAA------AAGAACAAAGGATATTTCGCTTTGGGACGGCTGACTTGGGCTGATTTTTGCTGGGCAACTGTGTCTCCAGGTTTCGATATGATT------------------ACAAAAGTCGACACGATTGCGAATTATCCTGAATTGAAGGCAGTTAGAGACAAAGTTAATTCATTGCCGGCCATCAAAAAATGGATTGAACAACGACCCAAGACTGACTTTTAA--------------------------------------------------------------------------------------------------------------------------------------------------------------------------------------------------------------------------------------------------------------------------------------------------------------------------------------------------------------------------------------------------------------------------------------------------------------------------------------------------------------------------------------------------------------------------------------------------------------------------------------------------------------------------------------------------------------------------------------------------------------------------------------------------------------------------------------------------------------------------------------------------------------------------------------------------------------------------------------------------------------------------------------------------------------------------------------------------------------------------------------------------------------------------------------------------------------------------------------------------------------------------------------------------------------------------------------------------------------------------------------------------------------------------------------------------------------------------------------------------------------------------------------------------------------------------------------------------------------------------------------------------------------------------------------------------------------------------------------------------------------------------------
NC_007420.3_-_XP_970442.1 ------------------------------------------------------------------------------------------------------------------------------------------------------------------------------------------------------------------------------------------------------------------------------------------------------------------------------------------------------------------------------------------------------------------------------------------------------------------------------------------------------------------------------------------------------------------------------------------------------------------------------------------------------------------------------------------ATGGCACCGGCTTACAAACTGACTTAT---------TTCGACGCACGGGGCCTTGCTGAAACCTCCCGT------------TTCCTGATGACGTACGGAGGAATTGATTTCGAAGATTGCCGGATCAGA------AGA------------------------------------------------------GAAGAGTGGCCTCTTTGGAAA---CCAAAATTTCCTTTCGGCCAAGTGCCAGTCCTGGAG------CAC------------AGAGGCAAAGTCGTCGGTCAGAGCACTGCAATCGCTCGCTATTTGGCCAAACAAGTAAAATTGGTG---------------------------------------------------GGAAACGATGATTTGGAAAAT------------------------CTTGAAATCGACGCTGTGGTGGAAACCATCAACGATCTTCGCTTGAAACATGCGGCGTGG---------------TTTTACGAGCCTGACGAG---------------------------------------------GCG------------------AAAAAGAGGATCATCATTGAGAATATCAAAAAGGACACTTTGCCCTATTATCTGCCCCGTTTGGAGGAAATCGTCACG------GGGAATAAAGGATTTTTGGCCCTTGGACGGCTCACTTGGGCCGATTTTTACTGGACGACGGTGTCACAAATCTTCGATGTGGTC------------------ACCGGGACTGACACCCTTGCCAATTATCCGGAACTGAAGGCCGCAAGAGAAAGAGTCAACTCTTTGCCAGCCATCAGAAGATGGATCGAGATGCGACCCAAGACTGATTTCTAA--------------------------------------------------------------------------------------------------------------------------------------------------------------------------------------------------------------------------------------------------------------------------------------------------------------------------------------------------------------------------------------------------------------------------------------------------------------------------------------------------------------------------------------------------------------------------------------------------------------------------------------------------------------------------------------------------------------------------------------------------------------------------------------------------------------------------------------------------------------------------------------------------------------------------------------------------------------------------------------------------------------------------------------------------------------------------------------------------------------------------------------------------------------------------------------------------------------------------------------------------------------------------------------------------------------------------------------------------------------------------------------------------------------------------------------------------------------------------------------------------------------------------------------------------------------------------------------------------------------------------------------------------------------------------------------------------------------------------------------------------------------------------------
NC_007418.3_-_XP_970714.1 ------------------------------------------------------------------------------------------------------------------------------------------------------------------------------------------------------------------------------------------------------------------------------------------------------------------------------------------------------------------------------------------------------------------------------------------------------------------------------------------------------------------------------------------------------------------------------------------------------------------------------------------------------------------------------------------ATGGCACCGGCATACAAATTGACTTAT---------TTCGACGGAAGAGGTCTTGCTGAAACCTCTCGT------------TTCCTCATGAAATACGGAGGAATTGATTTCGAAGATTGCCGGATCAAA------AGA------------------------------------------------------GAAGAATGGCCTCAATGGAAA---CCGAAATTCCCCTTCGGTCAAGTGCCTGTCCTGGAG------CAC------------AAAGGCAAAGTTGTTGGTCAGAGCATCGCAATCGCCAGATATTTGGCCAAGCAAGTCAAATTAGTG---------------------------------------------------GGAAATGACGATTGGGAAAAT------------------------CTCGAAATCGATGCAATCGTTGACACCATCAACGATCTTCGAATGAAACATGCGGCTTGG---------------TTCTACGAGCCTGACGAA---------------------------------------------GCG------------------AAAAAGAAGGTCATTATTGAGAATATCAAAAAGGACACTTTGCCCTACTATTTGCCCCGTTTGGAGGAAATCGTCAAG------AAGAATAAAGGATTTTTGGCAGTTGGACGGCTCACTTGGGCCGATTTTTACTGGGCGACCGTTTCACAAGTTTTCGATGTGGTT------------------AACGGGATTGACACTCTTGCCAATTATCCGGAACTGAAGGCCGCAAGAGAAAGAGTTAATTCTTTGCCAGCCATCAAAAAATGGATCGAGGTGCGACCCAAGACTGATTTCTAA--------------------------------------------------------------------------------------------------------------------------------------------------------------------------------------------------------------------------------------------------------------------------------------------------------------------------------------------------------------------------------------------------------------------------------------------------------------------------------------------------------------------------------------------------------------------------------------------------------------------------------------------------------------------------------------------------------------------------------------------------------------------------------------------------------------------------------------------------------------------------------------------------------------------------------------------------------------------------------------------------------------------------------------------------------------------------------------------------------------------------------------------------------------------------------------------------------------------------------------------------------------------------------------------------------------------------------------------------------------------------------------------------------------------------------------------------------------------------------------------------------------------------------------------------------------------------------------------------------------------------------------------------------------------------------------------------------------------------------------------------------------------------------
scaffold_411_-_K3A94_g7265_-_K3A94_CDS-g7265.t1 ---------------------------------------------------------------------------------------------------------------------------------------------------------------------------------------------------------------------------------------------------------------------------------------------------------------------------------------------------------------------------------------------------------------------------------------------------------------------------------------------------------------------------------------------------------------------------ATGGGCGAAGTGATTACTGTGTTTCGTATGCAATATAAACAAGCGATTATGATGAATTGGTGGTTCGGCGTCAGCGGCGCCGTGCAGGCCTACACGGAGAGATCCTACGCGAGCATGTCAACAGTAAAATTAACGTAT---------TTTCAATTAAAAGCGTTAGGTGAACCGATAAGA------------TGGTTGCTAAAATACGGAGGAATCGATTTCGAAGATATCCGCGTGGAA------TTC------------------------------------------------------GGCGATTGGCCGAAGGTGAAA---CCTACCGTTTTCTTCGGACAATTACCCGTTTACGAG------GAA------------GATGGAAAGAAGGTCAATCAAAGCATCGCAATATGTCGTTACTTGGCGAAAAAAATGAATCTCGTC---------------------------------------------------GGTGATTGCGATTGGGAAAAT------------------------TTAGAAGTAGACGCTATCGTCGATACCATAAACGATCTACGATTGAAATTAATGAAATAC---------------GGCTACGAGAAAGACGAG---------------------------------------------AAA------------------ATTAAGGAGGAAGTCAAAGGACCTCTATTTAACGAAATCCTTCCGTTTTATTTGGGAAAATTCGAAGAGATCGCTAAA------ACGAACAACGGACATTTAGCCATCAATAAACTAACCTGGGCTGACTTTTATTTCATCGCCGTTTTAGATTATTTCAATTATATG------------------GCCGAGATGGATTTACTGGCAGATCGACCGTTTCTGCAGAAAGTGAAAGAGAATGTCGTCAATATTCCGATTATAAAAGAGTGGATAGCAAAGCGACCTGATACTTATATACGAATAGAACGATTTTTGTTCGTAAAGTTTTTTGCATTCTACGACATCGGCTTACTTCAACACATCATGATCCCAAGACGTGCTATTGATAGCTTAAAATGTGCTTTATGTAAAAATGGCTTGTCTGTATTTCCCATACATTCCTATGGAAATACTGATATGGTTACCTGCGGGCGATGTCCATTACAAAAGGATTTCCTACCACAACGTGTATACCTCTTCGAACAACTTGCTCAATATATCGAGTTCCCTTGTCGATATGAGAGAAATGGTTGCATAGAGAGATTAAAACCGGATGAATTGCAGGATCACGAA---ACTAATTGTCTGCATAAACCTTGTTTATGCCCAATCCTACCATTAGGTGAA---------TGTCAATGGCAAGGAGACTATAAAGACCTGCACGAACATTGTTTGGAGGTC------------------------------------------CACCCCGCCGCTATACTGGATACCAACCAACTAGAACTTGACATT------------------------------ATCACTCCCCACGAAGAAAATTACGTATTTTGT---------CACGCTGATCAGACTTTTATAGGTCAATTAAAATGCGACGTGACGAATAATAAGCTTTACTGGAATGTAATCAATTGCGATCTCAAACCAGAGATGATGACGTTCTCCTATCGCCTACGTTTTACAAACAGCGCGACAAAATTGGAATATACTAATGATGAATGTAACGTCCGTTTCACGGATTCGTTCGACTTTGTCATTTGCGATACAACGGCTTGTGTAAACATAAACGACATTATAATCAATTTAAACGAACCCAGCTGCATCTTATGCAAAATTGATATCAATGTTACATCGACAGTTTCCAGCAAACCTATAGCTCTGCAGGAGGAAGAGAGTGAAATGCTGAAAGCCTTAGAATGTCCCGTATGTTTGGATTACATGGTGCCACCGATTGTGCAGTGCATAACGGGGCATAGCTTTTGCGGTTTCCACAAAGATTCATTGCCAACACCTCAAATGTGCCCGGCGGGCTGTACAAGCGCCATAGGTGATACGCGCAATTTTCTCTTGGAACAAATCATTAATATCGTGGAATATCCGTGCAAATACAACAAATACGGCTGTACCCACTTGGCTAACGCGAAACTAATCAAGGACCACGAAGCTTCATGCATTCATGGCCCTTACAAGTGTATC------------------------------ATAGAAACCTGCCAGTGGGAGGATAAATATTCCGAGTTAAAAAATCATCTCTTACGAAACCATAAGGATAACATACTT---GAAATCAACTCAATTACATAT---ATAATCGATAAAAGTCTTCCAGACGAAAGGAACTCTTACATCATCACCAGCAAT---GATAACATATTCAAGCTATTGTTTAAGCAA---------------GAAGCCGAAGCTTTTCTCTGGTCGCTACAAGTGGTGAACAGCAACGTCGACTTTTCTAAGTACATGCTAGAGCTCGATTTCACCTCTCAGAATAAGGAGAAAATTCACGGCACGGCCACATATTCTGACGCG---------------------------------------TACATCAGTATTAACGCACCACAAAGATTTGATCAAAGCTAA--------------------------------------
JAIOKQ010000818.1_-_K3A94_g14215_-_K3A94_CDS-g14215.t1 ---------------------------------------------------------------------------------------------------------------------------------------------------------------------------------------------------------------------------------------------------------------------------------------------------------------------------------------------------------------------------------------------------------------------------------------------------------------------------------------------------------------------------------------------------------------------------------------------------------------------------------------------------------------------------------------------------------------------------------------------------------------------------ATGCTTTTGAAATACGGAGGCGTAGATTTCGCCGATATACGTATCGAAAGGTTTGGC------------------------------------------------------ACCGAATGGCCGGAAATTAAA---CCAAATATGCCATTCGGACAACTACCGATTCTCGAA------GAA------------AACGGTAAGGTAGCCCATCAAAGCGTGGCCCTAACGCGTTACGTGGCCAAGAAGGTTAAATTGGTC---------------------------------------------------GGCAATGACGATTGGGAAAAT------------------------TTGGAAATCGATGCCATTGTGGATACCATCAATGATTTTAGAGGAAAAATCGCCAGCTAC---------------TACTATGAGAAAAACGAG---------------------------------------------ACC------------------GTCAAGGAAGCCCTCAAGGAACCACTTTTCCAACAAACGATACCCTATTACCTCGAGAAGTTCGAACAGATCGCTAAG------CAAAATAACGGACACTTCGCACTGAATAGATTAACCTGGGCGGACTTCTATTTCGTCGGGATGCATGAATATCTTAACTCCATG------------------GTCGAGACCAATCTCTACGAAAACTATCCCAATCTGAACAAGGTCGTGGAAAACGTCTTCGCCATTCCACCCGTGAAAACTTGGGTAGAAGCTCGTCCGATCATATCGATTATCATA------------------------------TTATACCAAAGTTCTGAATCGAAACATCAACTGTTGCCTAGACCGTCTCTTCCTACTCTGGCCAGAATGATAAAAATTGCCCCG------------------------------------------AGTATAACTGTGACTTTACCAATGCGACACATGCTTCTAAAACCGACTACGTATATTTCCAAATTAGCCCCGATATTTTCGAGCAGCCCCCTTCTACGGCGAAAGAACCGATCCAAC------ATGAACCAAGCTAAGCTCGATTATTTGAAC---GAGAAAGCCATAAGCGAGCCCTATCGCATGGCCTTGAAGTACATAGGTAAAGATGATGATGAGAAATGGAAGAATTTCAAACCAAAGACGCGGGATCGAGAAGAAAATAGCAATCTAGCGAGAATAAGCAGGGGTCTAGGAAATTATTTAATCGGCGAAACTACACTGCTTGGGGAAAACGAGTCGGAATCTTCAGATATCGAGAGCATCATTGATCTTATTAATGAGATTAGAATAAAACTCACAGATTATCACTACGAAAAAGACGTTAATATCAAACGGGCAACTATAGGGCATCTATTGTTCGAGGTAGTACCAAACCGGCTCATC------ATATTTGAATGTTCCGCCCAAGAAAATAATGGCTATCTAGCG------------------------AACGGAAAACTAACCTGG------------GCAGACTTCTTCTTCACCGGAATACTCGACTACCTCAATTACATGCTCGACCAAGATATCACAGAAGGCAAGCCGCACCTGAAGAAGGTCGTCAACAACGTGTTGTCTCTTCCAGGTATTAAAGCTTGGATGGAGACACGTCCAGAACCACCGTTTTAA--------------------------------------------------------------------------------------------------------------------------------------------------------------------------------------------------------------------------------------------------------------------------------------------------------------------------------------------------------------------------------------------------------------------------------------------------------------------------------------------------------------------------------------------------------------------------------------------------------------------------------------------------------------------------------------------------------------------------------------------------------------------------------------------------------------------------------------
JAIOKQ010000818.1_-_K3A94_g14314_-_K3A94_CDS-g14314.t1 ---------------------------------------------------------------------------------------------------------------------------------------------------------------------------------------------------------------------------------------------------------------------------------------------------------------------------------------------------------------------------------------------------------------------------------------------------------------------------------------------------------------------------------------------------------------------------------------------------------------------------------------------------------------------------------------------ATGGCCGAAATCAAATTTACTTAT---------TTTCCATCAAAAGCCCTCGGCGAATCAATCCGT------------ATGCTGCTCAAATACGGCGGCATCGACTTCGTTGATTACCGTTTCGAT------AGT------------------------------------------------------GCGCAATGGCCTGAAATCAAG---CCAAATACGCCATTTGGGCAAGTACCCGTCCTCGAG------GAA------------AATGGTAAAATGGCACACCAAAGCGTGGCGATAGCGCGCTACGTCGCCAAAAAGGTCAAGCTGACC---------------------------------------------------GGAAATAACGAATGGGAAGAT------------------------TTGGAAATTGACGCGATCGTGGATACCATCAACGACTTCAGAGGAAAGATCGCTAATTAT---------------CACTACCAAACCAACGAG---------------------------------------------GCC------------------GTTAAGGAAATACTTAAAGGCCCGGTATTCCAAGAAATCATACCTTTCTATCTTGAAAAACTCGAACAGGTCGCCAAG------CAAAACAACGGACATTTAGCTTTAGGCAGGCTAACCTGGGCCGATTTCTATTTCGCTGGTATGCACGAATACCTCAACTTTATG------------------GCGGGCAACAACATGTTAGAAAACTGTCCTAATCTGCGTAAAGTTGTCGAGAATGTATTTTCCATCCCCGCCGTAAAAACATGGGTGGAGACCCGTCCTGTAACGGAAGCTTGA--------------------------------------------------------------------------------------------------------------------------------------------------------------------------------------------------------------------------------------------------------------------------------------------------------------------------------------------------------------------------------------------------------------------------------------------------------------------------------------------------------------------------------------------------------------------------------------------------------------------------------------------------------------------------------------------------------------------------------------------------------------------------------------------------------------------------------------------------------------------------------------------------------------------------------------------------------------------------------------------------------------------------------------------------------------------------------------------------------------------------------------------------------------------------------------------------------------------------------------------------------------------------------------------------------------------------------------------------------------------------------------------------------------------------------------------------------------------------------------------------------------------------------------------------------------------------------------------------------------------------------------------------------------------------------------------------------------------------------------------------------------------------------
NW_019280618.1_-_XP_022904144.1 ---------------------------------------------------------------------------------------------------------------------------------------------------------------------------------------------------------------------------------------------------------------------------------------------------------------------------------------------------------------------------------------------------------------------------------------------------------------------------------------------------------------------------------------------------------------------------------------------------------------------------------------------------------------------------------ATGTCTAATGAGTCCAATTCATACAAATTAACTTAT---------TTTCCCATAAAAGCTTTAGCGGAACCGATTCGA------------TTTCTTCTAAAATATGGTGAAATAGAATTTGAGGACTTCCGATTAGAT------GTT------------------------------------------------------GCACAATGGCCAAACGTAAAA---GACAAGATGCCGTTTGGTCAAGTACCCGTTTTGGAA------ATG------------GATGGAAAAATGGTTCATCAAAGCGTAGCAATCAGCAGATATTTGGCAAAATTGACTAATCTCACC---------------------------------------------------GGAAATAACGACTTGGAAAAT------------------------TTAGAAATCGATGCGATCGTTGATACAATCACAGATTTTCGATCAAAGATAGCTGTTTTT---------------AACACTGAAAAAGATGAT---------------------------------------------ACG------------------AGAAAAGAGGTGCTCAAAGACAACTTAACCAAGGAAACGATTCCTTATTACCTAACAAGATTTGATTCTATAACGGCT------GCAAATGATGGATATTTGGCTATTGGACGGTTGACTTGGGCAGATTTGTACTTTGTCAGCCTCTTGGATTATTGTAATGGAGTT------------------CTTAAGAAAGATATTATAGCGGAGTACTCGAATCTTGTTAAATTGAGAGAAAAAGTCTTAGCAATCCCTTCTATTAAGCAGTGGTTATTGGAGAGACCGGATTCTGAATATTAA--------------------------------------------------------------------------------------------------------------------------------------------------------------------------------------------------------------------------------------------------------------------------------------------------------------------------------------------------------------------------------------------------------------------------------------------------------------------------------------------------------------------------------------------------------------------------------------------------------------------------------------------------------------------------------------------------------------------------------------------------------------------------------------------------------------------------------------------------------------------------------------------------------------------------------------------------------------------------------------------------------------------------------------------------------------------------------------------------------------------------------------------------------------------------------------------------------------------------------------------------------------------------------------------------------------------------------------------------------------------------------------------------------------------------------------------------------------------------------------------------------------------------------------------------------------------------------------------------------------------------------------------------------------------------------------------------------------------------------------------------------------------------------
NW_019286128.1_-_XP_022915699.1 ------------------------------------------------------------------------------------------------------------------------------------------------------------------------------------------------------------------------------------------------------------------------------------------------------------------------------------------------------------------------------------------------------------------------------------------------------------------------------------------------------------------------------------------------------------------------------------------------------------------------------------------------------------------------------------------------ATGTCGATTAAGGTCACTTAT---------TTCGATATTACGGCCCTCGGTGAGCCTATCAGG------------TATCTACTAACTTATGGAAATGAGAAATTCGACGATGTACGCATTGAA------AGA------------------------------------------------------TCAAAATGGCCGGAATTAAAA---CCATCTATGCCATTTGGTCAAATGCCAACTTATGAG------GAA------------GATGGTAAGGTGGCCCACCAGAGTTTGGCGATTTGTAGATATTTAGCCAAAAAGTACAAGATTGCT---------------------------------------------------GGAGCCGATGATTGGGAAGCA------------------------TTAGAAATTGACTCAATCGTTGATACTGTTAATGATTTCAGACAGAAAATTGGGGCTTAT---------------CATTATGAGCAAGATGAA---------------------------------------------GCT------------------GTAAAGGAAGCTAAAAAGGGGCCTCTTTTCAAGGAAACTATTCCATATTATTTGGAAAAGTTTGAAAAAATTGCCAAG------GATAATGATGGACATTTAGCAGTTAAAAAGTTAACTTGGGCTGATTTATATTTTGCTGGATTATTATCTTACTTGAATATGATG------------------GCTAATATGGATCTTTTGGAAGGAAAACCCAGCTTACAAGCTGTTAGGGATAACGTTTTTAATCTTCCAGCTATTAAAGCTTGGAATGATGCCCATAAACAATAA-----------------------------------------------------------------------------------------------------------------------------------------------------------------------------------------------------------------------------------------------------------------------------------------------------------------------------------------------------------------------------------------------------------------------------------------------------------------------------------------------------------------------------------------------------------------------------------------------------------------------------------------------------------------------------------------------------------------------------------------------------------------------------------------------------------------------------------------------------------------------------------------------------------------------------------------------------------------------------------------------------------------------------------------------------------------------------------------------------------------------------------------------------------------------------------------------------------------------------------------------------------------------------------------------------------------------------------------------------------------------------------------------------------------------------------------------------------------------------------------------------------------------------------------------------------------------------------------------------------------------------------------------------------------------------------------------------------------------------------------------------------------------------------------
NW_019281380.1_-_XP_022910500.1 ---------------------------------------------------------------------------------------------------------------------------------------------------------------------------------------------------------------------------------------------------------------------------------------------------------------------------------------------------------------------------------------------------------------------------------------------------------------------------------------------------------------------------------------------------------------------------------------------------------------------------------------------------------------------------------------------ATGTCCGAGATCAAAATCACGTAT---------TTCCCGGTTAAAGCTCTCGCGGAGCCGATTCGA------------ATGCTCCTCAAGTACGGTAACATCAATTTTGATGATAACCGATTTCAA------CAG------------------------------------------------------GAAAATTGGCCCAATATCAAA---CCAGATATGCCGTTTGGTCAAGTCCCAATTTATGAA------GAA------------GCAGGTAGAATAGCTCATCAAAGTATTGCTATTACAAGATACGTAGCTAAAAAAGTTAAATTGGTT---------------------------------------------------GGAGATTCCGATTGGGAAAAT------------------------TTAGAAATTGACTCCGTTGTAGACACAATTAATGATTTACGGCAAAAAATTGCTTATTAT---------------TGGTATGAACAAGACGCG---------------------------------------------GCA------------------GTAAAAGAATCTCGTAAAGGTCCGTTAATTGAGGAAACACTTCCGTTTTATTTGACGCGTTTGGAAAGCATCGCCGAG------AAAAACAACGGTCATTTCGCGCTAAAAAAACTTACGTGGGCCGATATCTATTTTACCGGATTATTGGATTATCTTAACTTTATG------------------CTTGGAACCAACATGATCGAAAAGTATCCCAACTTGCAAGCCGTCGCTAATAACGTGCGTTCCGTTCCAGCGATCAAATCTTGGATCGAGACACGTCCCCAGAGCGATTTATAA--------------------------------------------------------------------------------------------------------------------------------------------------------------------------------------------------------------------------------------------------------------------------------------------------------------------------------------------------------------------------------------------------------------------------------------------------------------------------------------------------------------------------------------------------------------------------------------------------------------------------------------------------------------------------------------------------------------------------------------------------------------------------------------------------------------------------------------------------------------------------------------------------------------------------------------------------------------------------------------------------------------------------------------------------------------------------------------------------------------------------------------------------------------------------------------------------------------------------------------------------------------------------------------------------------------------------------------------------------------------------------------------------------------------------------------------------------------------------------------------------------------------------------------------------------------------------------------------------------------------------------------------------------------------------------------------------------------------------------------------------------------------------------
NC_007418.3_-_XP_967475.1 ------------------------------------------------------------------------------------------------------------------------------------------------------------------------------------------------------------------------------------------------------------------------------------------------------------------------------------------------------------------------------------------------------------------------------------------------------------------------------------------------------------------------------------------------------------------------------------------------------------------------------------------------------------------------------------------ATGGCTCCTGCATATAAATTAACCTAC---------TTCCCAGTGGAGGCCCTCGCCGAACCCATCAGA------------TTCCTCCTCAACTACGGCGGAATCGAATTTGAGGACCACCGCTTCGAC------CGC------------------------------------------------------GAAAACTGGCCCCAACTCAAA---CCCAACATGCCCTTTGGCCAAGTCCCCATTTTGGAA------TAC------------AACGGGAAGGTGGCACACCAAAGTGTTGCCATGGCTAGATTTTTCGCCAAAAAGGTCAAACTAGTC---------------------------------------------------GGCAATGACGATTGGGAAGAT------------------------CTGGAAATCGACGCCATCGTGGACACCATCAGCGATTTGCGCCAAAAAATCGCCCTTTAC---------------CATTACGAGCAAAACGAA---------------------------------------------GCT------------------GTTAAGGAATCTAGGAAAGAGCCCCTATTTAAGGAGACCATCCCTTATTACTTGCAACGTCTGGATGCCATTGTCAAG------GCTAACAATGGACATCTTGCCGTTGGAAAGCTAACATGGGCCGATTTATTCTTTGTTGCCCTGTTGAAATATCTGTGTTTTATG------------------TGCGGTAGCGACATAATCGCCGACTATCCGAACCTTGTTGCTTTGAAAAAAAGCGTTTTGGAAATACCAGCAATCAAGAACTGGGTAGAGAAGCGTCCGAAGTCTGACATGTAA--------------------------------------------------------------------------------------------------------------------------------------------------------------------------------------------------------------------------------------------------------------------------------------------------------------------------------------------------------------------------------------------------------------------------------------------------------------------------------------------------------------------------------------------------------------------------------------------------------------------------------------------------------------------------------------------------------------------------------------------------------------------------------------------------------------------------------------------------------------------------------------------------------------------------------------------------------------------------------------------------------------------------------------------------------------------------------------------------------------------------------------------------------------------------------------------------------------------------------------------------------------------------------------------------------------------------------------------------------------------------------------------------------------------------------------------------------------------------------------------------------------------------------------------------------------------------------------------------------------------------------------------------------------------------------------------------------------------------------------------------------------------------------
NC_007418.3_-_XP_008190960.1 ------------------------------------------------------------------------------------------------------------------------------------------------------------------------------------------------------------------------------------------------------------------------------------------------------------------------------------------------------------------------------------------------------------------------------------------------------------------------------------------------------------------------------------------------------------------------------------------------------------------------------------------------------------------------------------------ATGGCTCCTGCATATAAATTAACCTAC---------TTCCCAGTGGAGGCCCTCGCCGAACCCATCAGA------------TTCCTCCTCAACTACGGCGGAATCGAATTTGAGGACCACCGCTTCGAC------CGC------------------------------------------------------GAAAACTGGCCCCAACTCAAA---CCCAACATGCCCTTTGGCCAAGTCCCCATTTTGGAA------TAC------------AACGGGAAGGTGGCACACCAAAGTGTTGCCATGGCTAGATTTTTCGCCAAAAAGGTCAAACTAGTC---------------------------------------------------GGCAATGACGATTGGGAAGAT------------------------CTGGAAATCGACGCCATCGTGGACACCATCAGCGATTTGCGCCAAAAAATCGCCCTTTAC---------------CATTACGAGCAAAACGAA---------------------------------------------GCT------------------GTTAAGGAATCTAGGAAAGAGCCCCTATTTAAGGAGACCATCCCTTATTACTTGCAACGTCTGGATGCCATTGTCAAG------GCTAACAATGGACATCTTGCCGTTGGAAAGCTAACATGGGCCGATTTATTCTTTGTTGCCCTGTTGAAATATCTGTGTTTTATG------------------TGCGGTAGCGACATAATCGCCGACTATCCGAACCTTGTTGCTTTGAAAAAAAGCGTTTTGGAAATACCAGCAATCAAGAACTGGGTAGAGAAGCGTCCGAAGTCTGACATGTAA--------------------------------------------------------------------------------------------------------------------------------------------------------------------------------------------------------------------------------------------------------------------------------------------------------------------------------------------------------------------------------------------------------------------------------------------------------------------------------------------------------------------------------------------------------------------------------------------------------------------------------------------------------------------------------------------------------------------------------------------------------------------------------------------------------------------------------------------------------------------------------------------------------------------------------------------------------------------------------------------------------------------------------------------------------------------------------------------------------------------------------------------------------------------------------------------------------------------------------------------------------------------------------------------------------------------------------------------------------------------------------------------------------------------------------------------------------------------------------------------------------------------------------------------------------------------------------------------------------------------------------------------------------------------------------------------------------------------------------------------------------------------------------
NC_007418.3_-_XP_015833288.1 ------------------------------------------------------------------------------------------------------------------------------------------------------------------------------------------------------------------------------------------------------------------------------------------------------------------------------------------------------------------------------------------------------------------------------------------------------------------------------------------------------------------------------------------------------------------------------------------------------------------------------------------------------------------------------------------ATGGCTCCTGCATATAAATTAACCTAC---------TTCCCAGTGGAGGCCCTCGCCGAACCCATCAGA------------TTCCTCCTCAACTACGGCGGAATCGAATTTGAGGACCACCGCTTCGAC------CGC------------------------------------------------------GAAAACTGGCCCCAACTCAAA---CCCAACATGCCCTTTGGCCAAGTCCCCATTTTGGAA------TAC------------AACGGGAAGGTGGCACACCAAAGTGTTGCCATGGCTAGATTTTTCGCCAAAAAGGTCAAACTAGTC---------------------------------------------------GGCAATGACGATTGGGAAGAT------------------------CTGGAAATCGACGCCATCGTGGACACCATCAGCGATTTGCGCCAAAAAATCGCCCTTTAC---------------CATTACGAGCAAAACGAA---------------------------------------------GCT------------------GTTAAGGAATCTAGGAAAGAGCCCCTATTTAAGGAGACCATCCCTTATTACTTGCAACGTCTGGATGCCATTGTCAAG------GCTAACAATGGACATCTTGCCGTTGGAAAGCTAACATGGGCCGATTTATTCTTTGTTGCCCTGTTGAAATATCTGTGTTTTATG------------------TGCGGTAGCGACATAATCGCCGACTATCCGAACCTTGTTGCTTTGAAAAAAAGCGTTTTGGAAATACCAGCAATCAAGAACTGGGTAGAGAAGCGTCCGAAGTCTGACATGTAA--------------------------------------------------------------------------------------------------------------------------------------------------------------------------------------------------------------------------------------------------------------------------------------------------------------------------------------------------------------------------------------------------------------------------------------------------------------------------------------------------------------------------------------------------------------------------------------------------------------------------------------------------------------------------------------------------------------------------------------------------------------------------------------------------------------------------------------------------------------------------------------------------------------------------------------------------------------------------------------------------------------------------------------------------------------------------------------------------------------------------------------------------------------------------------------------------------------------------------------------------------------------------------------------------------------------------------------------------------------------------------------------------------------------------------------------------------------------------------------------------------------------------------------------------------------------------------------------------------------------------------------------------------------------------------------------------------------------------------------------------------------------------------
NW_019280549.1_-_XP_022903055.1 ------------------------------------------------------------------------------------ATGGAATCTCGAAAACTTACGTATTTTCCTCTACCAGCATTAGGTGAACCTATAAAA---TATCTTTTGGTTTATAGTAACATTGATTTTGAGGACATTAAAATTCCTTTA---------ATGACATGGATGGAAGTTAAAAATGATTTTCCATTCGGACAATTACCAATCTACGAAGAAAATGGAAAAGTGGTGAACCAAAGTGTAGCCATTATGAGGTACTTGGGGAAAAAATGTAAGTTAAATGGGAATAATGATTGGGAAGATCTTGAAATTGATGCTATAGCTGATACTATAAAGGATCTCATTAACAAG---------------CTTATTGGAGGTCATTACACAAAAAGTGCATCTCAACAAAAGTTGCTTCAAGAATCAATCTTAAATGATACGTTACCTTTTTATATGAAAAAATTGGACGTGGTTGCCAAAGAAAATAATGGTCATATGGCTTGTAAAAGGTTGACTTGGGTTGATTTTTACGTAGCGGGG------------------------------------------------------------GCTCTT---AATTATTTTTTTTCATTCCCATTTATAAAAAAGGACTTA---------TGGGAAGAAAATCCACACTTAAAAGCTGTTAGAGAAAACGTTCTCATGTTGCCTTCCATTAAGGATTTTCGCCAA------------AAAAAT------CCA------------------------------------------------------GAGGATCAAAAGGCCATTATG---GATTGGTTCCAATTTTCAGGAAAACCTACTTTACCC------TGA-----------------------------------------------------------------------------------------------------------------------------------------------------------------------------------------------------------------------------------------------------------------------------------------------------------------------------------------------------------------------------------------------------------------------------------------------------------------------------------------------------------------------------------------------------------------------------------------------------------------------------------------------------------------------------------------------------------------------------------------------------------------------------------------------------------------------------------------------------------------------------------------------------------------------------------------------------------------------------------------------------------------------------------------------------------------------------------------------------------------------------------------------------------------------------------------------------------------------------------------------------------------------------------------------------------------------------------------------------------------------------------------------------------------------------------------------------------------------------------------------------------------------------------------------------------------------------------------------------------------------------------------------------------------------------------------------------------------------------------------------------------------------------------------------------------------------------------------------------------------------------------------------------------------------------------------------------------------------------------------------------------------------------------------------------------------------------------------------------------------------------------------------------------------------------------------------------------------------------------------------------------------------------------------------------------------------------------------------------------------------------------------------------------------------------------------
NW_019280571.1_-_XP_022903520.1 ------------------------------------------------------------------------------------ATGGAATCCATAAAATTAACGTATTTTGATTTACCTGCACGTGGAGAATGTATTCGA---TTACTTTTGATTTATGGTGAAAAAGAATTCGATGATATTACGTATGATACTGATGATTTAGATATATGGCGCCAAGAGAAAAACGCTTATCCATTCGGACAATTACCCGTTTATGAAGAAGATGGGCGAGTTACTCATCAAACTGTGGCTATACTCAGATATTTAGGGAAAAAGTTTGGTTTAATTGGAGAAAATGATTGGGAAAATTTAGAAATAGATTCAATGGCAGATAATTTTACGGATTTTGCGTTACAT---------------GTTATTGATTATCATTATGAACCAAGCGCCAAATTAAAAGCTAAAAAGCGAGAA---GTTATACTTACGAAAGTTACGCCGTTTTTGAAAGTGTTCGATGATATTTCTAAAGAAAGTGGTGGTTATTTAGCTTTAAAAAGATTAACGTGGGTTGATAAGATTGTTTGCGAT------------------------------------------------------------GAATTACTAACACAACGTACAAATATGTCCAATTGTAAACTTACTTAT---------TTTGACGTGCCAGCTTTGGGCGAACCAATAAGA------------CTTTTATTGGCTTATATAGGTGACGAGTTTGAAAATGTTACAATTTCA------ATG------------------------------------------------------TATAAATGGGCAGAATATAAA---CAACTGTTTCCATTTGGTCAAGTACCTGTTTATGAA------GAA------------AATGGAAAAATAGTCAATCAAAGTGTCGCTATAATGCGTTATTTGGGAAAAAAATGCGGATTAGTT---------------------------------------------------GGAAATGATGATTGGGAAAAT------------------------TTAGAAATTGATTCTATTGGTGACACTATTAAAGATTTACAACATAAATTTGTTTGTGTT---------------CATTTTGAGAAAAGTGCC---------------------------------------------GCA------------------TCTCAAAAAAGATTAAAAGAAACGTTTTATAACGAAACGGTTCCGTATTATTTGGAGAGATTTGAAAAAATAGCCAAT------GAAAATGGGGGACATTTAGCGATTAAAAGATTAACTTGGGTTGATTTTTATTGGGCCGGTGTTGTAACATATTTATCTTGGGCT------------------TTTAAAATGGATATTTCTGGAAACAATCCAAACTTAAATATGGTACAAAGAAATGTCCTCAATTTACGTTCTATTAAAAAGTGGTACGAGACAAATCCAATTAATGAAAGTTATACAAAGGAATGGATTGAATTTTCTGGAACACCAACGTTACCATAA-----------------------------------------------------------------------------------------------------------------------------------------------------------------------------------------------------------------------------------------------------------------------------------------------------------------------------------------------------------------------------------------------------------------------------------------------------------------------------------------------------------------------------------------------------------------------------------------------------------------------------------------------------------------------------------------------------------------------------------------------------------------------------------------------------------------------------------------------------------------------------------------------------------------------------------------------------------------------------------------------------------------------------------------------------------------------------------------------------------------------------------------------------------------------------------------------------------------------------------------------------------------------------------------------------------------------------------------------------------------------------------------------------------------------------------------------------------------------------------------------------------------------------------------------------------------------------------------------------------------------------------------------------------------------------------------------------------------------------------
NW_019280549.1_-_XP_022903056.1 ------------------------------------------------------------------------------------ATGACCTCGATTAAAGTACGTTATTTTGATATACCGGCAAGAGGCGAGCCAATTCGT---CTTCTTTTAGTTTATGGCGGAGAAGATTTTGAAAATGATAAAGTTGACGTT---------CGAAAATGGCCCGAAATAAAACAAACCTTGACCTTCGGACAAGTTCCTGTTTATGAAGAGAACGGCCATATTATTAACCAAACTACAGCTATTATACGTTATTTGGGACGAAAATACAAATTGGGAGGAAATACTGAGTGGGAAAGCTTGGAAATTGACTCAGTCGCTGATAATTATATTGATTTTCAACAAAAA---------------ATCCTGCAATGGCATTATATAAAA------------------------------------------------------------------------------------------------------------------------------------------------------------------------------------------------------------------------------------------------------------------------------------------------------------------------------------------------------------------------------------------------------------------------------------------------------------------------------------------------------------------------------------------------------------------------------------------------------------------------------------------------------------------------------------------------------------------------------------------------------------------------------AGCGCC---------------------------------------------AAT------------------AAAAAGAAAGAATGCAGAGAGGTTTTGGTAAACGAAACGATTCCATTTTATCTGGAAAGAATGGAAAAAATAGCAAAG------GAAAATGGAGGTCATCTAGCACTTAAAAGATTGACTTGGGCTGACTTTTTCTTTGCGGGCATGATAGATTATTTCTCATGGATG------------------GCAGACTTGGATTTATTAAAAAATTATCCTAGTTTAAAAGCAGTTAAAGAAAACGTTTTAAATTTACCAATGATCAAAAAATGGTATGAAAATAATCCTGTTAATATGGAAGTATCAAAGTTTATTTTGGAGTTTACAGGAAAATGTACTGAGGATTAA-----------------------------------------------------------------------------------------------------------------------------------------------------------------------------------------------------------------------------------------------------------------------------------------------------------------------------------------------------------------------------------------------------------------------------------------------------------------------------------------------------------------------------------------------------------------------------------------------------------------------------------------------------------------------------------------------------------------------------------------------------------------------------------------------------------------------------------------------------------------------------------------------------------------------------------------------------------------------------------------------------------------------------------------------------------------------------------------------------------------------------------------------------------------------------------------------------------------------------------------------------------------------------------------------------------------------------------------------------------------------------------------------------------------------------------------------------------------------------------------------------------------------------------------------------------------------------------------------------------------------------------------------------------------------------------------------------------------------------------
NW_019280571.1_-_XP_022903521.1 ------------------------------------------------------------------------------------ATGGCTAAATTAAAAGTAACATATTTTAATTTACCAGCATTCGGGGAACCTATTCGT---TTATTATTGGCGTATAGTGGTGTTGAATTTGAAGATGTACTTATTGATCCT---------AATAATTGGTTAAATTTGAAACCGAAAACCCCGTTTGGACAACTTCCCTTGTACGAAGAAAATGGTAAAATTATAAATCAAAGTGTTGCTATTATGAGATATTTAGGAAAAAAGTATAAATTAATTGGTGCTGATGATTGGGAAGATTTAGAAATTGATGCGATGGCAGAAACGTTTCGAGATTTTATTATAAAA---------------ATTGCAATGTATCATTATGAACCA------------------------------------------------------------------------------------------------------------------------------------------------------------------------------------------------------------------------------------------------------------------------------------------------------------------------------------------------------------------------------------------------------------------------------------------------------------------------------------------------------------------------------------------------------------------------------------------------------------------------------------------------------------------------------------------------------------------------------------------------------------------------------AATGAT---------------------------------------------AGC------------------GCAAAAGATAAATTAAAAGAACCACTTTATAAAGAAACTATTCCATTTTATTTGGAACGTTTTGAAAAAAGTGCTAAA------GAAAACGGGGGATACCTAGCTGCTAAGAAGCTTACTTGGGTAGATTTCTTTTTTGCATCAATGATAGATTACATATCCTTGATG------------------GGTAAACTTAATATAATGGAGAATAATCCGAATTTGAAGGTTGTTTACGATAACGTTATGAATCTACCTGCTATTAAAAAATGGTATGAAAAATATCCACTTTCCCTTGAATTCTCAAAACTTTGGTTGGAATCAAGAGGAAAACCTGGCAAGGAATAA-----------------------------------------------------------------------------------------------------------------------------------------------------------------------------------------------------------------------------------------------------------------------------------------------------------------------------------------------------------------------------------------------------------------------------------------------------------------------------------------------------------------------------------------------------------------------------------------------------------------------------------------------------------------------------------------------------------------------------------------------------------------------------------------------------------------------------------------------------------------------------------------------------------------------------------------------------------------------------------------------------------------------------------------------------------------------------------------------------------------------------------------------------------------------------------------------------------------------------------------------------------------------------------------------------------------------------------------------------------------------------------------------------------------------------------------------------------------------------------------------------------------------------------------------------------------------------------------------------------------------------------------------------------------------------------------------------------------------------------
NW_019280571.1_-_XP_022903522.1 ------------------------------------------------------------------------------------ATGGCTAAAGTAAAAGTAACGTATTTTGATTTACCGGCGTTAGGTGAACCAATTCGG---TTATTGTTAGTATATGGTGGTGTTGAGTTTGAAGATATACGCATCGAAGGT---------GATAAATGGTTAGATATTAAACCAAAAACTCCGTTCGGACAGGTTCCTTTGTACGAAGAAGATGGTAAAATTATGAACCAAAGTATTGCTATTATGAGATATTTAGGAAAAAAATATAAATTAATTGGTGCTAATGATTGGGAAGATTTAGAAATTGATGCTATGGCTGAAACATTTCGCGATTTTATTATAACT------------------------------------------------------------------------------------------------------------------------------------------------------------------------------------------------------------------------------------------------------------------------------------------------------------------------------------------------------------------------------------------------------------------------------------------------------------------------------------------------------------------------------------------------------------------------------------------------------------------------------------------------------------------------------------------------------------------------------------------------------------------------------------------------------------------------------------------------------------------------------------------------------AAATTAAAAGATCCACTTTATAAGGAAACAATTCCATTTTACTTGGAACGTTTTGAAAAAATCGCTAAA------GAAAACGGTGGACATTTAGCAGTTAAAAAACTTACCTGGGTGGATTTCTTTTTCGCGGCAATGGCAGATTACATGTCTTTGATG------------------GGTAAAATTAATTTAATGGAAAACAATCCGAATTTGAAGGCTGTTTACGACAATGTCATGAAATTACCTGCTATTAAAAAATGGCATGAAAAATATCCGCTTACGCTTGATGGAACAAAGGCTTGGTTGGAAGCGACAGGAAAACCTAGCGCAGAATAA-----------------------------------------------------------------------------------------------------------------------------------------------------------------------------------------------------------------------------------------------------------------------------------------------------------------------------------------------------------------------------------------------------------------------------------------------------------------------------------------------------------------------------------------------------------------------------------------------------------------------------------------------------------------------------------------------------------------------------------------------------------------------------------------------------------------------------------------------------------------------------------------------------------------------------------------------------------------------------------------------------------------------------------------------------------------------------------------------------------------------------------------------------------------------------------------------------------------------------------------------------------------------------------------------------------------------------------------------------------------------------------------------------------------------------------------------------------------------------------------------------------------------------------------------------------------------------------------------------------------------------------------------------------------------------------------------------------------------------------
NW_019280571.1_-_XP_022903529.1 ------------------------------------------------------------------------------------------------------------------------------------------------------------------------------------------------------------------------------------------------------------------------------------------------------------------------------------------------------------------------------------------------------------------------------------------------------------------------------------------------------------------------------------------------------------------------------------------------------------------------------------------------------------------------------------ATGAGTCAAAAAGTTACTCCAAAAATTACTTAT---------TTCAATTTTCGAGGTTTAGCTGAATTACCACGA------------TTAATCTGTAAATATGGAAAAATAAATTTCGAAGATATTCGTCTTAAT------CAG------------------------------------------------------GAAGATTGGGCAACAATTAAA---CCAACAACCCCCTTTGGCGTTTTACCTTTATACGAA------GAA------------GATGGAAAAATTTGCAACCAAAGTATAGCAATTAGCAGGTATTTAGCCAAAAGAGTTGGATTGTAC---------------------------------------------------GGTGATGACGACTGGGAAAAT------------------------CTAGAAATTGATTCTGTTGTAGATACAATAACTGATTTAAGATTAAAGTTGACCCAAGTT---------------TTTCGTGAGGAAGACGAA---------------------------------------------ACG------------------AAAAAAGCAGCTGATCAAGAAGTTCTGATAAACGAGACTTTTCCTTATTATTTAGAACGATTAGATAAGATTGCGGCA------CAAAATTTTGGTCATATGGCCGCCAAAAAGTTAACATGGGCAGATTTCCATTTCGCAATTTGCTATGGAATGTTCGCTTTCATA------------------GCTGGAGAAGATACTCTCATCAAATACAAGAACTTAGTTAAAGTTAAAGACAATGTTGAGAGTATTGCGACAATTAAGAATTGGATGAGAGAAAGACCAGTTACTGACTTTTAA--------------------------------------------------------------------------------------------------------------------------------------------------------------------------------------------------------------------------------------------------------------------------------------------------------------------------------------------------------------------------------------------------------------------------------------------------------------------------------------------------------------------------------------------------------------------------------------------------------------------------------------------------------------------------------------------------------------------------------------------------------------------------------------------------------------------------------------------------------------------------------------------------------------------------------------------------------------------------------------------------------------------------------------------------------------------------------------------------------------------------------------------------------------------------------------------------------------------------------------------------------------------------------------------------------------------------------------------------------------------------------------------------------------------------------------------------------------------------------------------------------------------------------------------------------------------------------------------------------------------------------------------------------------------------------------------------------------------------------------------------------------------------------
JAIOKQ010000014.1_-_K3A94_g10078_-_K3A94_CDS-g10078.t1 ATGAGTTTGTCATTCGTTAATGGCAGATTTCAGCACGAAAATGTT---AATCGCATGTTGGCCAACTACCAGAAAGCAGACATGACTCCGCCCATTAAGTTGATCTACTTCGACATTCAAGGCTTGGCAGAACCTATTCGT---CTTTTACTGAAATATGGACAAATTGAATTCGAAGATATTCGTATTTCCAAA---------GAAGATTGGCCTCAGATGAAACCCGTAACACCTTTCGGACAACTACCCATATATGAAGAAAATGATAGAGTAATCTGGCAGAGCCTTGCCATATGCAGATATATAGCGAAAAAGGTTAACCTCACCGGCAACGATGATTGGGAAGATTTGGAGATAGATGCAGTTGTTGACACTTGCAAAGATTTTAACCAAAAA---------------ATCGGGGAATATCGCCGAGAAACGGATGCCGAACAAAAGGAGCAACTGAAAGCAACCTTATTCGATGAAACAATTCCCTTCTACCTGGAAAGATTGAATGCAATAGCTGCATTTAACAATGGTCACCTAGCTCTTAAAAAGCTAACATGGGCAGACATATACTTTTTCACCCTCTCCGAGAGATTTAATCAAATGCATCCAGATATATTTGAACAGTATACAAATTTGATGAAA---CTAAAAACGTCGACCATGAGCCCGTCCATAAAAGTAACATAC---------TTTAACATCAGAGGTTTGGCAGAAACTATTCGG------------CTACTTTTAAAATATGGAGAAATCGACTTTGAAGATGTTCGCATAGAA------CGC------------------------------------------------------GAAGCATGGCCTGCATTGAAA---GCTAGTACTCCATTTGGACAAATGCCGCTTTATGAA------GAA------------GACGGTAAAGTAGCTTGGCAAAGTCTTGCAATATGTAGATACTTAGCTAAAAAGGTTAACTTAAGA---------------------------------------------------GGAGCTAATGATTGGGACGAC------------------------TTGCAAATTGATGCTATTGCTGACACTATTACAGATTTTAGAATAAAAATATCAGCACTT---------------ATGCAAGAAAAAGACGAA---------------------------------------------ACA------------------AAAAAGCAACAGCTAAAACAAACTTTGGCCACAGAAACGGCACCATACTACCTTCAACGATTCGATGAAATCGTTGGA------GAAAATGGTGGTTATTTTGTAAATAAGAAGCTATCATGGGCAGACTTTTACTTTTTTTCGTTATCTCACATAGCAACTTTCTTG------------------CTAGGACCGGATGGCTTATCGGCATATAAAAACTTGACAGCTCTTATTAACAATGTTCAGAATATACCAACAATAAAAGCGTGGATAGAGCTAAGTTGTGATATATCGGTTCAACTCTACGATTATTTTTTTATCACAGATAGTGAATAA--------------------------------------------------------------------------------------------------------------------------------------------------------------------------------------------------------------------------------------------------------------------------------------------------------------------------------------------------------------------------------------------------------------------------------------------------------------------------------------------------------------------------------------------------------------------------------------------------------------------------------------------------------------------------------------------------------------------------------------------------------------------------------------------------------------------------------------------------------------------------------------------------------------------------------------------------------------------------------------------------------------------------------------------------------------------------------------------------------------------------------------------------------------------------------------------------------------------------------------------------------------------------------------------------------------------------------------------------------------------------------------------------------------------------------------------------------------------------------------------------------------------------------------------------------------------------------------------------------------------------------------------------------------------------------------------------------------------------------------------
NW_019280571.1_-_XP_022903524.1 ---------------------------------------------------------------------------------------------------------------------------------------------------------------------------------------------------------------------------------------------------------------------------------------------------------------------------------------------------------------------------------------------------------------------------------------------------------------------------------------------------------------------------------------------------------------------------------------------------------------------------------------------------------------------------------------------ATGTCTTCAACAAAAGTATCTTAC---------TTCAACGGAAAAGGACTCGCCGAAACTATTCGC------------ATCCTCTTAAAATATGGAAAAGTTGATTTCGAAGATATTCGTTTTGAA------AAA------------------------------------------------------GAAAATTGGCCCGAAATAAAA---CCAACGGTACCTTTTGGACAAGTTCCAATTTACGAG------GAA------------GATGGTAAAAAAATTAATCAGAGTGTCGCAATTTCTCGTTATCTTGCCAAAAAGTTTGGATTAACC---------------------------------------------------GGATCTAATGAATGGGAAGAT------------------------TTGGAACTCGATGCCATTGTTGATACTATCACCGATTTTAGAATGAAAGCGGTCCCAATT---------------TACATGGAAAGTGATCCC---------------------------------------------GAT------------------AAAAAAGAAGTTATTAAACAAGATTTTTTGGTTGAAACTGTTCCGTATTATTTGGAGAAATTTGATAAAATTGCTGGA------GAGAATGGTGGATTTATGGCTATTAAAAAGTTTACATGGGCTGATATCGTCATGTTAACCGTAACTGATTTAGTGAGTGTTTTA------------------GTCGGACAAGATATAACTGAGAAATATCAAAACATCCAAAATGTTAAGAAGTATGTTAAAGAAATTCCTGCCATAAAAGAATGGATCGAAACCAGGCCAGAAACGGACTTTTAA--------------------------------------------------------------------------------------------------------------------------------------------------------------------------------------------------------------------------------------------------------------------------------------------------------------------------------------------------------------------------------------------------------------------------------------------------------------------------------------------------------------------------------------------------------------------------------------------------------------------------------------------------------------------------------------------------------------------------------------------------------------------------------------------------------------------------------------------------------------------------------------------------------------------------------------------------------------------------------------------------------------------------------------------------------------------------------------------------------------------------------------------------------------------------------------------------------------------------------------------------------------------------------------------------------------------------------------------------------------------------------------------------------------------------------------------------------------------------------------------------------------------------------------------------------------------------------------------------------------------------------------------------------------------------------------------------------------------------------------------------------------------------------
JAIOKQ010000014.1_-_K3A94_g10072_-_K3A94_CDS-g10072.t1 ------------------------------------------------------------------------------------------------------------------------------------------------------------------------------------------------------------------------------------------------------------------------------------------------------------------------------------------------------------------------------------------------------------------------------------------------------------------------------------------------------ATGGCGGCCTATATCGACAATTTAGTGATACTGATAAGC---------------------------------------------AGTAAAGATGAAAACATACTTTGTGGGCACACGGAAATGGCACTAAGAAGTATTCAATCCTACACAGTTGAACAATTTGTGTTCGCTACAGTAACCGATATGTCAAACGTTAAACTAACATAT---------TTCAACGGCCGGGGATTAGCGGAGACTATTCGC------------TACCTACTAAAATATGGAAATATTGATTTTGAAGATATTCGTATTGAA------AGG------------------------------------------------------GATGATTGGCCGGCATTAAAA---CCATCCATACCATTTGGTCAATTGCCTTTATATGAA------GAA------------GATGGGAAAGCGTCTGGACAAAGTTTAGCTATTGCCCGCTATCTTGCCAAGAAAGTTGATCTGATT---------------------------------------------------GGCAACAATGATTGGGAAAAT------------------------TTGGAAATTGATGCGATAGCAGATACCATTACTGATTTGAGAATAAAGGCTGCACCAATA---------------TATAATGAATCAGATCCT---------------------------------------------GAA------------------AAGAAAGAGGCATTAAAGAAAACCCTACTGGAGGAAACTATCCCATTCTATCTAGATAAATTCGAGAAATTTACTACC------CAAAACGGTGGATATCTAGCTGCTAATAAGCTAACTTGGGTGGATCTATACTTTGCTGTTTCTGTTGATGTATATGGAGTTTTC------------------TTGGGAGTCAATGTATTGGAAAACTATAGCGGCTTAACAAACCTGAAGCAGAGAGTAGAGGAATTACCTGCTATTAAAGCGTGGATTGCATCTCGTGCGGAAACGCCATTTTAA--------------------------------------------------------------------------------------------------------------------------------------------------------------------------------------------------------------------------------------------------------------------------------------------------------------------------------------------------------------------------------------------------------------------------------------------------------------------------------------------------------------------------------------------------------------------------------------------------------------------------------------------------------------------------------------------------------------------------------------------------------------------------------------------------------------------------------------------------------------------------------------------------------------------------------------------------------------------------------------------------------------------------------------------------------------------------------------------------------------------------------------------------------------------------------------------------------------------------------------------------------------------------------------------------------------------------------------------------------------------------------------------------------------------------------------------------------------------------------------------------------------------------------------------------------------------------------------------------------------------------------------------------------------------------------------------------------------------------------------------------------------------------------
NW_019280327.1_-_XP_022920499.1 ------------------------------------------------------------------------------------------------------------------------------------------------------------------------------------------------------------------------------------------------------------------------------------------------------------------------------------------------------------------------------------------------------------------------------------------------------------------------------------------------------------------------------------------------------------------------------------------------------------------------------------------------------------------------------------------------ATGGTACCGAAACTAACTTAT---------TTCAATTCTAAAGGATTAAGTGAAACAATTCGA------------TTAATGTTTAAATATGGTGACATTGAATTTGAAGATGTTCGAATTGAA------AGA------------------------------------------------------GTTGATTGGCCAAAATTAAAA---CTAGATGCTCCTTTTGGTGAAATGCCTTTTTATGAA------GAG------------GATGGTAAACGTGTCAATCAAAGTGGTGCTATTTCTAGATATGTAGCTAAAAAGGTCAAGTTAGTA---------------------------------------------------GGAAAAGATGATTGGGAAGAT------------------------TTAGAAATCGATTCCATCGTAGATACATTAACAGATATAAGAACAAAGATAATCAAAGCT---------------TTGTTGGAGCCTAATGAA---------------------------------------------GAG------------------GTTAAATCAAAGTTAATAAAAGTCTTAATTGAAGAAACTTTTCCGTTTTATTTAGAAAGACTTAATAAACAAGCT------------GTTGGTGGATATTTTATAAATGGAAAATTAACTTGGGCGGATTTTCATGGACTAATCATTTTGGAAGCCGTTGAGCTTGTT------------------ACCAAGAAAAAACTCAACCCGGATTATCCAAATTTAGCTAAAGTAATCGAAAACGTAACAAACATCCCACAGATTAAAAAATGGATTGAAGTGAGACCTATAACGGTTACATAA--------------------------------------------------------------------------------------------------------------------------------------------------------------------------------------------------------------------------------------------------------------------------------------------------------------------------------------------------------------------------------------------------------------------------------------------------------------------------------------------------------------------------------------------------------------------------------------------------------------------------------------------------------------------------------------------------------------------------------------------------------------------------------------------------------------------------------------------------------------------------------------------------------------------------------------------------------------------------------------------------------------------------------------------------------------------------------------------------------------------------------------------------------------------------------------------------------------------------------------------------------------------------------------------------------------------------------------------------------------------------------------------------------------------------------------------------------------------------------------------------------------------------------------------------------------------------------------------------------------------------------------------------------------------------------------------------------------------------------------------------------------------------------
NW_019280327.1_-_XP_022920196.1 ------------------------------------------------------------------------------------------------------------------------------------------------------------------------------------------------------------------------------------------------------------------------------------------------------------------------------------------------------------------------------------------------------------------------------------------------------------------------------------------------------------------------------------------------------------------------------------------------------------------------------------------------------------------------------------------------ATGTCTCCAAAACTAACATAT---------TTTAATGCAAAAGGTCTCGCTGAATTGGTGAGA------------TTATTGTGCAAATACGGAGATATTGAATTTGAAGATGTTCGCTTTGAA------CGT------------------------------------------------------GAGCAATGGCCCGAATTAAAA---GCGACCACTCCATTTGGACAAGTGCCGCTTTGGGAG------GAA------------AACGGAAAAGTTGTTTCGCAAAGTGTCGCAATTGCTAGATATATAGCCAAAAAAGTTAAATTGGTT---------------------------------------------------GGTGCAAATGATTGGGAAAAT------------------------TTGGAAATTGATGCGATTGTTGATACAATAACCGATTTAAGATTAAAATTTACTCCGATA---------------TTCTACGAACAAGATGAA---------------------------------------------ACG------------------AAAAAAGCTGCGTTATTAAAAACTTTCTTGGAAGAAACTTTATCGTTTTATTTAGATAGATTTGAAAAAATGGCT------------GGAAGTGGTCATTTAGTTGGAAATAAGTTAACGTGGGCTGATTTCGATCTAGTAATTCTAAACGATGGTTTAACAGTAGTT------------------ACTGGAAAAGCAATTGATTCCAAATACGTTAATCTCTATAAAGTTATTGAAAATGTTATTTCTATTCCACAAATTAAGAAATGGATGGAAACTCGCCCCATCACACCAACGTAA--------------------------------------------------------------------------------------------------------------------------------------------------------------------------------------------------------------------------------------------------------------------------------------------------------------------------------------------------------------------------------------------------------------------------------------------------------------------------------------------------------------------------------------------------------------------------------------------------------------------------------------------------------------------------------------------------------------------------------------------------------------------------------------------------------------------------------------------------------------------------------------------------------------------------------------------------------------------------------------------------------------------------------------------------------------------------------------------------------------------------------------------------------------------------------------------------------------------------------------------------------------------------------------------------------------------------------------------------------------------------------------------------------------------------------------------------------------------------------------------------------------------------------------------------------------------------------------------------------------------------------------------------------------------------------------------------------------------------------------------------------------------------------
NW_019280327.1_-_XP_022920179.1 ------------------------------------------------------------------------------------------------------------------------------------------------------------------------------------------------------------------------------------------------------------------------------------------------------------------------------------------------------------------------------------------------------------------------------------------------------------------------------------------------------------------------------------------------------------------------------------------------------------------------------------------------------------------------------------------------ATGGCGCCAAAACTAACATAT---------TTTAATGGAAAAGGTCTCGCGGAATTGGTGAGA------------TTATTGTGCAAATACGGAGATGTTGAATTTGAAGATGTTCGTATTGAA------CGT------------------------------------------------------GAGCAATGGCCCGAATTAAAA---CCGACCACTCCGTTTGGACAAATGCCGCTTTGGGAG------GAA------------AATGGAAAAGTTGTTTCGCAAAGTGTTGCAATTGCTAGATATGTAGCGAAAAAAGTTAAATTAGTT---------------------------------------------------GGTGCAAATGATTGGGAAAAT------------------------TTGGAAATTGATGCGATTGTTGATACAATAACCGATTTAAGACTAAAATCTAGTCCGATA---------------TTCTACGAACAAGATGAA---------------------------------------------ACG------------------AAAAAAGCTGCGTTATTAAAAACTTTCTTGGAGGAAACTTTACCGTTTTATTTAGATAGATTTGAAAAAATGGCT------------GGAAGTGGTCATTTAGTTGGCAATAAGTTAACCTGGGCAGATTTCTATCTAGTAACTGTAAACGATGCTTTAACACGAGTT------------------TCTGGAAAAGCAGTTGATTCTAAATATGTTAATCTTTATAAAGTTATTGAAAATGTTACTTCTATTCCACAAATTAAGAAATGGATTGAAACTCGCCCCATCACACCATTCTAA--------------------------------------------------------------------------------------------------------------------------------------------------------------------------------------------------------------------------------------------------------------------------------------------------------------------------------------------------------------------------------------------------------------------------------------------------------------------------------------------------------------------------------------------------------------------------------------------------------------------------------------------------------------------------------------------------------------------------------------------------------------------------------------------------------------------------------------------------------------------------------------------------------------------------------------------------------------------------------------------------------------------------------------------------------------------------------------------------------------------------------------------------------------------------------------------------------------------------------------------------------------------------------------------------------------------------------------------------------------------------------------------------------------------------------------------------------------------------------------------------------------------------------------------------------------------------------------------------------------------------------------------------------------------------------------------------------------------------------------------------------------------------------
NW_019280327.1_-_XP_022920188.1 ------------------------------------------------------------------------------------------------------------------------------------------------------------------------------------------------------------------------------------------------------------------------------------------------------------------------------------------------------------------------------------------------------------------------------------------------------------------------------------------------------------------------------------------------------------------------------------------------------------------------------------------------------------------------------------------------ATGTCTCCAAAACTAACATAT---------TTTAATGCAAAAGGTCTCGCTGAATTGGTGAGA------------TTATTGTGCAAATACGGAGATATTGAATTTGAAGATGTTCGCTTTGAA------CGT------------------------------------------------------GAGCAATGGCCCGAATTAAAA---GCGACCACTCCATTTGGACAAGTGCCGCTTTGGGAG------GAA------------AACGGAAAAGTTGTTTCGCAAAGTGTCGCAATTGCTAGATATATAGCCAAAAAAGTTAAATTGGTT---------------------------------------------------GGTGCAAATGATTGGGAAAAT------------------------TTGGAAATTGATGCGATTGTTGATACAATAACCGATTTAAGATTAAAATCTAGTCCGATA---------------TTCTACGAACAAGATGAA---------------------------------------------ACG------------------AAAAAAGCTGCGTTATTAAAAACTTTCTTGGAGGAAACTTTACCGTTTTATTTAGATAGATTTGAAAAAATGGCT------------GGAAGTGGTCATTTAGTTGGCAATAAGTTAACCTGGGCAGATTTCTATCTAGTAACTGTAAACGATGCTTTAACACGAGTT------------------TCTGGAAAAGCAGTTGATTCTAAATATGTTAATCTTTATAAAGTTATTGAAAATGTTACTTCTATTCCACAAATTAAGAAATGGATTGAAACTCGCCCCATCACACCATTCTAA--------------------------------------------------------------------------------------------------------------------------------------------------------------------------------------------------------------------------------------------------------------------------------------------------------------------------------------------------------------------------------------------------------------------------------------------------------------------------------------------------------------------------------------------------------------------------------------------------------------------------------------------------------------------------------------------------------------------------------------------------------------------------------------------------------------------------------------------------------------------------------------------------------------------------------------------------------------------------------------------------------------------------------------------------------------------------------------------------------------------------------------------------------------------------------------------------------------------------------------------------------------------------------------------------------------------------------------------------------------------------------------------------------------------------------------------------------------------------------------------------------------------------------------------------------------------------------------------------------------------------------------------------------------------------------------------------------------------------------------------------------------------------------
NW_019280571.1_-_XP_022903512.1 ------------------------------------------------------------------------------------------------------------------------------------------------------------------------------------------------------------------------------------------------------------------------------------------------------------------------------------------------------------------------------------------------------------------------------------------------------------------------------------------------------------------------------------------------------------------------------------------------------------------------------------------------------------------------------------------------ATGGTTCCAAAATTGACATAC---------TTTAATGGAAAGTGGATGGCCGAGTTAACACGT------------CTCCTCTTCAGCTACGGTGATGTGGAGTTTGAAGATATTCGTGTAATACACAATAGT------------------------------------------------------AGCGAATGGGAAAGTTTAAAA---CCTAAAACCCCATTTGGTCAATTACCACTTTTAGAA------GAA------------AATGGAAAAGTTGTGTGTCAAAGTACAGCTATCGCTAGGTATGCAGCAAAAAAAGTTGGATTAATG---------------------------------------------------GGAGCTAACGATTGGGAAAAT------------------------TTGGAAATTGATGCTATTGTGGATACAATATCTGATTTGAGATTTAAAATGTCTCGATTT---------------GTTTATGAGAAAGATGAA---------------------------------------------ACA------------------ATAAAAGAATCTATGAAGAAAACATCTATTGAGGAAACACTTCCTTATTATTTAGAAAAATTGGATAAAATCGCCAAA------GAAAATAATGGTTACATGGTGGCTAAAAAGTTAACTTGGGCTGATTTTGCATTAAAAGTTATTCTTGAAAATATTGAAGTTTTT------------------GCTGGAAAAGCCCCCTATGAAAAGTTTGACAATTTAATTGCTGTTAAAAATAATGTTGAATCAATTCCAAATGTAAAGAAATGGATTGAAACTAGACCTGTTACCGAATTTTAA--------------------------------------------------------------------------------------------------------------------------------------------------------------------------------------------------------------------------------------------------------------------------------------------------------------------------------------------------------------------------------------------------------------------------------------------------------------------------------------------------------------------------------------------------------------------------------------------------------------------------------------------------------------------------------------------------------------------------------------------------------------------------------------------------------------------------------------------------------------------------------------------------------------------------------------------------------------------------------------------------------------------------------------------------------------------------------------------------------------------------------------------------------------------------------------------------------------------------------------------------------------------------------------------------------------------------------------------------------------------------------------------------------------------------------------------------------------------------------------------------------------------------------------------------------------------------------------------------------------------------------------------------------------------------------------------------------------------------------------------------------------------------------
NW_019280571.1_-_XP_022903513.1 ------------------------------------------------------------------------------------------------------------------------------------------------------------------------------------------------------------------------------------------------------------------------------------------------------------------------------------------------------------------------------------------------------------------------------------------------------------------------------------------------------------------------------------------------------------------------------------------------------------------------------------------------------------------------------------------------ATGGTTCCAAAATTGACATAC---------TTTAATGGAAAGTGGATGGCCGAGTTAACACGT------------CTCCTCTTCAGCTACGGTGATGTGGAGTTTGAAGATATTCGTGTAATACACAATAGT------------------------------------------------------AGCGAATGGGAAAGTTTAAAA---CCTAAAACCCCATTTGGTCAATTACCACTTTTAGAA------GAA------------AATGGAAAAGTTGTGTGTCAAAGTACAGCTATCGCTAGGTATGCAGCAAAAAAAGTTGGATTAATG---------------------------------------------------GGAGCTAACGATTGGGAAAAT------------------------TTGGAAATTGATGCTATTGTGGATACAATATCTGATTTGAGATTTAAAATGTCTCGATTT---------------GTTTATGAGAAAGATGAA---------------------------------------------ACA------------------ATAAAAGAATCTATGAAGAAAACATCTATTGAGGAAACACTTCCTTATTATTTAGAAAAATTGGATAAAATCGCCAAA------GAAAATAATGGTTACATGGTGGCTAAAAAGTTAACTTGGGCTGATTTTGCATTAAAAGTTATTCTTGAAAATATTGAAGTTTTT------------------GCTGGAAAAGCCCCCTATGAAAAGTTTGACAATTTAATTGCTGTTAAAAATAATGTTGAATCAATTCCAAATGTAAAGAAATGGATTGAAACTAGACCTGTTACCGAATTTTAA--------------------------------------------------------------------------------------------------------------------------------------------------------------------------------------------------------------------------------------------------------------------------------------------------------------------------------------------------------------------------------------------------------------------------------------------------------------------------------------------------------------------------------------------------------------------------------------------------------------------------------------------------------------------------------------------------------------------------------------------------------------------------------------------------------------------------------------------------------------------------------------------------------------------------------------------------------------------------------------------------------------------------------------------------------------------------------------------------------------------------------------------------------------------------------------------------------------------------------------------------------------------------------------------------------------------------------------------------------------------------------------------------------------------------------------------------------------------------------------------------------------------------------------------------------------------------------------------------------------------------------------------------------------------------------------------------------------------------------------------------------------------------------
NW_019280571.1_-_XP_022903527.1 ------------------------------------------------------------------------------------------------------------------------------------------------------------------------------------------------------------------------------------------------------------------------------------------------------------------------------------------------------------------------------------------------------------------------------------------------------------------------------------------------------------------------------------------------------------------------------------------------------------------------------------------------------------------------------------------------ATGGTTCCAAAATTGACATAC---------TTTAATGGAAGGTGGTTGGCTGAGTTAACACGT------------CTCCTCTTTAGCTACGGTGATGTGGAGTTTGAAGATATTCGTGTAATTCCAAGTAGT------------------------------------------------------AGCGAATGGGAACGTTTAAAA---CCTAAAACCCCATTTGGTCAATTACCACTTTTAGAA------GAA------------AATGGAATAGTTGTGTGTCAAAGTACAGCTATCGCTAGGTATGCAGCTAAAAAAGTTGGATTAATG---------------------------------------------------GGAGCTAACGATTGGGAAACT------------------------TTGGAAATTGATGCTATCGTAGACACAATATCTGATTTGAGATTTAAAACATTTCGATTT---------------GTTTATGAGACAGATGAA---------------------------------------------ACA------------------ATAAAAGAATCAATGAAGAAAACATCTATGGAAGAAACACTTCCCTATTATTTAGAAAAATTGGATAAAATCGCCAAA------GAAAATAATGGTTACATGGTGGCTAAAAAATTAACCTTGGCTGATTTCGCATTAAAAGTTATTCTTGAAAATATTGAAGCTTTT------------------GCTGGAAAAACCCCGTATGAAAAGTATGAAAATTTAATTGCTAATAATCAATCAAGCCAAGCTGGGTTTAAAAAATCATAG-----------------------------------------------------------------------------------------------------------------------------------------------------------------------------------------------------------------------------------------------------------------------------------------------------------------------------------------------------------------------------------------------------------------------------------------------------------------------------------------------------------------------------------------------------------------------------------------------------------------------------------------------------------------------------------------------------------------------------------------------------------------------------------------------------------------------------------------------------------------------------------------------------------------------------------------------------------------------------------------------------------------------------------------------------------------------------------------------------------------------------------------------------------------------------------------------------------------------------------------------------------------------------------------------------------------------------------------------------------------------------------------------------------------------------------------------------------------------------------------------------------------------------------------------------------------------------------------------------------------------------------------------------------------------------------------------------------------------------------------------------------------------------------------------------------------
NW_019280327.1_-_XP_022920167.1 ------------------------------------------------------------------------------------------------------------------------------------------------------------------------------------------------------------------------------------------------------------------------------------------------------------------------------------------------------------------------------------------------------------------------------------------------------------------------------------------------------------------------------------------------------------------------------------------------------------------------------------------------------------------------------------------------ATGGTTCCAAAATTGACATAC---------TTTAATGGAAGGTGGTTGGCTGAGTTAACACGT------------CTCCTCTTTAGCTACGGTGATGTGGAGTTTGAAGATATTCGTGTAATTCCAAGTAGT------------------------------------------------------AGCGAATGGGAACGTTTAAAA---CCTAAAACCCCATTTGGTCAATTACCACTTTTAGAA------GAA------------AATGGAATAGTTGTGTGTCAAAGTACAGCTATCGCTAGGTATGCAGCTAAAAAAGTTGGATTAATG---------------------------------------------------GGAGCTAACGATTGGGAAACT------------------------TTGGAAATTGATGCTATCGTAGACACAATATCTGATTTGAGATTTAAAACATTTCGATTT---------------GTTTATGAGACAGATGAA---------------------------------------------ACA------------------ATAAAAGAATCAATGAAGAAAACATCTATGGAAGAAACACTTCCCTATTATTTAGAAAAATTGGATAAAATCGCCAAA------GAAAATAATGGTTACATGGTGGCTAAAAAATTAACCTTGGCTGATTTCGCATTAAAAGTTATTCTTGAAAATATTGAAGCTTTT------------------GCTGGAAAAACACCGTATGAA---------------------------------------------------------------------------------------------------------------------------------------------------------------------------------------------------------------------------------------------------------------------------------------------------------------------------------------------------------------------------------------------------------------------------------------------------------------------------------------------------------------------------------------------------------------------------------------------------------------------------------------------------------------------------------------------------------------------------------------------------------------------------------------------------------------------------------------------------------------------------------------------------------------------------------------------------------------------------------------------------------------------------------------------------------------------------------------------------------------------------------------------------------------------------------------------------------------------------------------------------------------------------------------------------------------------------------------------------------------------------------------------------------------------------------------------------------------------------------------------------------------------------------------------------------------------------------------------------------------------------------------------------------------------------------------------------------------------------------------------------------------------------------------------------------------------------------------------------------------------------AA
JAIOKQ010000014.1_-_K3A94_g10224_-_K3A94_CDS-g10224.t1 ------------------------------------------------------------------------------------------------------------------------------------------------------------------------------------------------------------------------------------------------------------------------------------------------------------------------------------------------------------------------------------------------------------------------------------------------------------------------------------------------------------------------------------------------------------------------------------------------------------------------------------------------------------------------------------------------ATGTCCATTAAATTAACTTAT---------TTTGATTTGCGTGGACGTGCGGAAGTTATACGT------------TATTTACTAAAATATGGCGGGATAGAATTCCAGGATGTTAGAATCGCT------ATT------------------------------------------------------GAGGATTGGGTAAAACTAAAA---TCCACTGTGCCCTTTGGTCAACTTCCAATATATGAA------GAG------------CATGGAAAAGTATCGAACCAAACCATAGCAATAACACGTTATCTTGCCAAGAAGATTAAATTAGCA---------------------------------------------------GGCAATAATAATTGGGAAGAC------------------------TTAGAACTTGATGCTCTGGTGGATACTACAAGTGATTTATTAGAAAAAGTTGTTAATTTT---------------TACCATGAAAGGGATACA---------------------------------------------GAA------------------CGAAGAGAACACTTGAAAAAAATAATCCTTGAAGAAACGATTCCGTTTTACTTAAGCCGTTTTGAAGCTATAGCTGAA------AAGAATTTTGGATTCTTGGCATTTGGAAGGCTTACCTGGGCCGATTTCTTCTTTACTACCACAATTGATGTGTTGGATGCCATG------------------ACAGGAATGGACGTATTGAAAAATTATCCTCATTTACAAGGTGTAGTGAGCAACATCACCGACTTGGCTGTTATAAAAGAATGGAGAGAGAAGGATAAAAGTCCAGTTGTTTTAGCAAACGATGCTAAATGA--------------------------------------------------------------------------------------------------------------------------------------------------------------------------------------------------------------------------------------------------------------------------------------------------------------------------------------------------------------------------------------------------------------------------------------------------------------------------------------------------------------------------------------------------------------------------------------------------------------------------------------------------------------------------------------------------------------------------------------------------------------------------------------------------------------------------------------------------------------------------------------------------------------------------------------------------------------------------------------------------------------------------------------------------------------------------------------------------------------------------------------------------------------------------------------------------------------------------------------------------------------------------------------------------------------------------------------------------------------------------------------------------------------------------------------------------------------------------------------------------------------------------------------------------------------------------------------------------------------------------------------------------------------------------------------------------------------------------------------------------------------
JAIOKQ010000014.1_-_K3A94_g10073_-_K3A94_CDS-g10073.t1 ------------------------------------------------------------------------------------------------------------------------------------------------------------------------------------------------------------------------------------------------------------------------------------------------------------------------------------------------------------------------------------------------------------------------------------------------------------------------------------------------------------------------------------------------------------------------------------------------------------------------------------------------------ATGAGAAGTTTTTTTGTATATTTCACCGGAGCTTCAATGGCGTCGAACATAAAATTAACATAT---------TTTACAACTCGTGGTTTAGGGGAAGTAATTCGG------------ATACTTCTGAAATATGGAGAAATAGATTTCGAAGACGAAAGAATCGAA------CAA------------------------------------------------------GAAGAGTGGCCCAAAATAAAA---TCAAAAACGCCTTTTGGACAATTACCTGTTTACGAA------GAA------------AATGGTAAAGCTGTAGGGCAGTCTATTGCTATTGCGAGGTATATAGCTAAAAAAGTAAAACTCGGT---------------------------------------------------GGTGATACCGATTGGGAAGAT------------------------TTACTAGTAGATTCGATAGTGGACACCATAGGAGATTTGAAGACGAAAATTATGTCCATT---------------CCCTACGAACCTGATGCA---------------------------------------------GAG------------------AAAAGAAATAAAATTAAAGAGTCTATAATGAATGAGACTTTACCATATTACTTTGAAAGATTTAATAATATTGCGAAA------CAAAATAATGGACATTTGGCATTAAATAGGCTAACATGGGCCGATATTTTGTTTACTACCTTAACGGATGCTTTTCTAATTCTA------------------TTAGGAGAAGACATTCTAAATCAATATGAAAGCCTTCTGCTGGTCAGAGAAAACGTATTAGCAGTTCCATCTATCAAAGCATGGGTTGAAGTGCGACCAATATCACATCATTAA--------------------------------------------------------------------------------------------------------------------------------------------------------------------------------------------------------------------------------------------------------------------------------------------------------------------------------------------------------------------------------------------------------------------------------------------------------------------------------------------------------------------------------------------------------------------------------------------------------------------------------------------------------------------------------------------------------------------------------------------------------------------------------------------------------------------------------------------------------------------------------------------------------------------------------------------------------------------------------------------------------------------------------------------------------------------------------------------------------------------------------------------------------------------------------------------------------------------------------------------------------------------------------------------------------------------------------------------------------------------------------------------------------------------------------------------------------------------------------------------------------------------------------------------------------------------------------------------------------------------------------------------------------------------------------------------------------------------------------------------------------------------------------
JAIOKQ010000014.1_-_K3A94_g10076_-_K3A94_CDS-g10076.t1 ------------------------------------------------------------------------------------------------------------------------------------------------------------------------------------------------------------------------------------------------------------------------------------------------------------------------------------------------------------------------------------------------------------------------------------------------------------------------------------------------ATGAGCCTAAGATCCTTTTTGAACGTTATAGCG------------------ATTGTTGGAGTAGCTATTGTATCTTATCAATGGGGATCATCCAACGTA---------------------------------------------------ACTAGTGATTCCACTGACAGCGAAAATGAAAGAGACACTCCATCCAAAATTGTGTTGCATTAC---------TTTGATGCTCGATGGACAACAGAAACTATTCGT------------TTACTATTAAGATACGGCGGTATTGACTTCGAAGACCATCGTGTTAAG------GGT------------------------------------------------------GCTGATTGGCAGAATATAAAA---CCCAGTATGCCATTTGGGCACTTACCTGTAATTGAA------GTC------------GATGGTAGGAAAGCTGCTCAAAGCATTGCAATAGCAAGATATATTGCAAAGAAAGTGAAATTAGTT---------------------------------------------------GGAGTTAACGACTGGGAAGAT------------------------TTGGAAATAGATTCTATCGTAGACACATTAAATGATATTAAAGAAAAACTTTCACCAATA---------------TTTCGAGAAGAAGACGAA---------------------------------------------GAT------------------GAAAAAAAGAAGTTGAAAGAAACACACCTACAAGAAACAATACCGTATTATTTTGAGAAATTGGAACCTAGAGCTCAA------GAAAATAATGGATATTTAGTAGGAAAAAAGTTAACATGGGCTGATTTTTACTTTACTGTAGCCTATGACATATACACTGGTTTA------------------TTAGACACCGACTTCATTCAACACTATCCAAATTTGGGGAAAGTACGAGAAAACGTTTTAAAATTGCCAGCTGTAAACGCGTGGATAAATATCAGGCCAAATTCCGATTTTTGA--------------------------------------------------------------------------------------------------------------------------------------------------------------------------------------------------------------------------------------------------------------------------------------------------------------------------------------------------------------------------------------------------------------------------------------------------------------------------------------------------------------------------------------------------------------------------------------------------------------------------------------------------------------------------------------------------------------------------------------------------------------------------------------------------------------------------------------------------------------------------------------------------------------------------------------------------------------------------------------------------------------------------------------------------------------------------------------------------------------------------------------------------------------------------------------------------------------------------------------------------------------------------------------------------------------------------------------------------------------------------------------------------------------------------------------------------------------------------------------------------------------------------------------------------------------------------------------------------------------------------------------------------------------------------------------------------------------------------------------------------------------------------------
JAIOKQ010000014.1_-_K3A94_g10077_-_K3A94_CDS-g10077.t1 ------------------------------------------------------------------------------------------------------------------------------------------------------------------------------------------------------------------------------------------------------------------------------------------------------------------------------------------------------------------------------------------------------------------------------------------------------------------------------------------------------------------------------------------------------------------------------------------------------------------------------------------------------------------------------------------ATGTCCGCAAATATCAAGCTAACATAC---------TTTAATGGTCGATGGATAGCAGAAGTTACGCGA------------TTCCTTCTTAAGTATGGCAATATAGAATTCGAAGACCATCGTGTTCAA------CAA------------------------------------------------------AAAGATTGGTCTAAGATAAAA---CCTACGGTACTGTTCGGCACGTTACCTATTTATGAG------GAA------------GATGGCAAAGTTGTTTCGCAAAGTGTAGCCATAGCACGATATGTTGCTAAAAAAGTTGGTTTAGCA---------------------------------------------------GGGACCACAGATTGGGAAAAT------------------------TTGGAAATAGATTCCATAGTGGATACGATCAACGATTTGAAAATAAAAATCATAGGAATC---------------TATGAAGAAAAAGATGAT---------------------------------------------AAA------------------AAGAAACAGAAACTAAAAGAAACGCACTTGACAGAAACTATACCATTCTACTTGGGAAAACTAGATGCAATTGCTGAA------AGAAATGGTGGCTTCTTAGTTGCAGGAAAGTTGACCTGGGCAGATTTCTTCTTTACTACAATATCGGACATTTTCCAAGTTCTC------------------TTAAAAGAAGATCTAGTTTCGAATTATCCGCATCTAGTCGAGGTTAGGGAAAATGTTCTGGATTTACCAGAAATAAGATCATGGATCGACTCCCGACCGCAAAGCGACTTCTAG--------------------------------------------------------------------------------------------------------------------------------------------------------------------------------------------------------------------------------------------------------------------------------------------------------------------------------------------------------------------------------------------------------------------------------------------------------------------------------------------------------------------------------------------------------------------------------------------------------------------------------------------------------------------------------------------------------------------------------------------------------------------------------------------------------------------------------------------------------------------------------------------------------------------------------------------------------------------------------------------------------------------------------------------------------------------------------------------------------------------------------------------------------------------------------------------------------------------------------------------------------------------------------------------------------------------------------------------------------------------------------------------------------------------------------------------------------------------------------------------------------------------------------------------------------------------------------------------------------------------------------------------------------------------------------------------------------------------------------------------------------------------------------
NW_019280562.1_-_XP_022903320.1 ------------------------------------------------------------------------------------------------------------------------------------------------------------------------------------------------------------------------------------------------------------------------------------------------------------------------------------------------------------------------------------------------------------------------------------------------------------------------------------------------------------------------------------------------------------------------------------------------------------------------------------------------------------------------ATGAGTGTTTATATTGAGGGAAGTTTAACTTTGGTTGAAAATATG---------TTTGGGTTGAGTTTAGAATCATTTATAGTTTAT------------AATTTAGCAGTTAAATGTGATGTAGATGTTAATTTATGT---GTGGTTGACAAT------------GAAGGTGAATTAAAAATGGTTTTAGATTTAGATAAATTTGTGGTGATTAATAAAAACGATATTCCG---CGGATTGGGAGTTATTGTAAATGGCCTATTGTAATA------ACA------------AATAATAAAGTTGTAGCTGGTTTATGCGCGGTTTGTCGCCAAATTATTAAATTGAGTAATAATAGTAATCTTAAAAATTTATTGGGGTTCAAAGAATCTTGTTTGATGGCTTGCTCTGAAACGTCTACTTGGACGAAATTTTGTGAGGTTGATATAATAAAAACAACAAAAGATTTATTGGTTGATTTAAATAAATTTATTGAGAATGATTGTTTTAAAGCCCCAATTTGTTTTGGGAAATTCGAACACCAT------------------------------------TTAAACCAGCCAGTTCGAATGCATAAC---ATTTATAAAGTTGCAAGAAGAGTT---CATAATGACAAAGATTTAAAAAGTAGCTTACCA---ATTGAAGGTTTAAATTTA------AAT---CATTTATACGCTGAAGGTTTATACATGACTCTAGCCGATTGTATCATTTATTTTTGTTACAAATTAATTTTTACCCAA------------ATTATTTTCGACGGCGATTCCAAAAACGATTTAAATCTAACCTCATCTTGGATGAAACGCATGGATTTAAGC---GAATTAAACATAAATATTGACAAAAAACCCGATATCGTATCAATTAAAAAGGTAATTTTACCCAAAATTAAACATACAAGT---------------------------------------------------------------------------------------------------------------------------------------------------------------------------------------------------CTTTATAGTTCCGAACAAAACAAATATAAACAAGAAATAAGTGTCACATCCGAAATAATAGACGATTTAAAT------------CGCTCCTTGCATAATTTAAAAATTTCCAATAATTTAATTCCTTTTGGCGATGATTTAAATTTTGATTGGGGTTTAATCCCTTTTAATGCAAATCCAGGG---GCGGCTTTACCGAAAAATCGGTCAAAAAGGAAATGCGAACAACTAGAAAATTTAGCAAAATCCGTCTTAAAAATAATCCAAACAAAAACC------------------------------------TCTCAAAAATCAATTAAAATTGTTGATTTTTGT------------AGCGGAGGTGGTCATTTAGGAATTTTATTATCAACTCTCCTCCCAAATTCAACGATAATTTTGGTTGAAAACAAAGAACGGTCCCTCGAAATGGCTCTAAATCGT------------------------ATCAAATCCCTAAAATTAACC---------AACATCCAAATCGTTCAATCAAATCTTGATTACTTCATCGGTAAATTT------------------------------------------------------------------------------------------------------------------------------AATATTGGAATCTCTTTACATGCGTGTGGTGTAGCTACTGATTTGGTTATACAAAAATCGATTGATAATAAA------------------------------------------GCGGATTTTGTGTGTTGTCCTTGTTGTTATGGGGCAATTAAAAATTGCCATCAAATTTCGTACCCGAGGAGTGGT---TATTTTAAGAACATGTTAAGTTACGATGAGTATTTGAGGGCGACGCGTGGG---GCCGATCAAACTCACGACGAAGAAAATCCTAAAACTAAAAACGGATTTCGTTGTATGGATATTATCGATTGGGATCGCAAATTGTACGCTGAACAATTCGGTTATGAAGTTCGTTTGGGTAAATTAAAACCTTCTAATTGTACGGTTAAAAATAATCTATTAGTTGGTATTTTAGGTTAA-----------------------------------------------------------------------------------------------------------------------------------------------------------------------------------------------------------------------------------------------------------------------------------------------------------------------------------------------------------------------------
NW_019280562.1_-_XP_022903319.1 ------------------------------------------------------------------------------------------------------------------------------------------------------------------------------------------------------------------------------------------------------------------------------------------------------------------------------------------------------------------------------------------------------------------------------------------------------------------------------------------------------------------------------------------------------------------------------------------------------------------------------------------------------------------------ATGAGTGTTTATATTGAGGGAAGTTTAACTTTGGTTGAAAATATG---------TTTGGGTTGAGTTTAGAATCATTTATAGTTTAT------------AATTTAGCAGTTAAATGTGATGTAGATGTTAATTTATGT---GTGGTTGACAAT------------GAAGGTGAATTAAAAATGGTTTTAGATTTAGATAAATTTGTGGTGATTAATAAAAACGATATTCCG---CGGATTGGGAGTTATTGTAAATGGCCTATTGTAATA------ACA------------AATAATAAAGTTGTAGCTGGTTTATGCGCGGTTTGTCGCCAAATTATTAAATTGAGTAATAATAGTAATCTTAAAAATTTATTGGGGTTCAAAGAATCTTGTTTGATGGCTTGCTCTGAAACGTCTACTTGGACGAAATTTTGTGAGGTTGATATAATAAAAACAACAAAAGATTTATTGGTTGATTTAAATAAATTTATTGAGAATGATTGTTTTAAAGCCCCAATTTGTTTTGGGAAATTCGAACACCAT------------------------------------TTAAACCAGCCAGTTCGAATGCATAAC---ATTTATAAAGTTGCAAGAAGAGTT---CATAATGACAAAGATTTAAAAAGTAGCTTACCA---ATTGAAGGTTTAAATTTA------AAT---CATTTATACGCTGAAGGTTTATACATGACTCTAGCCGATTGTATCATTTATTTTTGTTACAAATTAATTTTTACCCAA------------ATTATTTTCGACGGCGATTCCAAAAACGATTTAAATCTAACCTCATCTTGGATGAAACGCATGGATTTAAGC---GAATTAAACATAAATATTGACAAAAAACCCGATATCGTATCAATTAAAAAGGTAATTTTACCCAAAATTAAACATACAAGT---------------------------------------------------------------------------------------------------------------------------------------------------------------------------------------------------CTTTATAGTTCCGAACAAAACAAATATAAACAAGAAATAAGTGTCACATCCGAAATAATAGACGATTTAAAT------------CGCTCCTTGCATAATTTAAAAATTTCCAATAATTTAATTCCTTTTGGCGATGATTTAAATTTTGATTGGGGTTTAATCCCTTTTAATGCAAATCCAGGG---GCGGCTTTACCGAAAAATCGGTCAAAAAGGAAATGCGAACAACTAGAAAATTTAGCAAAATCCGTCTTAAAAATAATCCAAACAAAAACC------------------------------------TCTCAAAAATCAATTAAAATTGTTGATTTTTGT------------AGCGGAGGTGGTCATTTAGGAATTTTATTATCAACTCTCCTCCCAAATTCAACGATAATTTTGGTTGAAAACAAAGAACGGTCCCTCGAAATGGCTCTAAATCGT------------------------ATCAAATCCCTAAAATTAACC---------AACATCCAAATCGTTCAATCAAATCTTGATTACTTCATCGGTAAATTT------------------------------------------------------------------------------------------------------------------------------AATATTGGAATCTCTTTACATGCGTGTGGTGTAGCTACTGATTTGGTTATACAAAAATCGATTGATAATAAA------------------------------------------GCGGATTTTGTGTGTTGTCCTTGTTGTTATGGGGCAATTAAAAATTGCCATCAAATTTCGTACCCGAGGAGTGGT---TATTTTAAGAACATGTTAAGTTACGATGAGTATTTGAGGGCGACGCGTGGG---GCCGATCAAACTCACGACGAAGAAAATCCTAAAACTAAAAACGGATTTCGTTGTATGGATATTATCGATTGGGATCGCAAATTGTACGCTGAACAATTCGGTTATGAAGTTCGTTTGGGTAAATTAAAACCTTCTAATTGTACGGTTAAAAATAATCTATTAGTTGGTATTTTAGGTTAA-----------------------------------------------------------------------------------------------------------------------------------------------------------------------------------------------------------------------------------------------------------------------------------------------------------------------------------------------------------------------------
NC_007422.5_-_NP_001193392.1 ---------------------------------------------------------------------------------------------------------------------------------------------------------------------------------------------------------------------------------------------------------------------------------------------------------------------------------------------------------------------------------------------------------------------------------------------------------------------------------------------------------------------------------------------------------------------------------------------------------------------------------------------------------------ATGGACCACATTTACATTGGGGCTCAGCGGGTGGGGGACGCCCAGTTGTCGCTT---------GATATTGAGTCGTTAATTGTCCTCAACGTTTAT------------AGAATCGCAGGGAATGATAATATTAAACTTAGGGTTAAG---ATCCTCGATGGGGGG---------ACTCAGGGGGCGCACGTTACGGTCGACATGTCGCGAGTCGTGCACGAAATCGTGGAAAATATTCCC---GAAATTGCGAAATATTGCGCATGGCCGGTCATCGTC------AAA------------CATAATTATGTCATAGCGGGGTTGTGTTCAGTCACCCGCCAGATTATTAAATTAAGCGAGCATAAAAAAGTCCAAAAATTGTTGGGGTTCAGGGATGCGTGTCTAATGGCGTGTAGTGAGAGTTCAATTTGGACGAAATTCTGCGAAGTCGATATGATTTCAACCATCAAAAGTGTTGTTCTAGACCCGATGGGTCATTTCAATGGTAACGTTTTTAAATTACCACGGGACTTGGTCCGGTTCGAGTACCAC------------------------------------CTAGGACAACCGGTACGTATGCACAAT---GTTTACAAAATCGCAAGAGAACAA---------AATAAAGCAATAACAAACGACACCCCA---ATCGAAAAATTAGACCTC------AAG---CACACGTTCGGCGAAGGCCCTTTTATGACGCTTTCCGACGTTATTTTGTTTTCTTGCGTCCAAATTTTCATGACG---------------TTGTTTCCCGAACTCAAATTTCAAGACAAGTTACCACTGACCCTAGCCTGGTACCACAATATGAAAGAAATGAACGTAAACAAACTAAAATTTGATTTAAATCCACTTCCGGTTGAAATAACCGAAGTCGAGGAACCGGAAATCGTGAAACAGAGT---------------------------------------------------------------------------------------------------------------------------------------------------------------------------------------------------CTCTACACAGCTGATCCCTCGCGCTACAAGCCGGAAAAACGCATCTACACTAAACAAAAAGACATAACAAACTCGCTACGAATCATAAATAATAACCACATCGAAATTGCAAATTCTCTGTACCCGTACGGTGACGAAATTGAGTTTGATTGGTCGAAAATCCCCGAGGAAGCGAATCCAATGAGTGGCGCCCTCCCGGAAAACCGCGCGTACCGGAAATGCGACCAACTGGAGAACTTGGCCAAAGCCGTGATTAAACTC------------ACC------------------------------------GGAGGCAAACAAATGAAAATTGTCGATTTTTGT------------TCCGGGAGTGGTCATTTGGGTATCTTGCTTGCGTTCCTCCTGCCTCAGTGTACAATAATCCTGGTCGAAAACAAGGAATTGTCACTCGTGCGGGCTAAGGAACGC------------------------ATCGAGAAAATGAATTTGACT---------AATTTGGTGATTTTGCAATCGAATTTGGATTATTTTGTCGGTACTTTC------------------------------------------------------------------------------------------------------------------------------GATATTGGCGTGTCGTTGCATGCGTGTGGCGTCGCGACGGATCTGGTGATTCAAAATTGTATCAAAAATAAG------------------------------------------GCGCATTTCGTGTGTTGTCCGTGTTGTTACGGTGGGATACACGATTGTTACCATTTAACGTATCCGAGGAGTTTGGAGTATCAGAGGTTGAATATGGAACATAAGGATTATCTGACGTTGGCGCATGCC---GCAGATCAGACACACGACCCGAATAATAGGAAGACGACGCAAGGGTTTGTGTGTATGGATGCGATTGATACGGATAGGCGGTTGTATGCGGAAAGTTGCGGGTATGAGGTGCATTTAGGGAAGTTGCAACCCGCTTCGTGCACGAATAAAAATAATTTGTTAGTTGGAATTTGTAACGGATAG--------------------------------------------------------------------------------------------------------------------------------------------------------------------------------------------------------------------------------------------------------------------------------------------------------------------------------------------------------------------------
NC_004354_-_GstT4_CDS ------------------------------------------------------------------------------------------------------------------------------------------------------------------------------------------------------------------------------------------------------------------------------------------------------------------------------------------------------------------------------------------------------------------------------------------------------------------------------------------------------------------------------------------------------------------------------------------------------------------------------------------------------------------------------------------ATGTCGCAGCCACTCAAGTTCTACTTC---------GATTTCCTGAACCAATCGAGCCGGGCGCTCTAC------------ATCCTCCTGGAGGCCTCCAAGATCCCCTTCGAGGCCATA---CCCATATCGATGCTC---------AAAGGCGAG------------------------------------CACCTGACTGGCGAGTTCCGGGACAATGTGAACCGGTTCCGCAAGCTGCCGGCGATCACG------GAT------------CACGGCTACCAGCTGTCCGAGAATGTGGCCATCTTCCGGCATCTGGCACGCGAAAAGTTGGTG------------------------------------------------------CCGGAGCACTGGTATCCGCGACGA---------------------CATCTCGGCCGTAGTCGCATCGATGAGTACCTGGCCTGGCAGCAGACCAACATGGGT---GTGGCCACCACGGAGTATTTCCAGCAAAAG------------------------------------TGGCTGGTGCCGTATCTGCAAAAGACC---CGGCCAGCCGATAATGCGGTGAAT---CTCGCCAGCAAGCAGCTGGAGCACACGCTCAACGAGTTCGAACAGCTATTCCTC------AACTCCCGCAAGTTCATGATGGGCGACAACATTTCGTATGCGGATCTCAGCGCCATCTGCGAAATCGATCAGCCGAAATCCATT------------------GGCTACAATGCG---TTCCAGAATCGCAACAAGCTGGCGCGTTGGTATGAAACGGTGCGCGAGGAG---CTGGGTCCCCACTACAAGGAGGTGCTGGGCGAGTTCGAGGCCAAGCTGAAGGGCAGTGGCAGTGGTCAGCAGCAGGGCGTC---------------------------------------------------------------------------------------------------------------------------------------------------------------------------------------------------GCCCAGGCGGTGAAGCAATAG--------------------------------------------------------------------------------------------------------------------------------------------------------------------------------------------------------------------------------------------------------------------------------------------------------------------------------------------------------------------------------------------------------------------------------------------------------------------------------------------------------------------------------------------------------------------------------------------------------------------------------------------------------------------------------------------------------------------------------------------------------------------------------------------------------------------------------------------------------------------------------------------------------------------------------------------------------------------------------------------------------------------------------------------------------------------------------------------------------------------------------------------------------------------------------------------------------------------------------------------------------------------------------------------------------------------------------------------------------------------------------------------------------------------------------------------------------------------------------------------------------------------
NW_019286131.1_-_XP_022917152.1 ------------------------------------------------------------------------------------------------------------------------------------------------------------------------------------------------------------------------------------------------------------------------------------------------------------------------------------------------------------------------------------------------------------------------------------------------------------------------------------------------------------------------------------------------------------------------------------------------------------------------------------------------------------------------------------------------ATGACTTTAAAAGTTTATTTA---------GATTTGGTGTCTCAACCATGTCGATCACTTTAC------------ATGGTTTTAAAAGCGAGCAACACTCCGTTTCAAATGGAA---TCGATTGAACTCTTT---------AAAGGGCAA------------------------------------CACTTGCAAGAAGATTACTTA---AAAATAACCCCTCTCCATAAAATACCGGCGATAACT------GAA------------AATGGAATGAATTTAATTGAAAGTGTAGCTATTCTACGTTATTTAGATGCCACAGGAAGAATT------------------------------------------------------AATGAGAAGTGGTACCCAAAGGAA---------------------CCGATGAAAAGGGCCAAAGTTGATGAGTATTTAGAGTGGCATCATATTAATATGAGA---GCAGTGTTTTTTACTCTTTTTCAACGAAAA------------------------------------ATTATTTTCCCCAAATTCTTTAATAAA---GTAACTTCACCGGAAAGCTTGGCA---AAGTTTGATGAAGCTGCCTATAACGCTTTGGATACTTTTATTGAACATTGGTTA------GGCGATAAACCTTTTATAACCGGAAATAATATAACAGCAGCTGATCTTTGGGCTTCATGCGAAATTGATTCGCTTCCTGCCGTT------------------AAAATTAATCCATTTTCTGATGGACGAGAGAAGTTAGCCGACTATATCGTAAGAGTTAAAAATGGT---GCATCTCCTTGGTATGAAGAATCATTGGAAAAATTAACGAAAACGTTTAAAGCCCAAAAAGGGGAAAAATCTAAAATGTAA--------------------------------------------------------------------------------------------------------------------------------------------------------------------------------------------------------------------------------------------------------------------------------------------------------------------------------------------------------------------------------------------------------------------------------------------------------------------------------------------------------------------------------------------------------------------------------------------------------------------------------------------------------------------------------------------------------------------------------------------------------------------------------------------------------------------------------------------------------------------------------------------------------------------------------------------------------------------------------------------------------------------------------------------------------------------------------------------------------------------------------------------------------------------------------------------------------------------------------------------------------------------------------------------------------------------------------------------------------------------------------------------------------------------------------------------------------------------------------------------------------------------------------------------------------------------------------------------------------------------------------------------------------------------------------------------------------------------------------------------
NC_004354_-_GstT3_CDS_1 ------------------------------------------------------------------------------------------------------------------------------------------------------------------------------------------------------------------------------------------------------------------------------------------------------------------------------------------------------------------------------------------------------------------------------------------------------------------------------------------------------------------------------------------------------------------------------------------------------------------------------------------------------------------------------------------ATGTCCGCTCCCATTCGCTACTACTAT---------GACCTGATGTCGCAGCCCTCGAGGGCGTTGTTC------------ATTATCTTCCGGCTGAGCAACATGCCCTTCGAAGACTGC---GTGGTTGCCCTGCGC---------AATGGCGAG------------------------------------CACTTGACCGAAGACTTCAAGAAGGAGATTAACCGCTTCCAGCGTGTGCCCTGCATCCAC------GAC------------AATGGCTACAAGCTAGCGGAGAGCGTGGCCATCCTGCGCTATTTGAGCGCCAAGGGCAAGATA------------------------------------------------------CCGGAGCACCTCTATCCCAAGTAC---------------------TTCGTTGACCAGAGCCGCGTCGACGAGTTCCTCGAATGGCAGCACATGTCCCTGCGG---CTCACCTGCGCCATGTACTTCCGCACCGTG------------------------------------TGGCTGGAGCCGCTTCTGACAGGACGC---ACACCCTCCGAAGCCAAAATCGAG---ACGTTCCGCATGCAGATGGAGCGCAACCTCGACGTAGTCGAGGAGGTCTGGCTG------GAGGGCAAGGACTTCCTCACCGGATCCTCCCTCACCGTTGCGGACATCTTTGCAGCCTGTGAAATCGAACAGACACGAATGGCC------------------GACTACGATGTC---AGGATCAAGTACCCCAAGATCAGGGCGTGGCTGAAGAGAGTGCGCCAGAGC---TGCAATCCGTACTACGATGTGGCCCACGAGTTCGTCTACAAAATCTCCGGAACGGGTCCACAGGCCAAGCTATAA--------------------------------------------------------------------------------------------------------------------------------------------------------------------------------------------------------------------------------------------------------------------------------------------------------------------------------------------------------------------------------------------------------------------------------------------------------------------------------------------------------------------------------------------------------------------------------------------------------------------------------------------------------------------------------------------------------------------------------------------------------------------------------------------------------------------------------------------------------------------------------------------------------------------------------------------------------------------------------------------------------------------------------------------------------------------------------------------------------------------------------------------------------------------------------------------------------------------------------------------------------------------------------------------------------------------------------------------------------------------------------------------------------------------------------------------------------------------------------------------------------------------------------------------------------------------------------------------------------------------------------------------------------------------------------------------------------------------------------------------------
NC_004354_-_GstT3_CDS_2 ------------------------------------------------------------------------------------------------------------------------------------------------------------------------------------------------------------------------------------------------------------------------------------------------------------------------------------------------------------------------------------------------------------------------------------------------------------------------------------------------------------------------------------------------------------------------------------------------------------------------------------------------------------------------------------------ATGTCCGCTCCCATTCGCTACTACTAT---------GACCTGATGTCGCAGCCCTCGAGGGCGTTGTTC------------ATTATCTTCCGGCTGAGCAACATGCCCTTCGAAGACTGC---GTGGTTGCCCTGCGC---------AATGGCGAG------------------------------------CACTTGACCGAAGACTTCAAGAAGGAGATTAACCGCTTCCAGCGTGTGCCCTGCATCCAC------GAC------------AATGGCTACAAGCTAGCGGAGAGCGTGGCCATCCTGCGCTATTTGAGCGCCAAGGGCAAGATA------------------------------------------------------CCGGAGCACCTCTATCCCAAGTAC---------------------TTCGTTGACCAGAGCCGCGTCGACGAGTTCCTCGAATGGCAGCACATGTCCCTGCGG---CTCACCTGCGCCATGTACTTCCGCACCGTG------------------------------------TGGCTGGAGCCGCTTCTGACAGGACGC---ACACCCTCCGAAGCCAAAATCGAG---ACGTTCCGCATGCAGATGGAGCGCAACCTCGACGTAGTCGAGGAGGTCTGGCTG------GAGGGCAAGGACTTCCTCACCGGATCCTCCCTCACCGTTGCGGACATCTTTGCAGCCTGTGAAATCGAACAGACACGAATGGCC------------------GACTACGATGTC---AGGATCAAGTACCCCAAGATCAGGGCGTGGCTGAAGAGAGTGCGCCAGAGC---TGCAATCCGTACTACGATGTGGCCCACGAGTTCGTCTACAAAATCTCCGGAACGGGTCCACAGGCCAAGCTATAA--------------------------------------------------------------------------------------------------------------------------------------------------------------------------------------------------------------------------------------------------------------------------------------------------------------------------------------------------------------------------------------------------------------------------------------------------------------------------------------------------------------------------------------------------------------------------------------------------------------------------------------------------------------------------------------------------------------------------------------------------------------------------------------------------------------------------------------------------------------------------------------------------------------------------------------------------------------------------------------------------------------------------------------------------------------------------------------------------------------------------------------------------------------------------------------------------------------------------------------------------------------------------------------------------------------------------------------------------------------------------------------------------------------------------------------------------------------------------------------------------------------------------------------------------------------------------------------------------------------------------------------------------------------------------------------------------------------------------------------------------
NC_004354_-_GstT3_CDS_3 ---------------------------------------------------------------------------------------------------------------------------------------------------------------------------------------------------------------------------------------------------------------------------------------------------------------------------------------------------------------------------------------------------------------------------------------------------------------------------------------------------------------------------------------------------ATGTCGGTGTCGTTTTTGGCCAGTTTACTGGGACTCAGCAATGACGAGGATCAGCTGCAGGTGGCCTTTGATGAGGTGCTC---------------AAACGTAGAGTTCCCTCCAGACAGCCAACCAACCTGAGGATGTCCGCTCCCATTCGCTACTACTAT---------GACCTGATGTCGCAGCCCTCGAGGGCGTTGTTC------------ATTATCTTCCGGCTGAGCAACATGCCCTTCGAAGACTGC---GTGGTTGCCCTGCGC---------AATGGCGAG------------------------------------CACTTGACCGAAGACTTCAAGAAGGAGATTAACCGCTTCCAGCGTGTGCCCTGCATCCAC------GAC------------AATGGCTACAAGCTAGCGGAGAGCGTGGCCATCCTGCGCTATTTGAGCGCCAAGGGCAAGATA------------------------------------------------------CCGGAGCACCTCTATCCCAAGTAC---------------------TTCGTTGACCAGAGCCGCGTCGACGAGTTCCTCGAATGGCAGCACATGTCCCTGCGG---CTCACCTGCGCCATGTACTTCCGCACCGTG------------------------------------TGGCTGGAGCCGCTTCTGACAGGACGC---ACACCCTCCGAAGCCAAAATCGAG---ACGTTCCGCATGCAGATGGAGCGCAACCTCGACGTAGTCGAGGAGGTCTGGCTG------GAGGGCAAGGACTTCCTCACCGGATCCTCCCTCACCGTTGCGGACATCTTTGCAGCCTGTGAAATCGAACAGACACGAATGGCC------------------GACTACGATGTC---AGGATCAAGTACCCCAAGATCAGGGCGTGGCTGAAGAGAGTGCGCCAGAGC---TGCAATCCGTACTACGATGTGGCCCACGAGTTCGTCTACAAAATCTCCGGAACGGGTCCACAGGCCAAGCTATAA--------------------------------------------------------------------------------------------------------------------------------------------------------------------------------------------------------------------------------------------------------------------------------------------------------------------------------------------------------------------------------------------------------------------------------------------------------------------------------------------------------------------------------------------------------------------------------------------------------------------------------------------------------------------------------------------------------------------------------------------------------------------------------------------------------------------------------------------------------------------------------------------------------------------------------------------------------------------------------------------------------------------------------------------------------------------------------------------------------------------------------------------------------------------------------------------------------------------------------------------------------------------------------------------------------------------------------------------------------------------------------------------------------------------------------------------------------------------------------------------------------------------------------------------------------------------------------------------------------------------------------------------------------------------------------------------------------------------------------------------------
NT_033778_-_GstT2_CDS ------------------------------------------------------------------------------------------------------------------------------------------------------------------------------------------------------------------------------------------------------------------------------------------------------------------------------------------------------------------------------------------------------------------------------------------------------------------------------------------------------------------------------------------------------------------------------------------------------------------------------------------------------------------------------------------ATGTCCAAGCCAATTAGATTCTATTAC---------GATTTGTTGTCCCCGATCGCCCGTGGTCTATGG------------ATTGGTTTAAAATTCAGCAACTCACCCGTTGAGTATTGC---CCGATTGCCCTGCGA---------AAATTTGAG------------------------------------CAATTGACCGACGAGTACAAG---AAGATCAATCGATTCCAGAAGGTGCCCGCCATTGTG------GGT------------GGGGACTTCCATTTGTCTGAGACCATAGCGATTATAAGATATCTCGCAGACAAAGGTCAGTTC------------------------------------------------------GATGAGAAGCTCTACCCAAAGACG---------------------CTGGAGAACCGTGCCCGAGTGGATGAGTTCCTTGAGTGGCAACACCTGAACATTCGT---CTTGCATGTTCCATGTACTTTCGAGATGCC------------------------------------TGGCTGTTTCCCATGAACGGGATAGCGCCCAAGCCCAAGCCAGAGCAGATTCAA---GCACTGATTGAGGGAGTGGAAAACAATCTGGGTTTACTGGAGCGCCTGTGGCTG------GAA---AATGATTTTTTGGTTGGGAAAAACCTGACAATGGCTGATATCCTTGGCTCTTCCGAAATCAACCAGCTGAGGCTCTGC------------------CAATACAGAGTGGACGAGAAAAAGTTCCCAAAGGTGGTCAAATGGTTGGAACGCGTAAGGGTATCC---GCAAATCCCTACCATGACGAGGGACTGACTTTTATTGACCGAAAATCTAAGCAATCGACGGCGGCAAAGTTGTAA--------------------------------------------------------------------------------------------------------------------------------------------------------------------------------------------------------------------------------------------------------------------------------------------------------------------------------------------------------------------------------------------------------------------------------------------------------------------------------------------------------------------------------------------------------------------------------------------------------------------------------------------------------------------------------------------------------------------------------------------------------------------------------------------------------------------------------------------------------------------------------------------------------------------------------------------------------------------------------------------------------------------------------------------------------------------------------------------------------------------------------------------------------------------------------------------------------------------------------------------------------------------------------------------------------------------------------------------------------------------------------------------------------------------------------------------------------------------------------------------------------------------------------------------------------------------------------------------------------------------------------------------------------------------------------------------------------------------------------------------------
NT_033778_-_GstT1_CDS ------------------------------------------------------------------------------------------------------------------------------------------------------------------------------------------------------------------------------------------------------------------------------------------------------------------------------------------------------------------------------------------------------------------------------------------------------------------------------------------------------------------------------------------------------------------------------------------------------------------------------------------------------------------------------------------ATGTCGAAGGCTATTAAGTATTATTAC---------GATTTCCTATCGCAGCCATCCCGCGCCCTCTGG------------ATTGCTATGAAATTGGGCAAGACCCCATTTGAAGACTGC---CCGGTTGCCCTGCGA---------AAACAGGAG------------------------------------CAATTGACCGACGAATATCGC---AGTATAAATCGGTTCCAAAAGGTGCCGGCCATCGTG------GAT------------GGTAAATTTCAGTTGGGCGAGAGTGTCTCCATAGTGCGATATCTCGCGGACAAGGGAGTCTTC------------------------------------------------------AGTGAACAGCTGTACCCCAAAACC---------------------TTGGAGGAACGCGCGCGGGTGGACGAGTTCCTCGAGTGGCAGCATTTCAATGTCCGC---TTGGTCTGCTCCCTGTTCTTCCGTCAGGTG------------------------------------TGGCTTCTTCCGGCAAAGGGACTGGCGCCGGCTCCCAAGCCAGAGTCTGTCAAG---AAGCTAATCAAGGATGTGGAGAGTAATTTGGGTCTACTGGAACGCCTCTGGCTG------GAA---AAGGACTTCTTAGTCGGCGACAAACTTACCGTGGCAGACATCTTCGGGTCTTCAGAAATTAATCAGATGAAGCTCTGC------------------CAGTACAACGTAAATGAGAAGCAATTCCCCAAGGTGGCCAAGTGGATGGAACGCGTTCGTGATGCT---ACCAATCCCTACTACGATGAGGCCCACAGCTTCGTCTACAAGACCTCTCAGCAGGCAGTCAAGGCCAAAAACTGA--------------------------------------------------------------------------------------------------------------------------------------------------------------------------------------------------------------------------------------------------------------------------------------------------------------------------------------------------------------------------------------------------------------------------------------------------------------------------------------------------------------------------------------------------------------------------------------------------------------------------------------------------------------------------------------------------------------------------------------------------------------------------------------------------------------------------------------------------------------------------------------------------------------------------------------------------------------------------------------------------------------------------------------------------------------------------------------------------------------------------------------------------------------------------------------------------------------------------------------------------------------------------------------------------------------------------------------------------------------------------------------------------------------------------------------------------------------------------------------------------------------------------------------------------------------------------------------------------------------------------------------------------------------------------------------------------------------------------------------------------
NW_019286114.1_-_XP_022913303.1 ------------------------------------------------------------------------------------------------------------------------------------------------------------------------------------------------------------------------------------------------------------------------------------------------------------------------------------------------------------------------------------------------------------------------------------------------------------------------------------------------------------------------------------------------------------------------------------------------------------------------------------------------------------------------------------------ATGTCTTCAACATTTAAATTATATTTT---------GATTTTATGTCCCCACCTTCTAGAGGTTTATTA------------ATAATCTTAAAAATGAGTAAAATTCCTTTTGAAGGTGTT---TTAATTCAATTACAT---------AAAGGACAA------------------------------------CATTTAACTGAAGAATATAAAAATAACATATCTAGATTTGGTAAAGTTCCTGTATTGGAAGAAATCGAA------------ACTAATTTTACTTTAACAGAAAGTGTTGCTATTTTACGATATTTGCAAAGAGAAAAAGGATTA------------------------------------------------------TTAGATGATTTATATCCCGCAAAT---------------------AGTCAAAAACAAGCCAGAGTTGATGAGTTTTTAGAATGGGAGCATAATAATCTACGT---GCATCTTGTGCTATGTATTTTTATTTTAAG------------------------------------TCGGTTATGCCAAGAATTACAGCTTCT---GCCCCGGATCCAATTTTTATAAAT---TTTTACAAAAATCAAATGGAAGAATCTTTTGATGCTTTAGAAAAGCTTTGGATA------CAGGATAAACCTTTTATAACAGGGAATAAACTTTCTGCAGCTGATATTTTTGCTATATCAGATTATTACCAAGCCAGATTGACT------------------ATTTATGATGGT---TGTAAAAATCGTCCTAAACTAACGAAATGGATGAAAATGGTTCAAAAGGAA---TTAGGTCCTTATTTAGATGAAGTAAATCAAACTGTGAACAAGATTATTCAAAAAAATCCGGTTACAAATTAA-----------------------------------------------------------------------------------------------------------------------------------------------------------------------------------------------------------------------------------------------------------------------------------------------------------------------------------------------------------------------------------------------------------------------------------------------------------------------------------------------------------------------------------------------------------------------------------------------------------------------------------------------------------------------------------------------------------------------------------------------------------------------------------------------------------------------------------------------------------------------------------------------------------------------------------------------------------------------------------------------------------------------------------------------------------------------------------------------------------------------------------------------------------------------------------------------------------------------------------------------------------------------------------------------------------------------------------------------------------------------------------------------------------------------------------------------------------------------------------------------------------------------------------------------------------------------------------------------------------------------------------------------------------------------------------------------------------------------------------------------------
NW_019286114.1_-_XP_022913304.1 ------------------------------------------------------------------------------------------------------------------------------------------------------------------------------------------------------------------------------------------------------------------------------------------------------------------------------------------------------------------------------------------------------------------------------------------------------------------------------------------------------------------------------------------------------------------------------------------------------------------------------------------------------------------------------------------------ATGTCGCTAAAATTATACTTT---------GATTTAATGTCACAGCCCTCTAGGGCCCTTTTT------------ATTATGCTTAAAAAGTACAACATTCCATTTCAAGAATGT---TTGGTGAATTTAGGA---------AAAGGTGAG------------------------------------CATATGACGGATGAGTACAGTAATGAAGTATCCAGATTTCAAAAAGTACCTGTTATTAAA------GAT------------GGGGATTTTATTTTAACTGAGAGCATTGCAATTTTGCGTTATTTACAACGTGAAAAAGGATTA------------------------------------------------------CCAGAGCATATTTACCCAAGTACT---------------------AGTAAAGAACAAGCAAGAGTTGATGAATTTTTAGAATGGCAACACAATAATCTTAGA---TTGTTTTGTGCTTCTTATTTCCAATTCAAA------------------------------------TTCTTATTACCAAGAACAGCTGGTATT---CAAATGGATGAAGGAATTGTAAAT---CTTTATACAACAAAAATGGAAGAGACTTTAGATAATATGGAAAAATTATGGATA------CAAAATAAGGCGTTCATTAATGGAGATAAAATTTCTGCTGCTGATATTTGGGCTATTTGCGAAATTGAACAACCAAGAATGGCT------------------GGTTATAATCCA---AGAGAAGGGAGGCCAATTTTAAATGCTTGGATGGATAGAGTTCAAGCTACA---TTAAACCCTTATTTCGATGAAGCTCATAAAATTGTAAATAAGATTGTTAGTAAAAGCAAAGCCAAGTTGTAA-----------------------------------------------------------------------------------------------------------------------------------------------------------------------------------------------------------------------------------------------------------------------------------------------------------------------------------------------------------------------------------------------------------------------------------------------------------------------------------------------------------------------------------------------------------------------------------------------------------------------------------------------------------------------------------------------------------------------------------------------------------------------------------------------------------------------------------------------------------------------------------------------------------------------------------------------------------------------------------------------------------------------------------------------------------------------------------------------------------------------------------------------------------------------------------------------------------------------------------------------------------------------------------------------------------------------------------------------------------------------------------------------------------------------------------------------------------------------------------------------------------------------------------------------------------------------------------------------------------------------------------------------------------------------------------------------------------------------------------------------------
NW_019286122.1_-_XP_022914584.1 ------------------------------------------------------------------------------------------------------------------------------------------------------------------------------------------------------------------------------------------------------------------------------------------------------------------------------------------------------------------------------------------------------------------------------------------------------------------------------------------------------------------------------------------------------------------------------------------------------------------------------------------------------------------------------------------------ATGGTACTCAAACTTTATTTT---------GATTTTTTATCACAACCATCCAGAGCGATATAC------------ATTATTCTAAAAGGAAATAATATTCCTTTTGAACCGGTT---GAAGTGCTGATCGGT---------CAAGGTCAG------------------------------------CATTTAACCGAAAAATTCGCC---AAATTAAATAAATCAAAAAAAGTTCCAGCTATTTCC------GAC------------GACGATTTCAATTTAAGCGAGAGCATCGCTATTTTAAGATATTTATCTCGAACCAGACAATTA------------------------------------------------------CCAACAAATTGGTACTCAGACGAT---------------------CCTCAAGCCCAAGCAAGAATCGACGAATATTTAGAATGGCAACATTTAAACACACGA---TTATTTTGCGCAACTTATTTCCAAAAAGCT------------------------------------TTCTTATTTCCTAAATTGTTTGGAAAG---GAAGTTCCACGAAATCGTTTAGAA---GCGTTAGAAGGGAACGTTGAGAAATGTTTGGGTGAAATTGAAAGATTATGGTTA------ACCCCTGGTCCTTTTATTAATGGAGATCATCTTACAGCAGCTGATATTTGGGCTGCTTGTGAAATCGAACAATTAAGAATGGCT------------------GGATTTGATCCA---ACAATGAATCATCAAAAATTAAAGGATTGGATGCAAAGAGTTCAAAAAGAA---GCGAGTCCTTATTATCAAGAAGCCCATTCAAAACTTAACCAATTTATTAAAAAAGAAATTGATATTTTTGGCGCTAAACTT---------------------------------------------------------------------------------------------------------------------------------------------------------------------------------------------------TAA--------------------------------------------------------------------------------------------------------------------------------------------------------------------------------------------------------------------------------------------------------------------------------------------------------------------------------------------------------------------------------------------------------------------------------------------------------------------------------------------------------------------------------------------------------------------------------------------------------------------------------------------------------------------------------------------------------------------------------------------------------------------------------------------------------------------------------------------------------------------------------------------------------------------------------------------------------------------------------------------------------------------------------------------------------------------------------------------------------------------------------------------------------------------------------------------------------------------------------------------------------------------------------------------------------------------------------------------------------------------------------------------------------------------------------------------------------------------------------------------------------------------------------------
NC_007423.3_-_XP_008196475.1 ------------------------------------------------------------------------------------------------------------------------------------------------------------------------------------------------------------------------------------------------------------------------------------------------------------------------------------------------------------------------------------------------------------------------------------------------------------------------------------------------------------------------------------------------------------------------------------------------------------------------------------------------------------------------------------------------ATGACTCTCAAATTGTATCTC---------GATTTTTTATCACAGCCCTCAAGGGCTTTGTAT------------ATTTTTTTCAAAATTAATAAAGTGCCCTTTGAGCTGTCC---CAGGTCGCACTGAGA---------AAAGGTGAA------------------------------------CATTTGAGTGAGGAATTCAAAACAAACTTGAATCGATTTCAAAAAGTGCCTTTCATACAC------GAT------------GGCGATTTTAGACTCACCGAAAGTGTGGCTATCATTAGATACGTTTCAAAAGTGCACAACATT------------------------------------------------------GACAACAACTGGTACCCCAAAGAG---------------------ACCAAAGCCCAAGCCCGAGTCGATGAGTACCTCGAGTGGCAACACAACAACACTAGA---GCCTTCTGTGCCCTCTATTTCCAAAGAAAA------------------------------------TGGCTTTTCCCACTGTTGACCGGACGG---CAAACGAGTCCTGAAACTATGCAA---AAATACGAAGACAACATGCTTGCTTGTTTGGACCAAATTGAAAATATTTGGTTA------GCTGACACGCCCTACTTGTGTGGGGACAGGATCTCGGTTGCTGATATTTTTGCCGCTTGCGAAATTGAGCAACCACGGGTTGCC------------------GGGTTTGATCCG---ATTAAAGGACGGCCCGTTTTAAGCGCTTGGATGAATCGGGTGCGAAGCGAG---GCAAGCCCTTTTTATGAAGAGGCGCACGCTGTTTTAAATAAACTGGCAGAAAAGGGCGGAAAGGCCAAACTGTGA--------------------------------------------------------------------------------------------------------------------------------------------------------------------------------------------------------------------------------------------------------------------------------------------------------------------------------------------------------------------------------------------------------------------------------------------------------------------------------------------------------------------------------------------------------------------------------------------------------------------------------------------------------------------------------------------------------------------------------------------------------------------------------------------------------------------------------------------------------------------------------------------------------------------------------------------------------------------------------------------------------------------------------------------------------------------------------------------------------------------------------------------------------------------------------------------------------------------------------------------------------------------------------------------------------------------------------------------------------------------------------------------------------------------------------------------------------------------------------------------------------------------------------------------------------------------------------------------------------------------------------------------------------------------------------------------------------------------------------------------------
NC_007423.3_-_XP_015837903.1 ------------------------------------------------------------------------------------------------------------------------------------------------------------------------------------------------------------------------------------------------------------------------------------------------------------------------------------------------------------------------------------------------------------------------------------------------------------------------------------------------------------------------------------------------------------------------------------------------------------------------------------------------------------------------------------------------ATGACTCTCAAATTGTATCTC---------GATTTTTTATCACAGCCCTCAAGGGCTTTGTAT------------ATTTTTTTCAAAATTAATAAAGTGCCCTTTGAGCTGTCC---CAGGTCGCACTGAGA---------AAAGGTGAA------------------------------------CATTTGAGTGAGGAATTCAAAACAAACTTGAATCGATTTCAAAAAGTGCCTTTCATACAC------GAT------------GGCGATTTTAGACTCACCGAAAGTGTGGCTATCATTAGATACGTTTCAAAAGTGCACAACATT------------------------------------------------------GACAACAACTGGTACCCCAAAGAG---------------------ACCAAAGCCCAAGCCCGAGTCGATGAGTACCTCGAGTGGCAACACAACAACACTAGA---GCCTTCTGTGCCCTCTATTTCCAAAGAAAA------------------------------------TGGCTTTTCCCACTGTTGACCGGACGG---CAAACGAGTCCTGAAACTATGCAA---AAATACGAAGACAACATGCTTGCTTGTTTGGACCAAATTGAAAATATTTGGTTA------GCTGACACGCCCTACTTGTGTGGGGACAGGATCTCGGTTGCTGATATTTTTGCCGCTTGCGAAATTGAGCAACCACGGGTTGCC------------------GGGTTTGATCCG---ATTAAAGGACGGCCCGTTTTAAGCGCTTGGATGAATCGGGTGCGAAGCGAG---GCAAGCCCTTTTTATGAAGAGGCGCACGCTGTTTTAAATAAACTGGCAGAAAAGGGCGGAAAGGCCAAACTGTGA--------------------------------------------------------------------------------------------------------------------------------------------------------------------------------------------------------------------------------------------------------------------------------------------------------------------------------------------------------------------------------------------------------------------------------------------------------------------------------------------------------------------------------------------------------------------------------------------------------------------------------------------------------------------------------------------------------------------------------------------------------------------------------------------------------------------------------------------------------------------------------------------------------------------------------------------------------------------------------------------------------------------------------------------------------------------------------------------------------------------------------------------------------------------------------------------------------------------------------------------------------------------------------------------------------------------------------------------------------------------------------------------------------------------------------------------------------------------------------------------------------------------------------------------------------------------------------------------------------------------------------------------------------------------------------------------------------------------------------------------------
NT_037436_-_GstO2_CDS_1 ------------------------------------------------------------------------------------------------------------------------------------------------------------------------------------------------------------------------------------------------------------------------------------------------------------------------------------------------------------------------------------------------------------------------------------------------------------------------------------------------------------------------------------------------------------------------------------ATGGCCCTGCCGCAAAAGCACTTCAAGAGGGGTTCGCCC------------------------------------------------AAACCGGAGATCCCCGAGGATGGAGTCCTGCGTTACTATTCG---------ATGAGATTCTGCCCGTACTCGCAGCGTGCCGGT------------TTGGTTTTGGCCGCCAAAAAGATTCCACATCACACGGTT---TACATTGATCTTAGC------------------------------------------------------GAGAAACCAGAGTGGTACATC---GACTACAGTCCATTGGGCAAGGTGCCGGCTATCCAG------TTGCCAAATCTGCCTGGACAACCGGCTTTGGTGGAGTCCCTGGTCATTGCCGAGTACTTGGATGAACAGTATCCGGGC------------------------------------------------------GAGGGCTCCCTTTTCCCCAAGGAT---------------------CCATTGCAAAAGGCGCTAGACAGGATTCTCATCGAACGCCTGTCGCCCGCTGTCAGC---GCCATTTAC------------------------------------------------------------------CCCGTGCTGTTCACC------------AAGAAT---CCACCCGCT---GATGCCATCAAGAACTTTGAGACCGCTCTGGATGTCTTCGAGCAGGAGATCACCAAGCGCGGA---ACACCATACTTTGGAGGCAACAAGATCGGCATTGCTGACTACATGATTTGGCCCTGGTTCGAGCGATTCCCGGCCCTCAAGTACACTCTGGATGAACCCTACGAGTTGGACAAGACACGCTATCAGAATTTGTTGAAGTGGAGGGATCTGGTGGCTCAGGAT---GAG------GCTGTCAAGGCCACCGCTTTGGATGCCCGAATCCATGCGAAGTTCATGAAGACCCGCCATGAGAACAAACCG---------------------------------------------------------------------------------------------------------------------------------------------------------------------------------------------------GACTACGATGTAGCCTTCCAGCCCTTGTAA-----------------------------------------------------------------------------------------------------------------------------------------------------------------------------------------------------------------------------------------------------------------------------------------------------------------------------------------------------------------------------------------------------------------------------------------------------------------------------------------------------------------------------------------------------------------------------------------------------------------------------------------------------------------------------------------------------------------------------------------------------------------------------------------------------------------------------------------------------------------------------------------------------------------------------------------------------------------------------------------------------------------------------------------------------------------------------------------------------------------------------------------------------------------------------------------------------------------------------------------------------------------------------------------------------------------------------------------------------------------------------------------------------------------------------------------------------------------------------------------------------------
NT_037436_-_GstO2_CDS_2 ------------------------------------------------------------------------------------------------------------------------------------------------------------------------------------------------------------------------------------------------------------------------------------------------------------------------------------------------------------------------------------------------------------------------------------------------------------------------------------------------------------------------------------------------------------------------------------ATGGCCCTGCCGCAAAAGCACTTCAAGAGGGGTTCCACC------------------------------------------------AAGCCCGAGCTGCCAGAAGATGGAGTTCCTCGTTTCTTTTCC---------ATGGCATTCTGCCCCTTCAGCCACCGAGTTCGT------------CTGATGCTGGCCGCCAAACATATTGAACATCATAAGATC---TACGTCGATTTGATT------------------------------------------------------GAGAAGCCTGAATGGTACAAG---GATTTCAGTCCTCTGGGCAAAGTGCCAGCCCTGCAG------CTTACTGGGGTGAAGGACCAACCGACCCTCGTGGAGTCGCTCATCATAGCAGAGTACTTGGACCAGCAATATCCCCAG---------------------------------------------------------ACGCGACTCTTTCCCACGGAT---------------------CCGCTTCAGAAGGCGCTGGACAAGATTCTAATCGAACGTTTTGCTCCAGTGGTCAGT---GCCATTTAT------------------------------------------------------------------CCTGTGCTGACTTGT------------AATCCCAACGCTCCGAAA---GATGCCATACCGAACTTCGAGAATGCCTTGGATGTTTTTGAAGTGGAGTTGGGCAAAAGAGGA---ACGCCCTACTTTGCCGGCCAGCACATTGGAATCGTGGACTACATGATTTGGCCTTGGTTCGAACGTTTTCCCAGCATGAAGATCAATACGGAGCAAAAGTATGAGCTGGATACAAAACGATTTGAGAAGCTGCTCAAGTGGCGCGATTTGATGACCCAGGAT---GAG------GTTGTGCAGAAGACAGCTTTGGATGTCCAGTTGCATGCTGAGTTCCAGAAATCGAAGACCCTTGGAAATCCC---------------------------------------------------------------------------------------------------------------------------------------------------------------------------------------------------CAGTACGACATTGCCTTCAAGGGTACACCATAG--------------------------------------------------------------------------------------------------------------------------------------------------------------------------------------------------------------------------------------------------------------------------------------------------------------------------------------------------------------------------------------------------------------------------------------------------------------------------------------------------------------------------------------------------------------------------------------------------------------------------------------------------------------------------------------------------------------------------------------------------------------------------------------------------------------------------------------------------------------------------------------------------------------------------------------------------------------------------------------------------------------------------------------------------------------------------------------------------------------------------------------------------------------------------------------------------------------------------------------------------------------------------------------------------------------------------------------------------------------------------------------------------------------------------------------------------------------------------------------------------------
NT_037436_-_GstO3_CDS ---------------------------------------------------------------------------------------------------------------------------------------------------------------------------------------------------------------------------------------------------------------------------------------------------------------------------------------------------------------------------------------------------------------------------------------------------------------------------------------------------------------------------------------------------------------------------------------ATGAGTTCTGGTAAACATTTGGCCAAAGGTTCCCCC------------------------------------------------AAGCCTGTACTCCCTGACGATGGAGTCCTTCGCCTGTACTCC---------ATGAGGTTCTGTCCCTACGCTCAGCGGGCTCAT------------CTCGTCCTGAACGCCAAGAATGTGCCCTATCACAGTGTC---TACATCAATCTCACC------------------------------------------------------GAGAAACCAGAGTGGCTGGTG---GAAGTGAGTCCGTTGCTTAAGGTGCCTGCCCTGCAG------CTGGTGGCGGAGAAGGGTGAGCCCTCGCTCATCGAGTCGCTGATTATTGCCGAGTATCTGGACGATAAGTACCCGGAG---------------------------------------------------------AATCCGTTGCTGCCCAAGGAC---------------------CCATTGAAGCGGGCACAGGACAAGATTCTGCTGGAACGTTTCAGCAGCATCACCAGT---GCCTTCATA------------------------------------------------------------------AACATCCTTGTGCAG---------------------------GGC---ACCGGTCTGGAGGATTACTGGACGGCACTTGATATCTTTGAGGAGGAGTTGACCAAGCGGGGC---ACCCCATATTTTGGCGGCAACAAGCCGGGATTCGTGGACTACATGATCTGGCCCTGGTTCGAACGCCTCTCTGTAATCGAGTTGAAGTTGCAGAAGGAGTACAACTTCAACGAGAGTCGTTTCCCGAAGATCACCAAGTGGATTGCCCTCCTGAAGGCGGAC---TCG------GTGGTGCAGTCCTTCTATGCCACTCCCGAGCAGCACAACGAGTTCTGGCGCACCCGCAAGGCCGGCAATGCA---------------------------------------------------------------------------------------------------------------------------------------------------------------------------------------------------AACTACGATCTGCTGGCTTAG--------------------------------------------------------------------------------------------------------------------------------------------------------------------------------------------------------------------------------------------------------------------------------------------------------------------------------------------------------------------------------------------------------------------------------------------------------------------------------------------------------------------------------------------------------------------------------------------------------------------------------------------------------------------------------------------------------------------------------------------------------------------------------------------------------------------------------------------------------------------------------------------------------------------------------------------------------------------------------------------------------------------------------------------------------------------------------------------------------------------------------------------------------------------------------------------------------------------------------------------------------------------------------------------------------------------------------------------------------------------------------------------------------------------------------------------------------------------------------------------------------------------
NT_037436_-_GstO1_CDS ---------------------------------------------------------------------------------------------------------------------------------------------------------------------------------------------------------------------------------------------------------------------------------------------------------------------------------------------------------------------------------------------------------------------------------------------------------------------------------------------------------------------------------------------------------------------------------------ATGAGCAATACTCAGCACTTAACTATTGGCTCGCCA------------------------------------------------AAGCCCGTATTTCCGGATGATGGGATCTTAAAGCTGTATTCG---------ATGCGCTTTTGCCCCTATGCACACCGTGTGCAC------------CTGGTCCTGGATGCCAAAAAGATTCCCTACCACGCTATC---TACATCAATCTTCGC------------------------------------------------------GACAAACCCGAGTGGTTCTCC---CTGGTGAGCAGCTCCACAAAGGTGCCGGCACTGGAG------CTGGTCAAGGAACAGGGAAATCCTGTGCTGATCGAGTCGCTCATTATTTGTGACTACTTGGACGAAAAGTATCCGGAG---------------------------------------------------------GTGCCATTGTATCCCAAGGAT---------------------CTGCTTAAAAAAGCCCAGGAGAAGATTTTAATCGAACGTTTCGGACAGTTCATCAAT---GCCTTCTAC------------------------------------------------------------------TACCTGTTGCTGCAC------------GACAAT---CCCGAGCAG---CTGGTTGACACCGATCACTATGCCGGATTGGTCGTTTATGAGGAGGAACTGAAGCGACGTTGT---ACCAAGTTCTTTGGTGGCGACAGCCCAGGCATGCTTGACTACATGATGTGGCCCTGGTGCGAGCGCTTTGACTCTCTGAAATACACTTTTGAACAAAAATTCGAATTGAGTCCGGAACGTTTTCCCACTTTGATTAAGTGGCGCGACTTGATGATCCAGGAT---CGT------GCTGTCAAGTGTTTCTATCTGGATGGACAGACCCATGCCAAATACATGAACTCCCGGCGATCGGGCCAGGCC---------------------------------------------------------------------------------------------------------------------------------------------------------------------------------------------------GATTATAATATGCTATACAATGAGGCCAAACGTGTCAAATTGGGGTAG-----------------------------------------------------------------------------------------------------------------------------------------------------------------------------------------------------------------------------------------------------------------------------------------------------------------------------------------------------------------------------------------------------------------------------------------------------------------------------------------------------------------------------------------------------------------------------------------------------------------------------------------------------------------------------------------------------------------------------------------------------------------------------------------------------------------------------------------------------------------------------------------------------------------------------------------------------------------------------------------------------------------------------------------------------------------------------------------------------------------------------------------------------------------------------------------------------------------------------------------------------------------------------------------------------------------------------------------------------------------------------------------------------------------------------------------------------------------------------------------
NT_033777_-_GstZ1_CDS ------------------------------------------------------------------------------------------------------------------------------------------------------------------------------------------------------------------------------------------------------------------------------------------------------------------------------------------------------------------------------------------------------------------------------------------------------------------------------------------------------------------------------------------------------------------ATGGCTTCTGCTACCCAATTGACCCACAGAGGTATCCATTTGGCCGGACTGTACAGATCTTCT------------------------------TGGTCTAAG---CCCTTGTTCCGACATTTGGCAACAAAGCCTATACTGTATTCC---------TATTGGCCTAGTTCGTGTTCTTGGAGAGTTCGC------------GTTGCGCTGGCAATAAAGAAGATTGATTATGACATTAAG---CCGACTTCTTTGCTAAAAACAGTTAGCGGACAT------------------------------------GCCTATACGGATGAATATAGG---GAAGTCAATCCGATGCAAAAGGTTCCCTCGTTGAAG------ATT------------GATGGCCATACCTTGTGCGACTCGGTGGCTATTATCCACTACCTGGAGGAAACTCGACCTCAG---------------------------------------------------------CCAGCACTTCTGCCCCAAGAT---------------------CCGGTTAAAAGAGCAAAGATCCGTGAAATTGTGGAGCTCATTTGCTCGGGCATCCAG---CCACTGCAA---------------AATGTA------------------------------------TCTGTC------------CTAGATCAT---ATAGGCAAGGATCAGAGTCTGCAA---TGGGCACAACACTGGATTTCTCGAGGATTTCAGGGTCTCGAAAAGGTTCTTTCCCATTCGGCG---GGCAAATTCTGTGTGGGAGATGAGCTCAGCATGGCTGATATTTGCCTGGTACCTCAGGTGCGCAATGCCAGGAGA------------------------TACAAAGCTGACCTGACCCCATATCCCACCATAGTACGCTTGAATCAGGAACTACAAGAACTT---GAT------GTCTTCAAAGCCACTCATCCCAGTACCCAGCCAGATTGTCCACCTGAATTCGCAAAAAAATAA-----------------------------------------------------------------------------------------------------------------------------------------------------------------------------------------------------------------------------------------------------------------------------------------------------------------------------------------------------------------------------------------------------------------------------------------------------------------------------------------------------------------------------------------------------------------------------------------------------------------------------------------------------------------------------------------------------------------------------------------------------------------------------------------------------------------------------------------------------------------------------------------------------------------------------------------------------------------------------------------------------------------------------------------------------------------------------------------------------------------------------------------------------------------------------------------------------------------------------------------------------------------------------------------------------------------------------------------------------------------------------------------------------------------------------------------------------------------------------------------------------------------------------------------------------------------------------------------------------------------------------------------------------------------------------------------------------------------------------------------------------
NT_033777_-_GstZ2_CDS_1 ------------------------------------------------------------------------------------------------------------------------------------------------------------------------------------------------------------------------------------------------------------------------------------------------------------------------------------------------------------------------------------------------------------------------------------------------------------------------------------------------------------------------------------------------------------------------------------------------------------------------ATGTCTACT------------------------------AATCTCTGT---CCCAATGCTTCCTCCTCCGACATACAGCCAATACTCTACTCG---------TATTGGCGCAGCTCGTGCTCCTGGCGCGTGCGC------------ATTGCGATGAACCTGAAGGAGATACCCTACGACATCAAG---CCGATCAGCCTGATCAAATCC---GGTGGCGAG------------------------------------CAGCACTGCAATGAGTACCGC---GAGGTGAATCCAATGGAGCAGGTGCCCGCCCTACAG------ATT------------GATGGACACACCCTCATCGAATCGGTAGCCATAATGCACTACCTGGAGGAAACACGTCCCCAG---------------------------------------------------------CGACCACTCCTGCCACAGGAC---------------------GTCCACAAGCGGGCCAAGGTGCGCGAAATAGTCGAGATCATTTGCTCTGGCATCCAG---CCCCTGCAG---------------AACCTC------------------------------------ATCGTG------------CTCATCCAT---GTGGGCGAGGAGAAGAAGAAGGAG---TGGGCCCAGCACTGGATTACACGAGGCTTCCGGGCGGTTGAGAAGGCGCTGTCCACTTCGGCC---GGCAAATATTGCGTGGGCGATGAGATCTCCATGGCGGACTGCTGCCTCGTACCTCAGGTGTTCAATGCCCGAAGA------------------------TTCCACGTCGACTTGCGACCGTATCCCATAATTCTGCGCATCGATCGCGAACTGGAGAGCAAT---CCG------GCATTCCGGGCGGCCCATCCCTCCAATCAACCGGACTGTCCGCCGGAGCTGCCCAACAAATAG-----------------------------------------------------------------------------------------------------------------------------------------------------------------------------------------------------------------------------------------------------------------------------------------------------------------------------------------------------------------------------------------------------------------------------------------------------------------------------------------------------------------------------------------------------------------------------------------------------------------------------------------------------------------------------------------------------------------------------------------------------------------------------------------------------------------------------------------------------------------------------------------------------------------------------------------------------------------------------------------------------------------------------------------------------------------------------------------------------------------------------------------------------------------------------------------------------------------------------------------------------------------------------------------------------------------------------------------------------------------------------------------------------------------------------------------------------------------------------------------------------------------------------------------------------------------------------------------------------------------------------------------------------------------------------------------------------------------------------------------------------
NT_033777_-_GstZ2_CDS_2 ---------------------------------------------------------------------------------------------------------------------------------------------------------------------------------------------------------------------------------------------------------------------------------------------------------------------------------------------------------------------------------------------------------------------------------------------------------------------------------------------------------------------------------------------------------------------------------------------------------------------------------------------------------------------------------------------ATGAATCATCCAATACTCTACTCG---------TATTGGCGCAGCTCGTGCTCCTGGCGCGTGCGC------------ATTGCGATGAACCTGAAGGAGATACCCTACGACATCAAG---CCGATCAGCCTGATCAAATCC---GGTGGCGAG------------------------------------CAGCACTGCAATGAGTACCGC---GAGGTGAATCCAATGGAGCAGGTGCCCGCCCTACAG------ATT------------GATGGACACACCCTCATCGAATCGGTAGCCATAATGCACTACCTGGAGGAAACACGTCCCCAG---------------------------------------------------------CGACCACTCCTGCCACAGGAC---------------------GTCCACAAGCGGGCCAAGGTGCGCGAAATAGTCGAGATCATTTGCTCTGGCATCCAG---CCCCTGCAG---------------AACCTC------------------------------------ATCGTG------------CTCATCCAT---GTGGGCGAGGAGAAGAAGAAGGAG---TGGGCCCAGCACTGGATTACACGAGGCTTCCGGGCGGTTGAGAAGGCGCTGTCCACTTCGGCC---GGCAAATATTGCGTGGGCGATGAGATCTCCATGGCGGACTGCTGCCTCGTACCTCAGGTGTTCAATGCCCGAAGA------------------------TTCCACGTCGACTTGCGACCGTATCCCATAATTCTGCGCATCGATCGCGAACTGGAGAGCAAT---CCG------GCATTCCGGGCGGCCCATCCCTCCAATCAACCGGACTGTCCGCCGGAGCTGCCCAACAAATAG-----------------------------------------------------------------------------------------------------------------------------------------------------------------------------------------------------------------------------------------------------------------------------------------------------------------------------------------------------------------------------------------------------------------------------------------------------------------------------------------------------------------------------------------------------------------------------------------------------------------------------------------------------------------------------------------------------------------------------------------------------------------------------------------------------------------------------------------------------------------------------------------------------------------------------------------------------------------------------------------------------------------------------------------------------------------------------------------------------------------------------------------------------------------------------------------------------------------------------------------------------------------------------------------------------------------------------------------------------------------------------------------------------------------------------------------------------------------------------------------------------------------------------------------------------------------------------------------------------------------------------------------------------------------------------------------------------------------------------------------------------
NT_033777_-_GstZ2_CDS_3 ------------------------------------------------------------------------------------------------------------------------------------------------------------------------------------------------------------------------------------------------------------------------------------------------------------------------------------------------------------------------------------------------------------------------------------------------------------------------------------------------------------------------------------------------------------------------------------------------------------------------------------------------------------------------------ATGTCCTTATCGGCCATAGCCAAGCCAATACTCTACTCG---------TATTGGCGCAGCTCGTGCTCCTGGCGCGTGCGC------------ATTGCGATGAACCTGAAGGAGATACCCTACGACATCAAG---CCGATCAGCCTGATCAAATCC---GGTGGCGAG------------------------------------CAGCACTGCAATGAGTACCGC---GAGGTGAATCCAATGGAGCAGGTGCCCGCCCTACAG------ATT------------GATGGACACACCCTCATCGAATCGGTAGCCATAATGCACTACCTGGAGGAAACACGTCCCCAG---------------------------------------------------------CGACCACTCCTGCCACAGGAC---------------------GTCCACAAGCGGGCCAAGGTGCGCGAAATAGTCGAGATCATTTGCTCTGGCATCCAG---CCCCTGCAG---------------AACCTC------------------------------------ATCGTG------------CTCATCCAT---GTGGGCGAGGAGAAGAAGAAGGAG---TGGGCCCAGCACTGGATTACACGAGGCTTCCGGGCGGTTGAGAAGGCGCTGTCCACTTCGGCC---GGCAAATATTGCGTGGGCGATGAGATCTCCATGGCGGACTGCTGCCTCGTACCTCAGGTGTTCAATGCCCGAAGA------------------------TTCCACGTCGACTTGCGACCGTATCCCATAATTCTGCGCATCGATCGCGAACTGGAGAGCAAT---CCG------GCATTCCGGGCGGCCCATCCCTCCAATCAACCGGACTGTCCGCCGGAGCTGCCCAACAAATAG-----------------------------------------------------------------------------------------------------------------------------------------------------------------------------------------------------------------------------------------------------------------------------------------------------------------------------------------------------------------------------------------------------------------------------------------------------------------------------------------------------------------------------------------------------------------------------------------------------------------------------------------------------------------------------------------------------------------------------------------------------------------------------------------------------------------------------------------------------------------------------------------------------------------------------------------------------------------------------------------------------------------------------------------------------------------------------------------------------------------------------------------------------------------------------------------------------------------------------------------------------------------------------------------------------------------------------------------------------------------------------------------------------------------------------------------------------------------------------------------------------------------------------------------------------------------------------------------------------------------------------------------------------------------------------------------------------------------------------------------------------
NW_019280731.1_-_XP_022905921.1 ------------------------------------------------------------------------------------------------------------------------------------------------------------------------------------------------------------------------------------------------------------------------------------------------------------------------------------------------------------------------------------------------------------------------------------------------------------------------------------------------------------------------------------------------------------------------------------------------------------------------------------------------------------------------------------------------ATGGTTATAAAATTATATTCG---------GTGTCTGATGGTCCACCTTCTTTGGCGGTTCGG------------CAATGTTTGAAAGCAATTAATTTGGATTATACGTTAATT---AACGTTGATTTTGGT---------GCTGGAGAT------------------------------------CATATGACAGAGGAATATGCT---AAATTAAACCCACAAAAAGAAATTCCAGTTCTTGAC------GAT------------GATGGGTTTTTATTAAGTGAAAGCAATGCAATTTTACAATATTTAGTTGAAAAATATTATGAC------------------------------------------------------GGAAATGATTTGTATCCAAAAGAT---------------------CCTAAATCAAGAGCGATTGTAAATCATCGATTATGCTTCAACATGGCGTTTTATTAC---AGTTCTATT---------------TCAGCT------------------------------------TATGTTATGGCCCCAATATTTTTT---------GATTATCAACGAACC---CCT---TTGAGTTTAAAAAAGCTTCATATCGCCCTGGATGTTTTTAACACTTATTTGAAAACTCTCGGC---GCAAAATATTCCGCCAGCGATAACCTTACTATCGCTGACTTTCCGCTTTGTACAGCTACGATGTGCTTGGAGGCG------------------------ATTAATTTTGATTTTTCGAAATATTCGTACGTTTCGAAATGGTACGAGACTTTTAAGCGAGAAAATCCC------GACTTGTGGAAAATTGCCGAAGAGGGAATGAAGGAAATTGCCGAATTTGAAAAGAATCCACCTGATTTGAGT---------------------------------------------------------------------------------------------------------------------------------------------------------------------------------------------------CATATGGATCATCCTATTCACCCAATAAGGAAGGTTAAATAA-----------------------------------------------------------------------------------------------------------------------------------------------------------------------------------------------------------------------------------------------------------------------------------------------------------------------------------------------------------------------------------------------------------------------------------------------------------------------------------------------------------------------------------------------------------------------------------------------------------------------------------------------------------------------------------------------------------------------------------------------------------------------------------------------------------------------------------------------------------------------------------------------------------------------------------------------------------------------------------------------------------------------------------------------------------------------------------------------------------------------------------------------------------------------------------------------------------------------------------------------------------------------------------------------------------------------------------------------------------------------------------------------------------------------------------------------------------------------------------------------
NC_007417.3_-_XP_975048.1 ------------------------------------------------------------------------------------------------------------------------------------------------------------------------------------------------------------------------------------------------------------------------------------------------------------------------------------------------------------------------------------------------------------------------------------------------------------------------------------------------------------------------------------------------------------------------------------------------------------------------------------------------------------------------------------------------ATGCCGATAACACTTTATTCC---------GTTTCCGATGGACCCCCATCGCTGGCAGTAAGA------------CAATGTTTGAAAATGTTAAACGTGGAATTTAATCTCGTA---AATGTTGATTTTGGC---------TTAGGAGAG------------------------------------CACATGACTGAAGAATACGCA---AAGAAAAATCCACAAAAAGAAATTCCAGTGCTAGAT------GAC------------AACGGGTTTTACCTTGGAGAGAGCAATGCCATTCTTCAATATCTGGCCGATAAATACGGAAAG------------------------------------------------------GACGATAAGCTTTACCCTAAAGAT---------------------TTGCAGACAAGAGCCATCGTGAATCACCGCTTGTGTTTCAATCTTTCCACCTACTAT---CGCTACATT---------------TCCGAG------------------------------------CATGTGATGGCCCCAATATTTTTC---------GATTACGCCCGAACT---CCC---CTAACTCTTAAAAAGGTCCACATCGCTTTGGACAACTTCAACACGTATTTGCAGCGACGTGGG---ACGAAATATGCAGCTGCAGATCACATAACCATCGCCGATTTCCAACTGGTGACGGCAACAATGTGCCTGGAAGCC------------------------ATCAATTTTGATTTCTCCTCATACCCCCTGGTGACCAAATGGTATGCCACCTACAAGAAGGAGTACCCC------GAGCTGTGGGCCATTGTGGAAGGGGGAATGAAGGAAATAAGCACGTTTGAGAAAAATCCACCGGATTTGAGT---------------------------------------------------------------------------------------------------------------------------------------------------------------------------------------------------CACATGAACCATCCGATTCACCCAATCAGGAGGCATTAA--------------------------------------------------------------------------------------------------------------------------------------------------------------------------------------------------------------------------------------------------------------------------------------------------------------------------------------------------------------------------------------------------------------------------------------------------------------------------------------------------------------------------------------------------------------------------------------------------------------------------------------------------------------------------------------------------------------------------------------------------------------------------------------------------------------------------------------------------------------------------------------------------------------------------------------------------------------------------------------------------------------------------------------------------------------------------------------------------------------------------------------------------------------------------------------------------------------------------------------------------------------------------------------------------------------------------------------------------------------------------------------------------------------------------------------------------------------------------------------------------
NT_033777_-_GstD11_CDS_1 ---------------------------------------------------------------------------------------------------------------------------------------------------------------------------------------------------------------------------------------------------------------------------------------------------------------------------------------------------------------------------------------------------------------------------------------------------------------------------------------------------------------------------------------------------------------------------------------ATGTCCGACACGAAGCGTATTGTAACTGAATTCGTG---------------------------------------TATTGCCTACTCCTCAGAGGTGGCAAGATGTCGCCGCCCGTGCTGTACTAC---------CTGCCGCCCAGTCCGCCCTGCCGCAGCATTCTG------------CTGCTGGCCAAGATGCTGGACATCGACTTCGAGCTGAAG---ATCGTCAACATTTTG---------GAGGGGGAG------------------------------------CAGCTGAAACCGGACTTTGTG---GCCATGAATCCGCAGCACTGTGTGCCGACTATGAAC------GAC------------GAGGGTCTGGTTTTGTGGGAAAGTCGTGCCATACTCTCCTATCTGGTGGCTGCCTACGGCAAG------------------------------------------------------AGTGACCAACTGTATCCCACGGAC---------------------ATAAGGGTGAGGGCTTTGGTGGACCAACGCCTCCAGTTCGATTTGGGCACCCTATAC---ATGCGACTC---------------ACGGAC------------------------------------TACTATTTCCCCACAATGTTTATT---------GGTGCGCCCCTGGAC---GAA---GGAAAGCGTGCCAAATTGGCGGAGGCTGTGGGCTGGCTAAACACAATCTTGGAG------GGC---AGACAGTTTTCCGCCGCCGATCACTTCACCATCGCGGATCTCACGCTTTTGGTGACCGTTTCCCAGCTGGAGGCC------------------------TTCGAATTTGAACTTCGACCCTATAAACATATCCGCCAATGGCTCGATCGCTGCAAGGATCACATGGCACCGTTTGACTACGAGGAACTCAATGCCAACAAGGCCAATATGTTGGCCGATATGTTCAAGGCCAAGATGAATCAATCG---------------------------------------------------------------------------------------------------------------------------------------------------------------------------------------------------GCGGGCTAA--------------------------------------------------------------------------------------------------------------------------------------------------------------------------------------------------------------------------------------------------------------------------------------------------------------------------------------------------------------------------------------------------------------------------------------------------------------------------------------------------------------------------------------------------------------------------------------------------------------------------------------------------------------------------------------------------------------------------------------------------------------------------------------------------------------------------------------------------------------------------------------------------------------------------------------------------------------------------------------------------------------------------------------------------------------------------------------------------------------------------------------------------------------------------------------------------------------------------------------------------------------------------------------------------------------------------------------------------------------------------------------------------------------------------------------------------------------------------------------------------------------------------------
NT_033777_-_GstD11_CDS_2 ---------------------------------------------------------------------------------------------------------------------------------------------------------------------------------------------------------------------------------------------------------------------------------------------------------------------------------------------------------------------------------------------------------------------------------------------------------------------------------------------------------------------------------------------------------------------------------------------------------------------------------------------------------------------------------------------ATGTCGCCGCCCGTGCTGTACTAC---------CTGCCGCCCAGTCCGCCCTGCCGCAGCATTCTG------------CTGCTGGCCAAGATGCTGGACATCGACTTCGAGCTGAAG---ATCGTCAACATTTTG---------GAGGGGGAG------------------------------------CAGCTGAAACCGGACTTTGTG---GCCATGAATCCGCAGCACTGTGTGCCGACTATGAAC------GAC------------GAGGGTCTGGTTTTGTGGGAAAGTCGTGCCATACTCTCCTATCTGGTGGCTGCCTACGGCAAG------------------------------------------------------AGTGACCAACTGTATCCCACGGAC---------------------ATAAGGGTGAGGGCTTTGGTGGACCAACGCCTCCAGTTCGATTTGGGCACCCTATAC---ATGCGACTC---------------ACGGAC------------------------------------TACTATTTCCCCACAATGTTTATT---------GGTGCGCCCCTGGAC---GAA---GGAAAGCGTGCCAAATTGGCGGAGGCTGTGGGCTGGCTAAACACAATCTTGGAG------GGC---AGACAGTTTTCCGCCGCCGATCACTTCACCATCGCGGATCTCACGCTTTTGGTGACCGTTTCCCAGCTGGAGGCC------------------------TTCGAATTTGAACTTCGACCCTATAAACATATCCGCCAATGGCTCGATCGCTGCAAGGATCACATGGCACCGTTTGACTACGAGGAACTCAATGCCAACAAGGCCAATATGTTGGCCGATATGTTCAAGGCCAAGATGAATCAATCG---------------------------------------------------------------------------------------------------------------------------------------------------------------------------------------------------GCGGGCTAA--------------------------------------------------------------------------------------------------------------------------------------------------------------------------------------------------------------------------------------------------------------------------------------------------------------------------------------------------------------------------------------------------------------------------------------------------------------------------------------------------------------------------------------------------------------------------------------------------------------------------------------------------------------------------------------------------------------------------------------------------------------------------------------------------------------------------------------------------------------------------------------------------------------------------------------------------------------------------------------------------------------------------------------------------------------------------------------------------------------------------------------------------------------------------------------------------------------------------------------------------------------------------------------------------------------------------------------------------------------------------------------------------------------------------------------------------------------------------------------------------------------------------------
NW_019280410.1_-_XP_022920770.1 ------------------------------------------------------------------------------------------------------------------------------------------------------------------------------------------------------------------------------------------------------------------------------------------------------------------------------------------------------------------------------------------------------------------------------------------------------------------------------------------------------------------------------------------------------------------------------------------------------------------------------------------------------------------------------------------------ATGGGTGTAACTATCTACCAT---------TTTCCATGGAGTGCACCTTCGAGGGCCGCGTTA------------TTAACCGCCAAAACATTAGGAATCGATGTGGATGTGCAA---ATTGTTGATTTGGTA---------GCGAAAGAA------------------------------------CAATTAAAATCCGACTTCTTA---AAGATAAATCCCCAACATTGCGTACCCACTTTAGTT------GAT------------GGCGATTTTATTTTATGGGAAAGTCGCGCTATTTCAGCGTATTTAGTTAATTCTTATGGAAAG------------------------------------------------------GATGATAGTTTGTATCCTAAAGAC---------------------ATAAAAAAACGTGCTGTTGTCGATCAACGTTTACAATTTGATTGTGGAACATTATAT---CCAAGAATA---------------AGGGCG------------------------------------ATATGTTTTCCTATATTGTTTTTG---------GGTGAAATTGAAGTTCCTGAT---GAACTTAAAACAACCTTAGATGAAGCTATAGGTTTTTTGGATGTTTTTTTGGAT------GGA---AATAATTTCGTCGCTGGGAATTCTCTTACTATAGCTGATATTGCATTGGTTGCTTCGCTTTCAAGTATTGTGGCT------------------------GTTGGATGGGATGTTTCTGCTTATGGTAATGTTTCTACTTGGCTGGCTAAATGCTCTTTGGAAATTCCT------CATTACTCCGAAATCAATCAAAAAGGAGCTGATTTATTTGGAAAGGCGGTGAAGAGTAAAATGGCACCGGGA---------------------------------------------------------------------------------------------------------------------------------------------------------------------------------------------------CAAATTTAA--------------------------------------------------------------------------------------------------------------------------------------------------------------------------------------------------------------------------------------------------------------------------------------------------------------------------------------------------------------------------------------------------------------------------------------------------------------------------------------------------------------------------------------------------------------------------------------------------------------------------------------------------------------------------------------------------------------------------------------------------------------------------------------------------------------------------------------------------------------------------------------------------------------------------------------------------------------------------------------------------------------------------------------------------------------------------------------------------------------------------------------------------------------------------------------------------------------------------------------------------------------------------------------------------------------------------------------------------------------------------------------------------------------------------------------------------------------------------------------------------------------------------------
NC_007422.5_-_XP_974204.1 ------------------------------------------------------------------------------------------------------------------------------------------------------------------------------------------------------------------------------------------------------------------------------------------------------------------------------------------------------------------------------------------------------------------------------------------------------------------------------------------------------------------------------------------------------------------------------------------------------------------------------------------------------------------------------------------------ATGGCTTTAACTCTGTACCAT---------TTTCCGCCAAGTGCGCCCTCAAGAGCGGCCCTC------------CTGAGTGCCAAAGCCGTTGGTGTGAAAGTCGACGTCCAA---ATTGTCGATTTGTTC---------GCAAAAGAA------------------------------------CAACTCAAACCCGACTTTGTC---AAGGTTAACCCACAACACACCGTTCCCACGTTAGTA------GAT------------GGGGACTTCACAGTGTGGGACAGCCATGCCATTGGGCCTTATCTCGCAAAAACCCACGGAAAA------------------------------------------------------GACGACACACTTTACCCCACAGAC---------------------CCCAAAGAGAAAGCATTAGTTGACCAACGGCTGTACTTCGACTGTGGCACTTTGTAC---CCAAGAATT---------------CGCCAA------------------------------------ATTTGTTTCCCAGTGTTGTTTTTG---------GGTGAAGATGAGATCCTGGAT---GAGCACAAAACCGCCCTTGATGAAGCTCTGGGATTCCTCGATATTTTTCTCGAA------GGA---AATAGTTTTGTTGCAGGCGATAAGCTTACAGTGGCCGATTGTTCGTTAGTAGCTTCAGTTTCCAGCATTGTTGCT------------------------GTTGGTTGGGACATTACACCATATTCAAATGTGGCTTCATGGCTTGCTCGATGTGCCTTAACTATCCCT------GATTATGGCGAGGCAAACCAGGCAGGAGCCGAGCAATTTGGCAAAGCGGTCCGAAGCAAATTAGCACCAGGA---------------------------------------------------------------------------------------------------------------------------------------------------------------------------------------------------CAAATATAA--------------------------------------------------------------------------------------------------------------------------------------------------------------------------------------------------------------------------------------------------------------------------------------------------------------------------------------------------------------------------------------------------------------------------------------------------------------------------------------------------------------------------------------------------------------------------------------------------------------------------------------------------------------------------------------------------------------------------------------------------------------------------------------------------------------------------------------------------------------------------------------------------------------------------------------------------------------------------------------------------------------------------------------------------------------------------------------------------------------------------------------------------------------------------------------------------------------------------------------------------------------------------------------------------------------------------------------------------------------------------------------------------------------------------------------------------------------------------------------------------------------------------------
NW_019281137.1_-_XP_022909213.1 ------------------------------------------------------------------------------------------------------------------------------------------------------------------------------------------------------------------------------------------------------------------------------------------------------------------------------------------------------------------------------------------------------------------------------------------------------------------------------------------------------------------------------------------------------------------------------------------ATGGAAAACGAAACCATAACTCCTGTTTTCACCAAAGAA------------------------------AAAGGAGTTGACAACAAAGATAAAATGCCTAATTCAAACATCGATTTTTATTAT---------TTCTTACCAAGCCCACCATGTCGATCTGTCATG------------CTTTTAGCCAAAGCTTTAGGGGTGCAAATGAATCAAAAA---ATAACCAGCATTTTA---------GCCGGCGAC------------------------------------AATATGACACCAGAATATTTA---CGACTAAATCCACAACATACAATCCCAACTTTAAAC------GAT------------AACGGTTTTATTTTATTCGAAAGCCGCGCAATTCTTCAATACCTCGTCGATCAATACGCAAAA------------------------------------------------------GACGATTCTTTATCGCCGAAAGAA---------------------GCGAAAAAAGCGGCCATCGTCAATCAACGTTTATATTTCGATGCTTGTACTTTAATG---CCGAGATTG---------------GTACAG------------------------------------TATATGGGGCCAGTTTTACGACAT---------GCCCAAACACCGGAT---AAA---GAGAAATTGGGGAACTTCGAGGAAGCGCTTGGTTATCTCGACGAATTCTTAGAA------AAT---CAAACGTGGGCTGCCGGATCTCAATTGACCATCGCCGATTTCGCTTTGATTTCCACCGTTTCAACGGCGGAAGCG------------------------ATTGGGGTTGACATTTCAAAGTTTCCAAATGTAAATGCTTGGTTTCAACGCACCAAAAATGCCATGACCGGGTTTGGATACGAAGAAATTAACCAAGCTGGGTGTGCCATTATCGGCAGGATGTTTAAAAATAAAGCTAAATAA-----------------------------------------------------------------------------------------------------------------------------------------------------------------------------------------------------------------------------------------------------------------------------------------------------------------------------------------------------------------------------------------------------------------------------------------------------------------------------------------------------------------------------------------------------------------------------------------------------------------------------------------------------------------------------------------------------------------------------------------------------------------------------------------------------------------------------------------------------------------------------------------------------------------------------------------------------------------------------------------------------------------------------------------------------------------------------------------------------------------------------------------------------------------------------------------------------------------------------------------------------------------------------------------------------------------------------------------------------------------------------------------------------------------------------------------------------------------------------------------------------------------------------------------------------------------------------------------------------------------------------------------------------------------------------------------------------------------------------------------------
NW_019281137.1_-_XP_022909199.1 ------------------------------------------------------------------------------------------------------------------------------------------------------------------------------------------------------------------------------------------------------------------------------------------------------------------------------------------------------------------------------------------------------------------------------------------------------------------------------------------------------------------------------------------------------------------------------------------------------------------------------------------------------------------------------------------------ATGGGAATCGATCTTTACTAC---------GTTCCAGGAAGTTCGCCATGCAGAGCTGTACTT------------TTAACAGCAAAAGCCATCGGTTTAGATCTAAATTTAAAG---TATACAGATCTTATG---------AAAGGAGAA------------------------------------CATCTTACTCCGGAATTTATA---CAGATGAATCCTCAACACACCATCCCTACTTTAAAC------GAT------------AACGGCTTTTGTTTATGGGAATCCCGAGCCATTATGACTTATTTAATCGAACAGTATGCGAAA------------------------------------------------------AATGATTCTCTTTATCCTAAAGAT---------------------CCCAAAAAGCGTGCATTGATCGATCAAAGAATGTATTTCGATCAAGGAACTTTATAT---CAACGTTTT---------------GGCGAC------------------------------------TACTATTACCCCGTTATGTTTGCT---------GGCCAATCTTTTGAT---CCT---GCAAAATTAACAAAATGCTCAGAAGCAATGAAATTCTTTGATACATTCTTACAA------AAT---TCTGATTACGCAGCTGGATCTGAGCTATCTGTGGCTGATTTAACCTTAGCCGCAACCGTAGCAACATATGACGCA------------------------GTTGGTTTTGATTTAAGCCCATACACAAATGTTATGAAGTGGTATAATAAAATGAAAGAA---ATGCCC------GGATATGAAGAAGCCAATGGGAAAAATGCTTTATTATTTAAAGAACTATTCGAGACTTTAACTAAGAAGTAA--------------------------------------------------------------------------------------------------------------------------------------------------------------------------------------------------------------------------------------------------------------------------------------------------------------------------------------------------------------------------------------------------------------------------------------------------------------------------------------------------------------------------------------------------------------------------------------------------------------------------------------------------------------------------------------------------------------------------------------------------------------------------------------------------------------------------------------------------------------------------------------------------------------------------------------------------------------------------------------------------------------------------------------------------------------------------------------------------------------------------------------------------------------------------------------------------------------------------------------------------------------------------------------------------------------------------------------------------------------------------------------------------------------------------------------------------------------------------------------------------------------------------------------------------------------------------------------------------------------------------------------------------------------------------------------------------------------------------------------------
NC_007419.2_-_XP_974273.1 ------------------------------------------------------------------------------------------------------------------------------------------------------------------------------------------------------------------------------------------------------------------------------------------------------------------------------------------------------------------------------------------------------------------------------------------------------------------------------------------------------------------------------------------------------------------------------------------------------------------------------------------------------------------------------------------------ATGCCCATCGACCTGTACTAT---------CTTCCTGGAAGTGCCCCATGCAGGGCCGTCCTT------------TTGGCGGCGAAAGCCGTCGGTGTGGAGCTCAATTTAAAA---CTCACAGACCTCATG---------AAAGGCGAA------------------------------------CACCTAACGCCTGAATTTATT---AAGATCAACCCGCAACATACGATCCCGACCATGGTC------GAC------------AACGGCTTTGCCCTGTGGGAGAGCAGGGCCATAATGACCTACCTGGCCGACCAATACGGCAAA------------------------------------------------------AACGATGCGCTTTACCCGAAAGAC---------------------CCGAAAAAACGCGCCCTGGTTGACCAGAGATTGTACTTCGACATTGGCACTTTGTAC---GCCAGATTT---------------GCCGAT------------------------------------TATTACTACCCGGTGATTTTTGGA---------GGCGCTGAATACGAG---CCC---GCCAAACTGGAAAAAATCAAAGACGCATTCAAGTTCCTGGAGATTTTCCTTGAG------GGT---CAGGACTTTGTTGCGGGAAATCAGCTCACTTTGGCTGATTTGTCGCTTCTTGCAACTGTTACGACATTCGAAGCA------------------------GTGAATTTTGACCTTTCGCCGTACAAAAATGTGGTTAATTGGTTGGCGAGAGCCAAAGCTGCGGCGCCT------GGGTATGAGGAGGCGAATGGGAAGGGGGCTGTGATCTTTAAGCAGATGGTCGAAAATTTAACGAAAAAATAA--------------------------------------------------------------------------------------------------------------------------------------------------------------------------------------------------------------------------------------------------------------------------------------------------------------------------------------------------------------------------------------------------------------------------------------------------------------------------------------------------------------------------------------------------------------------------------------------------------------------------------------------------------------------------------------------------------------------------------------------------------------------------------------------------------------------------------------------------------------------------------------------------------------------------------------------------------------------------------------------------------------------------------------------------------------------------------------------------------------------------------------------------------------------------------------------------------------------------------------------------------------------------------------------------------------------------------------------------------------------------------------------------------------------------------------------------------------------------------------------------------------------------------------------------------------------------------------------------------------------------------------------------------------------------------------------------------------------------------------------
NC_007419.2_-_XP_015834775.1 ---------------ATGGGGAATTGTATGGAAAATGAAAGTGTTGTTCCTGTTAATAACCCTACGTTTGATCCAAAAACCATCAATCATACCATTGATGTTTATTTCTATCCGTTAAGCCCCCCGTCAAGAGCAGCTTTAATGCTTATTAAAGCCCTTGGAATTAAACATAATGTGAAAATCGTCAATATAATGGCTGGAGAACAAATGACACCTGAATTTTTAAAAATGAATCCCATGCATACTGTCCCTACGATAAATGACGGAGGGTTTATTTTATGGGACAGTCATGTTATAATGAAATATCTGGTTGAACAATACGCAAAAGATGATAGTCTTTACCCGAAAGATCCTAAAAAAGGGGCCATTGTAAACCAACGGTTGCATTTCAACACGACAACTTTGTTTCCTAAATTGTTGGATTACTGTGTGCCTGTGCTTTTTAATAATGAGGAGCCAGAC---------------CCTAACAAAGCGACAAAATTTGAAGAACTC------------------TTGAATATCTTGGACGGATTTTTAAAGAACCAGTCATGGGTCGCTGGAGATAATTTAACAATTGCGGATTTTGCAATA---------------------------------------ATTACAGTCGTTGCCACAGCAGAGATCAAAATGCCCATCGACCTGTACTAT---------CTTCCTGGAAGTGCCCCATGCAGGGCCGTCCTT------------TTGGCGGCGAAAGCCGTCGGTGTGGAGCTCAATTTAAAA---CTCACAGACCTCATG---------AAAGGCGAA------------------------------------CACCTAACGCCTGAATTTATT---AAGATCAACCCGCAACATACGATCCCGACCATGGTC------GAC------------AACGGCTTTGCCCTGTGGGAGAGCAGGGCCATAATGACCTACCTGGCCGACCAATACGGCAAA------------------------------------------------------AACGATGCGCTTTACCCGAAAGAC---------------------CCGAAAAAACGCGCCCTGGTTGACCAGAGATTGTACTTCGACATTGGCACTTTGTAC---GCCAGATTT---------------GCCGAT------------------------------------TATTACTACCCGGTGATTTTTGGA---------GGCGCTGAATACGAG---CCC---GCCAAACTGGAAAAAATCAAAGACGCATTCAAGTTCCTGGAGATTTTCCTTGAG------GGT---CAGGACTTTGTTGCGGGAAATCAGCTCACTTTGGCTGATTTGTCGCTTCTTGCAACTGTTACGACATTCGAAGCA------------------------GTGAATTTTGACCTTTCGCCGTACAAAAATGTGGTTAATTGGTTGGCGAGAGCCAAAGCTGCGGCGCCT------GGGTATGAGGAGGCGAATGGGAAGGGGGCTGTGATCTTTAAGCAGATGGTCGAAAATTTAACGAAAAAATAA--------------------------------------------------------------------------------------------------------------------------------------------------------------------------------------------------------------------------------------------------------------------------------------------------------------------------------------------------------------------------------------------------------------------------------------------------------------------------------------------------------------------------------------------------------------------------------------------------------------------------------------------------------------------------------------------------------------------------------------------------------------------------------------------------------------------------------------------------------------------------------------------------------------------------------------------------------------------------------------------------------------------------------------------------------------------------------------------------------------------------------------------------------------------------------------------------------------------------------------------------------------------------------------------------------------------------------------------------------------------------------------------------------------------------------------------------------------------------------------------------------------------------------------------------------------------------------------------------------------------------------------------------------------------------------------------------------------------------------------------
NT_033777_-_GstD7_CDS ---------------------------------------------------------------------------------------------------------------------------------------------------------------------------------------------------------------------------------------------------------------------------------------------------------------------------------------------------------------------------------------------------------------------------------------------------------------------------------------------------------------------------------------------------------------------------------------------------------------------------------------------------------------------------------------------ATGCCGAACTTGGATCTCTACAAT---------TTCCCCATGGCGCCGGCCAGTCGCGCCATCCAG------------ATGGTGGCCAAGGCTTTGGGTCTGGAGCTGAACTCCAAG---TTGATCAACACGATG---------GAGGGTGAC------------------------------------CAACTGAAGCCAGAGTTCGTG---AGGATTAACCCACAGCACACCATTCCCACGCTGGTG------GAC------------AATGGATTTGTCATCTGGGAGTCGCGTGCCATCGCCGTCTATCTGGTGGAGAAGTACGGCAAACCC---------------------------------------------------GATTCCCCACTCTATCCCAACGAT---------------------CCCCAGAAGCGGGCTTTGATCAACCAGAGGCTTTACTTCGATATGGGCACCCTGTAC---GACGCCCTG---------------ACCAAA------------------------------------TACTTCTTCCTAATCTTCCGCACT---------GGCAAATTCGGAGAT---CAG---GAAGCTCTGGACAAGGTTAACTCCGCCTTTGGATTCCTCAACACCTTCCTGGAG------GGT---CAGGACTTCGTGGCCGGTAGCCAACTGACCGTGGCTGATATCGTCATCCTGGCCACCGTATCCACCGTAGAATGG------------------------TTTTCGTTTGACCTAAGCAAGTTCCCCAACGTGGAGAGGTGGCTTAAGAATGCCCCAAAAGTAACTCCT------GGATGGGAGCAAAAT---CTTGAGAGTCTGCAGCAGGGAAAGAAGTTCCTGCAGGACCTTCAAGCGGCAAAG---------------------------------------------------------------------------------------------------------------------------------------------------------------------------------------------------GAAAAGGAAGTAAAGGCCTAA--------------------------------------------------------------------------------------------------------------------------------------------------------------------------------------------------------------------------------------------------------------------------------------------------------------------------------------------------------------------------------------------------------------------------------------------------------------------------------------------------------------------------------------------------------------------------------------------------------------------------------------------------------------------------------------------------------------------------------------------------------------------------------------------------------------------------------------------------------------------------------------------------------------------------------------------------------------------------------------------------------------------------------------------------------------------------------------------------------------------------------------------------------------------------------------------------------------------------------------------------------------------------------------------------------------------------------------------------------------------------------------------------------------------------------------------------------------------------------------------------------------------
NT_033777_-_GstD6_CDS ------------------------------------------------------------------------------------------------------------------------------------------------------------------------------------------------------------------------------------------------------------------------------------------------------------------------------------------------------------------------------------------------------------------------------------------------------------------------------------------------------------------------------------------------------------------------------------------------------------------------------------------------------------------------------------------------------ATGGATCTCTATAAC---------ATGTCTGGTTCCCCGAGCACCCGGGCCGTTATG------------ATGACCGCCAAAGCTGTGGGAGTCGAGTTCAACTCGATA---CAAGTTAATACCTTT---------GTGGGGGAA------------------------------------CAACTGGAGCCATGGTTTGTA---AAGATAAACCCTCAGCACACGATTCCAACCCTGGTG------GAC------------AATTTATTCGTTATTTGGGAAACTCGGGCCATTGTTGTCTACCTAGTGGAGCAGTACGGTAAG------------------------------------------------------GATGATTCTCTGTACCCGAAGGAT---------------------CCCCAGAAGCAAGCGCTGATCAACCAGCGTCTGTACTTCGATATGGGCACCCTGTAC---GATGGCATT---------------GCCAAG------------------------------------TACTTTTTCCCACTGCTTCGGACG---------GGCAAACCCGGAACT---CAG---GAGAATCTTGAGAAACTGAACGCTGCCTTCGATCTTCTCAACAACTTCCTGGAT------GGC---CAGGATTACGTGGCCGGCAATCAGCTTTCAGTGGCAGATATCGTTATATTGGCCACCGTTTCCACAACCGAAATG------------------------GTTGACTTCGATTTAAAGAAGTTTCCCAACGTGGACAGATGGTATAAGAACGCCCAAAAAGTTACGCCG------GGTTGGGACGAGAAC---TTGGCAAGAATTCAAAGCGCCAAAAAATTTCTAGCCGAAAACTTAATAGAAAAG---------------------------------------------------------------------------------------------------------------------------------------------------------------------------------------------------TTATAA-----------------------------------------------------------------------------------------------------------------------------------------------------------------------------------------------------------------------------------------------------------------------------------------------------------------------------------------------------------------------------------------------------------------------------------------------------------------------------------------------------------------------------------------------------------------------------------------------------------------------------------------------------------------------------------------------------------------------------------------------------------------------------------------------------------------------------------------------------------------------------------------------------------------------------------------------------------------------------------------------------------------------------------------------------------------------------------------------------------------------------------------------------------------------------------------------------------------------------------------------------------------------------------------------------------------------------------------------------------------------------------------------------------------------------------------------------------------------------------------------------------------------------------
NT_033777_-_GstD3_CDS ---------------------------------------------------------------------------------------------------------------------------------------------------------------------------------------------------------------------------------------------------------------------------------------------------------------------------------------------------------------------------------------------------------------------------------------------------------------------------------------------------------------------------------------------------------------------------------------------------------------------------------------------------------------------------------------------------------------------------------------------------------------------------ATGGTGGGCAAGGCCCTGGGTCTAGAATTTAATAAGAAG---ATAATCAATACGCTG---------AAAGGGGAG------------------------------------CAAATGAATCCCGATTTCATC---AAGATCAACCCGCAGCACTCGATTCCCACGCTGGTA------GAC------------AATGGTTTCACCATTTGGGAGTCGCGTGCCATTCTCGTTTACCTGGTGGAAAAGTACGGAAAG------------------------------------------------------GATGACGCGCTGTACCCCAAGGAT---------------------ATTCAGAAGCAGGCGGTGATCAATCAACGCCTTTACTTCGACATGGCGTTGATGTAT---CCCACCCTG---------------GCCAAC------------------------------------TACTACTACAAAGCATTTACCACC---------GGTCAGTTTGGCAGC---GAG---GAGGACTACAAAAAGGTCCAGGAGACTTTCGATTTCCTAAACACATTCCTGGAG------GGT---CAGGACTACGTGGCTGGGGACCAGTATACCGTCGCCGACATTGCCATTCTCGCCAATGTCTCCAATTTCGATGTT------------------------GTGGGATTCGACATTAGCAAATATCCGAATGTGGCCCGATGGTACGACCATGTCAAGAAGATTACCCCT------GGATGGGAAGAAAAC---TGGGCAGGAGCTCTGGATGTAAAGAAGAGGATCGAGGAGAAACAGAATGCTGCT---------------------------------------------------------------------------------------------------------------------------------------------------------------------------------------------------AAATAA-----------------------------------------------------------------------------------------------------------------------------------------------------------------------------------------------------------------------------------------------------------------------------------------------------------------------------------------------------------------------------------------------------------------------------------------------------------------------------------------------------------------------------------------------------------------------------------------------------------------------------------------------------------------------------------------------------------------------------------------------------------------------------------------------------------------------------------------------------------------------------------------------------------------------------------------------------------------------------------------------------------------------------------------------------------------------------------------------------------------------------------------------------------------------------------------------------------------------------------------------------------------------------------------------------------------------------------------------------------------------------------------------------------------------------------------------------------------------------------------------------------------------------------
NT_033777_-_GstD9_CDS_1 ---------------------------------------------------------------------------------------------------------------------------------------------------------------------------------------------------------------------------------------------------------------------------------------------------------------------------------------------------------------------------------------------------------------------------------------------------------------------------------------------------------------------------------------------------------------------------------------------------------------------------------------------------------------------------------------------------ATGTTGGACTTCTACTAT---------ATGCTCTACTCGGCACCTTGCCGTTCCATCCTG------------ATGACGGCCCGTGCCCTGGGATTGGAGCTGAACAAGAAG---CAGGTGGATCTGGAT---------GCCGGCGAG------------------------------------CATCTTAAGCCGGAATTTGTA---AAGATCAATCCTCAGCATACGATTCCCACGCTGGTT------GAC------------GATGGTTTCGCCATCTGGGAGTCGAGGGCTATACTGATTTATCTGGCCGAGAAGTACGATAAA------------------------------------------------------GATGGCTCCCTTTATCCCAAGGAT---------------------CCCCAGCAGAGAGCCGTGATCAATCAGCGCCTGTTTTTCGATCTGAGTACTCTGTAC---CAGAGCTAC---------------GTGTAC------------------------------------TACTACTATCCCCAGTTGTTCGAGGAT---GTGAAGAAGCCAGCTGAT---CCC---GATAACCTCAAGAAGATCGATGATGCTTTCGCTATGTTCAATACTCTGTTGAAG------GGT---CAGCAGTACGCCGCCCTCAACAAGTTGACTCTGGCCGATTTTGCGCTTCTGGCCACCGTTTCCACTTTTGAAATA------------------------TCGGAATATGATTTTGGTAAATATCCGGAAGTGGTTAGGTGGTACGACAATGCCAAGAAAGTGATACCC------GGCTGGGAGGAGAAC---TGGGAGGGCTGCGAGTACTACAAGAAATTGTATCTGGGTGCGATTTTGAACAAA---------------------------------------------------------------------------------------------------------------------------------------------------------------------------------------------------CAATGA-----------------------------------------------------------------------------------------------------------------------------------------------------------------------------------------------------------------------------------------------------------------------------------------------------------------------------------------------------------------------------------------------------------------------------------------------------------------------------------------------------------------------------------------------------------------------------------------------------------------------------------------------------------------------------------------------------------------------------------------------------------------------------------------------------------------------------------------------------------------------------------------------------------------------------------------------------------------------------------------------------------------------------------------------------------------------------------------------------------------------------------------------------------------------------------------------------------------------------------------------------------------------------------------------------------------------------------------------------------------------------------------------------------------------------------------------------------------------------------------------------------------------------------
NT_033777_-_GstD9_CDS_2 ---------------------------------------------------------------------------------------------------------------------------------------------------------------------------------------------------------------------------------------------------------------------------------------------------------------------------------------------------------------------------------------------------------------------------------------------------------------------------------------------------------------------------------------------------------------------------------------------------------------------------------------------------------------------------------------------------ATGTTGGACTTCTACTAT---------ATGCTCTACTCGGCACCTTGCCGTTCCATCCTG------------ATGACGGCCCGTGCCCTGGGATTGGAGCTGAACAAGAAG---CAGGTGGATCTGGAT---------GCCGGCGAG------------------------------------CATCTTAAGCCGGAATTTGTA---AAGATCAATCCTCAGCATACGATTCCCACGCTGGTT------GAC------------GATGGTTTCGCCATCTGGGAGTCGAGGGCTATACTGATTTATCTGGCCGAGAAGTACGATAAA------------------------------------------------------GATGGCTCCCTTTATCCCAAGGAT---------------------CCCCAGCAGAGAGCCGTGATCAATCAGCGCCTGTTTTTCGATCTGAGTACTCTGTAC---CAGAGCTAC---------------GTGTAC------------------------------------TACTACTATCCCCAGTTGTTCGAGGAT---GTGAAGAAGCCAGCTGAT---CCC---GATAACCTCAAGAAGATCGATGATGCTTTCGCTATGTTCAATACTCTGTTGAAG------GGT---CAGCAGTACGCCGCCCTCAACAAGTTGACTCTGGCCGATTTTGCGCTTCTGGCCACCGTTTCCACTTTTGAAATA------------------------TCGGAATATGATTTTGGTAAATATCCGGAAGTGGTTAGGTGGTACGACAATGCCAAGAAAGTGATACCC------GGCTGGGAGGAGAAC---TGGGAGGGCTGCGAGTACTACAAGAAATTGTATCTGGGTGCGATTTTGAACAAA---------------------------------------------------------------------------------------------------------------------------------------------------------------------------------------------------CAATGA-----------------------------------------------------------------------------------------------------------------------------------------------------------------------------------------------------------------------------------------------------------------------------------------------------------------------------------------------------------------------------------------------------------------------------------------------------------------------------------------------------------------------------------------------------------------------------------------------------------------------------------------------------------------------------------------------------------------------------------------------------------------------------------------------------------------------------------------------------------------------------------------------------------------------------------------------------------------------------------------------------------------------------------------------------------------------------------------------------------------------------------------------------------------------------------------------------------------------------------------------------------------------------------------------------------------------------------------------------------------------------------------------------------------------------------------------------------------------------------------------------------------------------------
NT_033777_-_GstD8_CDS ------------------------------------------------------------------------------------------------------------------------------------------------------------------------------------------------------------------------------------------------------------------------------------------------------------------------------------------------------------------------------------------------------------------------------------------------------------------------------------------------------------------------------------------------------------------------------------------------------------------------------------------------------------------------------------------------------ATGGACTTTTACTAC---------CATCCTTGCTCGGCTCCTTGCCGCTCCGTTATA------------ATGACAGCCAAGGCCCTTGGAGTTGACCTGAATATGAAG---CTATTGAAGGTCATG---------GACGGGGAG------------------------------------CAACTGAAGCCGGAGTTTGTG---AAGCTCAATCCACAGCACTGCATTCCCACCCTGGTG------GAC------------GATGGCTTCTCCATCTGGGAATCCCGTGCCATTTTGATTTACTTGGTGGAGAAGTACGGCGCT------------------------------------------------------GATGACTCGCTGTATCCCAGCGAT---------------------CCCCAGAAGAAGGCTGTGGTCAATCAGAGGCTCTACTTCGACATGGGCACCCTGTTT---CAGAGTTTC---------------GTCGAG------------------------------------GCCATCTATCCACAGATAAGGAAT---------AATCATCCCGCCGAT---CCA---GAGGCCATGCAGAAAGTGGACAGCGCCTTTGGCCACCTGGACACCTTCCTGGAG------GAC---CAGGAGTATGTGGCTGGCGACTGCCTCACCATTGCCGACATTGCCCTGTTGGCCTCCGTTTCCACCTTTGAGGTG------------------------GTGGACTTCGATATAGCCCAGTATCCAAATGTGGCCAGGTGGTACGAGAATGCCAAGGAAGTGACTCCC------GGTTGGGAAGAGAAC---TGGGACGGTGTACAGCTAATCAAGAAACTTGTCCAGGAGAGGAATGAATGA-----------------------------------------------------------------------------------------------------------------------------------------------------------------------------------------------------------------------------------------------------------------------------------------------------------------------------------------------------------------------------------------------------------------------------------------------------------------------------------------------------------------------------------------------------------------------------------------------------------------------------------------------------------------------------------------------------------------------------------------------------------------------------------------------------------------------------------------------------------------------------------------------------------------------------------------------------------------------------------------------------------------------------------------------------------------------------------------------------------------------------------------------------------------------------------------------------------------------------------------------------------------------------------------------------------------------------------------------------------------------------------------------------------------------------------------------------------------------------------------------------------------------------------------------------------------------------------------------------------------------------------------------------------------------------------------------------------------------------------------------
NT_033777_-_GstD4_CDS ------------------------------------------------------------------------------------------------------------------------------------------------------------------------------------------------------------------------------------------------------------------------------------------------------------------------------------------------------------------------------------------------------------------------------------------------------------------------------------------------------------------------------------------------------------------------------------------------------------------------------------------------------------------------------------------------------ATGGATTTCTACTAC---------TCCCCTCGAAGCAGTGGATCCCGCACCATTATC------------ATGGTTGCCAAAGCTCTTGGACTGGAACTGAACAAAAAG---CAACTGCGTATCACA---------GAAGGGGAA------------------------------------CACCTCAAGCCAGAATTCCTT---AAGCTCAATCCCCAGCACACCATTCCCACGCTGGTG------GAC------------AATGGATTCGCCATTTGGGAGTCCCGTGCCATAGCCGTCTATCTGGTGGAAAAGTACGGCAAG------------------------------------------------------GACGACTCCCTTTTTCCCAATGAT---------------------CCCCAGAAACGCGCATTGATCAATCAGCGATTGTACTTCGATATGGGAACCCTGCAT---GACTCCTTT---------------ATGAAG------------------------------------TACTATTACCCATTCATCCGTACT---------GGTCAGCTTGGGAAT---GCC---GAGAATTATAAGAAGGTCGAAGCTGCCTTTGAATTCCTGGACATTTTCTTGGAG------GGC---CAGGACTACGTGGCTGGTAGCCAGCTAACTGTGGCCGACATCGCCATCCTCTCCAGCGTTTCCACTTTCGAAGTG------------------------GTTGAGTTTGACATCAGCAAGTATCCAAATGTGGCACGTTGGTACGCCAATGCCAAAAAGATCACACCC------GGATGGGATGAAAAC---TGGAAGGGTCTGCTACAAATGAAAACAATGTACGAAGCCCAAAAGGCCTCATTA---------------------------------------------------------------------------------------------------------------------------------------------------------------------------------------------------AAGTAA-----------------------------------------------------------------------------------------------------------------------------------------------------------------------------------------------------------------------------------------------------------------------------------------------------------------------------------------------------------------------------------------------------------------------------------------------------------------------------------------------------------------------------------------------------------------------------------------------------------------------------------------------------------------------------------------------------------------------------------------------------------------------------------------------------------------------------------------------------------------------------------------------------------------------------------------------------------------------------------------------------------------------------------------------------------------------------------------------------------------------------------------------------------------------------------------------------------------------------------------------------------------------------------------------------------------------------------------------------------------------------------------------------------------------------------------------------------------------------------------------------------------------------------
NT_033777_-_GstD5_CDS ------------------------------------------------------------------------------------------------------------------------------------------------------------------------------------------------------------------------------------------------------------------------------------------------------------------------------------------------------------------------------------------------------------------------------------------------------------------------------------------------------------------------------------------------------------------------------------------------------------------------------------------------------------------------------------------------------ATGGATTTCTATTAC---------TCGCCCCGTGGAAGTGGATGTCGCACCGTGATC------------ATGGTGGCCAAGGCTCTCGGCGTGAAGCTGAACATGAAG---CTACTGAACACCTTG---------GAGAAGGAT------------------------------------CAGTTGAAGCCCGAGTTCGTC---AAGCTCAATCCATAGCACACCATTCCCACGCTGGTG------GAC------------AACGGATTCTCCATCTGGGAGTCCCGCGCCATTGCCGTCTATCTGGTGGAGAAGTACGGCAAG------------------------------------------------------GATGACACCCTCTTCCCCAAGGAT---------------------CCCAAGAAGCAGGCTTTAGTCAACCAACGCCTCTACTTCGACATGGGAACTCTGTAC---GACAGCTTC---------------GCCAAA------------------------------------TACTACTATCCCCTTTTCCACACT---------GGAAAGCCCGGATCT---GAT---GAGGACTTTAAGAAGATCGAGAGCTCCTTCGAGTATCTGAATATCTTCCTGGAG------GGC---CAGAACTACGTGGCCGGTGACCACCTCACAGTGGCTGATATTGCCATCCTCTCCACCGTTTCCACTTTCGAAATC------------------------TTTGATTTCGACCTCAACAAGTACCCGAATGTGGCCAGGTGGTATGCCAACGCCAAGAAGGTGACTCCC------GGATGGGAAGAGAAC---TGGAAAGGTGCCGTGGAACTGAAGGGAGTATTTGATGCCCGTCAGGCGGCGGCG---------------------------------------------------------------------------------------------------------------------------------------------------------------------------------------------------AAGCAATAA--------------------------------------------------------------------------------------------------------------------------------------------------------------------------------------------------------------------------------------------------------------------------------------------------------------------------------------------------------------------------------------------------------------------------------------------------------------------------------------------------------------------------------------------------------------------------------------------------------------------------------------------------------------------------------------------------------------------------------------------------------------------------------------------------------------------------------------------------------------------------------------------------------------------------------------------------------------------------------------------------------------------------------------------------------------------------------------------------------------------------------------------------------------------------------------------------------------------------------------------------------------------------------------------------------------------------------------------------------------------------------------------------------------------------------------------------------------------------------------------------------------------------------
NT_033777_-_GstD2_CDS ------------------------------------------------------------------------------------------------------------------------------------------------------------------------------------------------------------------------------------------------------------------------------------------------------------------------------------------------------------------------------------------------------------------------------------------------------------------------------------------------------------------------------------------------------------------------------------------------------------------------------------------------------------------------------------------------------ATGGACTTTTACTAC---------ATGCCAGGTGGTGGAGGATGCCGCACGGTCATC------------ATGGTGGCCAAGGCTCTCGGCCTGGAGCTGAACAAGAAG---CTACTGAACACCATG---------GAGGGTGAA------------------------------------CAATTGAAGCCGGAGTTTGTT---AAGCTCAATCCACAGCACACCATTCCCACGCTGGTG------GAC------------AACGGATTCTCCATCTGGGAGTCCCGGGCCATCGCCGTCTATCTGGTGGAGAAGTACGGCAAG------------------------------------------------------GATGACTATCTGTTGCCCAACGAT---------------------CCCAAGAAGCGTGCCGTGATCAACCAGCGTCTGTACTTCGACATGGGAACTCTGTAC---GAAAGCTTT---------------GCCAAA------------------------------------TACTACTATCCCCTTTTCCGCACT---------GGAAAGCCCGGATCG---GAT---GAGGACTTGAAGAGAATCGAAACCGCGTTTGGATTTCTCGACACCTTCCTGGAG------GGC---CAGGAGTATGTGGCTGGCGACCAGCTCACCGTGGCGGACATTGCCATCCTGTCCACTGTCTCCACGTTCGAAGTT------------------------AGTGAGTTCGACTTCAGCAAGTACTCCAATGTCTCCAGGTGGTACGACAATGCCAAGAAGGTGACTCCA------GGATGGGATGAGAAC---TGGGAGGGCCTCATGGCGATGAAGGCGTTGTTCGATGCCCGTAAATTGGCGGCT---------------------------------------------------------------------------------------------------------------------------------------------------------------------------------------------------AAGTGA-----------------------------------------------------------------------------------------------------------------------------------------------------------------------------------------------------------------------------------------------------------------------------------------------------------------------------------------------------------------------------------------------------------------------------------------------------------------------------------------------------------------------------------------------------------------------------------------------------------------------------------------------------------------------------------------------------------------------------------------------------------------------------------------------------------------------------------------------------------------------------------------------------------------------------------------------------------------------------------------------------------------------------------------------------------------------------------------------------------------------------------------------------------------------------------------------------------------------------------------------------------------------------------------------------------------------------------------------------------------------------------------------------------------------------------------------------------------------------------------------------------------------------------
NT_033777_-_GstD10_CDS_1 ------------------------------------------------------------------------------------------------------------------------------------------------------------------------------------------------------------------------------------------------------------------------------------------------------------------------------------------------------------------------------------------------------------------------------------------------------------------------------------------------------------------------------------------------------------------------------------------------------------------------------------------------------------------------------------------------------ATGGATTTATACTAT---------AGACCCGGATCTGCTCCCTGCCGCTCTGTTCTG------------ATGACAGCCAAGGCACTGGGTGTGGAGTTCGATAAGAAGACCATTATCAACACCCGA---------GCTAGGGAG------------------------------------CAATTCACGCCGGAATACCTG---AAAATCAATCCGCAGCACACGATCCCCACGCTGCAC------GAC------------CATGGATTTGCTTTGTGGGAGTCGCGGGCGATTATGGTTTATCTGGTGGAGAAGTACGGCAAG------------------------------------------------------GACGACAAGCTCTTCCCCAAGGAT---------------------GTGCAAAAGCAGGCGTTGATCAATCAGCGCCTGTACTTCGACATGGGTACGCTGTAT---AAGAGCTTC---------------TCCGAG------------------------------------TACTATTATCCGCAGATTTTCCTA---------AAGAAGCCCGCCAAT---GAG---GAGAACTACAAGAAGATCGAAGTGGCCTTCGAATTCCTAAACACATTCCTGGAG------GGG---CAGACCTACAGCGCTGGAGGGGATTATAGCTTGGCGGATATTGCCTTTCTGGCCACCGTTTCCACTTTCGATGTG------------------------GCTGGCTTCGATTTCAAGCGGTATGCCAATGTGGCACGTTGGTACGAGAATGCCAAGAAACTGACTCCC------GGTTGGGAGGAAAAC---TGGGCTGGTTGCCAGGAGTTCCGCAAATACTTCGATAACTGA--------------------------------------------------------------------------------------------------------------------------------------------------------------------------------------------------------------------------------------------------------------------------------------------------------------------------------------------------------------------------------------------------------------------------------------------------------------------------------------------------------------------------------------------------------------------------------------------------------------------------------------------------------------------------------------------------------------------------------------------------------------------------------------------------------------------------------------------------------------------------------------------------------------------------------------------------------------------------------------------------------------------------------------------------------------------------------------------------------------------------------------------------------------------------------------------------------------------------------------------------------------------------------------------------------------------------------------------------------------------------------------------------------------------------------------------------------------------------------------------------------------------------------------------------------------------------------------------------------------------------------------------------------------------------------------------------------------------------------------------------------
NT_033777_-_GstD10_CDS_2 ------------------------------------------------------------------------------------------------------------------------------------------------------------------------------------------------------------------------------------------------------------------------------------------------------------------------------------------------------------------------------------------------------------------------------------------------------------------------------------------------------------------------------------------------------------------------------------------------------------------------------------------------------------------------------------------------------ATGGATTTATACTAT---------AGACCCGGATCTGCTCCCTGCCGCTCTGTTCTG------------ATGACAGCCAAGGCACTGGGTGTGGAGTTCGATAAGAAGACCATTATCAACACCCGA---------GCTAGGGAG------------------------------------CAATTCACGCCGGAATACCTG---AAAATCAATCCGCAGCACACGATCCCCACGCTGCAC------GAC------------CATGGATTTGCTTTGTGGGAGTCGCGGGCGATTATGGTTTATCTGGTGGAGAAGTACGGCAAG------------------------------------------------------GACGACAAGCTCTTCCCCAAGGAT---------------------GTGCAAAAGCAGGCGTTGATCAATCAGCGCCTGTACTTCGACATGGGTACGCTGTAT---AAGAGCTTC---------------TCCGAG------------------------------------TACTATTATCCGCAGATTTTCCTA---------AAGAAGCCCGCCAAT---GAG---GAGAACTACAAGAAGATCGAAGTGGCCTTCGAATTCCTAAACACATTCCTGGAG------GGG---CAGACCTACAGCGCTGGAGGGGATTATAGCTTGGCGGATATTGCCTTTCTGGCCACCGTTTCCACTTTCGATGTG------------------------GCTGGCTTCGATTTCAAGCGGTATGCCAATGTGGCACGTTGGTACGAGAATGCCAAGAAACTGACTCCC------GGTTGGGAGGAAAAC---TGGGCTGGTTGCCAGGAGTTCCGCAAATACTTCGATAACTGA--------------------------------------------------------------------------------------------------------------------------------------------------------------------------------------------------------------------------------------------------------------------------------------------------------------------------------------------------------------------------------------------------------------------------------------------------------------------------------------------------------------------------------------------------------------------------------------------------------------------------------------------------------------------------------------------------------------------------------------------------------------------------------------------------------------------------------------------------------------------------------------------------------------------------------------------------------------------------------------------------------------------------------------------------------------------------------------------------------------------------------------------------------------------------------------------------------------------------------------------------------------------------------------------------------------------------------------------------------------------------------------------------------------------------------------------------------------------------------------------------------------------------------------------------------------------------------------------------------------------------------------------------------------------------------------------------------------------------------------------------------
NT_033777_-_GstD1_CDS_1 ---------------------------------------------------------------------------------------------------------------------------------------------------------------------------------------------------------------------------------------------------------------------------------------------------------------------------------------------------------------------------------------------------------------------------------------------------------------------------------------------------------------------------------------------------------------------------------------------------------------------------------------------------------------------------------------------------ATGGTTGACTTCTACTAC---------CTGCCCGGCTCCTCCCCCTGCCGCTCCGTGATC------------ATGACCGCCAAGGCCGTGGGCGTCGAGCTGAACAAGAAG---CTGCTCAACCTGCAG---------GCCGGTGAG------------------------------------CACCTGAAGCCGGAGTTCCTG---AAGATCAATCCCCAGCACACCATTCCCACGCTGGTG------GAC------------AACGGATTCGCGCTGTGGGAGTCCCGCGCCATCCAGGTGTATTTGGTGGAGAAGTACGGCAAG------------------------------------------------------ACCGACTCCCTGTACCCTAAGTGC---------------------CCCAAGAAGCGCGCCGTGATCAATCAGCGCCTGTACTTCGACATGGGAACGCTGTAC---CAGAGCTTC---------------GCCAAC------------------------------------TACTACTACCCACAGGTGTTCGCC---------AAGGCGCCCGCCGAT---CCA---GAGGCCTTCAAGAAGATCGAGGCCGCCTTCGAGTTCCTGAACACCTTCCTGGAG------GGA---CAGGACTACGCCGCCGGTGACTCCCTTACCGTAGCCGACATTGCCCTGGTGGCAACCGTGTCCACATTCGAGGTG------------------------GCCAAATTCGAGATCAGCAAGTACGCCAATGTGAACAGGTGGTACGAGAACGCCAAGAAGGTGACTCCC------GGATGGGAGGAGAAC---TGGGCCGGATGCCTGGAGTTCAAGAAGTACTTCGAATAA-----------------------------------------------------------------------------------------------------------------------------------------------------------------------------------------------------------------------------------------------------------------------------------------------------------------------------------------------------------------------------------------------------------------------------------------------------------------------------------------------------------------------------------------------------------------------------------------------------------------------------------------------------------------------------------------------------------------------------------------------------------------------------------------------------------------------------------------------------------------------------------------------------------------------------------------------------------------------------------------------------------------------------------------------------------------------------------------------------------------------------------------------------------------------------------------------------------------------------------------------------------------------------------------------------------------------------------------------------------------------------------------------------------------------------------------------------------------------------------------------------------------------------------------------------------------------------------------------------------------------------------------------------------------------------------------------------------------------------------------------------------
NT_033777_-_GstD1_CDS_2 ---------------------------------------------------------------------------------------------------------------------------------------------------------------------------------------------------------------------------------------------------------------------------------------------------------------------------------------------------------------------------------------------------------------------------------------------------------------------------------------------------------------------------------------------------------------------------------------------------------------------------------------------------------------------------------------------------ATGGTTGACTTCTACTAC---------CTGCCCGGCTCCTCCCCCTGCCGCTCCGTGATC------------ATGACCGCCAAGGCCGTGGGCGTCGAGCTGAACAAGAAG---CTGCTCAACCTGCAG---------GCCGGTGAG------------------------------------CACCTGAAGCCGGAGTTCCTG---AAGATCAATCCCCAGCACACCATTCCCACGCTGGTG------GAC------------AACGGATTCGCGCTGTGGGAGTCCCGCGCCATCCAGGTGTATTTGGTGGAGAAGTACGGCAAG------------------------------------------------------ACCGACTCCCTGTACCCTAAGTGC---------------------CCCAAGAAGCGCGCCGTGATCAATCAGCGCCTGTACTTCGACATGGGAACGCTGTAC---CAGAGCTTC---------------GCCAAC------------------------------------TACTACTACCCACAGGTGTTCGCC---------AAGGCGCCCGCCGAT---CCA---GAGGCCTTCAAGAAGATCGAGGCCGCCTTCGAGTTCCTGAACACCTTCCTGGAG------GGA---CAGGACTACGCCGCCGGTGACTCCCTTACCGTAGCCGACATTGCCCTGGTGGCAACCGTGTCCACATTCGAGGTG------------------------GCCAAATTCGAGATCAGCAAGTACGCCAATGTGAACAGGTGGTACGAGAACGCCAAGAAGGTGACTCCC------GGATGGGAGGAGAAC---TGGGCCGGATGCCTGGAGTTCAAGAAGTACTTCGAATAA-----------------------------------------------------------------------------------------------------------------------------------------------------------------------------------------------------------------------------------------------------------------------------------------------------------------------------------------------------------------------------------------------------------------------------------------------------------------------------------------------------------------------------------------------------------------------------------------------------------------------------------------------------------------------------------------------------------------------------------------------------------------------------------------------------------------------------------------------------------------------------------------------------------------------------------------------------------------------------------------------------------------------------------------------------------------------------------------------------------------------------------------------------------------------------------------------------------------------------------------------------------------------------------------------------------------------------------------------------------------------------------------------------------------------------------------------------------------------------------------------------------------------------------------------------------------------------------------------------------------------------------------------------------------------------------------------------------------------------------------------------------
NC_007417.3_-_XP_008200937.1 ---------------------------------------------------------------------------------------------------------------------------------------------------------------------------------------------------------------------------------------------------------------------------------------------------------------------------------------------------------------------------------------------------------------------------------------------------------------------------------------------------------------------------------------------------------------------------------------------------------------------------------------------------------------------------------------------------ATGGCCAAGCTCTACTAC---------AATGACATGAGCCCCCAGAGCAGGGCCGTGCTG------------ATGACGGCGGGCGCCATCGGGGCGCGACTCCACCTCCAG---GAGGTCCACCTCTAC------------GGCAAG------------------------------------GACCCCGACCCGCAGCTCCTC---CAGATAAACCCCCATCACACGGTGCCCACGTTGCTC------GAT------------GGTGACTTTACCATCTGGGACAGCCACGCGATTGTGGGCTATCTCGTCGGACAGCACTCCTTC---------------------------------------------------------GATGAGCTCTACCCCAAAGAG---------------------ACGAAACCGAGAGCTCTAGTTGATCAGTTTTTACATTTCGATTCAGGCGTCTTGTTT---CCTAGAGTC---------------AATAGC------------------------------------ATTATCGATTCCATCGTAGTGGAG---------AACGATAAAGAAATATCGACG---AAAAGAATAAGTGCAATTACGGAATCTTACAAATTTTTAGATAAATTTCTACAA------AAC---AAGAACTACTTAATTGGTCCAAACCTAACGGTGGCTGACTTATGTTGCGTTGCAACGATCAGTACAGCCACCATA---------------------ATAACCCCCATATCAACGGAAAAGTACCCCCATCTTTCCACGTGGTACCGAACCTGCAAGAATCTT---CCC------TTCTACGAAGAAACAAACGGCGTGGGTCTCAACAAACTCGACGCTTTGGTCGAACTCAAGCTAGGACGACCT---------------------------------------------------------------------------------------------------------------------------------------------------------------------------------------------------CGAACCAAAGACTTCTGTGAATAA-----------------------------------------------------------------------------------------------------------------------------------------------------------------------------------------------------------------------------------------------------------------------------------------------------------------------------------------------------------------------------------------------------------------------------------------------------------------------------------------------------------------------------------------------------------------------------------------------------------------------------------------------------------------------------------------------------------------------------------------------------------------------------------------------------------------------------------------------------------------------------------------------------------------------------------------------------------------------------------------------------------------------------------------------------------------------------------------------------------------------------------------------------------------------------------------------------------------------------------------------------------------------------------------------------------------------------------------------------------------------------------------------------------------------------------------------------------------------------------------------------------------
NW_019280678.1_-_XP_022905053.1 ------------------------------------------------------------------------------------------------------------------------------------------------------------------------------------------------------------------------------------------------------------------------------------------------------------------------------------------------------------------------------------------------------------------------------------------------------------------------------------------------------------------------------------------------------------------------------------------------------------------------------------------------------------------------------------------------ATGGCGTTAATTTTATATCAC---------GATCCGACCAATTGTGGTTCCAGGGCGGTTGTT------------TTGGTTGCTAAAGAACTAGAAGTTGAACTTATTTACAGG---GATTTAAAAGACTGC------------CAAAAT------------------------------------CAA---------------GAT---TTAGTTGTAACTTCCGATGTGATACTAGTTGATACA------GAA------------TCAAACGATTTTATAACAAACCCCAGAAAAATTTTAATGTACTTAGTTGATAGATCGAGAATA------------------------------------------------------AATCACCCAGCTTATCCGAACGAC---------------------GAATCAGTAAAAGCAAAAATACAAGAAATTCTCGATTTGGATGAACAATTTTTAAAA---CCACCGTTA---------------AATTGC------------------------------------ATATTGCATGCAGTTTTAGTTTCG---------AATCTTATAGAACTCTCAAAC---AAAGTCATCGTTTCACTACAAGAATCGTATAATTGCTTGGAACGAAGATTACAA------GAT---AGTCAATATCTTACAGGGGACTCTTTAACGATTGCGGATCTTTCTTGTTTAGCAACTGTTAGTACTGCGACTGTT---------------------TTTACCCCAATTTGTTCGGCTAGACATCCGAAATTGTTTCAATGGTTCTCGACTTGTAAGAAATTA---CCG------TATTATAAAGAAGCGAATAGTAACGGACTTGCAAAATTGGATTTGTTAGTCGAAGATGTTTTAGGTAGAAGA---------------------------------------------------------------------------------------------------------------------------------------------------------------------------------------------------ATTTGA-----------------------------------------------------------------------------------------------------------------------------------------------------------------------------------------------------------------------------------------------------------------------------------------------------------------------------------------------------------------------------------------------------------------------------------------------------------------------------------------------------------------------------------------------------------------------------------------------------------------------------------------------------------------------------------------------------------------------------------------------------------------------------------------------------------------------------------------------------------------------------------------------------------------------------------------------------------------------------------------------------------------------------------------------------------------------------------------------------------------------------------------------------------------------------------------------------------------------------------------------------------------------------------------------------------------------------------------------------------------------------------------------------------------------------------------------------------------------------------------------------------------------------------
NW_019282406.1_-_XP_022912006.1 ---------------------------------------------------------------------------------------------------------------------------------------------------------------------------------------------------------------------------------------------------------------------------------------------------------------------------------------------------------------------------------------------------------------------------------------------------------------------------------------------------------------------------------------------------------------------------------------------------------------------------------------------------------------------------------------------------------------------------------------------------------------------------------------------------------------------------------------------------------------------------------------------------------------------------------------------------------------------------------------------------------------ATGTACTTAGTTGATAGATCGAGAATA------------------------------------------------------AATCACCCAGCTTATCCGAACGAC---------------------GAATCAGTAAAAGCAAAAATACAAGAAATTCTCGATTTGGATGAACAATTTTTAAAA---CCACCGTTA---------------AATTGC------------------------------------ATATTGCATGCAGTTTTAGTTTCG---------AATCTTATAGAACTCTCAAAC---AAAGTCATCGTTTCACTACAAGAATCGTATAATTGCTTGGAACGAAGATTACAA------GAT---AGTCAATATCTTACAGGGGACTCTTTAACGATTGCGGATCTTTCTTGTTTAGCAACTGTTAGTACTGCGACTGTT---------------------TTTACCCCAATTTGTTCGGCTAGACATCCGAAATTGTTTCAATGGTTCTCGACTTGTAAGAAATTA---CCG------TATTATAAAGAAGCGAATAGTAACGGACTTGCAAAATTGGATTTGTTAGTCGAAGATGTTTTAGGTAGAAGA---------------------------------------------------------------------------------------------------------------------------------------------------------------------------------------------------ATTTGA-----------------------------------------------------------------------------------------------------------------------------------------------------------------------------------------------------------------------------------------------------------------------------------------------------------------------------------------------------------------------------------------------------------------------------------------------------------------------------------------------------------------------------------------------------------------------------------------------------------------------------------------------------------------------------------------------------------------------------------------------------------------------------------------------------------------------------------------------------------------------------------------------------------------------------------------------------------------------------------------------------------------------------------------------------------------------------------------------------------------------------------------------------------------------------------------------------------------------------------------------------------------------------------------------------------------------------------------------------------------------------------------------------------------------------------------------------------------------------------------------------------------------------------
NT_033778_-_GstE14_CDS ---------------------------------------------------------------------------------------------------------------------------------------------------------------------------------------------------------------------------------------------------------------------------------------------------------------------------------------------------------------------------------------------------------------------------------------------------------------------------------------------------------------------------------------------------------------------------------------------------------------------------------------------------------------------------------------ATGTCTCAGCCCAAGCCGATTTTGTATTAC---------GACGAGCGCAGTCCGCCGGTCCGCAGTTGCCTT------------ATGCTAATCAAATTGCTCGATATAGATGTGGAGCTCAGG---TTTGTGAATCTCTTC---------AAGGGCGAG------------------------------------CAATTCCAAAAAGATTTCTTA---GCGTTAAATCCCCAGCACAGTGTTCCCACCCTAGTC------CAC------------GGTGATCTGGTGCTGACGGACAGTCATGCTATACTCATTCACCTGGCGGAGAAGTTCGATGAG------------------------------------------------------GGCGGTAGTTTGTGGCCGCAGGAG---------------------CACGCAGAACGGATGAAGGTTCTGAACCTCCTGCTCTTCGAGTGCTCCTTTTTGTTC---CGACGTGAC---------------AGTGAT------------------------------------TTTATGTCGGCGACTGTCCGCCAG---------GGATTCGCCAATGTCGATGTGGCACATCATGAACGCAAGCTGACCGAGGCGTATATTATCATGGAGCGTTACCTGGAA------AAT---AGCGATTTTATGGCCGGGCCACAGCTGACGCTCGCCGACTTATCCATCGTGACCACATTGAGCACCGTCAATCTC---------------------ATG------TTTCCCCTGTCGCAGTTCCCACGTCTGCGGCGCTGGTTCACCGCGATGCAGCAGCTG---GAT------GCCTACGAG---GCCAACTGCAGTGGCTTGGAGAAGCTCCGCCAAACGATGGAGAGCGTCGGTAGCTTTCAG---------------------------------------------------------------------------------------------------------------------------------------------------------------------------------------------------TTCCCATCGTCATCAGCGGTAGTCACCGAGAAGGTGGAGTAG-----------------------------------------------------------------------------------------------------------------------------------------------------------------------------------------------------------------------------------------------------------------------------------------------------------------------------------------------------------------------------------------------------------------------------------------------------------------------------------------------------------------------------------------------------------------------------------------------------------------------------------------------------------------------------------------------------------------------------------------------------------------------------------------------------------------------------------------------------------------------------------------------------------------------------------------------------------------------------------------------------------------------------------------------------------------------------------------------------------------------------------------------------------------------------------------------------------------------------------------------------------------------------------------------------------------------------------------------------------------------------------------------------------------------------------------------------------------------------------------------
NT_033778_-_GstE2_CDS ------------------------------------------------------------------------------------------------------------------------------------------------------------------------------------------------------------------------------------------------------------------------------------------------------------------------------------------------------------------------------------------------------------------------------------------------------------------------------------------------------------------------------------------------------------------------------------------------------------------------------------------------------------------------------------------ATGTCGGATAAATTGGTTTTGTATGGC---------ATGGATATTAGTCCTCCTGTTCGCGCTTGCAAG------------CTGACCTTGCGGGCCTTAAACTTGGACTACGAATACAAG---GAAATGGATCTACTG---------GCAGGAGAT------------------------------------CACTTTAAGGATGCGTTCCTC---AAAAAGAACCCGCAGCACACCGTACCACTCCTCGAA------GAT------------AATGGTGCCCTTATCTGGGATTCACATGCTATTGTCTGCTACCTGGTGGACAAGTATGCCAAT------------------------------------------------------TCGGATGAGCTATATCCCAGGGAT---------------------CTGGTGTTGCGCGCCCAGGTGGATCAGCGTTTGTTCTTTGATGCCAGCATTCTGTTT---ATGTCGCTG---------------CGAAAT------------------------------------GTCAGTATACCCTATTTTCTTCGC---------CAAGTAAGCCTGGTACCCAAG---GAGAAGGTGGACAACATTAAAGATGCATATGGCCATTTGGAGAACTTTCTAGGG------GAT---AATCCCTATTTGACCGGGTCGCAACTGACCATAGCTGATTTATGCTGCGGAGCTACTGCATCCTCGCTGGCCGCT---------------------GTTCTTGATCTGGATGAGTTAAAGTATCCAAAGGTGGCTGCTTGGTTCGAACGACTCTCTAAGTTG---CCC------CACTATGAGGAAGACAATCTGCGGGGCTTGAAGAAGTATATCAATTTATTGAAACCCGTATTAAATCTGGAG---------------------------------------------------------------------------------------------------------------------------------------------------------------------------------------------------CAATAG-----------------------------------------------------------------------------------------------------------------------------------------------------------------------------------------------------------------------------------------------------------------------------------------------------------------------------------------------------------------------------------------------------------------------------------------------------------------------------------------------------------------------------------------------------------------------------------------------------------------------------------------------------------------------------------------------------------------------------------------------------------------------------------------------------------------------------------------------------------------------------------------------------------------------------------------------------------------------------------------------------------------------------------------------------------------------------------------------------------------------------------------------------------------------------------------------------------------------------------------------------------------------------------------------------------------------------------------------------------------------------------------------------------------------------------------------------------------------------------------------------------------------------------
NT_033778_-_GstE1_CDS ---------------------------------------------------------------------------------------------------------------------------------------------------------------------------------------------------------------------------------------------------------------------------------------------------------------------------------------------------------------------------------------------------------------------------------------------------------------------------------------------------------------------------------------------------------------------------------------------------------------------------------------------------------------------------------------ATGTCGAGCTCTGGAATTGTACTCTATGGG---------ACAGATCTCAGTCCCTGTGTGAGGACCGTCAAA------------CTTACCCTAAAGGTCCTGAATCTGGACTACGAGTACAAG---GAGGTGAATCTTCAG---------GCGGGCGAG------------------------------------CACCTGAGCGAGGAATATGTG---AAGAAGAATCCCCAACACACGGTACCGATGCTCGAT------GAT------------AATGGCACTTTCATCTGGGACTCCCATGCCATTGCCGCCTACTTGGTGGACAAGTATGCCAAG------------------------------------------------------TCGGATGAGCTGTATCCCAAGGAT---------------------CTGGCCAAGCGTGCGATCGTCAATCAGCGTCTCTTCTTCGATGCCAGTGTAATCTAT---GCCAGTATA---------------GCCAAT------------------------------------GTCAGCCGCCCGTTTTGGATAAAC---------GGTGTTACCGAAGTGCCCCAG---GAAAAACTGGACGCCGTACACCAGGGTCTGAAGCTGCTGGAGACGTTCCTGGGC------AAC---AGCCCCTACCTGGCCGGCGATTCGCTAACCCTAGCCGATCTGTCCACCGGACCCACTGTAAGCGCCGTGCCCGCT---------------------GCCGTGGACATAGATCCTGCTACATATCCCAAGGTCACCGCCTGGTTGGATCGCCTCAATAAGCTG---CCC------TACTACAAGGAGATCAACGAAGCTCCGGCCCAGAGCTACGTCGCCTTCCTGCGCAGCAAGTGGACCAAGCTG---------------------------------------------------------------------------------------------------------------------------------------------------------------------------------------------------GGCGACAAGTGA-----------------------------------------------------------------------------------------------------------------------------------------------------------------------------------------------------------------------------------------------------------------------------------------------------------------------------------------------------------------------------------------------------------------------------------------------------------------------------------------------------------------------------------------------------------------------------------------------------------------------------------------------------------------------------------------------------------------------------------------------------------------------------------------------------------------------------------------------------------------------------------------------------------------------------------------------------------------------------------------------------------------------------------------------------------------------------------------------------------------------------------------------------------------------------------------------------------------------------------------------------------------------------------------------------------------------------------------------------------------------------------------------------------------------------------------------------------------------------------------------------------------------------
NT_033778_-_GstE9_CDS ---------------------------------------------------------------------------------------------------------------------------------------------------------------------------------------------------------------------------------------------------------------------------------------------------------------------------------------------------------------------------------------------------------------------------------------------------------------------------------------------------------------------------------------------------------------------------------------------------------------------------------------------------------------------------------------------ATGGGAAAATTAGTACTGTACGGC---------GTAGAGGCTAGTCCGCCGGTGCGAGCATGCAAA------------CTGACCCTCGACGCCCTGGGCCTTCAGTATGAGTATAGG---CTGGTGAACCTGCTG---------GCCGGTGAG------------------------------------CACAAGACGAAGGAGTTCAGC---CTGAAGAATCCGCAGCACACGGTACCCGTGCTGGAG------GAC------------GATGGCAAGTTCATCTGGGAGAGTCACGCCATTTGCGCTTATCTGGTTAGACGCTATGCCAAG------------------------------------------------------AGTGATGACCTGTATCCCAAGGAT---------------------TACTTCAAACGCGCACTCGTTGATCAGCGCCTGCACTTTGAGTCGGGTGTGTTATTC---CAGGGCTGCATC------------CGGAAC------------------------------------ATAGCCATTCCGTTGTTCTACAAG---------AACATAACTGAGGTGCCGCGT---TCCCAGATTGATGCCATCTACGAGGCCTATGACTTTCTGGAAGCGTTCATCGGT------AAT---CAGGCTTACCTCTGCGGACCGGTCATAACCATCGCCGACTACAGTGTAGTTTCCTCGGTCTCCAGCCTAGTGGGA---------------------TTGGCCGCTATCGATGCCAAGCGCTATCCCAAGTTAAACGGCTGGCTAGACAGAATGGCCGCACAG---CCC------AATTACCAGTCGCTCAATGGCAATGGGGCACAGATGTTGATCGACATGTTCAGTTCGAAGATCACAAAGATT---------------------------------------------------------------------------------------------------------------------------------------------------------------------------------------------------GTGTAA-----------------------------------------------------------------------------------------------------------------------------------------------------------------------------------------------------------------------------------------------------------------------------------------------------------------------------------------------------------------------------------------------------------------------------------------------------------------------------------------------------------------------------------------------------------------------------------------------------------------------------------------------------------------------------------------------------------------------------------------------------------------------------------------------------------------------------------------------------------------------------------------------------------------------------------------------------------------------------------------------------------------------------------------------------------------------------------------------------------------------------------------------------------------------------------------------------------------------------------------------------------------------------------------------------------------------------------------------------------------------------------------------------------------------------------------------------------------------------------------------------------------------------------
NT_033778_-_GstE10_CDS_1 ---------------------------------------------------------------------------------------------------------------------------------------------------------------------------------------------------------------------------------------------------------------------------------------------------------------------------------------------------------------------------------------------------------------------------------------------------------------------------------------------------------------------------------------------------------------------------------------------------------------------------------------------------------------------------------------------ATGGCTAACCTGATTCTATATGGC---------ACTGAGTCCAGTCCGCCGGTCCGTGCCGTTTTG------------TTGACCCTTCGTGCCCTCCAGCTGGACCATGAATTCCAT---ACGCTGGACATGCAG---------GCCGGCGAT------------------------------------CATCTGAAGCCGGATATGTTA---CGCAAGAATCCCCAGCACACGGTACCCATGCTGGAG------GAT------------GGTGAGTCATGCATTTGGGACTCACACGCCATCATCGGCTATCTGGTGAACAAGTACGCCCAG------------------------------------------------------TCGGATGAGCTCTATCCAAAGGAT---------------------CCGCTGAAGCGAGCTGTGGTGGATCAGCGGCTGCATTTCGAGACCGGTGTCCTTTTT---CACGGCATCTTC------------AAGCAA------------------------------------TTGCAGAGAGCTCTGTTCAAAGAG---------AATGCCACTGAGGTGCCCAAG---GATCGTTTGGCTGAGTTGAAGGATGCCTACGCCTTGCTGGAGCAATTTCTGGCG------GAG---AATCCCTATGTGGCCGGTCCTCAGCTGACCATCGCCGATTTTAGCATTGTGGCCACCGTGAGCACTCTGCACCTGAGC------------------TACTGTCCCGTGGATGCGACCAAATACCCCAAATTATCCGCCTGGTTGGCACGTATCTCCGCATTG---CCC------TTCTATGAGGAGGACAACTTGAGAGGAGCCCGCTTGTTGGCCGATAAGATTCGCTCCAAGCTGCCCAAGCAG---------------------------------------------------------------------------------------------------------------------------------------------------------------------------------------------------TTTGACAAGCTGTGGCAAAAGGCCTTTGAGGACATCAAGAGCGGAGCTGGAAAACAGTGA-----------------------------------------------------------------------------------------------------------------------------------------------------------------------------------------------------------------------------------------------------------------------------------------------------------------------------------------------------------------------------------------------------------------------------------------------------------------------------------------------------------------------------------------------------------------------------------------------------------------------------------------------------------------------------------------------------------------------------------------------------------------------------------------------------------------------------------------------------------------------------------------------------------------------------------------------------------------------------------------------------------------------------------------------------------------------------------------------------------------------------------------------------------------------------------------------------------------------------------------------------------------------------------------------------------------------------------------------------------------------------------------------------------------------------------------------------------------------------
NT_033778_-_GstE10_CDS_2 ---------------------------------------------------------------------------------------------------------------------------------------------------------------------------------------------------------------------------------------------------------------------------------------------------------------------------------------------------------------------------------------------------------------------------------------------------------------------------------------------------------------------------------------------------------------------------------------------------------------------------------------------------------------------------------------------ATGGCTAACCTGATTCTATATGGC---------ACTGAGTCCAGTCCGCCGGTCCGTGCCGTTTTG------------TTGACCCTTCGTGCCCTCCAGCTGGACCATGAATTCCAT---ACGCTGGACATGCAG---------GCCGGCGAT------------------------------------CATCTGAAGCCGGATATGTTA---CGCAAGAATCCCCAGCACACGGTACCCATGCTGGAG------GAT------------GGTGAGTCATGCATTTGGGACTCACACGCCATCATCGGCTATCTGGTGAACAAGTACGCCCAG------------------------------------------------------TCGGATGAGCTCTATCCAAAGGAT---------------------CCGCTGAAGCGAGCTGTGGTGGATCAGCGGCTGCATTTCGAGACCGGTGTCCTTTTT---CACGGCATCTTC------------AAGCAA------------------------------------TTGCAGAGAGCTCTGTTCAAAGAG---------AATGCCACTGAGGTGCCCAAG---GATCGTTTGGCTGAGTTGAAGGATGCCTACGCCTTGCTGGAGCAATTTCTGGCG------GAG---AATCCCTATGTGGCCGGTCCTCAGCTGACCATCGCCGATTTTAGCATTGTGGCCACCGTGAGCACTCTGCACCTGAGC------------------TACTGTCCCGTGGATGCGACCAAATACCCCAAATTATCCGCCTGGTTGGCACGTATCTCCGCATTG---CCC------TTCTATGAGGAGGACAACTTGAGAGGAGCCCGCTTGTTGGCCGATAAGATTCGCTCCAAGCTGCCCAAGCAG---------------------------------------------------------------------------------------------------------------------------------------------------------------------------------------------------TTTGACAAGCTGTGGCAAAAGGCCTTTGAGGACATCAAGAGCGGAGCTGGAAAACAGTGA-----------------------------------------------------------------------------------------------------------------------------------------------------------------------------------------------------------------------------------------------------------------------------------------------------------------------------------------------------------------------------------------------------------------------------------------------------------------------------------------------------------------------------------------------------------------------------------------------------------------------------------------------------------------------------------------------------------------------------------------------------------------------------------------------------------------------------------------------------------------------------------------------------------------------------------------------------------------------------------------------------------------------------------------------------------------------------------------------------------------------------------------------------------------------------------------------------------------------------------------------------------------------------------------------------------------------------------------------------------------------------------------------------------------------------------------------------------------------------
NT_033778_-_GstE3_CDS ---------------------------------------------------------------------------------------------------------------------------------------------------------------------------------------------------------------------------------------------------------------------------------------------------------------------------------------------------------------------------------------------------------------------------------------------------------------------------------------------------------------------------------------------------------------------------------------------------------------------------------------------------------------------------------------------ATGGGAAAACTTACGCTTTACGGA---------ATCGACGGTAGTCCTCCGGTCCGTTCGGTGCTG------------CTCACGCTGAGAGCCTTGAATTTGGACTTCGACTACAAG---ATCGTCAATCTGATG---------GAGAAGGAG------------------------------------CACCTGAAGCCAGAGTTCCTC---AAGATCAATCCCCTGCACACCGTGCCCGCTCTGGAT------GAT------------AATGGTTTCTATTTGGCCGACAGCCATGCTATTAACTCCTACCTGGTGAGCAAGTACGGCCGG------------------------------------------------------AATGATTCTCTATACCCCAAGGAT---------------------CTGAAGAAGCGAGCCATTGTCGATCAGCGTCTGCACTACGACTCCAGCGTGGTGACC---TCGACAGGA---------------AGGGCT------------------------------------ATCACCTTTCCGCTCTTCTGGGAG---------AACAAGACGGAGATTCCACAG---GCGAGGATCGATGCCCTGGAGGGTGTCTACAAGTCCCTCAATCTGTTTCTGGAG------AAT---GGCAATTATCTGGCCGGCGACAACCTGACCATTGCCGATTTCCACGTCATCGCCGGCTTGACAGGATTTTTCGTG---------------------TTCCTGCCTGTAGATGCCACTAAGTATCCCGAGCTGGCTGCCTGGATCAAGCGCATCAAGGAGCTG---CCA------TACTACGAGGAAGCGAATGGCTCTCGTGCTGCCCAAATCATCGAGTTCATCAAGAGCAAAAAGTTCACTATT---------------------------------------------------------------------------------------------------------------------------------------------------------------------------------------------------GTTTAA-----------------------------------------------------------------------------------------------------------------------------------------------------------------------------------------------------------------------------------------------------------------------------------------------------------------------------------------------------------------------------------------------------------------------------------------------------------------------------------------------------------------------------------------------------------------------------------------------------------------------------------------------------------------------------------------------------------------------------------------------------------------------------------------------------------------------------------------------------------------------------------------------------------------------------------------------------------------------------------------------------------------------------------------------------------------------------------------------------------------------------------------------------------------------------------------------------------------------------------------------------------------------------------------------------------------------------------------------------------------------------------------------------------------------------------------------------------------------------------------------------------------------------------
NT_033778_-_GstE4_CDS ---------------------------------------------------------------------------------------------------------------------------------------------------------------------------------------------------------------------------------------------------------------------------------------------------------------------------------------------------------------------------------------------------------------------------------------------------------------------------------------------------------------------------------------------------------------------------------------------------------------------------------------------------------------------------------------------ATGGGTAAGATATCGCTATACGGC---------CTGGACGCAAGTCCGCCAACACGGGCATGTCTG------------CTCACCCTGAAGGCACTGGATCTGCCCTTCGAATTTGTG---TTCGTCAATCTGTTC---------GAGAAGGAG------------------------------------AACTTTAGCGAGGACTTCTCG---AAGAAGAATCCACAGCACACGGTGCCACTGCTGCAG------GAC------------GATGATGCCTGCATCTGGGACTCCCATGCCATCATGGCGTATCTGGTGGAAAAGTACGCGCCA------------------------------------------------------AGCGATGAGCTCTATCCCAAGGAT---------------------CTGCTGCAGCGTGCCAAAGTGGACCAATTGATGCACTTCGAGTCGGGTGTCATCTTC---GAGTCTGCCCTA------------AGGAGA------------------------------------CTCACCCGTCCGGTGCTCTTCTTC---------GGCGAGCCCACCTTGCCCCGC---AATCAGGTGGATCACATCCTTCAGGTCTATGATTTCGTAGAGACCTTTCTCGAT------GAT---CACGACTTCGTGGCCGGCGATCAGTTGACCATAGCCGATTTCAGCATCGTATCGACCATCACCTCGATTGGTGTT---------------------TTCCTGGAGCTGGATCCGGCCAAGTACCCTAAGATTGCCGCCTGGCTGGAGAGGCTTAAGGAGCTG---CCC------TACTACGAGGAGGCCAATGGCAAAGGAGCTGCCCAGTTCGTGGAGCTCTTGAGGTCCAAAAACTTCACCATA---------------------------------------------------------------------------------------------------------------------------------------------------------------------------------------------------GTTTCGTAA--------------------------------------------------------------------------------------------------------------------------------------------------------------------------------------------------------------------------------------------------------------------------------------------------------------------------------------------------------------------------------------------------------------------------------------------------------------------------------------------------------------------------------------------------------------------------------------------------------------------------------------------------------------------------------------------------------------------------------------------------------------------------------------------------------------------------------------------------------------------------------------------------------------------------------------------------------------------------------------------------------------------------------------------------------------------------------------------------------------------------------------------------------------------------------------------------------------------------------------------------------------------------------------------------------------------------------------------------------------------------------------------------------------------------------------------------------------------------------------------------------------------------------
NT_033778_-_GstE7_CDS ---------------------------------------------------------------------------------------------------------------------------------------------------------------------------------------------------------------------------------------------------------------------------------------------------------------------------------------------------------------------------------------------------------------------------------------------------------------------------------------------------------------------------------------------------------------------------------------------------------------------------------------------------------------------------------------------ATGCCCAAATTGATACTGTACGGC---------TTGGAGGCAAGTCCACCAGTTCGTGCCGTCAAA------------TTGACCTTGGCTGCCCTGGAGGTTCCCTACGAATTCGTG---GAGGTAAACACTCGG---------GCCAAGGAA------------------------------------AACTTCTCTGAGGAGTTTCTG---AAGAAGAATCCACAGCACACGGTGCCCACGTTGGAG------GAC------------GATGGACATTATATCTGGGACTCACATGCCATTATTGCCTATCTGGTGTCCAAATACGGCAAA------------------------------------------------------ACGGACAGTCTCTATCCGAAAGAT---------------------CTCCTCCAGCGTGCTGTCGTGGATCAGCGATTGCATTTCGAGTCCGGAGTGATCTTC---GCTAATGCACTG------------AGAAGC------------------------------------ATTACCAAGCCACTTTTCGCCGGT---------AAGCAAACGATGATTCCCAAG---GAGCGTTACGATGCGATTATTGAGGTCTATGACTTCCTGGAGAAATTCCTTGCT------GGA---AATGACTACGTCGCCGGCAATCAGCTTACGATTGCCGACTTTAGTATCATATCAACTGTGTCCTCGTTGGAGGTC---------------------TTCGTAAAGGTGGACACGACCAAATATCCTCGGATAGCTGCATGGTTCAAGAGACTCCAAAAGCTG---CCC------TACTACGAGGAGGCCAACGGCAATGGTGCTCGTACATTTGAGTCCTTCATCAGAGAGTATAATTTCACTTTC---------------------------------------------------------------------------------------------------------------------------------------------------------------------------------------------------GCATCGAATTAA-----------------------------------------------------------------------------------------------------------------------------------------------------------------------------------------------------------------------------------------------------------------------------------------------------------------------------------------------------------------------------------------------------------------------------------------------------------------------------------------------------------------------------------------------------------------------------------------------------------------------------------------------------------------------------------------------------------------------------------------------------------------------------------------------------------------------------------------------------------------------------------------------------------------------------------------------------------------------------------------------------------------------------------------------------------------------------------------------------------------------------------------------------------------------------------------------------------------------------------------------------------------------------------------------------------------------------------------------------------------------------------------------------------------------------------------------------------------------------------------------------------------------------
NT_033778_-_GstE8_CDS_1 ---------------------------------------------------------------------------------------------------------------------------------------------------------------------------------------------------------------------------------------------------------------------------------------------------------------------------------------------------------------------------------------------------------------------------------------------------------------------------------------------------------------------------------------------------------------------------------------------------------------------------------------------------------------------------------------------ATGTCCAAGCTGATTTTGTACGGG---------ACAGAGGCTAGTCCTCCAGTTCGGGCCGCCAAA------------TTGACCTTGGCCGCCCTTGGCATTCCCTACGAATACGTC---AAAATAAACACCCTG---------GCCAAGGAG------------------------------------ACCCTTTCGCCCGAGTTCTTG---CGGAAGAATCCCCAGCATACGGTGCCCACTTTAGAG------GAC------------GATGGCCATTTCATCTGGGACTCACACGCAATCAGCGCATATCTGGTGTCCAAGTATGGCCAG------------------------------------------------------AGTGATACTCTTTATCCGAAAGAT---------------------CTCCTCCAACGCGCTGTGGTGGACCAGCGATTGCACTTCGAGTCCGGCGTGGTCTTT---GTCAACGGACTG------------AGAGGC------------------------------------ATCACCAAGCCGCTCTTTGCGACC---------GGTCAGACGACGATTCCCAAG---GAGCGTTACGATGCCGTCATAGAGATTTACGACTTTGTAGAGACTTTTCTCACC------GGA---CACGATTTCATTGCCGGTGATCAGTTGACCATCGCGGATTTTAGCCTAATCACATCGATTACCGCACTGGCGGTA---------------------TTCGTGGTCATCGATACAGTAAAATACGCCAATATAACTGCGTGGATCAAGAGGATTGAGGAACTA---CCC------TATTACGAGGAGGCATGTGGCAAAGGTGCCCGGGATTTGGTGACCCTCCTCAAGAAATTCAATTTTACCTTC---------------------------------------------------------------------------------------------------------------------------------------------------------------------------------------------------TCAACTTAA--------------------------------------------------------------------------------------------------------------------------------------------------------------------------------------------------------------------------------------------------------------------------------------------------------------------------------------------------------------------------------------------------------------------------------------------------------------------------------------------------------------------------------------------------------------------------------------------------------------------------------------------------------------------------------------------------------------------------------------------------------------------------------------------------------------------------------------------------------------------------------------------------------------------------------------------------------------------------------------------------------------------------------------------------------------------------------------------------------------------------------------------------------------------------------------------------------------------------------------------------------------------------------------------------------------------------------------------------------------------------------------------------------------------------------------------------------------------------------------------------------------------------------
NT_033778_-_GstE8_CDS_2 ---------------------------------------------------------------------------------------------------------------------------------------------------------------------------------------------------------------------------------------------------------------------------------------------------------------------------------------------------------------------------------------------------------------------------------------------------------------------------------------------------------------------------------------------------------------------------------------------------------------------------------------------------------------------------------------------ATGTCCAAGCTGATTTTGTACGGG---------ACAGAGGCTAGTCCTCCAGTTCGGGCCGCCAAA------------TTGACCTTGGCCGCCCTTGGCATTCCCTACGAATACGTC---AAAATAAACACCCTG---------GCCAAGGAG------------------------------------ACCCTTTCGCCCGAGTTCTTG---CGGAAGAATCCCCAGCATACGGTGCCCACTTTAGAG------GAC------------GATGGCCATTTCATCTGGGACTCACACGCAATCAGCGCATATCTGGTGTCCAAGTATGGCCAG------------------------------------------------------AGTGATACTCTTTATCCGAAAGAT---------------------CTCCTCCAACGCGCTGTGGTGGACCAGCGATTGCACTTCGAGTCCGGCGTGGTCTTT---GTCAACGGACTG------------AGAGGC------------------------------------ATCACCAAGCCGCTCTTTGCGACC---------GGTCAGACGACGATTCCCAAG---GAGCGTTACGATGCCGTCATAGAGATTTACGACTTTGTAGAGACTTTTCTCACC------GGA---CACGATTTCATTGCCGGTGATCAGTTGACCATCGCGGATTTTAGCCTAATCACATCGATTACCGCACTGGCGGTA---------------------TTCGTGGTCATCGATACAGTAAAATACGCCAATATAACTGCGTGGATCAAGAGGATTGAGGAACTA---CCC------TATTACGAGGAGGCATGTGGCAAAGGTGCCCGGGATTTGGTGACCCTCCTCAAGAAATTCAATTTTACCTTC---------------------------------------------------------------------------------------------------------------------------------------------------------------------------------------------------TCAACTTAA--------------------------------------------------------------------------------------------------------------------------------------------------------------------------------------------------------------------------------------------------------------------------------------------------------------------------------------------------------------------------------------------------------------------------------------------------------------------------------------------------------------------------------------------------------------------------------------------------------------------------------------------------------------------------------------------------------------------------------------------------------------------------------------------------------------------------------------------------------------------------------------------------------------------------------------------------------------------------------------------------------------------------------------------------------------------------------------------------------------------------------------------------------------------------------------------------------------------------------------------------------------------------------------------------------------------------------------------------------------------------------------------------------------------------------------------------------------------------------------------------------------------------------
NT_033778_-_GstE6_CDS ---------------------------------------------------------------------------------------------------------------------------------------------------------------------------------------------------------------------------------------------------------------------------------------------------------------------------------------------------------------------------------------------------------------------------------------------------------------------------------------------------------------------------------------------------------------------------------------------------------------------------------------------------------------------------------------------ATGGTGAAATTGACTTTATACGGT---------TTGGACCCCAGTCCCCCAGTTCGCGCTGTTAAG------------CTTACTTTGGCCGCTCTAAACCTAACCTACGAATATGTA---AACGTTGACATTGTG---------GCTCGTGCC------------------------------------CAACTTTCACCGGAATATCTG---GAGAAGAATCCACAGCATACGGTGCCCACCCTGGAG------GAT------------GACGGTCACTACATCTGGGATTCGCATGCCATTATTGCCTATTTGGTCTCGAAATATGCCGAT------------------------------------------------------TCCGATGCCCTATACCCGAAAGAT---------------------CCTCTCAAGCGGGCTGTTGTGGATCAGCGGCTGCACTTTGAATCCGGAGTGGTCTTT---GCCAATGGCATA------------AGGAGC------------------------------------ATATCGAAGTCAGTGCTCTTCCAG---------GGACAGACGAAAGTACCCAAG---GAGCGATACGATGCCATTATCGAGATCTACGATTTTGTGGAAACTTTTCTCAAG------GGA---CAGGATTACATTGCTGGCAATCAACTGACCATTGCGGATTTCAGTCTCGTTTCATCGGTGGCCTCCCTTGAGGCC---------------------TTCGTGGCCTTGGATACGACTAAGTATCCCAGGATCGGTGCTTGGATCAAAAAGCTGGAACAGCTT---CCA------TACTACGAGGAAGCCAATGGCAAGGGCGTCCGCCAGTTGGTGGCCATTTTCAAGAAGACCAATTTCACATTC---------------------------------------------------------------------------------------------------------------------------------------------------------------------------------------------------GAAGCATGA--------------------------------------------------------------------------------------------------------------------------------------------------------------------------------------------------------------------------------------------------------------------------------------------------------------------------------------------------------------------------------------------------------------------------------------------------------------------------------------------------------------------------------------------------------------------------------------------------------------------------------------------------------------------------------------------------------------------------------------------------------------------------------------------------------------------------------------------------------------------------------------------------------------------------------------------------------------------------------------------------------------------------------------------------------------------------------------------------------------------------------------------------------------------------------------------------------------------------------------------------------------------------------------------------------------------------------------------------------------------------------------------------------------------------------------------------------------------------------------------------------------------------------
NT_033778_-_GstE5_CDS ---------------------------------------------------------------------------------------------------------------------------------------------------------------------------------------------------------------------------------------------------------------------------------------------------------------------------------------------------------------------------------------------------------------------------------------------------------------------------------------------------------------------------------------------------------------------------------------------------------------------------------------------------------------------------------------------ATGGTCAAGTTAACTCTATATGGT---------GTGAATCCCAGTCCACCAGTTCGTGCCGTCAAA------------CTCACTCTGGCTGCCCTCCAGCTGCCCTATGAGTTTGTA---AACGTTAATATTTCG---------GGTCAGGAG------------------------------------CAGCTTTCTGAGGAATATCTA---AAAAAGAATCCAGAGCACACGGTGCCAACACTGGAG------GAT------------GATGGTAACTACATTTGGGACTCGCATGCCATTATCGCGTATCTGGTGTCCAAATATGCAGAT------------------------------------------------------TCGGATGCCCTGTATCCCAGAGAT---------------------CTGCTCCAGCGAGCTGTGGTGGATCAACGACTGCACTTCGAGACAGGAGTGGTTTTC---GCCAATGGCATT------------AAGGCC------------------------------------ATTACCAAGCCGTTATTCTTTAAT---------GGCCTGAACAGGATTCCCAAG---GAACGCTACGATGCCATTGTCGAGATCTATGACTTTGTGGAGACCTTCCTCGCT------GGA---CATGATTACATTGCTGGGGATCAGTTGACCATTGCCGATTTTAGCCTGATCTCGTCGATTACCTCGCTGGTGGCG---------------------TTCGTGGAGATCGATAGGTTGAAATATCCCAGGATCATCGAATGGGTCAGGCGTTTGGAGAAGCTG---CCT------TACTACGAGGAGGCCAATGCGAAGGGAGCCCGGGAGTTGGAGACCATTCTAAAGTCCACTAATTTCACCTTT---------------------------------------------------------------------------------------------------------------------------------------------------------------------------------------------------GCAACCTAG--------------------------------------------------------------------------------------------------------------------------------------------------------------------------------------------------------------------------------------------------------------------------------------------------------------------------------------------------------------------------------------------------------------------------------------------------------------------------------------------------------------------------------------------------------------------------------------------------------------------------------------------------------------------------------------------------------------------------------------------------------------------------------------------------------------------------------------------------------------------------------------------------------------------------------------------------------------------------------------------------------------------------------------------------------------------------------------------------------------------------------------------------------------------------------------------------------------------------------------------------------------------------------------------------------------------------------------------------------------------------------------------------------------------------------------------------------------------------------------------------------------------------------
NW_019280678.1_-_XP_022905048.1 ------------------------------------------------------------------------------------------------------------------------------------------------------------------------------------------------------------------------------------------------------------------------------------------------------------------------------------------------------------------------------------------------------------------------------------------------------------------------------------------------------------------------------------------------------------------------------------------------------------------------------------------------------------------------------------------------ATGCCTCCTAAATTATACGCG---------GATATTTCTAGTCCAGCTGTTAGAAGCGTTTTA------------CTTCTATCGAAAGCGATTAATCTTGATTTAGATATACAA---AGTCTTGATATTTCA---------ACGGGGGAA------------------------------------CATTTAACACCAGTTTTTATG---AAGATGAATCCTCAACATACTGTACCAACTTTAGAA------GAT------------AACAACTTCATTTTATGGGATAGCCACGCAATTTGCGCATATTTAATGAATAAATATTCCGAA------------------------------------------------------AACGACGATTTATACCCAAAAAAT---------------------CCAGAATTACGTGCAACAATCGATCAACGTATGCATTTCGATTCGGGAATTTTATTT---CCGAAATAT---------------CTCGCT------------------------------------GTCATCGAGCCGATTCTTAAAGAA---------GGCGCAAAAATGATTTCTAAA---GATAAAGCGCACTCTCTTTCGGCTGCTTATGGGATTTTAGAAACTTTCTTGGAA------CAT---TCCCGATTTGTCGCTGGAAAAAAACTTTCGATCGCCGATTTTTGTATAGCCACGACGATTACAACAGCTAACGTA---------------------TTGGTTCCGGTGGCGGAAAATCGTTTTCCCGGAATATCGAAATGGTTGGCGAATATTAAGGAATTG---CCT------TATTATGAAGAGGCGAATCAAAAGGGGTTAGATAAATTCACTGGGTTGGTTAAGTTTCGAATGGGGCATTAA--------------------------------------------------------------------------------------------------------------------------------------------------------------------------------------------------------------------------------------------------------------------------------------------------------------------------------------------------------------------------------------------------------------------------------------------------------------------------------------------------------------------------------------------------------------------------------------------------------------------------------------------------------------------------------------------------------------------------------------------------------------------------------------------------------------------------------------------------------------------------------------------------------------------------------------------------------------------------------------------------------------------------------------------------------------------------------------------------------------------------------------------------------------------------------------------------------------------------------------------------------------------------------------------------------------------------------------------------------------------------------------------------------------------------------------------------------------------------------------------------------------------------------------------------------------------------------------------------------------------------------------------------------------------------------------------------------------------------------------------
NC_007417.3_-_XP_015838206.1 ------------------------------------------------------------------------------------------------------------------------------------------------------------------------------------------------------------------------------------------------------------------------------------------------------------------------------------------------------------------------------------------------------------------------------------------------------------------------------------------------------------------------------------------------------------------------------------------------------------------------------------------------------------------------------------------------ATGTCCCTAAAACTGTACTAC---------ACATCAGTAAGCCCCCCATGCCGGGCGTCCCTT------------TTGACAATTAACGCCTTGGGCATTGACGTCGAACTTGTC---CCAATAAATCTAAGC---------GCACAAGAA------------------------------------CATCTCACTACCGAGTTTCTT---CAGCTTAATCCCTTTCACACCGTGCCGACGCTTCAA------GAT------------GGATCTTTCACACTTTGTGACAGTCATGCAATTAATGCGTATCTTGTCGAAAAGTACGCAACG------------------------------------------------------GATGATTCTCTCTACCCCAAAGAC---------------------TTGCAACAAAAGGCCATCGTCAGCCAAAGGCTGCACTTTGATTCAAACGTACTGAGC---GCAAGGCTT---------------TCGGCA------------------------------------ATTACGGGCCCCATTTTGCGAGGC---------GGTGCCAAAACTGTGGCCAAA---GACAAGGCCGACGCTCTGCTCCAGGGCTTAACCCTCCTGGAGACGATCCTCGAA------ACG---AACAAATACGCCTGTGGCGATAAGTTAACCATTGCCGATTTCAGTCTTGTCACCACTGTCAGTAGTGCAAACGCA---------------------GTCCTTCCTTTAGCCTCCAACAGGTTTCCGAAAATTTTCGACTGGTGGAACCGACTTGAAGCTCTA---CCC------TTCTACAAAGAAGCGAACCAGGAGGGTCTAGATGCGTTCACAAATCTCATTAAAAGCAAAAACATTGTGCGA---------------------------------------------------------------------------------------------------------------------------------------------------------------------------------------------------CAAAATTCGACAAGATAA-----------------------------------------------------------------------------------------------------------------------------------------------------------------------------------------------------------------------------------------------------------------------------------------------------------------------------------------------------------------------------------------------------------------------------------------------------------------------------------------------------------------------------------------------------------------------------------------------------------------------------------------------------------------------------------------------------------------------------------------------------------------------------------------------------------------------------------------------------------------------------------------------------------------------------------------------------------------------------------------------------------------------------------------------------------------------------------------------------------------------------------------------------------------------------------------------------------------------------------------------------------------------------------------------------------------------------------------------------------------------------------------------------------------------------------------------------------------------------------------------------------------------
NT_033778_-_GstE12_CDS_1 ---------------------------------------------------------------------------------------------------------------------------------------------------------------------------------------------------------------------------------------------------------------------------------------------------------------------------------------------------------------------------------------------------------------------------------------------------------------------------------------------------------------------------------------------------------------------------------------------------------------------------------------------------------------------------------------------ATGTCAAAGCCAGCTCTGTATTAT---------GCCACCCTAAGTCCCCCATCGCGCGCCGTCCTC------------CTCACGGCTAAGGCGATCGGACTCGACCTTGAACTACGG---CCAATTAACCTGCTG---------AAGGGAGAG------------------------------------CATCTGACTCCGGAATTCCTC---AAGCTGAACCCCCAGCACACCATCCCGACCCTGATC------GAC------------GGCGAGGCCACTATCATTGACTCGCACGCCATCTGCGCCTACCTGGTGGAGAAGTATGGCCAGAAG---------------------------------------------------GAGCAGCAGCTCTATCCGAAGGAA---------------------TTGGTGCAGCGCGCCAACGTGGATGCTCGGCTCCATCTGGACTCCGGCCACCTCTTC---GCGCGCCTG---------------CGCTTC------------------------------------CTTTACGAGCCCATCCTGTATTAT---------GGATCGACGGACTGCTCCATC---GACAAGATCGCATACATCCAGAAGTGCTGGGAGATCCTAGAGGGATTCCTCAAG------GAT---CAGCCGTATTTGTGTGGTTCTGATCTAACCATCGCAGACTTTTGCGCCGTGGCCACCGTAACCTCGGTGAACGAC---------------------ACCGCTCCCATCGATGAATTTAAGTTTCCCAAGATGCACGCCTGGCTGAAGCGTCTGGCAGAGCTA---CCC------TACTACCAGGAGGTAAACGGCGACGGCGCTGACGAGCTTAAGAGCATCTTCAAGGCCAAGCTGGCAGAAAAC---------------------------------------------------------------------------------------------------------------------------------------------------------------------------------------------------CGTGGCAAGTAG-----------------------------------------------------------------------------------------------------------------------------------------------------------------------------------------------------------------------------------------------------------------------------------------------------------------------------------------------------------------------------------------------------------------------------------------------------------------------------------------------------------------------------------------------------------------------------------------------------------------------------------------------------------------------------------------------------------------------------------------------------------------------------------------------------------------------------------------------------------------------------------------------------------------------------------------------------------------------------------------------------------------------------------------------------------------------------------------------------------------------------------------------------------------------------------------------------------------------------------------------------------------------------------------------------------------------------------------------------------------------------------------------------------------------------------------------------------------------------------------------------------------------------
NT_033778_-_GstE12_CDS_2 ---------------------------------------------------------------------------------------------------------------------------------------------------------------------------------------------------------------------------------------------------------------------------------------------------------------------------------------------------------------------------------------------------------------------------------------------------------------------------------------------------------------------------------------------------------------------------------------------------------------------------------------------------------------------------------------------ATGTCAAAGCCAGCTCTGTATTAT---------GCCACCCTAAGTCCCCCATCGCGCGCCGTCCTC------------CTCACGGCTAAGGCGATCGGACTCGACCTTGAACTACGG---CCAATTAACCTGCTG---------AAGGGAGAG------------------------------------CATCTGACTCCGGAATTCCTC---AAGCTGAACCCCCAGCACACCATCCCGACCCTGATC------GAC------------GGCGAGGCCACTATCATTGACTCGCACGCCATCTGCGCCTACCTGGTGGAGAAGTATGGCCAGAAG---------------------------------------------------GAGCAGCAGCTCTATCCGAAGGAA---------------------TTGGTGCAGCGCGCCAACGTGGATGCTCGGCTCCATCTGGACTCCGGCCACCTCTTC---GCGCGCCTG---------------CGCTTC------------------------------------CTTTACGAGCCCATCCTGTATTAT---------GGATCGACGGACTGCTCCATC---GACAAGATCGCATACATCCAGAAGTGCTGGGAGATCCTAGAGGGATTCCTCAAG------GAT---CAGCCGTATTTGTGTGGTTCTGATCTAACCATCGCAGACTTTTGCGCCGTGGCCACCGTAACCTCGGTGAACGAC---------------------ACCGCTCCCATCGATGAATTTAAGTTTCCCAAGATGCACGCCTGGCTGAAGCGTCTGGCAGAGCTA---CCC------TACTACCAGGAGGTAAACGGCGACGGCGCTGACGAGCTTAAGAGCATCTTCAAGGCCAAGCTGGCAGAAAAC---------------------------------------------------------------------------------------------------------------------------------------------------------------------------------------------------CGTGGCAAGTAG-----------------------------------------------------------------------------------------------------------------------------------------------------------------------------------------------------------------------------------------------------------------------------------------------------------------------------------------------------------------------------------------------------------------------------------------------------------------------------------------------------------------------------------------------------------------------------------------------------------------------------------------------------------------------------------------------------------------------------------------------------------------------------------------------------------------------------------------------------------------------------------------------------------------------------------------------------------------------------------------------------------------------------------------------------------------------------------------------------------------------------------------------------------------------------------------------------------------------------------------------------------------------------------------------------------------------------------------------------------------------------------------------------------------------------------------------------------------------------------------------------------------------------
NT_033778_-_GstE12_CDS_3 ---------------------------------------------------------------------------------------------------------------------------------------------------------------------------------------------------------------------------------------------------------------------------------------------------------------------------------------------------------------------------------------------------------------------------------------------------------------------------------------------------------------------------------------------------------------------------------------------------------------------------------------------------------------------------------------------ATGTCAAAGCCAGCTCTGTATTAT---------GCCACCCTAAGTCCCCCATCGCGCGCCGTCCTC------------CTCACGGCTAAGGCGATCGGACTCGACCTTGAACTACGG---CCAATTAACCTGCTG---------AAGGGAGAG------------------------------------CATCTGACTCCGGAATTCCTC---AAGCTGAACCCCCAGCACACCATCCCGACCCTGATC------GAC------------GGCGAGGCCACTATCATTGACTCGCACGCCATCTGCGCCTACCTGGTGGAGAAGTATGGCCAGAAG---------------------------------------------------GAGCAGCAGCTCTATCCGAAGGAA---------------------TTGGTGCAGCGCGCCAACGTGGATGCTCGGCTCCATCTGGACTCCGGCCACCTCTTC---GCGCGCCTG---------------CGCTTC------------------------------------CTTTACGAGCCCATCCTGTATTAT---------GGATCGACGGACTGCTCCATC---GACAAGATCGCATACATCCAGAAGTGCTGGGAGATCCTAGAGGGATTCCTCAAG------GAT---CAGCCGTATTTGTGTGGTTCTGATCTAACCATCGCAGACTTTTGCGCCGTGGCCACCGTAACCTCGGTGAACGAC---------------------ACCGCTCCCATCGATGAATTTAAGTTTCCCAAGATGCACGCCTGGCTGAAGCGTCTGGCAGAGCTA---CCC------TACTACCAGGAGGTAAACGGCGACGGCGCTGACGAGCTTAAGAGCATCTTCAAGGCCAAGCTGGCAGAAAAC---------------------------------------------------------------------------------------------------------------------------------------------------------------------------------------------------CGTGGCAAGTAG-----------------------------------------------------------------------------------------------------------------------------------------------------------------------------------------------------------------------------------------------------------------------------------------------------------------------------------------------------------------------------------------------------------------------------------------------------------------------------------------------------------------------------------------------------------------------------------------------------------------------------------------------------------------------------------------------------------------------------------------------------------------------------------------------------------------------------------------------------------------------------------------------------------------------------------------------------------------------------------------------------------------------------------------------------------------------------------------------------------------------------------------------------------------------------------------------------------------------------------------------------------------------------------------------------------------------------------------------------------------------------------------------------------------------------------------------------------------------------------------------------------------------------
NT_033778_-_GstE12_CDS_4 ---------------------------------------------------------------------------------------------------------------------------------------------------------------------------------------------------------------------------------------------------------------------------------------------------------------------------------------------------------------------------------------------------------------------------------------------------------------------------------------------------------------------------------------------------------------------------------------------------------------------------------------------------------------------------------------------ATGTCAAAGCCAGCTCTGTATTAT---------GCCACCCTAAGTCCCCCATCGCGCGCCGTCCTC------------CTCACGGCTAAGGCGATCGGACTCGACCTTGAACTACGG---CCAATTAACCTGCTG---------AAGGGAGAG------------------------------------CATCTGACTCCGGAATTCCTC---AAGCTGAACCCCCAGCACACCATCCCGACCCTGATC------GAC------------GGCGAGGCCACTATCATTGACTCGCACGCCATCTGCGCCTACCTGGTGGAGAAGTATGGCCAGAAG---------------------------------------------------GAGCAGCAGCTCTATCCGAAGGAA---------------------TTGGTGCAGCGCGCCAACGTGGATGCTCGGCTCCATCTGGACTCCGGCCACCTCTTC---GCGCGCCTG---------------CGCTTC------------------------------------CTTTACGAGCCCATCCTGTATTAT---------GGATCGACGGACTGCTCCATC---GACAAGATCGCATACATCCAGAAGTGCTGGGAGATCCTAGAGGGATTCCTCAAG------GAT---CAGCCGTATTTGTGTGGTTCTGATCTAACCATCGCAGACTTTTGCGCCGTGGCCACCGTAACCTCGGTGAACGAC---------------------ACCGCTCCCATCGATGAATTTAAGTTTCCCAAGATGCACGCCTGGCTGAAGCGTCTGGCAGAGCTA---CCC------TACTACCAGGAGGTAAACGGCGACGGCGCTGACGAGCTTAAGAGCATCTTCAAGGCCAAGCTGGCAGAAAAC---------------------------------------------------------------------------------------------------------------------------------------------------------------------------------------------------CGTGGCAAGTAG-----------------------------------------------------------------------------------------------------------------------------------------------------------------------------------------------------------------------------------------------------------------------------------------------------------------------------------------------------------------------------------------------------------------------------------------------------------------------------------------------------------------------------------------------------------------------------------------------------------------------------------------------------------------------------------------------------------------------------------------------------------------------------------------------------------------------------------------------------------------------------------------------------------------------------------------------------------------------------------------------------------------------------------------------------------------------------------------------------------------------------------------------------------------------------------------------------------------------------------------------------------------------------------------------------------------------------------------------------------------------------------------------------------------------------------------------------------------------------------------------------------------------------
NT_033778_-_GstE11_CDS_1 ------------------------------------------------------------------------------------------------------------------------------------------------------------------------------------------------------------------------------------------------------------------------------------------------------------------------------------------------------------------------------------------------------------------------------------------------------------------------------------------------------------------------------------------------------------------------------------------------------------------------------------------------------------------------------------------ATGTCGGCCAAACCCATCCTCTATTAC---------GCTCCCCGTAGTCCCCCCTGTCGTGCTGTTCTG------------CTGACGGCCGCCGCCCTCGGTTTGGAGTTGGACTTGCGA---CTGGTCAACGTAAAG---------GCCGGAGAG------------------------------------CACAAATCCGCCGAGTTTCTC---AAGTTGAATGCGCAGCACACGATCCCCGTGCTCGAT------GAT------------AACGGCACCATCGTGAGCGATTCGCACATTATCTGCAGCTATCTGGCAGATAAGTACGCACCGGAGGGC------------------------------------------------GATGATTCCCTGTATCCAAAGGAT---------------------CCGGAGAAGCGGCGCCTGGTGGATGCCCGTTTGTACTACGATTGCGGTCATCTATTC---CCGCGAATC---------------CGTTTC------------------------------------ATTGTCGAGCCGGTGATCTATTTC---------GGAGCTGGCGAGGTGCCCAGC---GATCGAGTGGCCTACCTTCAGAAGGCCTATGATGGCTTGGAGCACTGTCTGGCT------GAA---GGTGATTACTTGGTGGGCGACAAGCTGACCATCGCCGATCTCAGCTGCATCGCATCGGTGTCCACGGCCGAGGCT---------------------TTTGCGCCAATCGAGCCGGATCAGTTTCCACGCCTGGTACAGTGGGTCAAGCGCATTCAGGCCCTT---CCA------TACTACCAGAAAAACAATCAGGAAGGTCTGGATATGTTGGTGGGACTGGTTAAGGGACTTTTGGCTGAGCGA---------------------------------------------------------------------------------------------------------------------------------------------------------------------------------------------------CAGCAGAAGTAA-----------------------------------------------------------------------------------------------------------------------------------------------------------------------------------------------------------------------------------------------------------------------------------------------------------------------------------------------------------------------------------------------------------------------------------------------------------------------------------------------------------------------------------------------------------------------------------------------------------------------------------------------------------------------------------------------------------------------------------------------------------------------------------------------------------------------------------------------------------------------------------------------------------------------------------------------------------------------------------------------------------------------------------------------------------------------------------------------------------------------------------------------------------------------------------------------------------------------------------------------------------------------------------------------------------------------------------------------------------------------------------------------------------------------------------------------------------------------------------------------------------------------------
NT_033778_-_GstE11_CDS_2 ------------------------------------------------------------------------------------------------------------------------------------------------------------------------------------------------------------------------------------------------------------------------------------------------------------------------------------------------------------------------------------------------------------------------------------------------------------------------------------------------------------------------------------------------------------------------------------------------------------------------------------------------------------------------------------------ATGTCGGCCAAACCCATCCTCTATTAC---------GCTCCCCGTAGTCCCCCCTGTCGTGCTGTTCTG------------CTGACGGCCGCCGCCCTCGGTTTGGAGTTGGACTTGCGA---CTGGTCAACGTAAAG---------GCCGGAGAG------------------------------------CACAAATCCGCCGAGTTTCTC---AAGTTGAATGCGCAGCACACGATCCCCGTGCTCGAT------GAT------------AACGGCACCATCGTGAGCGATTCGCACATTATCTGCAGCTATCTGGCAGATAAGTACGCACCGGAGGGC------------------------------------------------GATGATTCCCTGTATCCAAAGGAT---------------------CCGGAGAAGCGGCGCCTGGTGGATGCCCGTTTGTACTACGATTGCGGTCATCTATTC---CCGCGAATC---------------CGTTTC------------------------------------ATTGTCGAGCCGGTGATCTATTTC---------GGAGCTGGCGAGGTGCCCAGC---GATCGAGTGGCCTACCTTCAGAAGGCCTATGATGGCTTGGAGCACTGTCTGGCT------GAA---GGTGATTACTTGGTGGGCGACAAGCTGACCATCGCCGATCTCAGCTGCATCGCATCGGTGTCCACGGCCGAGGCT---------------------TTTGCGCCAATCGAGCCGGATCAGTTTCCACGCCTGGTACAGTGGGTCAAGCGCATTCAGGCCCTT---CCA------TACTACCAGAAAAACAATCAGGAAGGTCTGGATATGTTGGTGGGACTGGTTAAGGGACTTTTGGCTGAGCGA---------------------------------------------------------------------------------------------------------------------------------------------------------------------------------------------------CAGCAGAAGTAA-----------------------------------------------------------------------------------------------------------------------------------------------------------------------------------------------------------------------------------------------------------------------------------------------------------------------------------------------------------------------------------------------------------------------------------------------------------------------------------------------------------------------------------------------------------------------------------------------------------------------------------------------------------------------------------------------------------------------------------------------------------------------------------------------------------------------------------------------------------------------------------------------------------------------------------------------------------------------------------------------------------------------------------------------------------------------------------------------------------------------------------------------------------------------------------------------------------------------------------------------------------------------------------------------------------------------------------------------------------------------------------------------------------------------------------------------------------------------------------------------------------------------------
NW_019280678.1_-_XP_022905052.1 ------------------------------------------------------------------------------------------------------------------------------------------------------------------------------------------------------------------------------------------------------------------------------------------------------------------------------------------------------------------------------------------------------------------------------------------------------------------------------------------------------------------------------------------------------------------------------------------------------------------------------------------------------------------------------------------------ATGGTTTTAAAACTATTTTTC---------TGTGCGATTAGTCCACCTTGTAGGGCTGTCAAA------------TTGGCGCTAAACGCGCTACACCTTAACGTTCAATACGAA---GACGTGGACATTTTG---------ACCAGAAAG------------------------------------TACTTGCAAACGCAATTACCA---AAGATAAATCCTCAACACACGGTGCCGACTTTAGTT------GAT------------GGGGACTCAATAATTTGGGATAGCCACGCTATCAACATTTACTTAGTACAAAAATATGCCCCG------------------------------------------------------GATTATTCTTTATATCCAGCGGAT---------------------CCGTATCAAAGAGCAATCATTAATCAACGATTGCATTTTGATAGCGGATTAATGTAT---CCTTGCATA---------------TACAAC------------------------------------TCGGTCGTTTCAATATTATTCAAG---------CAAATGAGAAATTTGAATCAA---CATCAATTGATAGCCGTCAAACAAATTTATGCGTTTGCCGAAAAGTTTTTAACT------CAG---AACGAATGGATAGCTGGAGATAAATTAACCGTAGCCGATTTTAGTTGCATGTCTTCGCTGAGTACTTTAGATTAC---------------------ATATTTCCTGTATCATCAAAAACCACGCCAAAATTGATGAGGTATTTAGAGCGAAGTCAAGATTTA---CCC------TATTACGAACTTGCGAACCAAGAGGGTTTAAATCAACTTGGAAAATTAATGCAGGAAAAGGTTTTAAAAGCT---------------------------------------------------------------------------------------------------------------------------------------------------------------------------------------------------TCTAAAAATATAACGATGAATATTGGGAATTAA--------------------------------------------------------------------------------------------------------------------------------------------------------------------------------------------------------------------------------------------------------------------------------------------------------------------------------------------------------------------------------------------------------------------------------------------------------------------------------------------------------------------------------------------------------------------------------------------------------------------------------------------------------------------------------------------------------------------------------------------------------------------------------------------------------------------------------------------------------------------------------------------------------------------------------------------------------------------------------------------------------------------------------------------------------------------------------------------------------------------------------------------------------------------------------------------------------------------------------------------------------------------------------------------------------------------------------------------------------------------------------------------------------------------------------------------------------------------------------------------------------
NW_019282406.1_-_XP_022912005.1 ------------------------------------------------------------------------------------------------------------------------------------------------------------------------------------------------------------------------------------------------------------------------------------------------------------------------------------------------------------------------------------------------------------------------------------------------------------------------------------------------------------------------------------------------------------------------------------------------------------------------------------------------------------------------------------------------ATGGTTTTAAAACTATTTTTC---------TGTGCGATTAGTCCACCTTGTAGGGCTGTCAAA------------TTGGCGCTAAACGCGCTACACCTTAACGTTCAATACGAA---GACGTGGACATTTTG---------ACCAGAAAG------------------------------------TACTTGCAAACGCAATTACCA---AAGATAAATCCTCAACACACGGTGCCGACTTTAGTT------GAT------------GGGGACTCAATAATTTGGGATAGCCACGCTATCAACATTTACTTAGTACAAAAATATGCCCCG------------------------------------------------------GATTATTCTTTATACCCAGCGGAT---------------------CCGTATCAAAGAGCAATCATTAATCAACGATTGCATTTTGATAGCGGATTAATGTAT---CCTTGCATA---------------TACAAC------------------------------------TCGGTCGTTTCAATATTATTCAAG---------CAAATGAGAAATTTGAATCAA---CATCAATTGATAGCCGTCAAACAAATTTATGCGTTTGCCGAAAAGTTTTTAACT------CAG---AACGAATGGATAGCTGGAGATAAATTAACCGTAGCCGATTTTAGTTGCATGTCTTCGCTGAGTACTTTAGATTAC---------------------ATATTTCCTGTATCATCAAAAACCACACCAAAATTGATGAGGTATTTAGAGCGAAGTCAAGATTTA---CCC------TATTACGAACTTGCGAACCAAGAGGGTTTAAATCAACTTGGAAAATTAATGCAGGAAAAGGTTTTAAAAGCT---------------------------------------------------------------------------------------------------------------------------------------------------------------------------------------------------TCTAAAAATATAACGATGAATATTGGGAATTAA--------------------------------------------------------------------------------------------------------------------------------------------------------------------------------------------------------------------------------------------------------------------------------------------------------------------------------------------------------------------------------------------------------------------------------------------------------------------------------------------------------------------------------------------------------------------------------------------------------------------------------------------------------------------------------------------------------------------------------------------------------------------------------------------------------------------------------------------------------------------------------------------------------------------------------------------------------------------------------------------------------------------------------------------------------------------------------------------------------------------------------------------------------------------------------------------------------------------------------------------------------------------------------------------------------------------------------------------------------------------------------------------------------------------------------------------------------------------------------------------------------
NW_019280678.1_-_XP_022905044.1 ------------------------------------------------------------------------------------------------------------------------------------------------------------------------------------------------------------------------------------------------------------------------------------------------------------------------------------------------------------------------------------------------------------------------------------------------------------------------------------------------------------------------------------------------------------------------------------------------------------------------------------------------------------------------------------------------ATGGCCCCAATTCTTTACACA---------ACCGATTTAAGCCCACCGTGTAGGGCAGTTTAT------------ATGACTGCAAAAGCTTTGAATATTGATGTAGAGCATAAA---ATTATCGATTTTTTA---------AATGATGCT------------------------------------CATTTAAAAGATGATTTTCTC---AAGATTAATCCAAAACACACCATCCCAACTTTAACC------GAT------------GGAAAATTAATCTTAACAGATAGCCACGCAATCACTTCTTATTTAGTTACAAAATACTCCAAC------------------------------------------------------GGAAATTCTCTTTATCCAAATACA---------------------CCCGAAGATAAAGCTTTAATCGATAATATGTTACATTTCGATAGCAACGTGGCTTTC---CCCGCGCTT---------------CTTAAC------------------------------------ACTTGCGCAACACTTCGTTTAAAA---------TTAGCATCGGAAGTTACCCCT---GATATGATTAAGAAGATTGAAAATGCTTATTCTTTCCTTGATAAGTTTTTGGAG------AGA---AAAACTTGGGTTGCTACCGAGAAAATGACGATTGCTGACTTTCATTTAATCACAACTGTAGCTGCTACTAATTTA------------------------TTTGTGCCCGTATCAAGTTGTTACCCGAATTTATTAACTTGGATGAAGAAATTTGAAGATGTT---GAT------GCGTTTAAG---GAGACTCAATTTTCGTTGGATGATTTTAAAGATTTGTTTAAACATGTTTTAAAAGAATAA--------------------------------------------------------------------------------------------------------------------------------------------------------------------------------------------------------------------------------------------------------------------------------------------------------------------------------------------------------------------------------------------------------------------------------------------------------------------------------------------------------------------------------------------------------------------------------------------------------------------------------------------------------------------------------------------------------------------------------------------------------------------------------------------------------------------------------------------------------------------------------------------------------------------------------------------------------------------------------------------------------------------------------------------------------------------------------------------------------------------------------------------------------------------------------------------------------------------------------------------------------------------------------------------------------------------------------------------------------------------------------------------------------------------------------------------------------------------------------------------------------------------------------------------------------------------------------------------------------------------------------------------------------------------------------------------------------------------------------------------
NT_033778_-_GstE13_CDS_1 ---------------------------------------------------------------------------------------------------------------------------------------------------------------------------------------------------------------------------------------------------------------------------------------------------------------------------------------------------------------------------------------------------------------------------------------------------------------------------------------------------------------------------------------------------------------------------------------------------------------------------------------------------------------------------------------------ATGTCGAAGCCAACGCTGTACTAC---------GCCCTTTTTAGTCCTCCTGCCAGGGCATGCATC------------CTGGTGGCCAAACTTATTGGACTGGACCTGGAGCTCAAA---CCCGTTGACTTCGCC---------AAGAAGGAA------------------------------------CACCTGAGCGAGGAATTTGTC---AAGCTAAACCCCCAGCACCAGATCCCGGTGTTTGTG------GAC---------AGCGATGGCGAGGTCTACGTGGACAGTCACGCCATCGTGTGCTTCCTGGTAGCCAAGTACGCCGGG------------------------------------------------------AATGACCAACTCTATCCGCGGGAT---------------------TTGAAAAGGAGAGCCCACATCGACCATCGCATGCACTACGAGAACGGAGTGCTATTT---CAGGTGGTA---------------AAGGAC------------------------------------ATTGTGGCTCGGAACATTTACGGT---------GGCGAGGGAGAATACAACCCC---CGATCGCTGACCCTCTGCCACAATGCGTACTCCGACTTGGAACACTTTCTGCAG------CAA---GGAAGTTTCGTGGTGGGCAACGAACTGAGCGTTGCCGACGTGTCCATCCACACCACTCTGGTGACCTTGGATCTG---------------------CTCATACCAGTGGAACGGGAAAAGTACCCGCAGACTAAGCAATGGATGGAACGCATGGATAAGTTGTTGCCC------GACAACGAGGAGATCAACCTCAAGGGTGCACGGGCTCTGCAGACCCGCATCCTGAGCTGCATGGCCGAGAAC---------------------------------------------------------------------------------------------------------------------------------------------------------------------------------------------------AAAGCGAAGAGCCAGTAG-----------------------------------------------------------------------------------------------------------------------------------------------------------------------------------------------------------------------------------------------------------------------------------------------------------------------------------------------------------------------------------------------------------------------------------------------------------------------------------------------------------------------------------------------------------------------------------------------------------------------------------------------------------------------------------------------------------------------------------------------------------------------------------------------------------------------------------------------------------------------------------------------------------------------------------------------------------------------------------------------------------------------------------------------------------------------------------------------------------------------------------------------------------------------------------------------------------------------------------------------------------------------------------------------------------------------------------------------------------------------------------------------------------------------------------------------------------------------------------------------------------------------
NT_033778_-_GstE13_CDS_2 ---------------------------------------------------------------------------------------------------------------------------------------------------------------------------------------------------------------------------------------------------------------------------------------------------------------------------------------------------------------------------------------------------------------------------------------------------------------------------------------------------------------------------------------------------------------------------------------------------------------------------------------------------------------------------------------------ATGTCGAAGCCAACGCTGTACTAC---------GCCCTTTTTAGTCCTCCTGCCAGGGCATGCATC------------CTGGTGGCCAAACTTATTGGACTGGACCTGGAGCTCAAA---CCCGTTGACTTCGCC---------AAGAAGGAA------------------------------------CACCTGAGCGAGGAATTTGTC---AAGCTAAACCCCCAGCACCAGATCCCGGTGTTTGTG------GAC---------AGCGATGGCGAGGTCTACGTGGACAGTCACGCCATCGTGTGCTTCCTGGTAGCCAAGTACGCCGGG------------------------------------------------------AATGACCAACTCTATCCGCGGGAT---------------------TTGAAAAGGAGAGCCCACATCGACCATCGCATGCACTACGAGAACGGAGTGCTATTT---CAGGTGGTA---------------AAGGAC------------------------------------ATTGTGGCTCGGAACATTTACGGT---------GGCGAGGGAGAATACAACCCC---CGATCGCTGACCCTCTGCCACAATGCGTACTCCGACTTGGAACACTTTCTGCAG------CAA---GGAAGTTTCGTGGTGGGCAACGAACTGAGCGTTGCCGACGTGTCCATCCACACCACTCTGGTGACCTTGGATCTG---------------------CTCATACCAGTGGAACGGGAAAAGTACCCGCAGACTAAGCAATGGATGGAACGCATGGATAAGTTGTTGCCC------GACAACGAGGAGATCAACCTCAAGGGTGCACGGGCTCTGCAGACCCGCATCCTGAGCTGCATGGCCGAGAAC---------------------------------------------------------------------------------------------------------------------------------------------------------------------------------------------------AAAGCGAAGAGCCAGTAG-----------------------------------------------------------------------------------------------------------------------------------------------------------------------------------------------------------------------------------------------------------------------------------------------------------------------------------------------------------------------------------------------------------------------------------------------------------------------------------------------------------------------------------------------------------------------------------------------------------------------------------------------------------------------------------------------------------------------------------------------------------------------------------------------------------------------------------------------------------------------------------------------------------------------------------------------------------------------------------------------------------------------------------------------------------------------------------------------------------------------------------------------------------------------------------------------------------------------------------------------------------------------------------------------------------------------------------------------------------------------------------------------------------------------------------------------------------------------------------------------------------------------
NC_007418.3_-_XP_971389.1 ------------------------------------------------------------------------------------------------------------------------------------------------------------------------------------------------------------------------------------------------------------------------------------------------------------------------------------------------------------------------------------------------------------------------------------------------------------------------------------------------------------------------------------------------------------------------------------------------------------------------------------------------------------------------------------------------ATGCGCCCCAAGTTGTACATG---------AGCGAGATATGTCCCTCAGCTAGAGCCGTCGTG------------TTGACAGCCAAGGTCCTCGAACTCACCCTCGAGCTGAAG---GAGGTTTCTTGCGAC------------------------------------------------------------------------AAA---AAGTTGAATCAACAATTCTCCATCCCTACGCTGGAG------GAC------------AGCGGCTACGTGATTTGGGACAGCCATGCCATTATTGCCTTCCTGGTCGGGAAGTACGGCAAA------------------------------------------------------GACGACTCCTTGTACCCCAGAGAC---------------------AACCCCCGGAGGGCCATTATAGACGAACGATTGCGGTTTGACTCGGGGGTCGTGTCT---TTTTTCACC---------------AAAACG------------------------------------ATTCTGAACTCGATACCATACGAA---------------------------------GATAATGAAAAAGCCGTCAATGAAATTTATTCCTTGGTTGAGGAATTCTTCGAT------GGTAACAACCCATGGATCGCTGGGGATGCTTTAAGCATCGCAGACTTAAGTCTAATTCCTTCGATCACGTCGCTGGATGTT---------------------GTGGTCCCTATTGACCCCAAGCGGTTCCCTAAGTTAGCAAGATGGGTGAAAAGAGCCGAAACAATG---CCC------TTTTTTGAG---GCAAATAAGACCGGGCTCTGTAAACTCCGAAGGATTCTAAACCGGTGTTAA-----------------------------------------------------------------------------------------------------------------------------------------------------------------------------------------------------------------------------------------------------------------------------------------------------------------------------------------------------------------------------------------------------------------------------------------------------------------------------------------------------------------------------------------------------------------------------------------------------------------------------------------------------------------------------------------------------------------------------------------------------------------------------------------------------------------------------------------------------------------------------------------------------------------------------------------------------------------------------------------------------------------------------------------------------------------------------------------------------------------------------------------------------------------------------------------------------------------------------------------------------------------------------------------------------------------------------------------------------------------------------------------------------------------------------------------------------------------------------------------------------------------------------------------------------------------------------------------------------------------------------------------------------------------------------------------------------------------------------------------------------
NC_007418.3_-_XP_971509.1 ------------------------------------------------------------------------------------------------------------------------------------------------------------------------------------------------------------------------------------------------------------------------------------------------------------------------------------------------------------------------------------------------------------------------------------------------------------------------------------------------------------------------------------------------------------------------------------------------------------------------------------------------------------------------------------------------ATGGCACCAAAGCTCTACATC---------ATGCAGCTGAGTCCTCCCTGCAGGGCTGTGCTG------------ATGGTGGCCAAGGCCATCGGTCTTGAACTTGACATCGAG---GAGGTC------GAG---------CGCGAGGCC------------------------------------CTAAAGACGCCCGAGATGCTG---GAGCTCAACCCCCAGCACACCGTGCCTATTCTCGTG------GAC------------GGCGATTTCGTCGTCTGGGACAGTCATGCGATCGCTGGGTATCTGGTAGGTCAGTACGCCGAG------------------------------------------------------GACGACACCCTTTATCCCAAGGAC------------------GATATCCGCAAACGGGCGATTATTGATCAGAGGCTGCACTTCGAAAACGGGGTGCTCTAC---GAGAGATGT---------------CGCGCA------------------------------------GTTGCCCAAATTCTTTTTTCTGGT------------ATTGGCGACATCTCGGAA---GACGACCGCGACAAACTGCTTGAAGCTTACGGCTTCCTGGAAGAGTTCCTCAAC------GGC---CACCCCTGGCTCGCTGGCGACGAAATGACAGTGGCTGACCTCAGCGTCCTTGCGACTTTAGCCTCAGCCGACCTC---------------------TTTATCCCTGTGGATTCAGATCGCTTTCCCCAACTCTCCGACTGGTTAAAAACCGGAAAAGAGCTG---CCT------TACTTCGACGAATGCAATGCCGAAGGCTTGGCAAAGTTCAAGGAGATGCTCCCAACTCCCGAATCGTAA-----------------------------------------------------------------------------------------------------------------------------------------------------------------------------------------------------------------------------------------------------------------------------------------------------------------------------------------------------------------------------------------------------------------------------------------------------------------------------------------------------------------------------------------------------------------------------------------------------------------------------------------------------------------------------------------------------------------------------------------------------------------------------------------------------------------------------------------------------------------------------------------------------------------------------------------------------------------------------------------------------------------------------------------------------------------------------------------------------------------------------------------------------------------------------------------------------------------------------------------------------------------------------------------------------------------------------------------------------------------------------------------------------------------------------------------------------------------------------------------------------------------------------------------------------------------------------------------------------------------------------------------------------------------------------------------------------------------------------------------------
[truncated: 52,809 more chars]
