# Supplementary material for: A high-quality de novo genome assembly based on nanopore sequencing of a wild-caught coconut rhinoceros beetle (Oryctes rhinoceros)
Source: BMC Genomics. 2022 Jun 7;23:426. doi: 10.1186/s12864-022-08628-z (PMC9172067; doi:10.1186/s12864-022-08628-z)
Supplement: Supplementary file 5 — Additional file 5. ZIP archive of the ML tree in NEXUS format (.nex) for the sigma GST genes, depicted in Fig. 5B. [file 12864_2022_8628_MOESM5_ESM.zip]

Archive with 1 entries (1 files):
- Nexus_Tree_for_Figure_5B.nex
