# Supplementary material for: A high-quality de novo genome assembly based on nanopore sequencing of a wild-caught coconut rhinoceros beetle (Oryctes rhinoceros)
Source: BMC Genomics. 2022 Jun 7;23:426. doi: 10.1186/s12864-022-08628-z (PMC9172067; doi:10.1186/s12864-022-08628-z)
Supplement: Supplementary file 5 — Additional file 5. ZIP archive of the ML tree in NEXUS format (.nex) for the sigma GST genes, depicted in Fig. 5B. [file 12864_2022_8628_MOESM5_ESM.zip › Nexus_Tree_for_Figure_5B.nex]

#NEXUS
begin taxa;
	dimensions ntax=137;
	taxlabels
	'NT_037436 - sina gene - sina CDS'
	'NC_007418.3 - XP_008191063.1'
	'NC_007418.3 - XP_008191064.1'
	'contig_8 - K3A94_g13080 - K3A94_CDS-g13080.t1'
	'NW_019286128.1 - XP_022915698.1'
	'contig_16 - K3A94_g10223 - K3A94_CDS-g10223.t1'
	'contig_16 - K3A94_g10223 - K3A94_CDS-g10223.t2'
	'NT_033778 - GstS1 CDS 1'
	'NT_033778 - GstS1 CDS 2'
	'NT_033778 - GstS1 CDS 3'
	'NT_033778 - GstS1 CDS 4'
	'NC_007418.3 - XP_969146.1'
	'NC_007420.3 - XP_970442.1'
	'NC_007418.3 - XP_970714.1'
	'scaffold_411 - K3A94_g7265 - K3A94_CDS-g7265.t1'
	'contig_912 - K3A94_g14215 - K3A94_CDS-g14215.t1'
	'contig_912 - K3A94_g14314 - K3A94_CDS-g14314.t1'
	'NW_019280618.1 - XP_022904144.1'
	'NW_019286128.1 - XP_022915699.1'
	'NW_019281380.1 - XP_022910500.1'
	'NC_007418.3 - XP_967475.1'
	'NC_007418.3 - XP_008190960.1'
	'NC_007418.3 - XP_015833288.1'
	'NW_019280549.1 - XP_022903055.1'
	'NW_019280571.1 - XP_022903520.1'
	'NW_019280549.1 - XP_022903056.1'
	'NW_019280571.1 - XP_022903521.1'
	'NW_019280571.1 - XP_022903522.1'
	'NW_019280571.1 - XP_022903529.1'
	'contig_16 - K3A94_g10078 - K3A94_CDS-g10078.t1'
	'NW_019280571.1 - XP_022903524.1'
	'contig_16 - K3A94_g10072 - K3A94_CDS-g10072.t1'
	'NW_019280327.1 - XP_022920499.1'
	'NW_019280327.1 - XP_022920196.1'
	'NW_019280327.1 - XP_022920179.1'
	'NW_019280327.1 - XP_022920188.1'
	'NW_019280571.1 - XP_022903512.1'
	'NW_019280571.1 - XP_022903513.1'
	'NW_019280571.1 - XP_022903527.1'
	'NW_019280327.1 - XP_022920167.1'
	'contig_16 - K3A94_g10224 - K3A94_CDS-g10224.t1'
	'contig_16 - K3A94_g10073 - K3A94_CDS-g10073.t1'
	'contig_16 - K3A94_g10076 - K3A94_CDS-g10076.t1'
	'contig_16 - K3A94_g10077 - K3A94_CDS-g10077.t1'
	'NW_019280562.1 - XP_022903320.1'
	'NW_019280562.1 - XP_022903319.1'
	'NC_007422.5 - NP_001193392.1'
	'NC_004354 - GstT4 CDS'
	'NW_019286131.1 - XP_022917152.1'
	'NC_004354 - GstT3 CDS 1'
	'NC_004354 - GstT3 CDS 2'
	'NC_004354 - GstT3 CDS 3'
	'NT_033778 - GstT2 CDS'
	'NT_033778 - GstT1 CDS'
	'NW_019286114.1 - XP_022913303.1'
	'NW_019286114.1 - XP_022913304.1'
	'NW_019286122.1 - XP_022914584.1'
	'NC_007423.3 - XP_008196475.1'
	'NC_007423.3 - XP_015837903.1'
	'NT_037436 - GstO2 CDS 1'
	'NT_037436 - GstO2 CDS 2'
	'NT_037436 - GstO3 CDS'
	'NT_037436 - GstO1 CDS'
	'NT_033777 - GstZ1 CDS'
	'NT_033777 - GstZ2 CDS 1'
	'NT_033777 - GstZ2 CDS 2'
	'NT_033777 - GstZ2 CDS 3'
	'NW_019280731.1 - XP_022905921.1'
	'NC_007417.3 - XP_975048.1'
	'NT_033777 - GstD11 CDS 1'
	'NT_033777 - GstD11 CDS 2'
	'NW_019280410.1 - XP_022920770.1'
	'NC_007422.5 - XP_974204.1'
	'NW_019281137.1 - XP_022909213.1'
	'NW_019281137.1 - XP_022909199.1'
	'NC_007419.2 - XP_974273.1'
	'NC_007419.2 - XP_015834775.1'
	'NT_033777 - GstD7 CDS'
	'NT_033777 - GstD6 CDS'
	'NT_033777 - GstD3 CDS'
	'NT_033777 - GstD9 CDS 1'
	'NT_033777 - GstD9 CDS 2'
	'NT_033777 - GstD8 CDS'
	'NT_033777 - GstD4 CDS'
	'NT_033777 - GstD5 CDS'
	'NT_033777 - GstD2 CDS'
	'NT_033777 - GstD10 CDS 1'
	'NT_033777 - GstD10 CDS 2'
	'NT_033777 - GstD1 CDS 1'
	'NT_033777 - GstD1 CDS 2'
	'NC_007417.3 - XP_008200937.1'
	'NW_019280678.1 - XP_022905053.1'
	'NW_019282406.1 - XP_022912006.1'
	'NT_033778 - GstE14 CDS'
	'NT_033778 - GstE2 CDS'
	'NT_033778 - GstE1 CDS'
	'NT_033778 - GstE9 CDS'
	'NT_033778 - GstE10 CDS 1'
	'NT_033778 - GstE10 CDS 2'
	'NT_033778 - GstE3 CDS'
	'NT_033778 - GstE4 CDS'
	'NT_033778 - GstE7 CDS'
	'NT_033778 - GstE8 CDS 1'
	'NT_033778 - GstE8 CDS 2'
	'NT_033778 - GstE6 CDS'
	'NT_033778 - GstE5 CDS'
	'NW_019280678.1 - XP_022905048.1'
	'NC_007417.3 - XP_015838206.1'
	'NT_033778 - GstE12 CDS 1'
	'NT_033778 - GstE12 CDS 2'
	'NT_033778 - GstE12 CDS 3'
	'NT_033778 - GstE12 CDS 4'
	'NT_033778 - GstE11 CDS 1'
	'NT_033778 - GstE11 CDS 2'
	'NW_019280678.1 - XP_022905052.1'
	'NW_019282406.1 - XP_022912005.1'
	'NW_019280678.1 - XP_022905044.1'
	'NT_033778 - GstE13 CDS 1'
	'NT_033778 - GstE13 CDS 2'
	'NC_007418.3 - XP_971389.1'
	'NC_007418.3 - XP_971509.1'
	'NC_007418.3 - XP_008190708.1'
	'NC_007417.3 - XP_966787.1'
	'NC_007417.3 - XP_015838196.1'
	'NW_015451082.1 - XP_008201195.2'
	'NC_007417.3 - XP_015838248.1'
	'NC_007417.3 - XP_967147.1'
	'NC_007417.3 - XP_966872.2'
	'NC_007417.3 - XP_015838193.1'
	'NC_007418.3 - XP_971203.1'
	'NC_007417.3 - XP_008200938.1'
	'NC_007417.3 - XP_966966.2'
	'NC_007418.3 - XP_971136.1'
	'NC_007417.3 - XP_967395.1'
	'NC_007417.3 - XP_967313.1'
	'NC_007417.3 - XP_967234.1'
	'NC_007417.3 - XP_015838218.1'
;
end;
begin characters;
	dimensions nchar=3272;
	format datatype=dna missing=? gap=-;
	matrix
	'NT_037436 - sina gene - sina CDS'	---------------------------------------------------------------------------------------------------------------------------------------------------------------------------------------------------------------------------------------------------------------------------------------------------------------------------------------------------------------------------------------------------------------…
	'NC_007418.3 - XP_008191063.1'	---------------------------------------------------------------------------------------------------------------------------------------------------------------------------------------------------------------------------------------------------------------------------------------------------------------------------------------------------------------------------------------------------------------…
	'NC_007418.3 - XP_008191064.1'	---------------------------------------------------------------------------------------------------------------------------------------------------------------------------------------------------------------------------------------------------------------------------------------------------------------------------------------------------------------------------------------------------------------…
	'contig_8 - K3A94_g13080 - K3A94_CDS-g13080.t1'	---------------------------------------------------------------------------------------------------------------------------------------------------------------------------------------------------------------------------------------------------------------------------------------------------------------------------------------------------------------------------------------------------------------…
	'NW_019286128.1 - XP_022915698.1'	---------------------------------------------------------------------------------------------------------------------------------------------------------------------------------------------------------------------------------------------------------------------------------------------------------------------------------------------------------------------------------------------------------------…
	'contig_16 - K3A94_g10223 - K3A94_CDS-g10223.t1'	---------------------------------------------------------------------------------------------------------------------------------------------------------------------------------------------------------------------------------------------------------------------------------------------------------------------------------------------------------------------------------------------------------------…
	'contig_16 - K3A94_g10223 - K3A94_CDS-g10223.t2'	---------------------------------------------------------------------------------------------------------------------------------------------------------------------------------------------------------------------------------------------------------------------------------------------------------------------------------------------------------------------------------------------------------------…
	'NT_033778 - GstS1 CDS 1'	---------------------------------------------------------------------------------------------------------------------------------------------------------------------------------------------------------------------------------------------------------------------------------------------------------------------------------------------------------------------------------------------------------------…
	'NT_033778 - GstS1 CDS 2'	---------------------------------------------------------------------------------------------------------------------------------------------------------------------------------------------------------------------------------------------------------------------------------------------------------------------------------------------------------------------------------------------------------------…
	'NT_033778 - GstS1 CDS 3'	---------------------------------------------------------------------------------------------------------------------------------------------------------------------------------------------------------------------------------------------------------------------------------------------------------------------------------------------------------------------------------------------------------------…
	'NT_033778 - GstS1 CDS 4'	---------------------------------------------------------------------------------------------------------------------------------------------------------------------------------------------------------------------------------------------------------------------------------------------------------------------------------------------------------------------------------------------------------------…
	'NC_007418.3 - XP_969146.1'	---------------------------------------------------------------------------------------------------------------------------------------------------------------------------------------------------------------------------------------------------------------------------------------------------------------------------------------------------------------------------------------------------------------…
	'NC_007420.3 - XP_970442.1'	---------------------------------------------------------------------------------------------------------------------------------------------------------------------------------------------------------------------------------------------------------------------------------------------------------------------------------------------------------------------------------------------------------------…
	'NC_007418.3 - XP_970714.1'	---------------------------------------------------------------------------------------------------------------------------------------------------------------------------------------------------------------------------------------------------------------------------------------------------------------------------------------------------------------------------------------------------------------…
	'scaffold_411 - K3A94_g7265 - K3A94_CDS-g7265.t1'	---------------------------------------------------------------------------------------------------------------------------------------------------------------------------------------------------------------------------------------------------------------------------------------------------------------------------------------------------------------------------------------------------------------…
	'contig_912 - K3A94_g14215 - K3A94_CDS-g14215.t1'	---------------------------------------------------------------------------------------------------------------------------------------------------------------------------------------------------------------------------------------------------------------------------------------------------------------------------------------------------------------------------------------------------------------…
	'contig_912 - K3A94_g14314 - K3A94_CDS-g14314.t1'	---------------------------------------------------------------------------------------------------------------------------------------------------------------------------------------------------------------------------------------------------------------------------------------------------------------------------------------------------------------------------------------------------------------…
	'NW_019280618.1 - XP_022904144.1'	---------------------------------------------------------------------------------------------------------------------------------------------------------------------------------------------------------------------------------------------------------------------------------------------------------------------------------------------------------------------------------------------------------------…
	'NW_019286128.1 - XP_022915699.1'	---------------------------------------------------------------------------------------------------------------------------------------------------------------------------------------------------------------------------------------------------------------------------------------------------------------------------------------------------------------------------------------------------------------…
	'NW_019281380.1 - XP_022910500.1'	---------------------------------------------------------------------------------------------------------------------------------------------------------------------------------------------------------------------------------------------------------------------------------------------------------------------------------------------------------------------------------------------------------------…
	'NC_007418.3 - XP_967475.1'	---------------------------------------------------------------------------------------------------------------------------------------------------------------------------------------------------------------------------------------------------------------------------------------------------------------------------------------------------------------------------------------------------------------…
	'NC_007418.3 - XP_008190960.1'	---------------------------------------------------------------------------------------------------------------------------------------------------------------------------------------------------------------------------------------------------------------------------------------------------------------------------------------------------------------------------------------------------------------…
	'NC_007418.3 - XP_015833288.1'	---------------------------------------------------------------------------------------------------------------------------------------------------------------------------------------------------------------------------------------------------------------------------------------------------------------------------------------------------------------------------------------------------------------…
	'NW_019280549.1 - XP_022903055.1'	------------------------------------------------------------------------------------ATGGAATCTCGAAAACTTACGTATTTTCCTCTACCAGCATTAGGTGAACCTATAAAA---TATCTTTTGGTTTATAGTAACATTGATTTTGAGGACATTAAAATTCCTTTA---------ATGACATGGATGGAAGTTAAAAATGATTTTCCATTCGGACAATTACCAATCTACGAAGAAAATGGAAAAGTGGTGAACCAAAGTGTAGCCATTATGAGGTACTTGGGGAAAAAATGTAAGTTAAATGGGAATAATGATTGGGAAGATCTTGAAATTGATGCTATAGCTGATACTATAAAGGATCTCATTAACAAG…
	'NW_019280571.1 - XP_022903520.1'	------------------------------------------------------------------------------------ATGGAATCCATAAAATTAACGTATTTTGATTTACCTGCACGTGGAGAATGTATTCGA---TTACTTTTGATTTATGGTGAAAAAGAATTCGATGATATTACGTATGATACTGATGATTTAGATATATGGCGCCAAGAGAAAAACGCTTATCCATTCGGACAATTACCCGTTTATGAAGAAGATGGGCGAGTTACTCATCAAACTGTGGCTATACTCAGATATTTAGGGAAAAAGTTTGGTTTAATTGGAGAAAATGATTGGGAAAATTTAGAAATAGATTCAATGGCAGATAATTTTACGGATTTTGCGTTACAT…
	'NW_019280549.1 - XP_022903056.1'	------------------------------------------------------------------------------------ATGACCTCGATTAAAGTACGTTATTTTGATATACCGGCAAGAGGCGAGCCAATTCGT---CTTCTTTTAGTTTATGGCGGAGAAGATTTTGAAAATGATAAAGTTGACGTT---------CGAAAATGGCCCGAAATAAAACAAACCTTGACCTTCGGACAAGTTCCTGTTTATGAAGAGAACGGCCATATTATTAACCAAACTACAGCTATTATACGTTATTTGGGACGAAAATACAAATTGGGAGGAAATACTGAGTGGGAAAGCTTGGAAATTGACTCAGTCGCTGATAATTATATTGATTTTCAACAAAAA…
	'NW_019280571.1 - XP_022903521.1'	------------------------------------------------------------------------------------ATGGCTAAATTAAAAGTAACATATTTTAATTTACCAGCATTCGGGGAACCTATTCGT---TTATTATTGGCGTATAGTGGTGTTGAATTTGAAGATGTACTTATTGATCCT---------AATAATTGGTTAAATTTGAAACCGAAAACCCCGTTTGGACAACTTCCCTTGTACGAAGAAAATGGTAAAATTATAAATCAAAGTGTTGCTATTATGAGATATTTAGGAAAAAAGTATAAATTAATTGGTGCTGATGATTGGGAAGATTTAGAAATTGATGCGATGGCAGAAACGTTTCGAGATTTTATTATAAAA…
	'NW_019280571.1 - XP_022903522.1'	------------------------------------------------------------------------------------ATGGCTAAAGTAAAAGTAACGTATTTTGATTTACCGGCGTTAGGTGAACCAATTCGG---TTATTGTTAGTATATGGTGGTGTTGAGTTTGAAGATATACGCATCGAAGGT---------GATAAATGGTTAGATATTAAACCAAAAACTCCGTTCGGACAGGTTCCTTTGTACGAAGAAGATGGTAAAATTATGAACCAAAGTATTGCTATTATGAGATATTTAGGAAAAAAATATAAATTAATTGGTGCTAATGATTGGGAAGATTTAGAAATTGATGCTATGGCTGAAACATTTCGCGATTTTATTATAACT…
	'NW_019280571.1 - XP_022903529.1'	---------------------------------------------------------------------------------------------------------------------------------------------------------------------------------------------------------------------------------------------------------------------------------------------------------------------------------------------------------------------------------------------------------------…
	'contig_16 - K3A94_g10078 - K3A94_CDS-g10078.t1'	ATGAGTTTGTCATTCGTTAATGGCAGATTTCAGCACGAAAATGTT---AATCGCATGTTGGCCAACTACCAGAAAGCAGACATGACTCCGCCCATTAAGTTGATCTACTTCGACATTCAAGGCTTGGCAGAACCTATTCGT---CTTTTACTGAAATATGGACAAATTGAATTCGAAGATATTCGTATTTCCAAA---------GAAGATTGGCCTCAGATGAAACCCGTAACACCTTTCGGACAACTACCCATATATGAAGAAAATGATAGAGTAATCTGGCAGAGCCTTGCCATATGCAGATATATAGCGAAAAAGGTTAACCTCACCGGCAACGATGATTGGGAAGATTTGGAGATAGATGCAGTTGTTGACACTTGCAAAGATTTTAACCAAAAA…
	'NW_019280571.1 - XP_022903524.1'	---------------------------------------------------------------------------------------------------------------------------------------------------------------------------------------------------------------------------------------------------------------------------------------------------------------------------------------------------------------------------------------------------------------…
	'contig_16 - K3A94_g10072 - K3A94_CDS-g10072.t1'	---------------------------------------------------------------------------------------------------------------------------------------------------------------------------------------------------------------------------------------------------------------------------------------------------------------------------------------------------------------------------------------------------------------…
	'NW_019280327.1 - XP_022920499.1'	---------------------------------------------------------------------------------------------------------------------------------------------------------------------------------------------------------------------------------------------------------------------------------------------------------------------------------------------------------------------------------------------------------------…
	'NW_019280327.1 - XP_022920196.1'	---------------------------------------------------------------------------------------------------------------------------------------------------------------------------------------------------------------------------------------------------------------------------------------------------------------------------------------------------------------------------------------------------------------…
	'NW_019280327.1 - XP_022920179.1'	---------------------------------------------------------------------------------------------------------------------------------------------------------------------------------------------------------------------------------------------------------------------------------------------------------------------------------------------------------------------------------------------------------------…
	'NW_019280327.1 - XP_022920188.1'	---------------------------------------------------------------------------------------------------------------------------------------------------------------------------------------------------------------------------------------------------------------------------------------------------------------------------------------------------------------------------------------------------------------…
	'NW_019280571.1 - XP_022903512.1'	---------------------------------------------------------------------------------------------------------------------------------------------------------------------------------------------------------------------------------------------------------------------------------------------------------------------------------------------------------------------------------------------------------------…
	'NW_019280571.1 - XP_022903513.1'	---------------------------------------------------------------------------------------------------------------------------------------------------------------------------------------------------------------------------------------------------------------------------------------------------------------------------------------------------------------------------------------------------------------…
	'NW_019280571.1 - XP_022903527.1'	---------------------------------------------------------------------------------------------------------------------------------------------------------------------------------------------------------------------------------------------------------------------------------------------------------------------------------------------------------------------------------------------------------------…
	'NW_019280327.1 - XP_022920167.1'	---------------------------------------------------------------------------------------------------------------------------------------------------------------------------------------------------------------------------------------------------------------------------------------------------------------------------------------------------------------------------------------------------------------…
	'contig_16 - K3A94_g10224 - K3A94_CDS-g10224.t1'	---------------------------------------------------------------------------------------------------------------------------------------------------------------------------------------------------------------------------------------------------------------------------------------------------------------------------------------------------------------------------------------------------------------…
	'contig_16 - K3A94_g10073 - K3A94_CDS-g10073.t1'	---------------------------------------------------------------------------------------------------------------------------------------------------------------------------------------------------------------------------------------------------------------------------------------------------------------------------------------------------------------------------------------------------------------…
	'contig_16 - K3A94_g10076 - K3A94_CDS-g10076.t1'	---------------------------------------------------------------------------------------------------------------------------------------------------------------------------------------------------------------------------------------------------------------------------------------------------------------------------------------------------------------------------------------------------------------…
	'contig_16 - K3A94_g10077 - K3A94_CDS-g10077.t1'	---------------------------------------------------------------------------------------------------------------------------------------------------------------------------------------------------------------------------------------------------------------------------------------------------------------------------------------------------------------------------------------------------------------…
	'NW_019280562.1 - XP_022903320.1'	---------------------------------------------------------------------------------------------------------------------------------------------------------------------------------------------------------------------------------------------------------------------------------------------------------------------------------------------------------------------------------------------------------------…
	'NW_019280562.1 - XP_022903319.1'	---------------------------------------------------------------------------------------------------------------------------------------------------------------------------------------------------------------------------------------------------------------------------------------------------------------------------------------------------------------------------------------------------------------…
	'NC_007422.5 - NP_001193392.1'	---------------------------------------------------------------------------------------------------------------------------------------------------------------------------------------------------------------------------------------------------------------------------------------------------------------------------------------------------------------------------------------------------------------…
	'NC_004354 - GstT4 CDS'	---------------------------------------------------------------------------------------------------------------------------------------------------------------------------------------------------------------------------------------------------------------------------------------------------------------------------------------------------------------------------------------------------------------…
	'NW_019286131.1 - XP_022917152.1'	---------------------------------------------------------------------------------------------------------------------------------------------------------------------------------------------------------------------------------------------------------------------------------------------------------------------------------------------------------------------------------------------------------------…
	'NC_004354 - GstT3 CDS 1'	---------------------------------------------------------------------------------------------------------------------------------------------------------------------------------------------------------------------------------------------------------------------------------------------------------------------------------------------------------------------------------------------------------------…
	'NC_004354 - GstT3 CDS 2'	---------------------------------------------------------------------------------------------------------------------------------------------------------------------------------------------------------------------------------------------------------------------------------------------------------------------------------------------------------------------------------------------------------------…
	'NC_004354 - GstT3 CDS 3'	---------------------------------------------------------------------------------------------------------------------------------------------------------------------------------------------------------------------------------------------------------------------------------------------------------------------------------------------------------------------------------------------------------------…
	'NT_033778 - GstT2 CDS'	---------------------------------------------------------------------------------------------------------------------------------------------------------------------------------------------------------------------------------------------------------------------------------------------------------------------------------------------------------------------------------------------------------------…
	'NT_033778 - GstT1 CDS'	---------------------------------------------------------------------------------------------------------------------------------------------------------------------------------------------------------------------------------------------------------------------------------------------------------------------------------------------------------------------------------------------------------------…
	'NW_019286114.1 - XP_022913303.1'	---------------------------------------------------------------------------------------------------------------------------------------------------------------------------------------------------------------------------------------------------------------------------------------------------------------------------------------------------------------------------------------------------------------…
	'NW_019286114.1 - XP_022913304.1'	---------------------------------------------------------------------------------------------------------------------------------------------------------------------------------------------------------------------------------------------------------------------------------------------------------------------------------------------------------------------------------------------------------------…
	'NW_019286122.1 - XP_022914584.1'	---------------------------------------------------------------------------------------------------------------------------------------------------------------------------------------------------------------------------------------------------------------------------------------------------------------------------------------------------------------------------------------------------------------…
	'NC_007423.3 - XP_008196475.1'	---------------------------------------------------------------------------------------------------------------------------------------------------------------------------------------------------------------------------------------------------------------------------------------------------------------------------------------------------------------------------------------------------------------…
	'NC_007423.3 - XP_015837903.1'	---------------------------------------------------------------------------------------------------------------------------------------------------------------------------------------------------------------------------------------------------------------------------------------------------------------------------------------------------------------------------------------------------------------…
	'NT_037436 - GstO2 CDS 1'	---------------------------------------------------------------------------------------------------------------------------------------------------------------------------------------------------------------------------------------------------------------------------------------------------------------------------------------------------------------------------------------------------------------…
	'NT_037436 - GstO2 CDS 2'	---------------------------------------------------------------------------------------------------------------------------------------------------------------------------------------------------------------------------------------------------------------------------------------------------------------------------------------------------------------------------------------------------------------…
	'NT_037436 - GstO3 CDS'	---------------------------------------------------------------------------------------------------------------------------------------------------------------------------------------------------------------------------------------------------------------------------------------------------------------------------------------------------------------------------------------------------------------…
	'NT_037436 - GstO1 CDS'	---------------------------------------------------------------------------------------------------------------------------------------------------------------------------------------------------------------------------------------------------------------------------------------------------------------------------------------------------------------------------------------------------------------…
	'NT_033777 - GstZ1 CDS'	---------------------------------------------------------------------------------------------------------------------------------------------------------------------------------------------------------------------------------------------------------------------------------------------------------------------------------------------------------------------------------------------------------------…
	'NT_033777 - GstZ2 CDS 1'	---------------------------------------------------------------------------------------------------------------------------------------------------------------------------------------------------------------------------------------------------------------------------------------------------------------------------------------------------------------------------------------------------------------…
	'NT_033777 - GstZ2 CDS 2'	---------------------------------------------------------------------------------------------------------------------------------------------------------------------------------------------------------------------------------------------------------------------------------------------------------------------------------------------------------------------------------------------------------------…
	'NT_033777 - GstZ2 CDS 3'	---------------------------------------------------------------------------------------------------------------------------------------------------------------------------------------------------------------------------------------------------------------------------------------------------------------------------------------------------------------------------------------------------------------…
	'NW_019280731.1 - XP_022905921.1'	---------------------------------------------------------------------------------------------------------------------------------------------------------------------------------------------------------------------------------------------------------------------------------------------------------------------------------------------------------------------------------------------------------------…
	'NC_007417.3 - XP_975048.1'	---------------------------------------------------------------------------------------------------------------------------------------------------------------------------------------------------------------------------------------------------------------------------------------------------------------------------------------------------------------------------------------------------------------…
	'NT_033777 - GstD11 CDS 1'	---------------------------------------------------------------------------------------------------------------------------------------------------------------------------------------------------------------------------------------------------------------------------------------------------------------------------------------------------------------------------------------------------------------…
	'NT_033777 - GstD11 CDS 2'	---------------------------------------------------------------------------------------------------------------------------------------------------------------------------------------------------------------------------------------------------------------------------------------------------------------------------------------------------------------------------------------------------------------…
	'NW_019280410.1 - XP_022920770.1'	---------------------------------------------------------------------------------------------------------------------------------------------------------------------------------------------------------------------------------------------------------------------------------------------------------------------------------------------------------------------------------------------------------------…
	'NC_007422.5 - XP_974204.1'	---------------------------------------------------------------------------------------------------------------------------------------------------------------------------------------------------------------------------------------------------------------------------------------------------------------------------------------------------------------------------------------------------------------…
	'NW_019281137.1 - XP_022909213.1'	---------------------------------------------------------------------------------------------------------------------------------------------------------------------------------------------------------------------------------------------------------------------------------------------------------------------------------------------------------------------------------------------------------------…
	'NW_019281137.1 - XP_022909199.1'	---------------------------------------------------------------------------------------------------------------------------------------------------------------------------------------------------------------------------------------------------------------------------------------------------------------------------------------------------------------------------------------------------------------…
	'NC_007419.2 - XP_974273.1'	---------------------------------------------------------------------------------------------------------------------------------------------------------------------------------------------------------------------------------------------------------------------------------------------------------------------------------------------------------------------------------------------------------------…
	'NC_007419.2 - XP_015834775.1'	---------------ATGGGGAATTGTATGGAAAATGAAAGTGTTGTTCCTGTTAATAACCCTACGTTTGATCCAAAAACCATCAATCATACCATTGATGTTTATTTCTATCCGTTAAGCCCCCCGTCAAGAGCAGCTTTAATGCTTATTAAAGCCCTTGGAATTAAACATAATGTGAAAATCGTCAATATAATGGCTGGAGAACAAATGACACCTGAATTTTTAAAAATGAATCCCATGCATACTGTCCCTACGATAAATGACGGAGGGTTTATTTTATGGGACAGTCATGTTATAATGAAATATCTGGTTGAACAATACGCAAAAGATGATAGTCTTTACCCGAAAGATCCTAAAAAAGGGGCCATTGTAAACCAACGGTTGCATTTCAACACGACA…
	'NT_033777 - GstD7 CDS'	---------------------------------------------------------------------------------------------------------------------------------------------------------------------------------------------------------------------------------------------------------------------------------------------------------------------------------------------------------------------------------------------------------------…
	'NT_033777 - GstD6 CDS'	---------------------------------------------------------------------------------------------------------------------------------------------------------------------------------------------------------------------------------------------------------------------------------------------------------------------------------------------------------------------------------------------------------------…
	'NT_033777 - GstD3 CDS'	---------------------------------------------------------------------------------------------------------------------------------------------------------------------------------------------------------------------------------------------------------------------------------------------------------------------------------------------------------------------------------------------------------------…
	'NT_033777 - GstD9 CDS 1'	---------------------------------------------------------------------------------------------------------------------------------------------------------------------------------------------------------------------------------------------------------------------------------------------------------------------------------------------------------------------------------------------------------------…
	'NT_033777 - GstD9 CDS 2'	---------------------------------------------------------------------------------------------------------------------------------------------------------------------------------------------------------------------------------------------------------------------------------------------------------------------------------------------------------------------------------------------------------------…
	'NT_033777 - GstD8 CDS'	---------------------------------------------------------------------------------------------------------------------------------------------------------------------------------------------------------------------------------------------------------------------------------------------------------------------------------------------------------------------------------------------------------------…
	'NT_033777 - GstD4 CDS'	---------------------------------------------------------------------------------------------------------------------------------------------------------------------------------------------------------------------------------------------------------------------------------------------------------------------------------------------------------------------------------------------------------------…
	'NT_033777 - GstD5 CDS'	---------------------------------------------------------------------------------------------------------------------------------------------------------------------------------------------------------------------------------------------------------------------------------------------------------------------------------------------------------------------------------------------------------------…
	'NT_033777 - GstD2 CDS'	---------------------------------------------------------------------------------------------------------------------------------------------------------------------------------------------------------------------------------------------------------------------------------------------------------------------------------------------------------------------------------------------------------------…
	'NT_033777 - GstD10 CDS 1'	---------------------------------------------------------------------------------------------------------------------------------------------------------------------------------------------------------------------------------------------------------------------------------------------------------------------------------------------------------------------------------------------------------------…
	'NT_033777 - GstD10 CDS 2'	---------------------------------------------------------------------------------------------------------------------------------------------------------------------------------------------------------------------------------------------------------------------------------------------------------------------------------------------------------------------------------------------------------------…
	'NT_033777 - GstD1 CDS 1'	---------------------------------------------------------------------------------------------------------------------------------------------------------------------------------------------------------------------------------------------------------------------------------------------------------------------------------------------------------------------------------------------------------------…
	'NT_033777 - GstD1 CDS 2'	---------------------------------------------------------------------------------------------------------------------------------------------------------------------------------------------------------------------------------------------------------------------------------------------------------------------------------------------------------------------------------------------------------------…
	'NC_007417.3 - XP_008200937.1'	---------------------------------------------------------------------------------------------------------------------------------------------------------------------------------------------------------------------------------------------------------------------------------------------------------------------------------------------------------------------------------------------------------------…
	'NW_019280678.1 - XP_022905053.1'	---------------------------------------------------------------------------------------------------------------------------------------------------------------------------------------------------------------------------------------------------------------------------------------------------------------------------------------------------------------------------------------------------------------…
	'NW_019282406.1 - XP_022912006.1'	---------------------------------------------------------------------------------------------------------------------------------------------------------------------------------------------------------------------------------------------------------------------------------------------------------------------------------------------------------------------------------------------------------------…
	'NT_033778 - GstE14 CDS'	---------------------------------------------------------------------------------------------------------------------------------------------------------------------------------------------------------------------------------------------------------------------------------------------------------------------------------------------------------------------------------------------------------------…
	'NT_033778 - GstE2 CDS'	---------------------------------------------------------------------------------------------------------------------------------------------------------------------------------------------------------------------------------------------------------------------------------------------------------------------------------------------------------------------------------------------------------------…
	'NT_033778 - GstE1 CDS'	---------------------------------------------------------------------------------------------------------------------------------------------------------------------------------------------------------------------------------------------------------------------------------------------------------------------------------------------------------------------------------------------------------------…
	'NT_033778 - GstE9 CDS'	---------------------------------------------------------------------------------------------------------------------------------------------------------------------------------------------------------------------------------------------------------------------------------------------------------------------------------------------------------------------------------------------------------------…
	'NT_033778 - GstE10 CDS 1'	---------------------------------------------------------------------------------------------------------------------------------------------------------------------------------------------------------------------------------------------------------------------------------------------------------------------------------------------------------------------------------------------------------------…
	'NT_033778 - GstE10 CDS 2'	---------------------------------------------------------------------------------------------------------------------------------------------------------------------------------------------------------------------------------------------------------------------------------------------------------------------------------------------------------------------------------------------------------------…
	'NT_033778 - GstE3 CDS'	---------------------------------------------------------------------------------------------------------------------------------------------------------------------------------------------------------------------------------------------------------------------------------------------------------------------------------------------------------------------------------------------------------------…
	'NT_033778 - GstE4 CDS'	---------------------------------------------------------------------------------------------------------------------------------------------------------------------------------------------------------------------------------------------------------------------------------------------------------------------------------------------------------------------------------------------------------------…
	'NT_033778 - GstE7 CDS'	---------------------------------------------------------------------------------------------------------------------------------------------------------------------------------------------------------------------------------------------------------------------------------------------------------------------------------------------------------------------------------------------------------------…
	'NT_033778 - GstE8 CDS 1'	---------------------------------------------------------------------------------------------------------------------------------------------------------------------------------------------------------------------------------------------------------------------------------------------------------------------------------------------------------------------------------------------------------------…
	'NT_033778 - GstE8 CDS 2'	---------------------------------------------------------------------------------------------------------------------------------------------------------------------------------------------------------------------------------------------------------------------------------------------------------------------------------------------------------------------------------------------------------------…
	'NT_033778 - GstE6 CDS'	---------------------------------------------------------------------------------------------------------------------------------------------------------------------------------------------------------------------------------------------------------------------------------------------------------------------------------------------------------------------------------------------------------------…
	'NT_033778 - GstE5 CDS'	---------------------------------------------------------------------------------------------------------------------------------------------------------------------------------------------------------------------------------------------------------------------------------------------------------------------------------------------------------------------------------------------------------------…
	'NW_019280678.1 - XP_022905048.1'	---------------------------------------------------------------------------------------------------------------------------------------------------------------------------------------------------------------------------------------------------------------------------------------------------------------------------------------------------------------------------------------------------------------…
	'NC_007417.3 - XP_015838206.1'	---------------------------------------------------------------------------------------------------------------------------------------------------------------------------------------------------------------------------------------------------------------------------------------------------------------------------------------------------------------------------------------------------------------…
	'NT_033778 - GstE12 CDS 1'	---------------------------------------------------------------------------------------------------------------------------------------------------------------------------------------------------------------------------------------------------------------------------------------------------------------------------------------------------------------------------------------------------------------…
	'NT_033778 - GstE12 CDS 2'	---------------------------------------------------------------------------------------------------------------------------------------------------------------------------------------------------------------------------------------------------------------------------------------------------------------------------------------------------------------------------------------------------------------…
	'NT_033778 - GstE12 CDS 3'	---------------------------------------------------------------------------------------------------------------------------------------------------------------------------------------------------------------------------------------------------------------------------------------------------------------------------------------------------------------------------------------------------------------…
	'NT_033778 - GstE12 CDS 4'	---------------------------------------------------------------------------------------------------------------------------------------------------------------------------------------------------------------------------------------------------------------------------------------------------------------------------------------------------------------------------------------------------------------…
	'NT_033778 - GstE11 CDS 1'	---------------------------------------------------------------------------------------------------------------------------------------------------------------------------------------------------------------------------------------------------------------------------------------------------------------------------------------------------------------------------------------------------------------…
	'NT_033778 - GstE11 CDS 2'	---------------------------------------------------------------------------------------------------------------------------------------------------------------------------------------------------------------------------------------------------------------------------------------------------------------------------------------------------------------------------------------------------------------…
	'NW_019280678.1 - XP_022905052.1'	---------------------------------------------------------------------------------------------------------------------------------------------------------------------------------------------------------------------------------------------------------------------------------------------------------------------------------------------------------------------------------------------------------------…
	'NW_019282406.1 - XP_022912005.1'	---------------------------------------------------------------------------------------------------------------------------------------------------------------------------------------------------------------------------------------------------------------------------------------------------------------------------------------------------------------------------------------------------------------…
	'NW_019280678.1 - XP_022905044.1'	---------------------------------------------------------------------------------------------------------------------------------------------------------------------------------------------------------------------------------------------------------------------------------------------------------------------------------------------------------------------------------------------------------------…
	'NT_033778 - GstE13 CDS 1'	---------------------------------------------------------------------------------------------------------------------------------------------------------------------------------------------------------------------------------------------------------------------------------------------------------------------------------------------------------------------------------------------------------------…
	'NT_033778 - GstE13 CDS 2'	---------------------------------------------------------------------------------------------------------------------------------------------------------------------------------------------------------------------------------------------------------------------------------------------------------------------------------------------------------------------------------------------------------------…
	'NC_007418.3 - XP_971389.1'	---------------------------------------------------------------------------------------------------------------------------------------------------------------------------------------------------------------------------------------------------------------------------------------------------------------------------------------------------------------------------------------------------------------…
	'NC_007418.3 - XP_971509.1'	---------------------------------------------------------------------------------------------------------------------------------------------------------------------------------------------------------------------------------------------------------------------------------------------------------------------------------------------------------------------------------------------------------------…
	'NC_007418.3 - XP_008190708.1'	---------------------------------------------------------------------------------------------------------------------------------------------------------------------------------------------------------------------------------------------------------------------------------------------------------------------------------------------------------------------------------------------------------------…
	'NC_007417.3 - XP_966787.1'	---------------------------------------------------------------------------------------------------------------------------------------------------------------------------------------------------------------------------------------------------------------------------------------------------------------------------------------------------------------------------------------------------------------…
	'NC_007417.3 - XP_015838196.1'	---------------------------------------------------------------------------------------------------------------------------------------------------------------------------------------------------------------------------------------------------------------------------------------------------------------------------------------------------------------------------------------------------------------…
	'NW_015451082.1 - XP_008201195.2'	---------------------------------------------------------------------------------------------------------------------------------------------------------------------------------------------------------------------------------------------------------------------------------------------------------------------------------------------------------------------------------------------------------------…
	'NC_007417.3 - XP_015838248.1'	---------------------------------------------------------------------------------------------------------------------------------------------------------------------------------------------------------------------------------------------------------------------------------------------------------------------------------------------------------------------------------------------------------------…
	'NC_007417.3 - XP_967147.1'	---------------------------------------------------------------------------------------------------------------------------------------------------------------------------------------------------------------------------------------------------------------------------------------------------------------------------------------------------------------------------------------------------------------…
	'NC_007417.3 - XP_966872.2'	---------------------------------------------------------------------------------------------------------------------------------------------------------------------------------------------------------------------------------------------------------------------------------------------------------------------------------------------------------------------------------------------------------------…
	'NC_007417.3 - XP_015838193.1'	---------------------------------------------------------------------------------------------------------------------------------------------------------------------------------------------------------------------------------------------------------------------------------------------------------------------------------------------------------------------------------------------------------------…
	'NC_007418.3 - XP_971203.1'	---------------------------------------------------------------------------------------------------------------------------------------------------------------------------------------------------------------------------------------------------------------------------------------------------------------------------------------------------------------------------------------------------------------…
	'NC_007417.3 - XP_008200938.1'	---------------------------------------------------------------------------------------------------------------------------------------------------------------------------------------------------------------------------------------------------------------------------------------------------------------------------------------------------------------------------------------------------------------…
	'NC_007417.3 - XP_966966.2'	---------------------------------------------------------------------------------------------------------------------------------------------------------------------------------------------------------------------------------------------------------------------------------------------------------------------------------------------------------------------------------------------------------------…
	'NC_007418.3 - XP_971136.1'	---------------------------------------------------------------------------------------------------------------------------------------------------------------------------------------------------------------------------------------------------------------------------------------------------------------------------------------------------------------------------------------------------------------…
	'NC_007417.3 - XP_967395.1'	---------------------------------------------------------------------------------------------------------------------------------------------------------------------------------------------------------------------------------------------------------------------------------------------------------------------------------------------------------------------------------------------------------------…
	'NC_007417.3 - XP_967313.1'	---------------------------------------------------------------------------------------------------------------------------------------------------------------------------------------------------------------------------------------------------------------------------------------------------------------------------------------------------------------------------------------------------------------…
	'NC_007417.3 - XP_967234.1'	---------------------------------------------------------------------------------------------------------------------------------------------------------------------------------------------------------------------------------------------------------------------------------------------------------------------------------------------------------------------------------------------------------------…
	'NC_007417.3 - XP_015838218.1'	---------------------------------------------------------------------------------------------------------------------------------------------------------------------------------------------------------------------------------------------------------------------------------------------------------------------------------------------------------------------------------------------------------------…
;
end;
begin trees;
	tree tree_1 = [&R] ('NT_037436 - sina gene - sina CDS':1.0649930267287129,('scaffold_411 - K3A94_g7265 - K3A94_CDS-g7265.t1':0.2376286482646095,(('NT_033778 - GstS1 CDS 1':0.0068479985462825965,('NT_033778 - GstS1 CDS 2':0.000001,('NT_033778 - GstS1 CDS 4':0.000001,'NT_033778 - GstS1 CDS 3':0.000001):0.000001):0.000371):0.6616745689106813,((('NW_019281380.1 - XP_022910500.1':0.2683835265434493,('…
end;
