# Supplementary material for: A high-quality de novo genome assembly based on nanopore sequencing of a wild-caught coconut rhinoceros beetle (Oryctes rhinoceros)
Source: BMC Genomics. 2022 Jun 7;23:426. doi: 10.1186/s12864-022-08628-z (PMC9172067; doi:10.1186/s12864-022-08628-z)
Supplement: Supplementary file 7 — Additional file 7: Supplemental Table 1. Libraray statistics. Libraray statistics for each ONT library used in the assembly process. [file 12864_2022_8628_MOESM7_ESM.xlsx]

## Sheet: Lib-stats
Supplemental Table 1. Libraray statistics. For each ONT library used in the assembly process, the total lengths of all reads, the total number of reads, the mean length, N50, N70, L70, N90 and L90 are reported for outputs of different basecaller (guppy) versions (v.3.2.4 and v.4.2.2).
No	file_name(s)	library_set	fail/pass	library_number	guppy	total_length	reads	mean_length	longest	shortest	N50	L50	N70	L70	N90	L90
1	20190911_0511_MN31891_FAL08067_853c1d1b_fail.fastq	Lib01	fail	1	v3.2.4	605038688	117238	5160.77	80841	1	9418	19036	5890	35238	2818	64874
2	20190911_0511_MN31891_FAL08067_853c1d1b_pass.fastq	Lib01	pass	1	v3.2.4	7721445151	950933	8119.86	137771	38	11860	202206	7931	361570	4002	626144
3	S4-Lib01-G422-HAC-fail.fastq	Lib01	fail	1	v4.2.2	496984441	96193	5166.53	92051	1	9632	15154	6098	28113	3014	51309
4	S4-Lib01-G422-HAC-pass.fastq	Lib01	pass	1	v4.2.2	7874976498	971978	8102.01	142662	1	11870	205918	7935	368326	3988	638408
5	20190918_0511_MN32581_FAL02290_1ae475a9_fail.fastq	Lib02	fail	2	v3.2.4	465819672	110661	4209.43	94365	1	10526	13325	6056	24926	2273	49253
6	20190918_0511_MN32581_FAL02290_1ae475a9_pass.fastq	Lib02	pass	2	v3.2.4	4945783876	785339	6297.64	109745	1	12786	123067	8220	219043	3561	396290
7	S4-Lib02-G422-HAC-fail.fastq	Lib02	fail	2	v4.2.2	371985347	85161	4368.02	99768	1	10818	10229	6334	19170	2505	37437
8	S4-Lib02-G422-HAC-pass.fastq	Lib02	pass	2	v4.2.2	5037747424	810839	6213.01	110418	1	12682	126154	8124	224882	3559	408365
9	20190917_1131_MN31601_FAL13152_e2282280_fail.fastq	Lib03	fail	3	v3.2.4	1125338770	242613	4638.41	136094	1	8375	40034	5150	74167	2420	136694
10	20190917_1131_MN31601_FAL13152_e2282280_pass.fastq	Lib03	pass	3	v3.2.4	7337983490	1186900	6182.48	120604	40	9874	230481	6450	413506	3253	732091
11	S4-Lib03-G422-HAC-fail.fastq	Lib03	fail	3	v4.2.2	756107703	166053	4553.41	88904	1	8428	26536	5222	49262	2463	90647
12	S4-Lib03-G422-HAC-pass.fastq	Lib03	pass	3	v4.2.2	7714829712	1263460	6106.11	122991	1	9787	244097	6369	438604	3198	778090
13	20190917_1158_MN31891_FAL13410_675aeae8_fail.fastq	Lib0405	fail	4	v3.2.4	800440691	238025	3362.84	579568	1	8079	26206	4116	54051	1615	111358
14	20190917_1158_MN31891_FAL13410_675aeae8_pass.fastq	Lib0405	pass	4	v3.2.4	6424665237	1241841	5173.5	143611	1	11182	169065	6218	322298	2805	638899
15	S4-Lib0405-G422-HAC-fail.fastq	Lib0405	fail	4	v4.2.2	695125816	197478	3520.02	470045	1	8624	21451	4505	43725	1808	89798
16	S4-Lib0405-G422-HAC-pass.fastq	Lib0405	pass	4	v4.2.2	6574082266	1282388	5126.44	148397	1	11120	173367	6151	331364	2752	657836
17	20190911_0511_MN31891_FAL08067_853c1d1b_fail.fastq + 20190911_0511_MN31891_FAL08067_853c1d1b_pass.fastq	Lib01	fail+pass	1	v3.2.4	8326483839	1068171	7795.09	137771	1	11679	220582	7774	395458	3852	688793
18	S4-Lib01-G422-HAC-fail.fastq + S4-Lib01-G422-HAC-pass.fastq	Lib01	fail+pass	1	v4.2.2	8371960939	1068171	7837.66	142662	1	11735	220630	7818	395540	3885	688411
19	20190918_0511_MN32581_FAL02290_1ae475a9_fail.fastq + 20190918_0511_MN32581_FAL02290_1ae475a9_pass.fastq	Lib02	fail+pass	2	v3.2.4	5411603548	896000	6039.74	109745	1	12600	136082	8026	243114	3519	443509
20	S4-Lib02-G422-HAC-fail.fastq + S4-Lib02-G422-HAC-pass.fastq	Lib02	fail+pass	2	v4.2.2	5409732771	896000	6037.65	110418	1	12558	136214	7998	243587	3527	444740
21	20190917_1131_MN31601_FAL13152_e2282280_fail.fastq + 20190917_1131_MN31601_FAL13152_e2282280_pass.fastq	Lib03	fail+pass	3	v3.2.4	8463322260	1429513	5920.42	136094	1	9680	269819	6265	486157	3114	866144
22	S4-Lib03-G422-HAC-fail.fastq + S4-Lib03-G422-HAC-pass.fastq	Lib03	fail+pass	3	v4.2.2	8470937415	1429513	5925.75	122991	1	9667	270235	6259	487013	3117	867285
23	20190917_1158_MN31891_FAL13410_675aeae8_fail.fastq + 20190917_1158_MN31891_FAL13410_675aeae8_pass.fastq	Lib0405	fail+pass	4	v3.2.4	7225105928	1479866	4882.27	579568	1	10828	193929	5924	373282	2625	744590
24	S4-Lib0405-G422-HAC-fail.fastq + S4-Lib0405-G422-HAC-pass.fastq	Lib0405	fail+pass	4	v4.2.2	7269208082	1479866	4912.07	470045	1	10880	194090	5958	373593	2635	744790
25	20190911_0511_MN31891_FAL08067_853c1d1b_fail.fastq + 20190917_1131_MN31601_FAL13152_e2282280_fail.fastq + 20190917_1158_MN31891_FAL13410_675aeae8_fail.fastq + 20190918_0511_MN32581_FAL02290_1ae475a9_fail.fastq	Lib01_02_03_0405	fail	1+2+3+4	v3.2.4	2996637821	708537	4229.33	579568	1	8821	98007	5142	186613	2252	358600
26	20190911_0511_MN31891_FAL08067_853c1d1b_pass.fastq + 20190917_1131_MN31601_FAL13152_e2282280_pass.fastq + 20190917_1158_MN31891_FAL13410_675aeae8_pass.fastq + 20190918_0511_MN32581_FAL02290_1ae475a9_pass.fastq	Lib01_02_03_0405	pass	1+2+3+4	v3.2.4	26429877754	4165013	6345.69	143611	1	11256	719435	7150	1306943	3471	2382372
27	S4-Lib01-G422-HAC-fail.fastq + S4-Lib02-G422-HAC-fail.fastq + S4-Lib03-G422-HAC-fail.fastq + S4-Lib0405-G422-HAC-fail.fastq	Lib01_02_03_0405	fail	1+2+3+4	v4.2.2	2320203307	544885	4258.15	470045	1	9095	72926	5359	139176	2380	266891
28	S4-Lib01-G422-HAC-pass.fastq + S4-Lib02-G422-HAC-pass.fastq + S4-Lib03-G422-HAC-pass.fastq + S4-Lib0405-G422-HAC-pass.fastq	Lib01_02_03_0405	pass	1+2+3+4	v4.2.2	27201635900	4328665	6284.07	148397	1	11184	743704	7088	1352849	3462	2469628
