# Supplementary material for: A high-quality de novo genome assembly based on nanopore sequencing of a wild-caught coconut rhinoceros beetle (Oryctes rhinoceros)
Source: BMC Genomics. 2022 Jun 7;23:426. doi: 10.1186/s12864-022-08628-z (PMC9172067; doi:10.1186/s12864-022-08628-z)
Supplement: Supplementary file 9 — Additional file 9: Supplemental Table 3. Metadata and assembly statistics for the Coleoptera genomes deposited to NCBI used in the comparative analysis for BUSCO statistics. [file 12864_2022_8628_MOESM9_ESM.xlsx]

## Sheet: NCBI - Metadata
Supplemental Table 3. Metadata and assembly statistics for the Coleoptera genomes deposited to NCBI. Comparative analysis for BUSCO statistics was done on 41 genomes from NCBI and all versions generated in this study.
ID	Organism name:	Infraspecific name:	Isolate:	Sex:	BioSample:	BioProject:	Submitter:	Date:	Assembly level:	Genome representation:	RefSeq category:	GenBank assembly accession:	RefSeq assembly accession:	RefSeq assembly and GenBank assembly identical:	WGS Project:	Assembly method:	Expected final version:	Genome coverage:	Sequencing technology:	Total sequence length	Total ungapped length	Gaps between scaffolds	Number of scaffolds	Scaffold N50	Scaffold L50	Number of contigs	Contig N50	Contig L50
1	Abscondita terminalis (beetles)		Ate-2015		SAMN12385057	PRJNA556938	Northwestern Polytechnical University	2020/06/23	Scaffold	full	representative genome	GCA_013368085.1 (latest)	n/a	n/a	JABVZW01	wtdbg v. 2	yes	67.39x	PacBio RSII	499652588	499618917	0	3187	1220005	105	3273	1220005	105
2	Adranes taylori (beetles)		VQZ8XHXIT6		SAMN07456602	PRJNA397423	IRIDIAN GENOMES	2020/01/14	Scaffold	full	representative genome	GCA_009867245.1 (latest)	n/a	n/a	WYDF01	SPAdes v. 2019	yes	140.0x	Illumina	887888497	887065838	0	113285	583424	13	123425	27425	3453
3	Aenictocupidus jacobsonorum (beetles)		3IH3JLJVSH		SAMN07457118	PRJNA397425	IRIDIAN GENOMES	2020/01/30	Scaffold	full	representative genome	GCA_010014765.1 (latest)	n/a	n/a	JAAAKC01	SPAdes v. 2019	yes	120.0x	Illumina	178224308	177043018	0	77446	445844	6	89330	5917	2695
4	Aethina tumida (small hive beetle)		BRL-Maryland		SAMN06036204	PRJNA256171	Small Hive Beetle Consortium	2017/01/05	Contig	full	representative genome	GCA_001937115.1 (latest)	GCF_001937115.1 (latest)	yes	MRBJ01	Sparse/proovread/Sparc v. 2016-9-15	yes	535.0x	Illumina HiSeq; PacBio	234344249	234344249					3063	298879	193
5	Agrilus planipennis (emerald ash borer)		EAB-ADULT	female	SAMN02439909	PRJNA230921	The BCM-HGSC i5K pilot project	2018/01/03	Scaffold	full	representative genome	GCA_000699045.2 (latest)	GCF_000699045.2 (latest)	no (hide details)	JENH02	AllPaths LG v. 44620; Atlas Link v. 1.0; Atlas GapFill v. 2.2; redundans v. 0.12c	no	124.7x	Illumina	353072773	315615807	0	3613	1113421	91	23186	28329	3132
6	!Alaus oculatus (big-eyed click beetle)		RI92KLCK1P		SAMN13087576	PRJNA578932	IRIDIAN GENOMES	2020/01/10	Scaffold	full	representative genome	GCA_009852465.1 (latest)	n/a	n/a	WUUV01	SPAdes v. 2019	yes	141.0x	Illumina	188381324	171430951	0	222737	1329116	5	222850	2461	1498
7	Aleochara bilineata (beetles)		Rennes		SAMN06611084	PRJNA378164	VU University Amsterdam	2018/04/17	Scaffold	full	representative genome	GCA_003054995.1 (latest)	n/a	n/a	NBZA01	Platanus v. 1.2.4	yes	220.0x	Illumina HiSeq	85899700	84976950	0	33003	54149	410	40228	12135	1402
8	Anoplophora glabripennis (Asian longhorned beetle)		ALB-LARVAE		SAMN02222868	PRJNA167479	The i5k Initiative	2017/12/12	Scaffold	full	representative genome	GCA_000390285.2 (latest)	GCF_000390285.2 (latest)	no (hide details)	AQHT02	AllPaths v. 35218; ATLAS-link v. 1.0; ATLAS-gapfill v. 2.2; redundans v. 0.12c	no	121.0x	Illumina HiSeq	706968555	679807856	0	9867	678234	269	26749	80490	2230
9	Asbolus verrucosus (beetles)		Butters	male	SAMN06045821	PRJNA354432	Wright State University	2019/02/13	Scaffold	full	representative genome	GCA_004193795.1 (latest)	n/a	n/a	QDEB01	CLC Genomics Workbench v. 7.5	no	30.0x	Illumina HiSeq	249608069	248278581	0	135581	5726	10566	155593	4550	13060
10	Callosobruchus maculatus (cowpea weevil)				SAMEA5215503	PRJEB30475	Evolutionary Biology Centre	2019/11/08	Contig	full	representative genome	GCA_900659725.1 (latest)	n/a	n/a	CAACVG01			32x		1007816681	1007816681					15778	212245	1183
11	Chrysina resplendens (beetles)	Breed: captive colony	AFHOYGUGMI		SAMN06220490	PRJNA341359	IRIDIAN GENOMES	2020/01/29	Scaffold	full	representative genome	GCA_010091895.1 (latest)	n/a	n/a	JAADJY01	SPAdes v. 2019	yes	180.0x	Illumina	611439635	611353466	0	113068	20696	368	114419	20382	1117
12	Coccinella septempunctata (seven-spotted ladybird)	Strain: MD8			SAMD00119387	PRJDB7050	National Institute for Basic Biology	2018/08/24	Scaffold	full	representative genome	GCA_003568925.1 (latest)	n/a	n/a	BHEC01	Supernova v. 2.0.0		150x	10x Genomics Chromium; Illumina Hiseq X	514957465	468006265	0	55573	67752	709	66468	21314	5248
13	Cryptolaemus montrouzieri (beetles)		SYSU2018	male	SAMN14615318	PRJNA626074	Sun Yat-sen University	2020/07/02	Contig	full	representative genome	GCA_013387265.1 (latest)	n/a	n/a	JABFTP01	SMARTdenovo v. Dec-2019	yes	107.91x	Oxford Nanopore; Illumina NovaSeq	988106770	988106770					398	10375940	26
14	Dendroctonus ponderosae (mountain pine beetle)	male			SAMN01121785	PRJNA162621	The Tria Project: Mountain Pine Beetle System Genomics	2013/04/10	Scaffold	full	representative genome	GCA_000355655.1 (latest)	GCF_000355655.1 (latest)	yes	APGK01	ABySS v. 1.3.0		443.0x	Illumina GAII	252847629	201821862	0	8188	628732	87	59583	7451	6411
15	Diabrotica virgifera virgifera (western corn rootworm)		Ped12-6-A-3	female	SAMN08631342	PRJNA432972	University of Illinois at Urbana-Champaign	2018/10/15	Scaffold	full	representative genome	GCA_003013835.2 (latest)	GCF_003013835.1 (latest)	yes	PXJM02	SOAPdenovo v. 2013; LRNA_Scaffolder v. 2017; Dovetail: Chicago v. 2018	yes	50.0x	Illumina HiSeq	2418073815	1850692199	0	87712	489108	1128	585680	6238	84252
16	Elaeidobius kamerunicus (beetles)		PL Ekam 1	male	SAMN15158884	PRJNA637822	PT. Astra Agro Lestari Tbk	2020/10/05	Scaffold	full	representative genome	GCA_014849505.1 (latest)	n/a	n/a	JACGEL01	SPAdes v. 3.10.1	no	17.0x	Illumina NextSeq	269635327	263788630	0	364527	1084	72644	478072	849	92656
17	Harmonia axyridis (beetles)				SAMN13111588	PRJNA579455	Zhejiang University	2020/02/27	Scaffold	full	representative genome	GCA_011033045.1 (latest)	n/a	n/a	WMPA01	FALCON v. 2-2019	yes	346.0x	PacBio RSII; Illumina HiSeq	417140630	412982755	0	2183	2054022	44	2785	1254346	79
18	Hycleus cichorii (beetles)		WYM002	male	SAMN07251593	PRJNA390850	Guizhou University	2020/07/28	Scaffold	full	representative genome	GCA_013841215.1 (latest)	n/a	n/a	JACDRQ01	SOAPdenovo v. 2017-07-20T00:00:00	yes	39.3x	Illumina HiSeq	99165299	98995137	0	13823	99766	233	16072	86942	258
19	Hycleus phaleratus (beetles)		WYM001	male	SAMN07251594	PRJNA390850	Guizhou University	2020/07/28	Scaffold	full	representative genome	GCA_013841185.1 (latest)	n/a	n/a	JACDRP01	SOAPdenovo v. 2017-07-20T00:00:00	yes	36.8x	Illumina HiSeq	90869815	90764103	0	12877	78049	270	13783	75478	274
20	Hypothenemus hampei (coffee berry borer)		Cenicafe-PB		SAMN14646680	PRJNA626647	CENICAFE - Purdue University effort for the genome sequencing of the coffee berry borer	2020/06/24	Scaffold	full	representative genome	GCA_013372445.1 (latest)	n/a	n/a	JABRWK01	ABySS v. 2.01; Newbler v. 2.9; Metassembler v. 1.5	no	142.0x	454; Illumina HiSeq	162571498	147450652	0	8198	340248	89	14837	36294	936
21	Ignelater luminosus (beetles)		TRF0915ILg1	male	SAMN08125155	PRJNA418169	Whitehead Institute	2020/02/25	Scaffold	full	representative genome	GCA_011009095.1 (latest)	n/a	n/a	VTPC01	Supernova v. 1.1.1	yes	100.0x	Illumina	842898625	805804896	0	91322	95789	1967	106630	31102	6056
22	Lamprigera yunnana (beetles)		Lyu-2014		SAMN12368425	PRJNA556754	Northwestern Polytechnical University	2020/06/23	Contig	full	representative genome	GCA_013368075.1 (latest)	n/a	n/a	JABVZV01	wtdbg v. 2	yes	74.05x	PacBio RSII	1052929944	1052929944					2684	3509824	79
23	Leptinotarsa decemlineata (Colorado potato beetle)	Strain: Imidocloprid resistant		female	SAMN02376991	PRJNA171749	The i5k Initiative	2017/10/31	Scaffold	full	representative genome	GCA_000500325.2 (latest)	GCF_000500325.1 (latest)	yes	AYNB02	AllPaths v. 35218; ATLAS-link v. 1.0; ATLAS-gapfill v. 2.0; redundans v. 0.12c	no	52.3x	Illumina HiSeq	641992784	633933064	0	26908	139046	1179	45556	46596	3600
24	Limonius californicus (beetles)		Lcal_AB001		SAMN13702270	PRJNA595620	University of Idaho	2020/09/16	Scaffold	full	representative genome	GCA_014611495.1 (latest)	n/a	n/a	JABXWE01	MaSuRCA v. 2018-03	yes	70.0x	Illumina HiSeq; PacBio RSII; Illumina MiSeq	1072670101	1072661538	0	115611	19399	15596	115642	19395	15602
25	Listronotus bonariensis (Argentine stem weevil)		ASW47	male	SAMN15324643	PRJNA640511	University of Otago	2020/08/12	Scaffold	full	representative genome	GCA_014170235.1 (latest)	n/a	n/a	JACEGR01	Flye v. 2.6	yes	38.0x	Oxford Nanopore MinION; Illumina HiSeq	1112438712	1112424512	0	22156	122258	2683	22298	120328	2727
26	Marronus borbonicus (beetles)				SAMEA6168362	PRJEB34604	MAX PLANCK INSTITUTE FOR DEVELOPMENTAL BIOLOGY	2020/01/21	Scaffold	full	representative genome	GCA_902655005.1 (latest)	n/a	n/a	CACRWH01			100x		406936680	378031493	0	1023	16829227	8	8169	107748	886
27	Nicrophorus vespilloides (beetles)		i.1.1-1		SAMN03733533	PRJNA284849	University of Georgia	2015/10/23	Scaffold	full	representative genome	GCA_001412225.1 (latest)	GCF_001412225.1 (latest)	no (hide details)	LJCH01	Platanus v. 1.2.1	yes	175.0x	Illumina HiSeq; PacBio	195273382	192062784	0	4650	122407	344	8129	67958	623
28	Onthophagus taurus (beetles)	Breed: undomesticated insect		pooled males and females	SAMN02628949	PRJNA167478	The i5k Initiative	2017/10/31	Scaffold	full	representative genome	GCA_000648695.2 (latest)	GCF_000648695.1 (latest)	yes	JHOM02	AllPaths LG v. 44620; Atlas Link v. 1.0; Atlas GapFill v. 2.2; redundans v. 0.12c	no	86.0x	Illumina	267079363	261534774	0	5821	337157	160	10620	101202	519
29	Ophraella communa (beetles)				SAMEA6158348	PRJEB35242	SIB	2020/06/05	Contig	full	representative genome	GCA_902651945.1 (latest)	n/a	n/a	CACRSI01			40x		774411302	774411302					7003	195463	925
30	Oryctes borbonicus (beetles)				SAMEA6168363	PRJEB34604	MAX PLANCK INSTITUTE FOR DEVELOPMENTAL BIOLOGY	2020/01/21	Scaffold	full	representative genome	GCA_902654985.1 (latest)	n/a	n/a	CACRWG01			100x		388628564	371596880	0	523	8422691	16	5214	171752	571
31	Oryzaephilus surinamensis (saw-toothed grain beetle)		S25-3		SAMN06433610	PRJNA356192	College of Life Sciences, Wuhan University	2019/04/16	Scaffold	full	representative genome	GCA_004796505.1 (latest)	n/a	n/a	SSSI01	Celera Assembler v. 8.3rc2	yes	43.2x	Illumina MiSeq	104008747	103983947	0	10890	21917	1232	11864	19466	1394
32	Photinus pyralis (common eastern firefly)		1611_PpyrPB1	male	SAMN08132578	PRJNA378805	Photinus pyralis genome working group	2019/10/02	Scaffold	full	representative genome	GCA_008802855.1 (latest)	GCF_008802855.1 (latest)	yes	VVIM01	MaSuRCA v. MAY-2016	no	40.0x	PacBio RSII; Illumina HiSeq	471511253	470726860	0	2160	47017841	5	7909	170308	757
33	Pogonus chalceus (beetles)		GC3b_pooled	pooled male and female	SAMN06826929	PRJNA381601	Cambridge University	2017/09/15	Chromosome	full	representative genome	GCA_002278615.1 (latest)	n/a	n/a	NEEE01	SOAPdenovo v. 2	yes	30.0x	Illumina HiSeq	280876046	231857208	996	29168	66402	987	84614	5623	9759
34	Popillia japonica (Japanese beetle)		SJ_88	male	SAMN10734816	PRJNA514809	Canada's Genomic Enterprise	2019/03/29	Scaffold	full	representative genome	GCA_004785975.1 (latest)	n/a	n/a	SMLS01	Supernova v. 2.1.1	yes	40.0x	Illumina HiSeq	531530429	529295032	0	75144	15169	7873	81484	13656	8986
35	Priacma serrata (beetles)		DDM2274; DDM2279		SAMN02953805	PRJNA74387	University of Memphis	2012/07/27	Contig	partial	partial	GCA_000281835.1 (latest)	n/a	n/a	AGRH01	CLC Genomics Workbench v. JUL-2011		25x; not full genome representation	Illumina High-Seq 2000	12078284	12078284					2934	4805	767
36	Propylea japonica (beetles)			male	SAMN10336832	PRJNA498898	Institute of Cotton Research of Chinese academy of agricultural sciences	2020/07/16	Chromosome	full	representative genome	GCA_013421045.1 (latest)	n/a	n/a	JACDNR01	Canu v. 1.5	yes	124.7x	PacBio Sequel	851227647	850857114	0	1074	100336366	4	4778	813984	177
37	Protaetia brevitarsis (beetles)		B01		SAMN09478267	PRJNA477715	Institute of Plant Protection, Chinese Academy of Agricultural Sciences	2019/02/07	Scaffold	full	representative genome	GCA_004143645.1 (latest)	n/a	n/a	RXPK01	MARVEL v. ba5a9d4	no	150.0x	PacBio RSII; Illumina HiSeq	1143923906	1141406378	0	5266	1955572	174	7277	318221	828
38	Rhynchophorus ferrugineus (red palm weevil)		male - UAE -farm-1		SAMN10995380	PRJNA524026	New York University Abu Dhabi	2020/05/06	Scaffold	full	representative genome	GCA_012979105.1 (latest)	n/a	n/a	JABAOJ01	ABySS v. 2.0; wtdbg v. 1.2.8; Supernova v. 2	yes	108.0x	Illumina HiSeq; Illumina NovaSeq; Oxford Nanopore	782098041	741507023	0	4807	64117472	5	48516	23825	9395
39	Sitophilus oryzae (rice weevil)	Breed: Bouriz			SAMN08382431	PRJNA431034	BF2I	2019/09/09	Scaffold	full	representative genome	GCA_002938485.2 (latest)	GCF_002938485.1 (latest)	no (hide details)	PPTJ02	Minia v. JUNE-2019; WENGAN v. JUNE-2019	yes	101.0x	Illumina HiSeq; Oxford Nanopore MinION; PacBio RS	770567808	757926874	0	2025	2860826	73	4474	1039787	189
40	Tenebrio molitor (yellow mealworm)	Breed: Stoneville strain (Morales-Ramos et al 2019)		male	SAMN13295117	PRJNA579236	Indiana University - Purdue University Indianapolis	2020/08/24	Contig	full	representative genome	GCA_014282415.1 (latest)	n/a	n/a	JABDTM01	Supernova v. 2.0.0	yes	103.0x	10X Genomics linked reads	280780514	280780514					31390	24131	3180
41	Tribolium castaneum (red flour beetle)	Strain: Georgia GA2			SAMN02953634	PRJNA12540	Kansas State University	2016/03/10	Chromosome	full	representative genome	GCA_000002335.3 (latest)	GCF_000002335.3 (latest)	no (hide details)	AAJJ02	AllPaths v. 2008; ATLAS-LINK v. 2014; GapFiller v. 2014; stitch v. 2014	yes	7.0x	Sanger; Illumina LDJ	165944485	152429355	67	2149	4456720	12	7059	73049	512
42	S4-i-v0																	12.0x	Oxford Nanopore MinION	370427459			616	2997874	34
43	S4-i-v0p																	12.0x	Oxford Nanopore MinION; Illumina HiSeq	369044962			616	2987772	34
44	S4-i-v1																	35.0x	Oxford Nanopore MinION	371363756			427	9822370	14
45	S4-i-v3																	35.0x	Oxford Nanopore MinION; Illumina HiSeq	369176392			425	9771455	14
46	S4-7k-2v1																	31.0x	Oxford Nanopore MinION	377790627			1015	10689833	12
47	S4-7k-2v3																	31.0x	Oxford Nanopore MinION; Illumina HiSeq	377359921	377359221		1013	10697052	12	1020	10538004	12
