# Supplementary material for: A high-quality de novo genome assembly based on nanopore sequencing of a wild-caught coconut rhinoceros beetle (Oryctes rhinoceros)
Source: BMC Genomics. 2022 Jun 7;23:426. doi: 10.1186/s12864-022-08628-z (PMC9172067; doi:10.1186/s12864-022-08628-z)
Supplement: Supplementary file 10 — Additional file 10: Supplemental Table 4. Comparative BUSCO statistics for Coleoptera genome assemblies and the assemblies generated in this study. [file 12864_2022_8628_MOESM10_ESM.xlsx]

## Sheet: BUSCO - stats
Supplemental Table 4. Comparative BUSCO statistics for Coleoptera genome assemblies. BUSCO analysis was done on 39 assemblies found in NCBI and compared to the assemblies generated in this study. The main output is found in Figure 4.
No	Family	Name	Common Name(s)	Total sequence length	Number of fragments	Fragment N50	Fragment L50	BUSCO_eukaryota	C	S	D	F	M	N	BUSCO_endopterygota	C	S	D	F	M	N	C [%]	S [%]	D [%]	F [%]	M [%]
1	Lampyridae	Abscondita terminalis		499652588	3187	1220005	105	C:95.3%[S:92.9%,D:2.4%],F:3.1%,M:1.6%,n:255	243	237	6	8	4	255	C:97.0%[S:95.1%,D:1.9%],F:0.8%,M:2.2%,n:2124	2061	2020	41	18	45	2124	0.970339	0.951036	0.0193032	0.00847458	0.0211864
2	Staphylinidae	Adranes taylori		887888497	113285	583424	13	C:74.9%[S:74.5%,D:0.4%],F:18.4%,M:6.7%,n:255	191	190	1	47	17	255	C:66.1%[S:65.4%,D:0.7%],F:19.1%,M:14.8%,n:2124	1404	1390	14	406	314	2124	0.661017	0.654426	0.00659134	0.191149	0.147834
3	Staphylinidae	Aenictocupidus jacobsonorum		178224308	77446	445844	6	C:85.1%[S:85.1%,D:0.0%],F:8.2%,M:6.7%,n:255	217	217	0	21	17	255	C:83.8%[S:83.6%,D:0.2%],F:6.8%,M:9.4%,n:2124	1781	1776	5	144	199	2124	0.838512	0.836158	0.00235405	0.0677966	0.0936911
4	Nitidulidae	Aethina tumida	small hive beetle	234344249	3063	298879	193	C:91.3%[S:82.7%,D:8.6%],F:4.3%,M:4.4%,n:255	233	211	22	11	11	255	C:94.0%[S:87.8%,D:6.2%],F:2.7%,M:3.3%,n:2124	1995	1864	131	58	71	2124	0.939266	0.877589	0.0616761	0.027307	0.0334275
5	Buprestidae	Agrilus planipennis	emerald ash borer	353072773	3613	1113421	91	C:96.8%[S:89.0%,D:7.8%],F:2.0%,M:1.2%,n:255	247	227	20	5	3	255	C:96.7%[S:90.9%,D:5.8%],F:0.9%,M:2.4%,n:2124	2054	1930	124	19	51	2124	0.967043	0.908663	0.0583804	0.00894539	0.0240113
6	Elateridae	Alaus oculatus		188381324	222737	1329116	5	C:14.1%[S:9.8%,D:4.3%],F:11.8%,M:74.1%,n:255	36	25	11	30	189	255								#DIV/0!	#DIV/0!	#DIV/0!	#DIV/0!	#DIV/0!
7	Staphylinidae	Aleochara bilineata	NA	85899700	33003	54149	410	C:93.7%[S:92.9%,D:0.8%],F:3.9%,M:2.4%,n:255	239	237	2	10	6	255	C:90.1%[S:89.8%,D:0.3%],F:4.7%,M:5.2%,n:2124	1915	1908	7	99	110	2124	0.901601	0.898305	0.00329567	0.0466102	0.0517891
8	Cerambycidae	Anoplophora glabripennis	Asian longhorned beetle	706968555	9867	678234	269	C:98.1%[S:96.9%,D:1.2%],F:0.8%,M:1.1%,n:255	250	247	3	2	3	255	C:97.7%[S:96.1%,D:1.6%],F:0.8%,M:1.5%,n:2124	2075	2041	34	16	33	2124	0.97693	0.960923	0.0160075	0.00753296	0.0155367
9	Tenebrionidae	Asbolus verrucosus	NA	249608069	135581	5726	10566	C:89.8%[S:89.4%,D:0.4%],F:6.3%,M:3.9%,n:255	229	228	1	16	10	255	C:88.0%[S:87.3%,D:0.7%],F:6.3%,M:5.7%,n:2124	1868	1854	14	133	123	2124	0.879473	0.872881	0.00659134	0.0626177	0.0579096
10	Chrysomelidae	Callosobruchus maculatus		1007816681	15778	212245	1183	C:88.2%[S:85.1%,D:3.1%],F:3.9%,M:7.9%,n:255	225	217	8	10	20	255	C:83.6%[S:79.8%,D:3.8%],F:5.5%,M:10.9%,n:2124	1774	1694	80	117	233	2124	0.835217	0.797552	0.0376648	0.0550847	0.109699
11	Scarabaeidae	Chrysina resplendens		611439635	113068	20696	368	C:79.2%[S:78.8%,D:0.4%],F:11.0%,M:9.8%,n:255	202	201	1	28	25	255	C:70.6%[S:70.4%,D:0.2%],F:16.7%,M:12.7%,n:2124	1500	1495	5	354	270	2124	0.706215	0.703861	0.00235405	0.166667	0.127119
12	Coccinellidae	Coccinella septempunctata	NA	514957465	55573	67752	709	C:93.7%[S:88.2%,D:5.5%],F:5.1%,M:1.2%,n:255	239	225	14	13	3	255	C:91.9%[S:86.9%,D:5.0%],F:3.3%,M:4.8%,n:2124	1951	1845	106	71	102	2124	0.91855	0.868644	0.0499058	0.0334275	0.0480226
13	Coccinellidae	Cryptolaemus montrouzieri		988106770	398	10375940	26	C:97.3%[S:96.9%,D:0.4%],F:2.0%,M:0.7%,n:255	248	247	1	5	2	255	C:95.7%[S:94.8%,D:0.9%],F:1.6%,M:2.7%,n:2124	2033	2013	20	33	58	2124	0.957156	0.94774	0.0094162	0.0155367	0.027307
14	Curculionidae	Dendroctonus ponderosae	mountain pine beetle	252847629	8188	628732	87	C:94.9%[S:92.2%,D:2.7%],F:2.7%,M:2.4%,n:255	242	235	7	7	6	255	C:93.8%[S:90.0%,D:3.8%],F:2.4%,M:3.8%,n:2124	1993	1912	81	51	80	2124	0.938324	0.900188	0.0381356	0.0240113	0.0376648
15	Chrysomelidae	Diabrotica virgifera	NA	2418073815	87712	489108	1128	C:91.4%[S:89.8%,D:1.6%],F:5.5%,M:3.1%,n:255	233	229	4	14	8	255	C:88.9%[S:87.4%,D:1.5%],F:5.2%,M:5.9%,n:2124	1888	1856	32	111	125	2124	0.888889	0.873823	0.0150659	0.0522599	0.0588512
16	Curculionidae	Elaeidobius kamerunicus		269635327	364527	1084	72644	C:43.5%[S:42.7%,D:0.8%],F:37.3%,M:19.2%,n:255	111	109	2	95	49	255	C:37.2%[S:37.1%,D:0.1%],F:35.4%,M:27.4%,n:2124	790	788	2	752	582	2124	0.37194	0.370998	0.00094162	0.354049	0.274011
17	Coccinellidae	Harmonia axyridis	NA	417140630	2183	2054022	44	C:94.9%[S:92.2%,D:2.7%],F:1.2%,M:3.9%,n:255	242	235	7	3	10	255	C:91.4%[S:89.2%,D:2.2%],F:1.3%,M:7.3%,n:2124	1941	1895	46	27	156	2124	0.913842	0.892185	0.0216573	0.0127119	0.0734463
18	Meloidae	Hycleus cichorii		99165299	13823	99766	233	C:96.9%[S:95.7%,D:1.2%],F:2.7%,M:0.4%,n:255	247	244	3	7	1	255	C:98.5%[S:98.2%,D:0.3%],F:0.8%,M:0.7%,n:2124	2092	2086	6	17	15	2124	0.984934	0.982109	0.00282486	0.00800377	0.00706215
19	Meloidae	Hycleus phaleratus		90869815	12877	78049	270	C:97.3%[S:96.5%,D:0.8%],F:2.0%,M:0.7%,n:255	248	246	2	5	2	255	C:98.5%[S:98.3%,D:0.2%],F:0.8%,M:0.7%,n:2124	2092	2087	5	16	16	2124	0.984934	0.98258	0.00235405	0.00753296	0.00753296
20	Curculionidae	Hypothenemus hampei	coffee berry borer	162571498	8198	340248	89	C:92.9%[S:89.0%,D:3.9%],F:3.9%,M:3.2%,n:255	237	227	10	10	8	255	C:93.9%[S:90.0%,D:3.9%],F:2.6%,M:3.5%,n:2124	1993	1911	82	56	75	2124	0.938324	0.899718	0.0386064	0.0263653	0.0353107
21	Elateridae	Ignelater luminosus		842898625	91322	95789	1967	C:94.5%[S:91.4%,D:3.1%],F:3.9%,M:1.6%,n:255	241	233	8	10	4	255	C:96.1%[S:94.7%,D:1.4%],F:1.7%,M:2.2%,n:2124	2041	2011	30	37	46	2124	0.960923	0.946798	0.0141243	0.01742	0.0216573
22	Lampyridae	Lamprigera yunnana		1052929944	2684	3509824	79	C:97.7%[S:95.3%,D:2.4%],F:1.2%,M:1.1%,n:255	249	243	6	3	3	255	C:97.4%[S:95.8%,D:1.6%],F:0.9%,M:1.7%,n:2124	2067	2034	33	19	38	2124	0.973164	0.957627	0.0155367	0.00894539	0.0178908
23	Chrysomelidae	Leptinotarsa decemlineata	Colorado potato beetle	641992784	26908	139046	1179	C:91.4%[S:89.8%,D:1.6%],F:4.7%,M:3.9%,n:255	233	229	4	12	10	255	C:90.0%[S:89.0%,D:1.0%],F:5.0%,M:5.0%,n:2124	1912	1891	21	106	106	2124	0.900188	0.890301	0.00988701	0.0499058	0.0499058
24	Elateridae	Limonius californicus		1072670101	115611	19399	15596	C:80.8%[S:75.7%,D:5.1%],F:12.9%,M:6.3%,n:255	206	193	13	33	16	255	C:78.8%[S:74.3%,D:4.5%],F:13.0%,M:8.2%,n:2124	1674	1578	96	276	174	2124	0.788136	0.742938	0.0451977	0.129944	0.0819209
25	Curculionidae	Listronotus bonariensis		1112438712	22156	122258	2683	C:83.9%[S:78.0%,D:5.9%],F:10.6%,M:5.5%,n:255	214	199	15	27	14	255	C:83.3%[S:78.6%,D:4.7%],F:8.1%,M:8.6%,n:2124	1770	1670	100	172	182	2124	0.833333	0.786252	0.047081	0.0809793	0.0856874
26	Scarabaeidae	Marronus borbonicus		406936680	1023	16829227	8	C:92.2%[S:91.0%,D:1.2%],F:3.1%,M:4.7%,n:255	235	232	3	8	12	255	C:95.2%[S:93.5%,D:1.7%],F:0.7%,M:4.1%,n:2124	2023	1987	36	15	86	2124	0.952448	0.935499	0.0169492	0.00706215	0.0404896
27	Silphidae	Nicrophorus vespilloides	NA	195273382	4650	122407	344	C:98.1%[S:97.3%,D:0.8%],F:1.2%,M:0.7%,n:255	250	248	2	3	2	255	C:98.7%[S:97.5%,D:1.2%],F:0.5%,M:0.8%,n:2124	2096	2071	25	10	18	2124	0.986817	0.975047	0.0117702	0.0047081	0.00847458
28	Scarabaeidae	Onthophagus taurus	NA	267079363	5821	337157	160	C:98.9%[S:97.3%,D:1.6%],F:0.4%,M:0.7%,n:255	252	248	4	1	2	255	C:99.3%[S:96.6%,D:2.7%],F:0.2%,M:0.5%,n:2124	2109	2051	58	5	10	2124	0.992938	0.965631	0.027307	0.00235405	0.0047081
29	Chrysomelidae	Ophraella communa		774411302	7003	195463	925	C:93.7%[S:83.1%,D:10.6%],F:4.3%,M:2.0%,n:255	239	212	27	11	5	255	C:92.4%[S:84.8%,D:7.6%],F:2.9%,M:4.7%,n:2124	1963	1802	161	62	99	2124	0.9242	0.848399	0.0758004	0.0291902	0.0466102
30	Scarabaeidae	Oryctes borbonicus	NA	388628564	523	8422691	16	C:94.5%[S:93.7%,D:0.8%],F:2.0%,M:3.5%,n:255	241	239	2	5	9	255	C:96.0%[S:95.2%,D:0.8%],F:0.4%,M:3.6%,n:2124	2040	2023	17	9	75	2124	0.960452	0.952448	0.00800377	0.00423729	0.0353107
31	Silvanidae	Oryzaephilus surinamensis	NA	104008747	10890	21917	1232	C:95.7%[S:95.7%,D:0.0%],F:3.1%,M:1.2%,n:255	244	244	0	8	3	255	C:96.0%[S:95.8%,D:0.2%],F:2.2%,M:1.8%,n:2124	2039	2034	5	47	38	2124	0.959981	0.957627	0.00235405	0.0221281	0.0178908
32	Lampyridae	Photinus pyralis	common eastern firefly; North American firefly	471511253	2160	47017841	5	C:97.7%[S:85.5%,D:12.2%],F:1.6%,M:0.7%,n:255	249	218	31	4	2	255	C:97.4%[S:88.6%,D:8.8%],F:1.2%,M:1.4%,n:2124	2068	1881	187	25	31	2124	0.973635	0.885593	0.0880414	0.0117702	0.0145951
33	Carabidae	Pogonus chalceus	NA	280876046	29168	66402	987	C:91.8%[S:90.6%,D:1.2%],F:4.7%,M:3.5%,n:255	234	231	3	12	9	255	C:91.5%[S:90.5%,D:1.0%],F:4.1%,M:4.4%,n:2124	1944	1923	21	88	92	2124	0.915254	0.905367	0.00988701	0.0414313	0.0433145
34	Scarabaeidae	Popillia japonica	Japanese beetle	531530429	75144	15169	7873	C:82.4%[S:81.2%,D:1.2%],F:10.6%,M:7.0%,n:255	210	207	3	27	18	255	C:78.5%[S:76.6%,D:1.9%],F:11.4%,M:10.1%,n:2124	1669	1628	41	243	212	2124	0.785782	0.766478	0.0193032	0.114407	0.0998117
35	Cupedidae	Priacma serrata	NA	12078284	2934	4805	767	C:49.0%[S:49.0%,D:0.0%],F:16.9%,M:34.1%,n:255	125	125	0	43	87	255	C:37.5%[S:37.3%,D:0.2%],F:15.9%,M:46.6%,n:2124	798	793	5	337	989	2124	0.375706	0.373352	0.00235405	0.158663	0.465631
36	Coccinellidae	Propylea japonica		851227647	1074	100336366	4	C:95.3%[S:87.5%,D:7.8%],F:1.2%,M:3.5%,n:255	243	223	20	3	9	255	C:92.2%[S:86.4%,D:5.8%],F:1.5%,M:6.3%,n:2124	1959	1836	123	32	133	2124	0.922316	0.864407	0.0579096	0.0150659	0.0626177
37	Scarabaeidae	Protaetia brevitarsis	NA	1143923906	5266	1955572	174															#DIV/0!	#DIV/0!	#DIV/0!	#DIV/0!	#DIV/0!
38	Curculionidae	Rhynchophorus ferrugineus		782098041	4807	64117472	5	C:91.8%[S:55.3%,D:36.5%],F:2.4%,M:5.8%,n:255	234	141	93	6	15	255	C:90.3%[S:52.7%,D:37.6%],F:1.8%,M:7.9%,n:2124	1919	1120	799	38	167	2124	0.903484	0.527307	0.376177	0.0178908	0.0786252
39	Curculionidae	Sitophilus oryzae	rice weevil	770567808	2025	2860826	73	C:97.7%[S:96.5%,D:1.2%],F:1.2%,M:1.1%,n:255	249	246	3	3	3	255	C:97.2%[S:95.5%,D:1.7%],F:0.8%,M:2.0%,n:2124	2066	2029	37	17	41	2124	0.972693	0.955273	0.01742	0.00800377	0.0193032
40	Tenebrionidae	Tenebrio molitor		280780514	31390	24131	3180	C:84.3%[S:81.6%,D:2.7%],F:5.5%,M:10.2%,n:255	215	208	7	14	26	255	C:83.8%[S:80.3%,D:3.5%],F:5.0%,M:11.2%,n:2124	1780	1706	74	107	237	2124	0.838041	0.803202	0.0348399	0.0503766	0.111582
41	Tenebrionidae	Tribolium castaneum	red flour beetle	165944485	2149	4456720	12	C:97.3%[S:96.9%,D:0.4%],F:2.4%,M:0.3%,n:255	248	247	1	6	1	255	C:98.8%[S:98.5%,D:0.3%],F:0.7%,M:0.5%,n:2124	2099	2092	7	14	11	2124	0.98823	0.984934	0.00329567	0.00659134	0.00517891
42	Scarabaeidae	S4-i-v0		370427459	616	2997874	34	C:40.4%[S:40.4%,D:0.0%],F:25.5%,M:34.1%,n:255	103	103	0	65	87	255	C:45.6%[S:45.5%,D:0.1%],F:19.4%,M:35.0%,n:2124	970	967	3	411	743	2124	0.456685	0.455273	0.00141243	0.193503	0.349812
43	Scarabaeidae	S4-i-v0p		369044962	616	2987772	34	C:98.0%[S:97.6%,D:0.4%],F:2.0%,M:0.0%,n:255	250	249	1	5	0	255	C:96.9%[S:96.2%,D:0.7%],F:1.8%,M:1.3%,n:2124	2059	2044	15	38	27	2124	0.969397	0.962335	0.00706215	0.0178908	0.0127119
44	Scarabaeidae	S4-i-v1		371363756	427	9822370	14	C:54.5%[S:54.5%,D:0.0%],F:28.2%,M:17.3%,n:255	139	139	0	72	44	255	C:65.1%[S:64.9%,D:0.2%],F:15.3%,M:19.6%,n:2124	1383	1378	5	324	417	2124	0.65113	0.648776	0.00235405	0.152542	0.196328
45	Scarabaeidae	S4-i-v3		369176392	425	9771455	14	C:98.1%[S:97.3%,D:0.8%],F:2.0%,M:0.1%,n:255	250	248	2	5	0	255	C:97.6%[S:96.8%,D:0.8%],F:1.3%,M:1.1%,n:2124	2079	2064	15	25	20	2124	0.978814	0.971751	0.00706215	0.0117702	0.0094162
46	Scarabaeidae	S4-7k-2v1		377790627	1015	10689833	12								C:96.1%[S:95.1%,D:1.0%],F:1.9%,M:2.0%,n:2124	2042	2020	22	40	42	2124	0.961394	0.951036	0.0103578	0.0188324	0.019774
47	Scarabaeidae	S4-7k-2v3		377502670	1013	10697052	12	C:98.4%[S:98.0%,D:0.4%],F:1.6%,M:0.0%,n:255	251	250	1	4	0	255	C:99.1%[S:97.9%,D:1.2%],F:0.4%,M:0.5%,n:2124	2105	2080	25	9	10	2124	0.991055	0.979284	0.0117702	0.00423729	0.0047081
