# Supplementary material for: A high-quality de novo genome assembly based on nanopore sequencing of a wild-caught coconut rhinoceros beetle (Oryctes rhinoceros)
Source: BMC Genomics. 2022 Jun 7;23:426. doi: 10.1186/s12864-022-08628-z (PMC9172067; doi:10.1186/s12864-022-08628-z)
Supplement: Supplementary file 11 — Additional file 11: Supplemental Table 5. Putative RNAi targets in Oryctes rhinoceros. [file 12864_2022_8628_MOESM11_ESM.xlsx]

## Sheet: Supplemental Table 5
Supplemental Table 5. Putative RNAi targets in Oryctes rhinoceros. Suggested double stranded RNA (dsRNA) sequences were based on the experimentally validated dsRNA sequences in Tribolium castaneum.
Gene as in Knorr et al. 2021 (DOI: 10.3389/fagro.2021.715823)	Gene ID	Sequence Length	% GC	Suggested dsRNA sequence
RPI-1	K3A94_g905	351	0.39	GAAAAGAAGGCTGAAAGATTACGCAAAGCTCTTACTAGAGTAGTGGTGGCGGATGTGTTAGAGAAGATCGATGTTACTAGTATACTGGAGGTATCTCCTGTAAGACAAGAAAAATACATTCTGCGGTTCCAATTCTTACCTTACCATTTGTATAAAGCAGACTACGCAGTGAAGCCTAAATATATCCTCAAGCACATGACGAAGAAGTACTTCAATCAAATGTTCGTCGTAATGAAACGTCTAACAAAGGCAAATTCATCATTAGTTTCTATGGAAGACGAAAAGAAAACTTCAAGATTTAAATCGAATAAGGAGACCGATGACGATGACGACGGCGGAGCTGATGCTAAT
RPI-12	K3A94_g8521	300	0.393	CCGGGTTTCTGTTCAGACTGTGGATCTATCTTACCATTACTTCGAGATAGAGGCAACGTCACATGTTACACATGCTCGAAAGAGTACCCAATCGATGTTTTTGGAAATAAGAAGGTACATTATACTATTCACTTCAATTCGCAAGAAGCTTTTAAGAAAAATGTAGATGCCAAGAGTAGCAAAGAGAATAAAGAAGACGATGGACCTGTTGTCGACCGTAAATGTCCGAAATGTGGAAATAACCAGATGTCATATGCAACCTTGCAACTAAGATCGGCAGATGAAGGTCAAACAGTATTT
RPI-135	K3A94_g6791	366	0.361	GAAGGATTACATACACATCAAGATTGTAAGAATTATATAGGTAAAATGTTTCGTGTAAAGTTCTACGAATGCCCAGAATGGTGGACAAATGATCAAGTAACCGATTTCATAATGCGAAGATGTATACTCATTCATCTTACTACTGCTAAAGACAAATTCAATATGTTGGTTTTTATGACAAAGAAACTCTTCTCTTTCTCACAAGATGGGTGTAAGGTTGAAGGAGCTGATGCTGTAATGATGCAGGAACTCTTATTAGGTGGGCATCTTTATCTGCAAGTTTTGAAAGAGAAACTGCAAGGCTGGCTCTTTGGTGTGAAACAAAACTTACTAAAAAAAGCAACCGGCAACATAAATTTCTCGCTA
RPII-10	K3A94_g12883	102	0.451	CCAATTCGTTGCTTTACCTGTGGCAAAGTTATAGGAAATAAGTGGGAAGCTTATTTGGGTCTCCTACAGGCGGAATACACAGAAGGCGATGCATTAGATGCC
RPII-11	K3A94_g15645	331	0.366	GCCACCAACCTTTGAATCATTCTTGCTCTACGATGGGGAAAAGAAGATTATTCGAGAACAAGATACCAAAGTTCCAAATGCCGCGATTTTTACAATTAATAAAGAGGACCACACGCTAGGAAATATGATTAGAAATCAATTGTTAAAGGATCCAAACGTACTATTTGCTGGATACAAGCTTCCACATCCGTTGGAACATAAATTCGTGTTGAGAATACAAACGACATCTGACTATTCTCCACAAGAAGCTTTGATGAACGCGATAACAGATTTAATAGCCGAATTATCATTGTTTGAAGAAAGATTTAAGGAAGCTATTAAGGAGAAACGA
RPII-15	K3A94_g1155	319	0.48	GCGCATACAAATACCGACCTTACGGAAGAAGATGCTGCTGATTTGCAGTTTCCTAAAGAGTTTGAGAACGCCGAAACGCTCTTAATATCCGAGGTGCATATGCTGCTGGAGCATCGGAAAGCTCAGAACGAATCCGCAGAGGACGAGCAGGAATTCTCCGACGTCTTCATGAAAACGCTCACGTACACGGATCGTTTCAGGAAGTTCAAGAATAAAGAAGTGATCTCGGCGGTCAGAAACTTACTCAGTCAAAAGAAGCTCCACAAATTCGAATTGGCAGCTATCGCTAATCTGTGCCCAGAAACGGCCGAGGAGGCAA
RPII-16	K3A94_g1155	417	0.47	ATGGCTGCGCATACAAATACCGACCTTACGGAAGAAGATGCTGCTGATTTGCAGTTTCCTAAAGAGTTTGAGAACGCCGAAACGCTCTTAATATCCGAGGTGCATATGCTGCTGGAGCATCGGAAAGCTCAGAACGAATCCGCAGAGGACGAGCAGGAATTCTCCGACGTCTTCATGAAAACGCTCACGTACACGGATCGTTTCAGGAAGTTCAAGAATAAAGAAGTGATCTCGGCGGTCAGAAACTTACTCAGTCAAAAGAAGCTCCACAAATTCGAATTGGCAGCTATCGCTAATCTGTGCCCAGAAACGGCCGAGGAGGCAAAATCTCTGATACCATCCCTTGAAGGTCGCTTCGAAGATGAAGATTTGCAAGCACTATTAGATGACATCCAGACC…
RPII-18	K3A94_g11580	307	0.41	GATGATGTTGCTGATGATTTTGATGATGACGTAGATGATGAAAACATCGATGATTTAGAACAGCATGAAGAGGAAGGTGATAATATTGATATTCTAGCTCCTGGTCAAGCAGGAGGTGGTGTACCGAAAAATAAGCGAATAACAACTAAATACATGACGAAATATGAAAGAGCGAGGGTGCTTGGGACTAGAGCGTTGCAGATAGCTATGTGTGCACCTGTAATGGTCGAATTGGAAGGCGAAACGGATCCGTTACAGATAGCGATGAAAGAACTCAAGCAGCGAAAAATTCCCATCATTATACGTA
RPII-33	K3A94_g4679	318	0.39	GAAGCAAATTCTACTGTTCTAAGTGACGAATTCCTGGCTCATAGGATAGGTTTAATTCCATTAATATCAGACGATGTTGTACAAAGACTCCAATATCCAAGAGACTGTATTTGTACGGATTTCTGCCAAGAATGCAGCGTTGAATTCACTTTAGATGTGAAGTGTACCGACGATCAAACAAGGCACGTTACAACGGCTGATTTAAAATCCAGCGATCCTAGAGTATTGCCAGTTACTTCGAAGCATAGAGACGAAGATTCTGCTGAATATGGCGATACAGACGAGATATTAATTATTAAATTGCGTAAAGGACAAGAG
RPII-215	K3A94_g1266	402	0.383	GAGGGTGCCGATGAAGATATCGACAAAATGGATGATGACATGTTCTTAAGATGTATTGAAGCTAACATGTTGAGCGACATGACATTACAGGGAATTGAAGCAATTTCAAAGGTGTATATGCACTTACCGCAAACAGACTCCAAAAAACGCATAGTAATTACTGAAACCGGAGAATTTAAAGCTATACCTGAATGGTTACTCGAAACTGACGGTACAAGTATGATGAAAGTATTGTCAGAAAGAGATGTAGATCCTGTCCGTACATTTTCCAATGACATATGCGAAATATTCTCTGTACTAGGTATAGAGGCTGTTCGAAAATCAGTTGAAAAAGAAATGAATGCCGTGTTACAATTCTACGGCCTTTACGTAAACTATCGACATCTCGCGTTATTGTGT…
RPIII-1	K3A94_g13299	490	0.355	AAAGCTGGCACAAACGAGGATGATTTGACCATGAAGCAATCTGAAATAATTTTTATTAATGATGTTATTAAAAAACATAAACTGTCTGGTGCAAATGTTAATATTTATCAAGAAGGTTGGGATTTTTTGCAACTTCAAACTGCGTTGTATATTAATAGCGAATTGTCTGGAATTCCACTTGCTATGATGCCTAAGAAACCTGGAAGGGGTTTGGTACAAAGATTAAAAGGAAAGCAAGGGCGTTTCAGAGGAAATCTATCTGGAAAACGTGTAGATTTTTCATCAAGGACTGTAATTTCACCGGATCCAAATTTGGAAATTGATCAGGTGGGCGTTCCATGCCATATTGCAAAGATTTTAACATTTCCAGAACGTGTAATACACGCTAATATAAATTTA…
RPIII-4	K3A94_g6190	413	0.337	GTTTAACATCACTGTCGATTAAGCGTGATTTAAGTTTAGGTGGAAATAAGCCGAAAAAAATATACAAACCCAACTTAAATGTTGTTCGTAACAAAAATAAAAGTAAAACCTTGGTTAATACTAGAATTCAACAGCAACAACAAAATAAACGAAATGGTAGGATGACAGTTTTAAGAAGGACAAATCTAGGAGGAAATCAAAATCATCATTACGTACAATCAAGTAGTGTTTTTTCTGAAGGTGCTGGAGAATTGAAAAGGCCAAAAATACATTCGGATAGGTATTTAAGCAACAATGATCGTGACCATTCGGCAATTGCTATGCCTAAAATTATTAAAACCAAATGGGAGGTAAATACTCAAACGGAGAAGTGTGTCATTGACGAACTATTAGCTGAGG…
RPIII-6	K3A94_g7592	395	0.304	GTAAACCAGATGGAGTGACAAATAATGATATAAAAAATGATATTCCTGATACACCTCCCGATGTTTGGATAAAAACAGTAAATAAATTATTAAAAAATGGAACACTGGAATTATTTCAAGATAAAAGTCAATTGTTATATAAGTACAAAGACCCCTCAAAGAAAACAGTTAATAAAGGAGCCGACAATGAAGAACGTGTTGTATATAAAATTATAGAGGAAGCGGGCAATAAGGGAATATGGATTAGAGATATAAGATTTAAATCTAACTTGAACATGACTCAGTTAAATAAAGTTTTAAAAAGCTTAGAAACTAAGAAGATTATAAAGGCCGTAAAATCTGTAGCTGCAGGAAAAAAGAAAGTCTATATGCTATATGATCTCGAGCCTGATAAC
RPIII-25	K3A94_g12829	411	0.372	GGTGATGGTGCTTCGCATACACGGGTTTCATTTAGATATATTGTCTTTAGACCATTTATAGAGGAAATTTTAATGGGAAAAATTAGAAGTTGCAGTCAAGAAGGAGTTCATGTTAGCTTAGGATTCTTTGACGATATCCTTATACCTATGACAGCCTTACAACATCCATCTAGATTTGATGAAACCGAACAAGCATGGATATGGGAATATGATACAGGTGATGGTAGTAAACATGATTTGTTTATGGATGCTGGAGAGACAATCAGGTTTCGGGTAACAGGAGAAACATTTCATGACACATGTCCTACTGGCCCATCATTAGGCAAAGCAAATGAAAATTCAGAAAATAAAATCCCTTACATGTTAAAAGGTAGCATTAATGAACCAGGATTGGGATTA…
RPIII-32	K3A94_g2105	471	0.395	ATGGGCGCAACGGGAAGTGATATGTTACCTGGTCCAGTTACGCAGCCACCGCCTCTATTTCCACCAATGAATCGTAAACCGATCGCTATTACGAGCTCTCTAGAACTAGATTACCTCCTGTCGCTGCGACAAGATATCATTGATCATATGCAATTATCGACATCTTACTTGCGAGTGCCTGAAGCGAAAACAATAAAATCCGATCAAGAAATCGACAAATTAATAGCTCAATTACCTACGGCAAAGAGCGATTTTGATTGGGAGTTATTTCCGGTAGAATTACGTCCAAAAATAATAGCAAAACGACGAAAAAAGAAGATTGTGAAAGAAGTGAATATCGAACAAACATTGAATCAGCTGGAAAAAGTAGAAGAAAAAACGGGAGAAGTTACAATAAAA…
RPIII-62	K3A94_g16199	468	0.344	TTCTGGACCATTAATCCTGATAGATTTCATCAGGATCTAAGGGATGATTTTATTGTTTCTGCCTTTGCAAAGAAATTTGATAATAATGCTGCTGAATTAGTCCGTGTATTAGTTCAGCAAATGTACATTAGAACCGAACCATGGGCTGTAGTTTCAAATCCTGTACCAATAGTGGAAGTAAAAGATTTAATTAAGAAAATGAATACGTTTCCGCAGTTAATTGCTTACTTCGATCAGTATGTTGCAGTATTAGAGCAAGATAATAGTCGATTTATGAACAAAATTGGAGAAGCAAGTGGCGGTTCCTTCCAGTTAGGTATGAAACAAATATTCACAGTTTTTGCTTGGGAAATATGTGAACAAATTGTTTTGGAAAAGTTTGACTCGAAAGCAGCTAGA…
RPIII-80	K3A94_g6739	435	0.405	GTTCCTGAAGATAGAGAAGAAGCACAAGTGACTCCTTCCCTGCCTTCGCATGTAATGTCCTTGCATTCTCTCAGAGCTTTACCATTGTTGGAACAATGTAGGATGCTTTTGAAAGATGCCAAAATAATACAATTCCAGCAATTGTTCTTGTTATTAGCTGGTGGTGAAGGCATTACTGCTGATTCTCTTCTGAAATGTTTACCTCAGGTTGCAGTTTTAGTACGTGGCAATTGGATTGTAAAATCAGAAGTACTTTATCCAAATGGTACATTTTCTGCAGTCAGTGGCGTACCAGCTGAACTCATGTGCAAAGCTCGAGATTATGTCCTTCTTCTCTTCACTCAAAGCCAGTACGTAGATCGTAGAAGAGTGTCTTCTTTGATAAGAATACCCGCTGAA…
RPIII-128	K3A94_g4711	530	0.343	TATAGTAAAAGGTCAAGAGAAAGTAATTTTAATTCAAGAGCAATTATCGAAAAATAGAATGATTGTCGAAGAATCAAAATATGGTATCCAGTGCCAAGTAACTAGTTCTACTCATGAGAAAAAATCAAGAACATTTGTCTTTGCTAAAGCTGGGAAATACTATTTGGGTCATAATATGTTTAGCGATGCAATTTCGATATCAATAGTATTTAAAGCAATGGGTATATTGAGTGATCAAGAAATCTGCCAAATGGTTGGCATAACGGATTTGAGAAAATTTACCCCGACATTAGAAGAATGTCACACCTTAAAGATATACACACAGGAAGCGGCTCTTAGGCATTTAGGATCGAAACTAGTTGCGAAACGTTACGTTTCTTCTGTTAGCAAAATTAAAAC…
cdk8	K3A94_g10996	435	0.382	GACCAATTAGACAGGATATTCAATGTAATGGGATTCCCCCACGAAAAAGATTGGGAAGACATAAAAAGAATGCCTGAACATCCAACTTTATCAAAAGATTTCAAAAAATCTAATTATGTGAATTGCTCGTTAGTAAAATATATGGACAGACACAAAATAAAACCAGACAGCAAGGCGTTTCATCTGCTGCAGAAATTATTGTTAATGGATCCAAATAAGAGAATAACATCTGAACAAGCAATGCAAGATCCCTACTTTCAAGAAGACCCTAAACCAACACAAGATGTCTTTGCAGGTTGCACAATTCCCTATCCTAAAAGGGAATTTTTGACTGATGACGATCAAGAAGACAAAGGCGAAAGCAAACGTCAAGCGCAGCAACAACAACAACAAGCTCAG…
Cwc25	K3A94_g9956	456	0.32	AAATTACAATCTTTGCAAAATTATTCGGTAGATTTAAATCTGTTTACTAATGCTTCTAACATCTCCAATCAAAATGCATTAGACAAAATTCTTATTAAAAAATTTCGTAAATATAAAAATTACCTGACGGAAAGGGACTTACAAGAGATTTTAGATACAGACAACACCAAGAACGAGATTATAAACAAAGAATCAGATAATGAAGATTCTAACTTTGCATCAAGAAGCAAATCTAGAAATATGCAGAGGGACGGAGGACAAAATCGTGGTCACAACAAATTGTATGGAAGGCACGAGCAATCAAATCAAAGAGAGCAAAATATGCGAAACAAAAAAACAAAGTTAACAGAAGAGGAAAAAGAAAGTAGAAGACAAGAAATGATGGAAAACGCCATGAGG…
eIF4AIII	K3A94_g16343	369	0.366	CCAGCGAAGATGTGGAAGTCATTGATAAATTTAAAAACATGAATCTTAGAGAAGAACTTTTACGAGGGATATTTGCATATGGTTTTGAAAAACCATCGGCTATTCAACAAAGAGCTATTAAACCAGTAATTAAAGGACGAGATGTAATTGCCCAAGCTCAGTCTGGAACAGGAAAAACCGCAACATTTTCTATTGCTATTTTACAATCGCTTGATTTGACAATGAGAGAAACACAGGTGTTATGCCTTTCACCAACTAGAGAACTTGCGGTACAAATTCAGAAGGTTATCTTAGCTTTAGGCGATTTCATGAATGTACAATGTCATGCATGTATTGGTGGTACAAATCTAGGGGAGGATATTCGAAAAT
eIF3	K3A94_g6769	521	0.34	CGTCAAATGAAGAAGAACCAAATTTTAGTGACCCGGAAGGATATGTGGATGATATCTCAAATGAAGATTTACTAGGAGATCTGTTACGTGATAAACCTAAGGAAACTGATGGGGTCGAGAGCGTGATTGTTGTAGATGGTGTACCGCAAGTAGGACCCGATCGAATAGAAAAATTGAAATCTGTTATAAATAAGATCTTTGGAAAATTTGGAAGCATTATAAATGATTATTATCCATTGAATGAAAATGGTCATACCAAGGGTTATATATTTCTAGAATACGCATCTTCTTTACATGCCATTGAAGCTGTTAAGGTTACAAATAATTGTAAATTAGATAAGCAACATACATTTTTGGTAAATTTATTTACTGATTTTTCTAAATATGATAAAATACCAG…
Prp8	K3A94_g12957	414	0.406	ATGTGTGGGTTTGAATGTCGCATATTGCCAAAGTGCCGCACTCAACATGAAGAATTCACCCATAGAGATGGCGTTTGGAATTTACAACACGAAGGCAGCAAAGAACGTACCGCTCAGTGTTTCCTTCGAGTGGATGATGAATCTATGAGCCGTTTCCATAATCGTGTCCGACAAATTTTAATGGCTTCCGGCTCAACAACCTTTACAAAGATCGTAAATAAATGGAATACTGCGTTAATTGGTCTAATGACGTACTTCCGTGAAGCAGTTGTAAATACTCAGGAACTTCTTGATTTACTTGTAAAATGCGAAAACAAAATCCAAACGCGTATTAAAATCGGGCTTAATTCAAAAATGCCCAGTCGATTTCCACCAGTTGTATTTTACACACCAAAAGAA…
Prp16	K3A94_g13151	506	0.379	TATTGATAGCACACCTCGAGCAACTCCAGCACATAAATACAATGCCTGGGCTAAAGATAGGAAGAAAACTGGTGCTACACCTAGCCATACTAAAGAAGAAACTCATGTGAAATGGGAGTCTACTGTTGATAGACAATTATGGGAAGAAGAGCAACGTAGAATTGATAGAGAGTGGTATAATATGGACGAAGGTTATGACGATGAAAATAACCCATTCTCGTCAGTCAGTGATGAATATACAAAGAAAAAGGAGGAACAGTTAGAACAGCGCAAGAAAAAGCGAATGTCTGCCCAACAAAGGCAAATAAATAAGGATAATGAATTGTGGGAAAGGAATCGCATGATAACTTCAGGAGTTGTGCATTCCATAGATTTTAATGAAGATTTTGATGAAGAATC…
Prp19	K3A94_g15391	448	0.406	CGTACAGTTCCAGAAGAACTAACAACCCAAGAAGATATGAGAGCATTCAGAACGCTGACGTCACATCCCAGTTTACATTCTGCCAGTGTACCTGGCATTTTAGCTTTAGATATCCATAACTCAGATACGAGCAAAATTTTAACAGGAGGTAATGATCGTAATGCAACTGTCTTTAATAAGGATACTGAGCAAGTAGTGGCTATACTCAAAGGACACACCAAAAAAGTTACAAAAGTTATATATCACCCAGATGAGGATCTGGTTATAACAGCTTCTCCTGACTCTACCATTCGCATTTGGAATGTACCAACTTCACAAACAACCCTCCTGTTAAAATGTCACGATGGTGCTGTAACTGGTTTATCGTTACATCCTACAGGGGACTACGTTTTGTCTACG…
SF3B4	K3A94_g4542	436	0.484	TGACACGTTTTCTGCTTTCGGGGTAATATTACAAACGCCTAAGATAATGAGGGACCCTGAAACTGGAAATTCAAAAGGTTTTGCCTTTATTAACTTTGCAAGCTTTGAAGCATCTGACGCTTCTATTGAAGCAATGAATGGGCAGTATCTCTGTAATAGACCTATATCAGTCTCATATGCTTTCAAAAAAGATGCCAAAGGTGAACGTCATGGCTCTGCGGCAGAGCGATTATTGGCAGCGCAAAATCCGTTATCACAAGCTGACAGACCTCATCAATTATTTGCCGATGCTCCACCAATGGGAATGATGCCTCCCGGAATGACAATGGCGCCTCCTCCCCCTCCTGTAATGCTCGCTGGAATGATGCCGCCGCCACCGCCTACACCAACAAATATGCA…
Spt5	K3A94_g13857	460	0.446	TTCACCGCGGCCTTAGATTCTTACAGGAATAACCTTCACCGAAAAGATATGGTTAAAGTTATAGATGGTCCTCATTCTGGGTTCGCTGGAGAAATTAAGCATCTCTATAGAAATTTCGCCTTCCTCTACTCTGTCGAGTTTTTACAAAATGGTGGCATCTTCGTTTGTAAAACTAAACATCTCCAACTAGCCGGGGGGAACAAATCAGTTGCGAATGGAGATTTTTCTACTGGTATGGAATTTATGTCCCCGCGAAGAAGTTCTCCGATGCATCCTTCGAGTGGTGGCGGTGGTGGTGGTGGTGTTGGCGGAGGATTCGGTGGACCAAGAGGTGGTGGTGGTAGAGGGCGTGTAACTAGGGATAGGGATTTAATTGGTTCTACGATAAAAATTACCAAA…
Spt6	K3A94_g6878	362	0.345	CCGCTGATCAATTTCTAAAGCTAAGCATGGCAGAGGAAGAAAATTTGATTGTAATAACGATTAACGAACATATAGAAGGTAGTACTTCCAGCTCTTACATTGATGAAGTAAAACAATTGTATATTAGGGATGAATTCAGTAAAAATGTGCAAGATTGGAACGCTTTGAGGATGGAGTGTGTTGAAAGAGCTTTAACAAGATGTATATTACCTGACTTCAAGTCAGAATTAAAACGAACCTTATTGTTAGAAGCTAAAGAGGCTGTATTGAAAGCTTGTTGTAGGAAACTGTACAATTGGATTAAGATTGCTCCATACAAAGTCACTTTTGAAGAAGAGGATGATGATTGGGATACTTCAAAA
SSU72	K3A94_g12157	438	0.34	AAAAATAGCAGTAATATGTTCGAGTAATATGAATCGTAGCATGGAAGCTCACGCTTTCCTTGCTAAAAAGGGTTTTTACGTAAAGTCATTCGGTACAGGGGATAAAGTTAAACTTCCAGGATCTGCAGCTGATAAACCTAACGTTTATGATTTTGGGATATCATATGATGAAATACATACAGATTTATTGAATAAGGACAGAGCATTATATACGCAAAATGGTTTACTACATACTTTAGACAGAAATAGAAGGATAAAATCTCATCCAGAAAAGTTTCAGGAATGTTACGAAAAGTTTGATGTACTAATAACGTGCGAGGAAAGAGTATATGATCAAGTATTGGAATATATGGAAAGTAGGGAACCTGTTGATAATTCAATCGTGCATGTTATTAATAT…
TFIID	K3A94_g11899	401	0.367	AAATCTGGAATAGTGGTAGAAACAATTCCAATAGCCGCAACGAATCTTGTTGGGGTACAAACAGTACCTGTCCAAAGTGCTAGTCCAGTGAAGGCCATTCAGTCTAACCAGTCATCGTCAGAATCAATACAGGTTTTAACGAAAACACGAATGGCAGACCTGATACGCGATATTGATCCTAATATACACATGGAAGATGAAGTTGAAGAAATCCTTTTGAGTTATGTGGATGAATTTGTAGATAGGGTTTTAAATGGTGCTAGCATAATAGCTAAACATAGGCATGTAAATAATATTGAAGTAAAAGATGTTCAACAATTTATAAATCGAAATTTCAATATGTGGGTGCCAGGTTTAGGAACAGATGAACTGAAACCATACAAGAGGAGTTTAACTACA…
